# Supplementary material for: Integrated Analysis of lncRNA and mRNA Reveals Novel Insights into Wool Bending in Zhongwei Goat
Source: Animals (Basel). 2021 Nov 22;11(11):3326. doi: 10.3390/ani11113326 (PMC8614501; doi:10.3390/ani11113326)
Supplement: Supplementary file 1 [file animals-11-03326-s001.zip]

Archive with 10 entries (10 files):
- Figure S1 Sequencing results Normalized lncRNA and mRNA expression.pdf
- Table S1 List of differentially expressed lncRNAs of samples in two groups.xlsx
- Table S2 List of differentially expressed mRNAs of samples in two groups.xlsx
- Table S3 List of target genes for cis- and trans- actions of differential lncRNAs.xlsx
- Table S4 List of GO enrichment analysis of differentially expressed mRNAs.xlsx
- Table S5 List of KEGG enrichment analysis of differentially expressed mRNAs.xlsx
- Table S6 List of GO enrichment analysis of target genes of differentially expressed lncRNAs.xlsx
- Table S7 List of KEGG enrichment analysis of target genes of differentially expressed lncRNAs.xlsx
- Table S8 List of gene clustering module.xls
- Table S9 List of the KEGG of the target gene of lncRNA in the turquoise module.xlsx
