# Supplementary material for: Integrated Analysis of lncRNA and mRNA Reveals Novel Insights into Wool Bending in Zhongwei Goat
Source: Animals (Basel). 2021 Nov 22;11(11):3326. doi: 10.3390/ani11113326 (PMC8614501; doi:10.3390/ani11113326)
Supplement: Supplementary file 1 [file animals-11-03326-s001.zip › Table S1 List of differentially expressed lncRNAs of samples in two groups.xlsx]

## Sheet: d4501_d4502_d4503_vs_d10801_d10
List of differentially expressed lncRNAs of samples in two groups
Gene	logFC	PValue	FDR	d10801_ctrl	d10802_ctrl	d10803_ctrl	d4501_case	d4502_case	d4503_case	d10801_ctrl_FPKM	d10802_ctrl_FPKM	d10803_ctrl_FPKM	d4501_case_FPKM	d4502_case_FPKM	d4503_case_FPKM
LOC102188010	-1.15944	3.12e-07	0.00010535	918	1342	1629	594	464	486	23.2	26.64	30.18	12.69	11.19	12.39
LOC102172600	3.04158	9.09e-05	0.0130324	4	3.91	1.8	21.86	30.82	21.99	0.11	0.09	0.04	0.53	0.84	0.64
XLOC_014662	3.24273	0.000144564	0.0189367	1	0	6	24	18	19	0.04	0	0.19	0.87	0.74	0.82
XLOC_000705	2.51448	0.000182103	0.0228682	10	9	11	84	54	22	3.23	2.29	2.61	22.53	16.46	7.22
XLOC_003445	1.22698	0.000801273	0.0724722	111	119	145	254	347.13	181	17.32	15.34	16.59	33.96	52.93	30.01
LOC102191729	-2.86762	0.000858419	0.075011	32	160	42	2	19	6	10.01	39.53	9.66	0.52	5.61	1.91
XLOC_022800	2.38343	0.000927365	0.0805218	5	6	4	32	20	21	0.65	0.52	0.43	1.9	2.28	2.92
XLOC_017211	1.16626	0.00140398	0.107203	72.74	104.17	142.78	238.19	196.33	199.91	0.84	0.95	1.21	2.34	2.17	2.34
XLOC_000706	1.75947	0.00193153	0.134016	23	18	41	109	49	92	4.87	3	6.37	19.3	9.83	19.75
XLOC_003460	2.09825	0.00235187	0.158127	32.24	7.63	26.84	113.19	118.44	35.39	3.02	0.56	1.85	8.94	10.57	3.35
XLOC_021593	0.9712	0.00248546	0.165643	254	243	218	344	532	383	15.11	11.78	9.42	14.09	29.51	20.49
LOC102184574	1.41113	0.00267637	0.173053	140	55	90	382	190	153	24.21	7.5	11.43	55.39	31.19	26.81
XLOC_026573	2.24238	0.00371139	0.220292	12	2	6	42	23	26	0.15	0.02	0.06	0.46	0.28	0.34
XLOC_015806	2.14916	0.00404505	0.233705	5	4	14	21	23	45	0.08	0.05	0.16	0.28	0.35	0.72
LOC108637874	-2.02842	0.00478534	0.261286	18.84	60	61	4	15	9.7	1.21	3.04	2.88	0.22	0.92	0.63
XLOC_021597	2.66211	0.00479755	0.261286	15	0	3	35	56	21	0.56	0	0.08	1.1	1.98	0.79
LOC108637514	0.654025	0.00667966	0.323993	543	722	997	1070	854	1210	4.9	5.11	6.59	8.17	7.35	11
XLOC_034601	1.88825	0.0067146	0.323993	8.52	31.73	24.58	24.04	101.46	77.22	311.82	920.47	671.37	681.57	3552.44	2880.9
LOC102190260	-2.71443	0.00853615	0.378154	30.53	41.21	55.83	0	0	16.16	1.05	1.11	1.41	0	0	0.51
XLOC_009503	1.70339	0.00894748	0.387342	9	15	29	76	22	56	0.17	0.29	1.27	2.6	0.51	1.28
XLOC_032964	1.4578	0.00915004	0.391814	40.22	56	42.29	48.02	150.86	132.97	40.76	44.4	31.23	39.11	141.3	137.67
XLOC_030895	-1.7808	0.00915481	0.391814	163.81	323.28	49.17	77.56	13.02	56	254.51	390.07	55.34	95.5	18.55	88.81
LOC102188029	-1.06877	0.0108927	0.423312	243	130	270	94	74	109	8.94	3.92	7.23	2.82	2.67	4.03
XLOC_022610	2.06393	0.0115936	0.439314	11	0	19	34	34	44	0.24	0	1.11	1.24	3.24	2.22
XLOC_033417	1.37601	0.0119732	0.449216	31	90.18	70	65.38	209.32	146.99	12.89	29.61	21.38	22.47	81.89	62.28
XLOC_003448	1.22072	0.0134796	0.471941	65	60	94	102	245	100	3.56	1.92	8.97	4.91	21.06	5.51
XLOC_032067	1.85317	0.0138589	0.481565	13.46	26.21	15.25	12.88	58.06	100.05	16.82	25.46	12.75	11.46	64.71	119.41
XLOC_009385	-0.604318	0.0151019	0.506202	14257.1	19080.5	27645.8	9369.81	13317.8	12125.1	587.06	617.24	834.43	325.9	522.82	503.76
XLOC_035313	1.08192	0.0166459	0.536823	112	193.98	185.17	120	346	423.28	11.87	16.17	14.39	10.7	34.88	45.34
XLOC_031120	1.55164	0.0174086	0.543171	13.29	14	53.05	40.98	75.02	82.63	109.76	89.12	316.32	260.49	572.49	693.07
XLOC_031173	1.80929	0.0191502	0.569996	41.18	27.79	12.62	17.22	108.62	132.57	18.33	9.76	4.12	6.33	45.44	60.16
XLOC_029930	1.82815	0.0194191	0.569996	15	3	21	21	30	71	0.98	0.15	1.01	1.16	1.88	4.71
XLOC_015509	1.22321	0.0198413	0.573578	33.6	34.41	51.22	110.91	51.29	89.39	2.81	2.22	2.72	7.36	3.9	6.81
XLOC_035786	1.23004	0.0227069	0.612551	58.15	89.21	87.16	51.61	194.18	225.29	15.77	19.1	17.37	11.67	49.82	62.07
XLOC_034801	0.98435	0.0234	0.621386	482.96	1170.59	636.91	480.58	1885.39	1513.03	442.53	840.44	425.85	355.17	1600	1416.51
XLOC_034794	1.24707	0.0242356	0.631664	87.54	300.14	175.34	98.91	566.21	458.88	167.92	445.65	242.99	149.43	993.66	897.9
XLOC_021594	1.4573	0.0249762	0.636624	18	10	17	26	34	51	4.5	1.97	3.12	5.43	8.05	12.95
LOC108635596	0.899143	0.0277827	0.6733	174	267	587	980	419	312.64	22.99	27.77	56.91	108.81	52.62	41.79
XLOC_035721	1.11395	0.0297338	0.695086	421.64	1309.63	638.03	376.81	2164.88	1798.12	765.6	1842.31	837.57	539.73	3598.56	3331.39
XLOC_001406	1.82034	0.030443	0.704082	13	0	26	32	40	49	0.89	0	1.13	1.85	2.4	3.39
LOC102181372	1.17597	0.0305992	0.705727	30.92	46.23	29.2	72.8	91	52.44	1.16	1.36	0.8	2.31	3.26	1.98
XLOC_012252	0.455645	0.031781	0.715152	1186.06	1124.52	1371.96	1700.72	1633.76	1223.91	136.67	101.99	115.99	164.86	179.07	142.64
XLOC_001394	1.42495	0.0324619	0.715722	28	8	17	61	28	46	1.97	0.24	0.48	3.6	2.36	2.27
XLOC_036292	1.50597	0.032629	0.716471	18.72	30.2	17.13	17.43	50.15	95.87	56.4	70.09	37.14	40.93	137.98	294.22
XLOC_032720	1.01548	0.0341263	0.737729	1116.66	2483.05	1517.31	761.23	4104.05	3937.56	666.44	1167.8	664.05	371.8	2289.8	2399.8
LOC106503259	-1.42307	0.0344334	0.737962	45	35	27	8	12	16	1.77	1.08	0.78	0.27	0.45	0.63
XLOC_034585	1.36845	0.0348698	0.738968	47.9	116.38	80.33	30.49	301.12	201.04	408.78	765.55	495.11	200.26	2375.98	1742.34
LOC102184972	-0.539804	0.0357823	0.746365	618	590	600	424	391	315	12.65	8.71	7.51	7.67	7.14	6.44
XLOC_014151	1.52112	0.0359231	0.746365	6	17	5	21	20	31	0.11	0.24	0.07	0.32	0.34	0.56
XLOC_034714	0.929993	0.0360133	0.746365	749.15	1438.95	868.74	516.41	2154.87	2328.69	170.42	258.3	145.18	98.21	464.56	537.64
XLOC_034222	0.99248	0.0360915	0.746365	428.73	1036.17	442.23	353.12	1504.38	1402.76	185.56	354.18	140.64	126.24	612.41	619.03
XLOC_021502	-1.37827	0.0362905	0.746365	22	34	72	20	9	14	0.57	0.69	1.36	0.43	0.22	0.36
XLOC_027925	0.499536	0.036298	0.746365	1249.87	1160.86	1446.26	1294.13	1796.12	1751.75	70.95	51.79	60.19	62	97.16	100.39
XLOC_022611	1.28923	0.0364455	0.746365	8.28	41	47.03	76.06	55	72	0.12	0.46	0.49	2.53	1.89	1.07
XLOC_032755	1.13843	0.0386557	0.759861	76.6	228.22	96.26	79.96	334.71	339.39	149.68	345.13	135.87	123.01	598.32	676.53
XLOC_033057	1.15063	0.0393254	0.766088	58.93	93	92.04	44.99	195.79	221.38	15.84	19.73	18.18	10.08	49.79	60.45
XLOC_034557	0.999072	0.0398045	0.767853	278.35	877.97	501.49	286.75	1167.26	1345.6	564.83	1378.07	734.77	457.61	2166.1	2784.99
XLOC_031077	1.07771	0.0401771	0.767853	44	60.33	66.06	52.93	143.84	114.5	5.43	5.86	5.98	5.5	16.89	14.3
XLOC_035491	2.0904	0.0402669	0.767853	1	0	34.54	39.02	34.65	50.97	0.15	0	3.71	4.79	4.81	7.54
XLOC_032270	0.946671	0.0410364	0.771043	365.3	756.69	434.18	262.61	1045.95	1262.63	101.76	166.45	88.89	60.98	275.63	357.48
XLOC_031437	0.982391	0.0418051	0.77617	184.1	313.65	152.32	129.2	503.28	484.8	43.01	57.82	26.14	25.22	111.4	114.97
XLOC_034081	1.064	0.0419976	0.777064	72.43	268.66	111.19	112.43	378.17	315.99	187.13	535.32	206.91	227.05	892.28	831.95
XLOC_032306	1.52464	0.0425527	0.777574	7.48	56.53	24.22	24.9	107.24	81.29	27.91	162.18	64.93	72.07	365.46	308.56
XLOC_010773	-1.56786	0.0425845	0.777574	52	23	22	6	19	5	0.58	0.2	0.18	0.06	0.2	0.06
XLOC_025777	0.504071	0.0430718	0.780642	362.37	598.88	709.57	711.16	692.42	676.56	480.04	617.75	682.4	750.38	843.4	915.27
LOC108635656	0.773967	0.0432063	0.780642	350.75	342.98	928.58	1359.27	692.66	435.54	46.64	35.91	90.62	151.91	87.56	58.61
XLOC_035373	0.940075	0.0436308	0.78458	145.43	275.9	191.3	119.42	429.58	459.84	41.26	61.82	39.89	28.24	115.29	132.63
XLOC_010326	0.865564	0.0443571	0.790664	169.31	290.38	317.98	157.76	537.51	510	149.63	201.2	205.16	112.59	440.3	460.52
LOC102191351	-1.62464	0.0444444	0.790664	31.4	27.59	35.78	1.09	18.71	6.61	4.35	2.99	3.62	0.13	2.47	0.93
XLOC_013612	1.22471	0.0449483	0.796024	19	15	30	43	62	28	0.34	0.21	0.39	0.65	1.06	0.5
XLOC_028447	1.35167	0.0452672	0.798071	22	6	20	28	38	45	0.16	0.09	0.1	0.33	0.26	0.32
XLOC_024118	1.45857	0.0453181	0.798071	8	21	4	26	22	34	0.24	0.5	0.09	0.67	0.64	1.04
XLOC_034448	0.887541	0.0459629	0.799091	519.25	1423.89	667.9	513.91	1791.21	1827.8	629.11	1345.38	588.2	497.41	1998.65	2261.91
LOC102173795	-0.818363	0.0465828	0.807099	113	162	175	92	61	75	6.08	6.85	6.91	4.18	3.13	4.08
XLOC_035975	1.27769	0.0467371	0.808033	22.07	62.28	52.99	29.41	104.05	147.18	11.5	25.6	20.27	12.59	50.82	78.27
XLOC_031412	1.15731	0.0467431	0.808033	50.09	141.21	57.44	55.34	233.91	186.83	20.15	44.88	16.98	18.43	88.62	76.6
XLOC_001424	0.74669	0.0472273	0.813627	116	130	208	297	248	137	5.83	5.69	10.7	10.05	8.35	6.02
XLOC_004829	0.917164	0.047714	0.815996	143	61	86	192	201	119	1.07	0.36	0.47	1.21	1.43	0.9
LOC102176410	-1.4412	0.047759	0.815996	21	27	26	16	7	2	2.77	2.8	2.52	1.77	0.88	0.27
XLOC_006262	1.65503	0.0484121	0.820914	12.42	0	23	37.01	25	38	0.52	0	0.71	1.31	1	1.6
XLOC_034363	1.1441	0.0487469	0.820914	68.11	119.81	62.92	45.16	209.65	224.72	117.25	159.92	78.36	61.42	330.58	394.77
XLOC_035330	0.901494	0.0495186	0.822425	134.39	565.51	296.31	261.56	605.24	712.36	186.47	610.54	298.31	288.65	771.62	1009.34
XLOC_022541	0.876075	0.0499835	0.822425	45.47	76.79	75.17	112	108	100.84	1.99	2.12	3.64	3.64	3.84	4.56
XLOC_031058	0.893587	0.0500588	0.822425	165.86	346.03	185.86	154.28	398.72	566.7	31.57	51.93	25.98	24.6	72	109.34
XLOC_021797	-0.755982	0.0506537	0.824955	242.35	373.43	404.5	145.56	107.71	274.85	6.48	7.45	7.86	3.27	2.74	7.2
LOC102184758	-1.40648	0.0521486	0.830339	140.65	63.57	159.5	7.44	82.29	29.15	6.09	2.16	5.06	0.27	3.4	1.27
XLOC_031050	1.01231	0.0528596	0.830339	64	116	98	58	202	220	7.32	10.44	8.22	5.58	21.97	25.44
XLOC_035123	0.986045	0.0543734	0.839847	88.25	232.3	137.48	90.17	396.29	286.31	102.42	210.42	116.05	83.72	423.93	339.43
XLOC_031832	-0.952015	0.0544622	0.839847	126.74	343.45	162.47	77.37	55.21	153.94	28.53	62.81	24.36	14.48	11.87	33.79
XLOC_034921	1.53466	0.0549049	0.839847	18.32	17	13.36	9	86.18	28.87	21.26	15.4	11.27	8.36	92.2	34.22
XLOC_032594	0.983058	0.0549472	0.839847	133.37	554.02	203.8	196.8	672.76	628.95	225.6	726.86	249.46	263.16	1042.66	1085.83
XLOC_035628	1.29607	0.0553165	0.839847	18.15	32.59	65.39	25.41	126.85	85.03	14	19.74	36.88	15.9	90.94	66.99
XLOC_007315	0.87346	0.0563597	0.839847	86	46	84	145	113	105	0.91	0.39	0.65	1.49	1.15	1.13
XLOC_003169	1.27156	0.0574428	0.840389	7	22.06	16	54.87	25	19	0.24	0.6	0.41	1.61	0.83	0.67
XLOC_034522	1.47415	0.0579962	0.840389	28.96	12.17	16.62	9.99	70.55	63.19	9.3	3.09	3.92	2.67	21.39	20.63
XLOC_031312	1.25373	0.0580652	0.840389	38.13	34.34	13.74	30.97	81.08	74.33	73.14	50.99	19.04	46.79	142.3	145.44
XLOC_033478	0.965649	0.0591083	0.840389	143.93	277.93	253.03	93.76	531.76	489.25	48.47	73.94	62.64	26.23	169.05	167.69
LOC108633793	0.977835	0.0605639	0.840389	71	35	51	125	66	98	0.35	0.13	0.18	0.52	0.31	0.48
XLOC_036529	1.03158	0.0606203	0.840389	48.84	92	52	50.07	136	156.29	79.82	116.67	61.52	64.75	203.72	260.7
XLOC_036197	0.877873	0.0609432	0.840389	439.41	970.45	589.32	310.41	1172.54	1652.23	118.08	205.91	116.38	69.57	298.2	451.16
XLOC_018261	0.378697	0.0612671	0.840576	1848.23	1837.3	2071.13	2577.15	2251.44	1940.95	194.44	152.09	159.84	228.2	225.36	206.44
XLOC_032106	-1.66782	0.0615851	0.841932	40.8	17.46	44.77	23.24	7.59	0	45.41	15.17	36.27	20.72	7.79	0
XLOC_034928	0.881609	0.0621923	0.844606	252.46	784.99	339.1	268.89	956.35	940.34	743.68	1781.37	718.82	617.37	2572.56	2821.63
XLOC_031319	1.05536	0.0622174	0.844606	89.07	250.29	156.46	67.34	383.73	418.17	340.52	736.07	429.98	199.69	1340.77	1627.05
XLOC_036356	1.08535	0.0622804	0.844606	54.51	134.93	42.8	58.76	197.8	171.69	198.34	377.77	111.96	165.97	657.61	635.93
XLOC_031395	1.12879	0.0631296	0.845149	43.7	206.79	55.75	77.16	223.27	271.53	211.17	768.43	193.74	288.31	988.27	1334.59
XLOC_019588	1.30903	0.0631874	0.845149	11	5	19	23	32	22	0.17	0.05	0.19	0.29	0.41	0.32
XLOC_027819	-1.5797	0.0634381	0.845149	28	6	78	9	5	18	0.37	0.06	0.75	0.1	0.06	0.24
XLOC_031175	1.07142	0.0635618	0.845149	97.42	503.05	174.49	147.1	491.49	736	144.07	578.25	187.07	172.68	667.18	1111.3
XLOC_034548	0.824162	0.0643596	0.845149	1090.57	3302.29	1593.2	1157.75	3435.92	4442.88	191.87	457.95	205.8	170.78	573.85	792.06
XLOC_034603	1.01782	0.0645334	0.845149	81.15	261.72	119.18	80.59	365.25	349.11	188.97	470.57	200.08	147.05	777.07	828.75
XLOC_004645	0.392414	0.064848	0.845149	928.74	1152.82	1220.99	1167.18	1369.72	1305.59	917.21	891.01	879.01	927.3	1250.87	1317.37
XLOC_003489	1.39805	0.0652971	0.847172	17	5	6	24	30	16	0.2	0.05	0.05	0.24	0.34	0.19
NFATC2	-0.81427	0.0662441	0.851589	82	272	274	133	102	77	0.77	2.01	1.86	1.06	0.92	0.73
XLOC_033987	0.891751	0.0667417	0.852181	287.34	615.94	397.86	200.57	680.16	1178.31	184.62	311.61	187.32	105.21	407.89	773.26
XLOC_033261	0.824061	0.0668877	0.852181	91.51	142.88	217.79	111.71	233.07	334.82	40.72	50.21	71.2	41.03	97.51	151.94
XLOC_034724	0.765699	0.0674885	0.852581	311.46	614.67	359.99	258.25	729.39	899.77	80.5	125.42	68.37	55.7	178.47	236.24
XLOC_034009	1.06226	0.0684014	0.857557	30.21	77.03	42.32	54.66	70.11	146.27	24.07	48.2	24.66	35.31	51.91	119.1
XLOC_031118	1.13862	0.0692252	0.862901	30.93	61.76	27.67	33	101	97	16.11	25.72	10.58	14.13	49.34	51.59
XLOC_030823	1.10289	0.0698955	0.864524	44.16	74.18	80.64	37.34	99.78	226.06	3.49	4.6	4.67	2.48	7.5	18.03
XLOC_026863	1.30944	0.0703059	0.865443	58	8	26	99	38	84	0.62	0.07	0.2	0.9	0.39	0.91
XLOC_036100	1.17328	0.0708094	0.866837	13.96	76.15	46.25	38.32	115.9	104.73	14.53	61.94	35.05	32.01	111.37	111.31
XLOC_035511	0.867882	0.0709016	0.866837	291.43	774.98	359.82	238.93	1006.47	979.09	1060.41	2169.69	941.27	674.91	3346.15	3626.42
LOC108634603	-1.29139	0.0712221	0.869253	24	33	72	28	15	4	1.6	1.73	3.53	1.58	0.95	0.27
XLOC_034758	1.10335	0.0715916	0.870966	46.96	206.29	101.63	55.54	306.31	278.16	588.31	2001.32	924.81	535.11	3578.25	3537.01
XLOC_033532	1.44793	0.0722298	0.871827	18.82	48.72	40.43	9.99	172.45	64.05	38.92	77.93	60.37	16.24	326.15	135.11
XLOC_033588	0.820675	0.0730517	0.872024	232.65	601.28	403.75	213.51	738.35	903.15	95.43	194.83	121.71	72.44	285.13	377.62
LOC102183995	-1.22764	0.0730532	0.872024	63.89	45	54	47	13.62	6	1.13	0.63	0.7	0.7	0.23	0.11
XLOC_032209	0.85681	0.0735252	0.87315	629.07	1555.72	720.49	437.84	1956.17	2106.5	234.88	458.87	197.73	135.51	688.55	801.13
XLOC_032362	0.740245	0.0737825	0.87315	369.49	937.98	481.21	387.93	919.51	1261.73	251.61	502.61	239.98	215.26	583.72	877.69
XLOC_032351	1.66792	0.0740607	0.873721	1	33	10.72	7.9	52.86	57.39	0.96	24.88	7.52	6.13	47.09	56.46
XLOC_034156	1.21734	0.0749903	0.875666	8.52	40.16	29.19	23.16	72.31	57.44	9.89	36.37	24.64	21.51	77.36	68.1
LOC108638606	-0.951559	0.0752253	0.875899	78	88	79	39	24	51	2.63	2.33	1.95	1.11	0.77	1.74
XLOC_033469	0.94321	0.0755506	0.876367	71.52	235.46	102.29	87.81	326.28	257.98	863.57	2200.6	896.64	815.37	3670.72	3161.94
XLOC_018805	-0.708541	0.0758195	0.876508	219.59	259.72	148.12	147.64	121.6	84.56	1.12	1.03	0.54	0.65	0.6	0.43
XLOC_024943	0.939707	0.0763593	0.879	52	61	128	129	58	215	1.64	1.09	2.74	3.36	1.14	4.39
XLOC_035404	1.06095	0.0766366	0.881524	33.97	110.91	59.31	42.13	160.54	159.27	114.95	288.93	144.35	110.84	496.29	548.83
XLOC_033254	1.09503	0.0774675	0.883481	19.54	69.35	31.62	44.53	70	107.72	14.28	39.87	16.92	26.47	47.64	80.47
XLOC_031481	1.32783	0.0778228	0.885622	7	26	12	13	29.04	55	9.87	28.51	12.27	14.57	37.6	79.16
XLOC_033657	-1.08084	0.0786741	0.889343	82.1	145.13	41.96	22.35	43.31	47.52	19.03	26.55	7.15	4.33	9.51	11.18
LOC108638225	1.37222	0.0791152	0.891459	13	15	2	35	20	19	0.61	0.56	0.07	1.39	0.9	0.9
XLOC_032359	0.906189	0.0801367	0.892736	433.78	1382.51	455.25	372.64	1383.02	1884.27	592.6	1469.9	451.32	405.08	1736.36	2628.59
LOC108636916	1.25	0.0804149	0.892736	13	26	6	30	47	20	0.85	1.45	0.31	1.47	2.76	1.15
XLOC_033856	1.6074	0.0804901	0.892736	4	41.59	9	11	26.99	102.27	5.14	41.64	8.4	11.27	31.92	134.24
XLOC_021314	0.380542	0.0808031	0.894131	4682.32	5647.3	6549.09	5484.09	6885.07	6999.99	261.14	247.53	267.79	258.15	365.93	394.1
XLOC_034647	1.23326	0.0808263	0.894131	12.25	42.06	32.84	17.39	94.18	60.82	426.49	1159.24	852.41	468.8	3134.34	2158.44
XLOC_033737	-1.16976	0.0809102	0.894131	68.31	81.12	60.09	29.88	47.95	6.33	155.88	142.97	98.88	53.47	99.98	14.74
LOC102182078	-0.541895	0.081878	0.895604	296	341	380	250	233	146	7.6	6.6	7.06	5.49	5.5	3.87
XLOC_034578	1.24693	0.0819907	0.895604	51.65	52.86	41.12	13.95	127.96	158.88	20.26	16.38	11.85	4.53	47.28	63.49
XLOC_032329	1.04858	0.0825553	0.897302	131.85	28.84	53.6	224.59	134.91	75.01	63.09	10.89	18.83	88.53	60.61	36.62
XLOC_034328	0.786074	0.0847622	0.906889	235.48	669.94	313.59	246.08	654.22	900.42	165.25	369.8	161.11	140.57	427.69	645.5
INAFM2	0.960228	0.0847805	0.906889	30	45	25	83	50	46	1.37	1.61	0.84	3.2	2.18	2.12
XLOC_031835	0.886981	0.085518	0.910614	158.52	304.36	106.86	110.11	357.95	451.49	340.85	505.81	165.79	185.9	703.54	989.95
XLOC_028032	-0.76824	0.0864412	0.912559	137	179	110	68	97	60	4.11	4.26	2.55	1.75	2.86	1.95
XLOC_030567	1.21752	0.0864814	0.912559	11.92	36.1	11.43	17.89	51.59	50.67	3.64	8.69	2.56	4.54	14.87	15.72
XLOC_031200	-0.73039	0.0873046	0.918057	504.25	392.1	265.37	294.35	91.11	273.95	212.4	130.45	82.14	102.49	36.11	117.63
LOC106503126	1.02664	0.0876952	0.918387	15	25	20	36	27	46	0.23	0.29	0.22	0.46	0.39	0.7
DMWD	-0.819877	0.0877642	0.918387	84	107	91	47	42	54	2.16	2.14	1.71	1.02	1.03	1.4
XLOC_002064	0.447153	0.0878799	0.918387	325.27	367.74	367.43	444.92	425.78	426.96	182.6	162.78	151.34	204.8	223.73	244.71
XLOC_023441	0.568988	0.0880848	0.918633	137.44	188.47	189.71	204.45	220.16	252.05	263.61	279.84	262.9	308.87	386.37	493.19
XLOC_001428	0.815826	0.0886692	0.920822	49	78	52	107	69	108	0.76	0.95	0.59	1.4	1.02	1.68
XLOC_035639	-2.37209	0.0887189	0.920822	34.59	144.56	3.69	0	0	29.99	43.15	140.57	3.34	0	0	38.21
XLOC_014586	1.00809	0.0889322	0.921011	15.17	20.71	37.03	32.27	48.46	46.19	259	275.18	462.14	423.99	777.21	800.55
XLOC_031368	0.748999	0.0890464	0.921011	164	250.08	230	120	422.4	388.1	26.9	32.32	27.69	16.51	65.79	64.47
XLOC_021196	0.916401	0.0891088	0.921011	26.71	33.61	27.55	49.13	46.57	53.37	125.65	121.54	93.18	178.73	200.55	255.35
XLOC_016147	0.357884	0.0910859	0.929871	7018.48	8920.24	10461.6	8987.63	10579.9	10256.9	3190.4	3201.75	3493.59	3370.42	4519.77	4755.35
XLOC_036521	0.856051	0.0915702	0.929871	310.19	996.77	458	257.24	1149.09	1302.38	2055.93	5083.1	2186.71	1313.96	7007.95	8771.09
LOC108637659	-1.18157	0.0925999	0.933061	40	39	45	25	22	3	2.75	2.11	2.27	1.45	1.44	0.21
XLOC_017349	0.396902	0.0933715	0.936192	2258.28	3096.73	2830.44	2465.87	3639.67	3386.94	428.46	463.25	394.35	391.94	655.23	651.42
XLOC_033797	1.02973	0.0939768	0.936192	33	112.73	43	43.96	149.01	137.24	81.74	215.46	76.74	85.2	337.13	346.47
XLOC_032312	0.974092	0.0943546	0.937684	43.32	158.37	89.22	52.92	242.19	187.3	469.48	1326.53	700.66	441.04	2439.51	2060.78
XLOC_033139	1.23107	0.0947332	0.938978	8.78	62.01	29.2	22.13	85.19	89.62	210.27	1164.83	515.82	408.93	1932.93	2182.48
XLOC_033817	0.908025	0.0953804	0.942589	150.02	502.26	227.8	121.59	621.5	654.59	152.03	398.18	168.23	99.04	582.1	677.75
LOC106502058	0.728287	0.0966603	0.943428	99	211	101	145	281	173	0.42	0.7	0.31	0.52	1.13	0.74
XLOC_002236	-1.1253	0.0978207	0.943428	31	32	61	34	6	12	0.27	0.22	0.39	0.25	0.05	0.11
XLOC_034399	0.948914	0.0986513	0.943428	45.65	195.1	68.81	74.12	185.07	251.06	364.99	1201.76	397.09	456.19	1366.47	2038.87
XLOC_033970	1.03951	0.100082	0.943428	40.28	164.38	74.09	41.94	198.1	243.04	70.57	223.25	93.89	58.02	317.86	434.52
LOC102185776	1.20627	0.100103	0.943428	2	11.47	23	26.09	26	20	0.12	0.52	0.98	1.28	1.44	1.17
XLOC_031107	1.22245	0.100583	0.943428	13	79.56	33.58	21	119.71	106	12.52	59.98	23.57	16.28	106.64	104.28
XLOC_033088	0.788474	0.102009	0.951574	109.84	249.69	112.11	113.5	222.01	371.75	23.74	42.57	17.8	20.52	45.49	81.52
XLOC_021173	1.03629	0.102052	0.951574	18	11.12	15.99	28.36	29.97	26	8.68	4.23	5.66	11.26	13.56	12.79
XLOC_035387	1.04637	0.102766	0.951574	13	50	23	33	57.6	62.98	52.27	154.61	66.47	102.83	211.72	257.68
XLOC_035903	0.821102	0.103802	0.953914	75.92	171.9	120.33	70.56	266.34	218.62	357.13	621.7	406.93	256.68	1147.1	1045.91
XLOC_035763	0.804892	0.103987	0.954152	338.64	1061.58	403.93	297.05	1093.1	1301.88	135.37	335.2	118.67	98.27	411.51	530.33
XLOC_022862	0.38528	0.104861	0.957877	636.32	655.78	856.73	728.27	872.75	884.5	227.97	185.6	225.61	216.47	294.94	322.68
XLOC_002808	0.88003	0.105304	0.957877	37	36	37	81.74	65	38.84	1.01	0.77	0.74	1.88	1.68	1.06
LOC108635659	0.636253	0.105791	0.957877	151.01	181.39	402.58	406.53	414.9	180.07	22.29	21.09	43.61	50.38	58.18	26.91
XLOC_003038	-1.00529	0.106223	0.958757	25	42	42	26	9	14	0.96	2.23	1.82	1.53	0.58	0.98
XLOC_024628	1.22988	0.107074	0.958757	10	22	13	45	45	6	0.06	0.13	0.06	0.23	0.26	0.04
XLOC_035298	1.14413	0.107172	0.958757	17.92	94.94	39.29	25.11	131.88	125.77	169.06	691.05	268.08	182.25	1152.78	1204.75
XLOC_035360	0.939175	0.107222	0.958757	74.01	95.92	60.95	42.37	121.78	222.82	37.07	37.92	22.42	17.46	57.22	113.89
XLOC_019648	0.367548	0.107318	0.958757	1126.62	1206.3	1439.01	1341.85	1798.44	1186.99	1539.1	1282.55	1426.59	1458.67	2257.91	1655.87
XLOC_027576	0.344149	0.107458	0.958757	7832.79	8681.39	10860.2	9135.91	11013.2	10580.2	304.19	264.6	308.91	299.32	407.91	413.61
XLOC_004620	0.358135	0.10787	0.958757	895.27	1225.83	1204.45	1081.58	1376.86	1303.96	919.2	984.35	901	892.15	1306.17	1367.82
XLOC_035546	0.734344	0.108284	0.959461	625.27	1824.2	750.66	583.98	1629.15	2349.17	546.08	1249.28	478.68	412.04	1319.12	2096.27
XLOC_002918	0.331303	0.109061	0.960302	4840.77	5583.15	6304.43	5835.71	6938.24	5920.67	23.57	21.34	22.49	24.05	32.25	29.06
XLOC_010328	0.578213	0.110479	0.962024	149.85	176.92	190	157.07	265.88	255	118.11	109.51	109.49	100.38	194.73	205.35
XLOC_035524	1.27281	0.111485	0.964982	27.71	25.07	2	26.71	43.78	52.76	42.35	29.77	2.22	32.36	61.38	82.3
LOC102179377	1.01804	0.112009	0.964982	14	24	13	24	40	28	1.2	1.63	0.69	1.88	2.91	2.12
XLOC_021306	0.990452	0.11228	0.964982	34	12	38	42	68	40	8.3	0.93	3.38	6.84	17.82	9.64
XLOC_032712	1.21611	0.113061	0.964982	5.1	29.59	27.71	10.98	56.99	52.33	8.33	37.53	32.78	14.2	85.36	87.3
XLOC_032698	-0.789532	0.114125	0.964982	141.35	172.72	98.72	42.96	65.97	103.9	31.68	30.54	16.25	8.05	14.01	23.63
LOC108638533	-0.701711	0.114604	0.964982	78	177.31	213.49	112.54	80	61.31	3.12	5.56	6.58	3.82	3.24	2.45
XLOC_027549	0.609199	0.114685	0.964982	116.48	186.45	152.44	173.76	284.11	154.9	16.22	20.58	15.35	20.03	37.05	21.51
XLOC_032303	0.737929	0.11475	0.964982	604.31	1620.47	954.17	444.67	1874.37	2176.85	200.22	424.12	232.38	122.43	586.38	734
XLOC_027085	1.0144	0.114785	0.964982	16.65	13.19	12.85	28.69	26.59	23.76	552	345.64	317.09	736.31	841.63	802.74
XLOC_031303	0.999623	0.115203	0.964982	35.8	186.52	71.89	53.61	165.38	277.25	14.69	60.44	21.67	18.19	63.87	115.92
LOC102170130	0.343293	0.115578	0.964982	1077	1578	1152	1445	1387	1492	14.54	16.73	11.38	16.51	17.88	20.27
XLOC_032718	1.14463	0.116138	0.965392	16.74	64.86	34.25	16.54	103.98	95.17	45.15	134.86	66.51	34.84	256.08	261.53
LOC102189982	0.923119	0.116891	0.965392	37	16	33	50	51	48	2.49	0.85	1.63	2.84	3.13	3.26
XLOC_033543	1.27871	0.117293	0.965392	13.14	47.05	30.78	7.07	69.68	107.67	81.99	225.91	138.32	34.01	399.82	682.97
XLOC_028251	0.927557	0.117411	0.965392	19	23.09	54.2	40.14	65.18	52.01	0.27	0.26	0.66	0.65	1.03	0.8
XLOC_000283	0.337416	0.11817	0.965423	2167.91	3184.1	3360.86	2883.45	3483.46	3309.51	526.74	610.61	599.97	585.18	801.67	816.46
XLOC_007634	0.436352	0.118261	0.965423	1034.81	2131.39	1589.36	1364.59	1968.57	2264.08	211.58	343.72	238.67	233.56	381.74	469.5
XLOC_026512	-0.974156	0.118378	0.965423	84	55	176	87	44	15	3.44	1.77	5.28	3.01	1.72	0.62
LOC102171344	0.871799	0.120439	0.970423	45.21	100.25	32	97.7	131.63	62.65	1.42	2.41	0.74	2.83	3.72	2.01
LOC106502663	0.423209	0.120592	0.970423	391.08	345.96	414.48	487.99	524.91	381.25	8.89	6.18	6.91	9.38	11.39	8.74
XLOC_004949	0.363547	0.121225	0.970423	2039.14	2299.33	3088.4	2218.76	3167.97	2990.58	218.32	193.72	242.57	199.93	322.7	323.74
XLOC_011205	0.363671	0.12152	0.970423	1307.73	1852.01	2238.21	1651.92	2157.38	2251.52	74.73	83.18	93.77	79.67	117.48	129.88
XLOC_004592	-0.80317	0.122482	0.970423	101	74	123	36	73	42	2.77	1.44	2.21	0.68	1.68	1.59
XLOC_033326	0.93432	0.122521	0.970423	76.78	180.41	89.85	40.8	228.02	297.14	15.97	29.6	13.72	7.1	44.97	62.68
XLOC_033320	0.88646	0.123218	0.970423	32.91	58.52	57.11	36.22	83.41	116.1	35.16	48.87	44.43	31.05	82.28	126.73
XLOC_033071	0.738123	0.123582	0.970423	110.51	128.49	122.97	69.93	223.13	232.07	41.76	38.36	34.16	21.9	79.48	89.34
LOC106501866	-0.760683	0.123796	0.970423	145.66	145.81	144.46	40.49	65.98	120.25	4.63	3.64	3.36	1.09	2	3.85
XLOC_034956	1.21111	0.124177	0.970423	5.59	21.79	25.55	7.95	39.83	54.06	5.97	18.19	19.88	6.81	39.29	59.01
LOC102169208	0.995518	0.125131	0.972086	17.54	24.98	22.45	52.93	50.73	14.04	0.49	0.55	0.46	1.22	1.33	0.4
XLOC_033597	0.453739	0.125207	0.972086	823.79	736.99	445.93	803.36	820.89	902.27	63.3	49.48	21.91	53.57	55.27	68.91
XLOC_023472	-1.55071	0.125444	0.972086	57.81	0	75.63	23.23	7	12	2	0	2.15	1.35	0.54	0.98
XLOC_015496	0.447607	0.125891	0.973859	247	277	341	330	309	408	11.1	7.42	4.97	7.29	5.9	8.86
XLOC_032109	0.972754	0.126585	0.973859	24.47	26.57	15.76	22.93	58.88	35.53	15.33	19.07	7.87	5.49	25.13	16.19
XLOC_031497	0.882699	0.127284	0.973859	51.71	132.04	58.98	46.75	187.41	150.72	304.31	597.58	249.82	212.26	1012.87	901.58
XLOC_034971	0.970467	0.127582	0.974172	26.77	70.18	46.24	26.31	103.75	108.7	38.34	78.16	48.02	29.93	136.44	158.96
LOC102178619	-1.17393	0.129301	0.975816	42.92	28.77	30.54	3.92	27.96	8.2	2.95	1.35	1.23	0.24	1.56	0.49
XLOC_033739	-1.0252	0.129913	0.975816	82.02	309.87	95.86	67.55	128.36	15	1195.28	3505.87	1017.83	757.28	1750.64	221.87
XLOC_035947	0.741305	0.130398	0.975816	827.4	3069.45	1172.62	867.48	2569.71	3772.89	748.98	2177.58	774.69	633.63	2154.99	3489.6
XLOC_013229	0.860506	0.131043	0.975816	26	25	55	42	70	55	0.67	0.52	1.09	1.07	1.71	1.2
XLOC_031476	1.0138	0.131046	0.975816	8	13.1	23.25	16.28	23.7	36.94	27.08	34.12	56.6	42.84	73.27	127.3
XLOC_032827	0.705616	0.13162	0.975816	3150.83	8240.88	3405.48	2383.78	7341.76	10985.2	688.37	1420.4	546.51	435.6	1520.5	2435.07
XLOC_028185	1.00183	0.132729	0.97599	12	21	23	55	33	14	0.37	0.31	0.66	2.07	1.05	0.65
XLOC_013315	0.907447	0.134122	0.97599	21	37	31	91	35	28	1.61	1.87	1.5	5.22	1.83	2.04
XLOC_000973	-0.919971	0.135415	0.97599	95	89	100	73	10	56	0.37	0.26	0.27	0.23	0.04	0.21
LOC106501937	0.849048	0.135638	0.97599	29	20.09	35	44	50	42	1.71	0.93	1.51	2.19	2.81	2.5
XLOC_034180	1.20488	0.135688	0.97599	15.19	90.18	16.87	18.11	103.8	116.99	43.77	200.16	34.98	40.69	273.03	343.31
XLOC_035807	0.987343	0.136061	0.97599	24.53	92.87	60.41	26.88	160.5	108.34	39.41	115.82	70.28	34.2	236.41	177.68
XLOC_007421	0.31883	0.136436	0.97599	1018.63	1012.68	1522.96	1474.41	1363.55	1121.02	91.14	71.27	99.94	111.13	116.13	101.35
GNB2	-0.873915	0.137286	0.977145	65	101	126	99	26	22	2.91	3.56	4.14	3.75	1.11	1
XLOC_000631	0.362038	0.137609	0.977145	543.07	654.65	886.38	673.83	827.73	848.3	30.86	29.24	36.93	32.31	44.82	48.66
XLOC_033497	0.766477	0.138965	0.978795	133.23	346.9	203.75	93.17	454.98	439.54	233.43	471.13	258.2	128.9	730.04	785.86
XLOC_031400	0.689212	0.141865	0.980623	108	110	52	114	149	135	365.52	286.55	126.56	299.91	460.63	465.21
LOC102183692	-0.82104	0.141871	0.980623	39	67	66	23	29	33	0.83	1.11	1.02	0.41	0.59	0.7
XLOC_035922	0.66756	0.14212	0.980763	447.12	1045.11	390.7	335.24	1095.19	1158.82	430.5	787.84	274.32	259.89	975.61	1139.99
XLOC_024841	0.636835	0.142167	0.980763	94	157	75	154	115	188	2.85	3.74	1.67	3.95	3.33	5.75
XLOC_010211	0.429053	0.142322	0.980763	308.85	240.91	379.34	374.46	376.86	370.16	75.65	46.57	68.27	76.6	87.42	92.06
XLOC_031239	0.337229	0.143414	0.98122	602	798	697	827	677	870	1.88	1.98	1.67	2.37	2.07	2.83
LOC102170937	-1.2958	0.143814	0.98122	25	8	78	30	3	8	1.71	0.46	3.91	1.73	0.2	0.55
LOC102189941	1.72562	0.144554	0.982974	24.06	0	0	43.24	9	32	1.31	0	0	1.98	0.47	1.75
XLOC_031444	0.663674	0.145524	0.983211	284.15	630.86	376.49	226.28	513.51	1015.43	84.55	148.26	82.34	56.06	144.46	307.25
XLOC_031936	1.33305	0.145973	0.983638	2	21.24	8	2.99	35.96	27	4.96	40.6	14.27	5.8	81.37	68.16
XLOC_010045	0.743749	0.147858	0.983638	27.2	55.96	81.85	83.45	79.07	77.42	525.32	843.47	1159.01	1241.29	1438.92	1518.64
XLOC_011268	0.337209	0.148283	0.983638	761.28	729.67	931.56	824.7	883.03	1018.41	672.79	505.57	601.03	588.59	723.34	919.61
XLOC_036240	0.689737	0.148781	0.983638	380.7	1272.29	468.15	396.96	974.54	1558.48	336.45	881.54	302.05	283.32	798.3	1407.29
XLOC_027988	1.36541	0.149092	0.98441	4	0	25	31	12	22	0.2	0	1.02	1.43	1.02	1.3
LOC108635834	-0.290973	0.149579	0.985726	3430	4632	3949	3102	2711	2989	32.46	34.41	27.38	24.84	24.48	28.51
XLOC_030909	-0.886051	0.150531	0.988651	46.55	84.33	41.84	15.69	27.72	38.66	67.74	95.41	44.15	18.13	37.04	57.45
XLOC_023193	0.544892	0.154342	0.994223	105.48	170.04	145	136.03	197.02	205	37.14	47.3	37.53	39.76	65.46	73.5
LOC108636918	0.902631	0.154697	0.994223	24	16	47	38	74	30	1.09	0.57	1.57	1.46	3.21	1.38
XLOC_036410	0.737425	0.155108	0.994223	167.9	327.77	164.85	110.49	249.33	592.43	112.11	172.25	80.63	60.15	155.26	404.07
XLOC_033442	0.914126	0.155462	0.994223	16.8	42.44	43.67	20.96	75.47	67.45	122.11	237.48	228.85	117.35	505.66	498.1
XLOC_000459	0.353528	0.155682	0.994223	447.45	663.7	776.73	640.23	781.84	692.19	35.98	41.97	45.81	43.4	59.87	56.23
XLOC_001577	0.675822	0.156056	0.994223	48	49	84	96	79	82	2.66	2.13	3.41	4.49	4.17	4.59
XLOC_000077	0.911036	0.156574	0.994223	18	19	45	30	72.52	30	2.3	1.24	2.82	2.42	7.45	2.83
XLOC_000033	0.769181	0.156975	0.994223	24.9	53.6	37.67	54.85	50.22	69.68	6.75	11.47	7.5	12.4	12.89	19.2
XLOC_032470	0.864391	0.158154	0.994223	48.24	60.57	37.9	27.53	97.25	109.5	310.2	299.64	175.53	136.5	575.18	715.6
LOC108636076	-0.423869	0.159302	0.994223	336	341	501	229	297	249	3.7	2.95	4.04	2.13	3.12	2.76
XLOC_033783	0.947959	0.159821	0.994223	10.8	29.43	28.58	15.06	48.47	49.02	15.47	32.77	29.69	17.14	63.75	71.68
XLOC_033718	0.832963	0.16042	0.994223	31.48	89.1	53.67	37.44	113.76	114.03	30.69	68.01	38.15	29.38	102.6	113.61
XLOC_029575	0.760923	0.160521	0.994223	39	29	94	90	83	68	1.44	0.84	2.54	2.8	2.92	2.53
XLOC_035238	1.34193	0.161739	0.994223	20.05	58.23	0	23.01	72.79	79.74	4.93	11.3	0	4.73	16.95	19.91
XLOC_024840	0.563825	0.162257	0.994223	100	179	91	194	152	149	1.48	2.08	0.99	2.43	2.15	2.22
XLOC_032055	0.876924	0.162257	0.994223	31.61	187.17	57.62	61.14	184.73	185.05	203.28	926	266.87	303.07	1092.57	1209.29
XLOC_032374	1.07503	0.16226	0.994223	13.55	105.04	26.43	24.58	113.68	119.13	62.05	369.87	87.01	87.07	476.5	554.93
XLOC_029788	0.389677	0.162293	0.994223	268.51	363.34	328.3	363.62	395.02	362.15	229.07	243.15	204.56	250.83	312.6	315.68
XLOC_029242	0.305392	0.16249	0.994223	3188.44	3864.36	3837.56	3443.66	4608.54	3886.13	142.14	135.35	125.41	129.65	195.85	174.82
XLOC_010084	0.30372	0.163151	0.994223	1584.12	2146.12	2260.12	1880.11	2262.08	2371.56	377.34	403.45	395.54	374.17	510.45	573.51
LOC102182441	-0.812553	0.163377	0.994223	35	39	55	22	26	17	2.4	1.79	3.35	1.03	2.09	1.45
XLOC_011995	0.573425	0.163454	0.994223	65	130	152	127	162	158	1.6	2.51	2.74	2.64	3.8	3.91
XLOC_036137	0.727443	0.163628	0.994223	118.26	296.56	91.16	103.34	279.76	345.05	116.79	229.21	65.63	82.1	255.48	348.16
XLOC_019135	0.589603	0.164075	0.994223	104.53	161.97	128.86	102.6	183.78	232.97	204.27	244.95	181.89	157.83	328.52	464.39
XLOC_031828	1.14278	0.164335	0.994223	17.99	29.98	21	4	75.16	51	33.87	43.71	28.58	5.94	129.52	97.98
XLOC_022735	0.385389	0.164714	0.994223	384.61	404.58	450.56	392.05	564.54	480.42	242.5	200.9	208.21	201.94	332.37	309.37
LOC108638120	-0.773332	0.164747	0.994223	82	60	117	67	21	50	2.38	1.37	2.49	1.64	0.58	1.46
XLOC_035399	1.14228	0.165437	0.99514	26.97	41.16	19.81	4.8	85.82	77.28	208.87	245.47	110.65	28.61	613.28	607.87
XLOC_004950	0.655376	0.167339	0.995928	46.27	57.12	65.88	95.09	65.5	78.78	84.01	80.35	86.49	136.21	108.87	145.95
XLOC_031144	0.971248	0.167665	0.995928	32.3	43.42	48.79	13.53	80.8	113.7	34.52	36.26	37.96	11.6	79.7	124.11
XLOC_023210	0.678571	0.167704	0.995928	58.21	54.48	48.84	77.63	84.93	71.98	1.12	0.78	0.93	1.36	1.45	1.34
LOC108635657	0.796892	0.167725	0.995928	38	30	63	111	61	36	5.65	3.51	6.88	13.86	8.62	5.42
XLOC_035268	0.82051	0.168153	0.996215	39.58	65.76	48.07	41.27	54	140.68	11.95	15.68	10.67	10.37	15.41	43.2
XLOC_033981	0.847234	0.168464	0.996362	28.87	48.69	23.45	28.94	72.94	58.24	1.7	2.25	1.01	1.43	4.08	3.45
XLOC_036435	0.690913	0.168481	0.996362	112.17	253.33	171.58	80.55	307.34	350.99	29.9	52.64	33.15	17.67	76.62	94.67
XLOC_035917	0.840622	0.168733	0.996464	52.99	76.64	61.53	28	165.98	101.05	7.84	9.04	6.1	7.25	19.3	12.08
XLOC_030877	0.287882	0.168939	0.996763	3871.79	4593.27	5490.64	4615.37	5498.18	4953.95	1157.74	1084.77	1206.73	1149.04	1554.18	1506.37
XLOC_000486	0.534626	0.169586	0.998056	289.15	561.08	213	299.93	496.12	566	27.46	41.91	14.83	23.98	44.84	54.32
XLOC_020244	0.271987	0.170588	0.999352	5841.12	6531.49	7292.35	7036.57	7263.93	6898.16	7737.75	6737.3	7013.15	7424.6	8847.83	9331.96
XLOC_031457	1.28441	0.171977	1	5	26	4	4	34	35	6.24	25.28	3.63	3.98	39.04	44.6
XLOC_004977	0.268787	0.172374	1	3158.21	3397.14	4281.54	4359.39	3879.4	3459.92	10196.4	8444.22	9942.56	10950.1	11439	11375.4
XLOC_020623	1.05727	0.172616	1	17	19	7	9	37	34	1.33	1.17	0.4	0.6	2.76	2.69
LOC106503034	-0.788265	0.17366	1	48	42	40	21	28	19	1.7	1.19	0.93	0.7	0.87	0.69
XLOC_000078	1.39044	0.173678	1	24	0	23	12	18	80	0.91	0	0.64	0.39	0.65	3.07
XLOC_012112	0.272204	0.174507	1	1000.94	1245.65	1278.86	1332.4	1308.96	1163.77	224.34	220.28	210.56	249.7	278.05	264.69
XLOC_007445	0.290281	0.174593	1	4465.42	5645.34	6292.64	5206.78	6588.47	5905.3	581.04	578.37	600.83	569.47	815.02	777.48
XLOC_035918	0.925466	0.174647	1	34.01	49.3	18.97	20.23	92.69	58.49	5.73	6.55	2.35	2.86	14.84	9.99
XLOC_030832	0.821662	0.174792	1	27.92	101.73	47.93	43.77	93.62	131.27	2.79	7.99	3.51	3.68	8.89	13.25
XLOC_035585	-1.34368	0.176882	1	177.71	151.1	3.07	7.87	59.61	52.43	54.2	36.4	0.69	2	17.18	16.26
XLOC_012475	0.390059	0.177156	1	239.42	256.51	285.48	346.92	304.14	271.42	938.51	773.45	804.45	1054.43	1089.81	1082.76
XLOC_023326	0.615561	0.177399	1	47.66	94.2	102.09	116.13	133.37	78.53	182.19	277.03	280.57	344.38	466.01	305.55
XLOC_033776	1.26023	0.178398	1	22.7	34	0	16.4	53.57	53.25	9.63	11.39	0	5.75	21.37	23.02
XLOC_035061	1.00545	0.179176	1	25.37	57.23	51.64	9.67	98.73	117.6	40.08	70.2	59.08	12.1	143.03	189.66
XLOC_027060	0.291228	0.179565	1	8413.05	10898.2	12053	9763.8	12178.8	11867.5	452.11	460.25	474.85	442.9	623.72	643.73
XLOC_016463	0.28126	0.179576	1	998.66	1422.13	1605.27	1380.11	1501.89	1429.92	122.06	136.83	143.96	141.85	174.56	176.79
LOC106501949	0.960363	0.179889	1	7	26	15	12	36	32	0.43	1.26	0.7	0.65	2.18	2.04
LOC102188967	0.457503	0.180007	1	134	155	223	205	227	189	1.23	1.11	1.49	1.59	1.98	1.74
LOC106502531	1.00185	0.180086	1	22	11	33	11	69	34	0.86	0.34	1.19	0.5	2.93	1.79
XLOC_032196	0.78269	0.180345	1	60.52	50.81	48.6	34	93.99	115.43	14.94	9.9	8.82	7.01	21.98	28.94
LOC106503332	0.791232	0.180763	1	30	22	28.54	32	35	58	0.51	0.3	0.36	0.46	0.57	1
XLOC_000326	0.543855	0.182865	1	94.14	86.39	123.34	142.79	106.72	147.83	1.7	0.56	0.72	1.45	2.14	2.35
XLOC_001946	0.896424	0.184785	1	14	12	54	29	55	42	0.38	0.25	1.06	0.66	1.41	1.14
XLOC_030455	1.02781	0.185216	1	8	10	56	27	76	22	0.07	0.06	0.34	0.19	0.6	0.18
XLOC_013588	0.290021	0.186391	1	864.24	1156.44	1118.37	1018.56	1251.33	1129.52	398.56	421.08	378.87	387.36	542.19	531.32
XLOC_034955	1.01755	0.186785	1	9.53	32.27	20.79	9.73	28.38	69.15	50.02	130.28	78.49	39.44	136.59	369.09
XLOC_031720	-0.404363	0.186873	1	1138.27	1773.41	824.24	779.52	1095.58	665.89	506.53	623.19	269.48	286.33	458.35	302.18
XLOC_032567	0.93495	0.186993	1	9.98	22.54	8.91	15.16	31.77	23.07	11.74	20.7	7.63	14.27	34.46	27.74
XLOC_032283	0.853181	0.187756	1	11.94	36.38	33.18	21.96	43.88	59.49	13.86	32.95	28.01	20.39	46.94	70.53
XLOC_015777	0.582506	0.187972	1	66	64	124	119	120	97	3.53	2.69	4.86	5.76	6.12	5.24
XLOC_033433	0.940969	0.18886	1	21.05	53.23	10.13	36.82	82.25	25.49	162.98	317.44	56.61	219.48	587.74	200.52
LOC108638511	-0.748146	0.190964	1	42.19	69	43.37	23.77	34	24	1.65	2.12	1.25	0.79	1.27	0.95
LOC108636015	0.876362	0.191335	1	21	9	17	33	23	24	3.12	1.05	1.86	4.12	3.25	3.61
XLOC_014750	1.15046	0.192074	1	26	3	4	17	18	36	0.2	0.02	0.02	0.11	0.13	0.28
XLOC_024986	0.816692	0.193491	1	26.33	26.2	29.41	24.69	68.53	33.93	51.46	39.61	41.51	37.99	122.5	67.63
LOC106502886	-0.391365	0.193711	1	316	727	773	371	445	383	4.32	8.06	7.87	4.61	6.17	5.58
LOC108637951	-0.897576	0.194534	1	27	14	43	14	18	8	1.36	0.56	1.59	0.6	0.87	0.41
XLOC_035713	0.829679	0.194727	1	9.08	29.16	20.52	23.99	33.16	33.61	26.15	64.72	42.54	53.89	87.23	98.62
XLOC_000087	0.289261	0.19477	1	646.01	728.38	807.51	769.06	807.89	800.42	509.17	450.87	465.32	491.47	591.68	644.57
XLOC_020126	0.905311	0.194819	1	15	39	15	36	63	16	0.29	0.6	0.22	0.6	1.18	0.32
XLOC_033474	1.15666	0.194842	1	20.16	20.44	4.85	4	46.89	39.85	34.71	27.28	6.04	5.44	73.94	70
LOC102173353	1.16874	0.194846	1	0	23.76	8.29	23.46	11.92	27.31	0	1.72	0.56	1.82	1.04	2.54
XLOC_032496	0.82306	0.196185	1	27.76	113.82	41.1	39.85	131.35	105.12	81.76	258.28	87.12	91.49	353.34	315.43
XLOC_021598	0.761478	0.196365	1	18	27	23	35	40	28	0.89	1.05	0.83	1.46	1.88	1.4
XLOC_023179	-0.332862	0.197749	1	603.27	853.24	678.73	441.82	490.66	574.11	280.24	312.94	231.6	169.22	214.12	272.04
XLOC_019092	0.299258	0.197984	1	914.18	1230.03	1362.32	1024.64	1464.82	1295.53	109.3	115.77	119.51	103.04	166.56	156.68
XLOC_016230	0.279512	0.198262	1	7165.37	9142.54	10470.1	8243.05	10097.2	10272.4	122.25	122.47	130.9	118.95	164.37	176.7
XLOC_010044	0.263917	0.198602	1	4296.7	5328.04	6594.61	5477.62	5820.07	5901.5	114.95	111.95	129.3	123.89	148.52	159.23
XLOC_011902	0.253658	0.200805	1	1800.29	2053.54	2302.67	2230.63	2256.01	2067.96	7237.93	6350.01	6654.76	6950.87	8292.61	8460.32
LOC102169110	-1.09512	0.201293	1	9	24	23	4.29	1	17	0.53	1.1	0.99	0.21	0.06	1
LOC102172703	0.902082	0.201547	1	21	43	8	66	38	22	1.39	2.79	0.24	3.65	2.02	1.09
XLOC_018093	0.31243	0.202031	1	542.91	567.46	779.51	652.45	785.19	641.86	753.34	612.65	784.76	720.04	1001.04	909.46
XLOC_033430	0.760696	0.202534	1	32	17.93	44.01	36	43.57	61.34	13.39	5.93	13.53	12.45	17.16	26.16
XLOC_028527	0.296492	0.203086	1	647.64	765.13	752.37	709.81	854.42	803.13	10.29	9.39	8.98	9.71	13.14	12.97
XLOC_021188	0.604555	0.203383	1	53.14	75.83	66.3	71.12	102.61	88.63	256.83	281.76	230.41	265.72	454.17	435.61
XLOC_000052	0.251441	0.20363	1	6875.74	7851.57	9308.88	9125.1	8777.22	7659.33	1587.97	1430.93	1579.43	1761.48	1920.82	1795.48
XLOC_003132	0.263811	0.204173	1	8528.18	10860.3	12898.5	10742.2	12000.4	11478	1703.47	1710.78	1892.15	1796.6	2273.68	2324.89
XLOC_029213	0.258517	0.204328	1	5344.45	6986.47	7726.64	6747.22	7414.33	7065.24	748.6	770.69	794.27	793.94	987.01	1001.65
XLOC_003438	0.793493	0.204374	1	11	25	17	31	22	29	6.02	11.14	7.06	13.84	11.25	16.87
XLOC_035906	0.894105	0.205105	1	18.02	10.94	17.72	16.51	41.1	19.84	7.3	3.5	5.27	5.53	15.67	8.19
LOC108638243	-0.457679	0.205544	1	185	173	213	124	120	129	3.85	2.83	3.25	2.18	2.38	2.71
XLOC_023227	0.466617	0.205762	1	139.38	254.03	233.44	181.43	337.25	233.8	73.21	105.27	90.01	78.3	166.04	125.35
XLOC_033203	0.636973	0.208075	1	449.33	1127.36	522.8	238.57	1170.21	1377.67	285.98	565.04	243.85	124	695.31	895.56
XLOC_010317	0.421814	0.208651	1	248	209	223	221	318	279	33.87	22.48	22.35	25.36	41.29	38.57
LOC102171346	-0.737473	0.20873	1	54.26	40.41	96.45	22.6	42.36	34.62	3.17	1.85	4.13	1.11	2.36	2.04
XLOC_001861	0.249912	0.209028	1	2526.25	2991.12	3804.15	3749.58	3231.69	2913.13	7611.63	6941.71	8247.19	8801.6	8892	8940.4
XLOC_022670	0.269971	0.209829	1	5597.89	6473.42	8299.69	6392.57	7860.88	7397.27	1588.37	1450.5	1730.79	1511.52	2109.69	2133.58
XLOC_033748	0.955241	0.209861	1	15.05	21.89	9	22	8.68	49.82	2.62	3	1.15	3.21	1.43	8.78
XLOC_032092	0.690156	0.210506	1	62.28	166	103	55.73	147.5	252.12	59.22	123.6	71.43	42.68	129.79	244.94
LOC102172108	0.560668	0.211129	1	83	163	73	162	100	163	3.52	5.44	2.27	5.81	4.05	6.98
LOC106502458	0.245495	0.211785	1	3942.43	4191.94	5124.18	5301.28	4597.6	4216.3	180	150.38	171.5	204.4	200.1	194.26
XLOC_031675	0.658384	0.211978	1	47.5	39.93	96.28	117.23	92.84	49.25	8.31	5.5	12.36	17.19	15.42	8.73
LOC106503669	0.758535	0.212075	1	24.79	20	22.02	29.08	32.63	40.22	1.05	0.67	0.69	1.04	1.32	1.72
XLOC_000436	0.279923	0.212649	1	2972.12	3512.81	4434.4	3207.22	4259.25	4178.75	148.25	137.68	162.15	135.06	202.49	210.36
XLOC_010111	0.846102	0.21417	1	10	28	9	28	27	21	0.2	0.44	0.13	0.47	0.52	0.42
XLOC_010062	0.682708	0.21502	1	43.25	54.31	29.36	62.27	47.27	75.77	10.9	10.8	5.44	13.1	11.28	19.4
XLOC_026937	0.732765	0.215871	1	38	40	32	29	57	76	0.39	0.33	0.24	0.25	0.56	0.8
XLOC_026087	0.887345	0.216638	1	10	11	23	42	19	13	0.2	0.17	0.33	0.7	0.36	0.26
XLOC_001664	0.717445	0.219477	1	35.2	33.4	27.79	32.72	53.94	55.33	1288.01	968.74	759.01	927.42	1888.65	2064.41
LOC106503653	-0.664632	0.220329	1	45.47	62.89	100.3	38.09	30	46.86	0.52	0.53	0.86	0.37	0.35	0.53
XLOC_012153	-0.669343	0.22062	1	40	76	104	32	43	44	0.65	0.97	1.23	0.44	0.66	0.72
XLOC_010757	-0.721688	0.222274	1	37	46	94	37	39	18	0.23	0.22	0.42	0.19	0.23	0.11
XLOC_034490	0.935172	0.224104	1	22	9	38	10	54	49	6.58	2.13	8.35	2.49	15.26	14.9
XLOC_013339	0.331493	0.224149	1	293.05	370.86	341.31	388.79	385.05	359	7.12	7.07	6.07	7.98	8.92	8.79
XLOC_004924	0.282231	0.224637	1	934.66	1291.85	1370.67	1027.23	1393.9	1416.02	119.56	130.1	128.65	110.46	169.52	183.26
XLOC_007780	0.944307	0.225201	1	19	12	11	27	42	6	0.63	0.31	0.27	0.75	1.32	0.2
LOC102177684	0.44132	0.225465	1	121	259	164	236	172	249	2.86	4.8	2.84	4.71	3.87	5.93
XLOC_031748	0.813251	0.225819	1	13.63	24.87	15.28	29.97	15.53	39.34	18.05	25.65	14.7	31.62	18.91	53.23
LOC102182272	-0.468695	0.226843	1	836.48	1816	632.3	626.25	1048	442.98	15.57	26.55	8.63	9.86	18.61	8.32
XLOC_004978	0.253435	0.227765	1	1197.74	1649.6	2062.64	1932.2	1762.4	1493.52	2340.5	2494.67	2911.47	3080.86	3150.45	2977.11
XLOC_035470	0.545099	0.227976	1	642.78	1871.2	788.69	515.65	1879.94	1729.34	878.11	1989.47	781.88	560.54	2360.24	2412.47
XLOC_021571	0.447534	0.228147	1	167	147	153	195	240	142	40.78	36.67	22.25	47.11	44.3	37.67
XLOC_034825	0.665441	0.22821	1	314.84	632.57	273.18	125.34	544.44	997.27	225.5	356.27	143.21	73.03	363.1	729.69
XLOC_034711	0.804305	0.228279	1	72.45	95.38	18	45.14	91.87	155.46	54.68	56.57	9.94	27.66	64.49	119.88
LOC108636198	-0.723181	0.228706	1	27	66	67	26	18	40	0.66	1.26	1.19	0.53	0.42	0.98
XLOC_000112	0.257178	0.229043	1	1208.72	1527.49	1981.07	1567.02	1729	1668.62	365	364.31	439.7	393.91	493.51	512.43
XLOC_036125	0.486412	0.229105	1	81.79	100.27	113.01	127.42	105.17	135.92	31.68	30.68	27.51	40.88	38.38	50.92
XLOC_000419	0.530548	0.229487	1	61.18	67.63	116.7	109.27	102.01	101.51	4.11	3.57	5.74	6.19	6.52	6.88
XLOC_021592	0.823372	0.229773	1	65	46	27	125	17	93	5.43	1.96	2.7	15.01	0.91	30.29
XLOC_000448	0.379809	0.230461	1	170.08	293.42	300	253.24	318.97	296.43	64.67	88.13	83.84	79.79	114.31	114.82
XLOC_028403	0.70089	0.23049	1	18.11	25.87	29.96	42.1	28.43	36.86	433.91	485.99	529.19	778.14	645.03	897.57
XLOC_024176	0.273935	0.230621	1	1684.86	2346.31	2757.17	2040.78	2307.33	2839.73	51.2	56	61.41	52.41	66.87	87.04
XLOC_036333	1.13441	0.230733	1	5.01	28.84	3.01	3.92	37.64	27.73	50.59	224.98	22	30.44	352.93	284.45
XLOC_036270	0.827866	0.234279	1	29.26	40.03	24	13.08	55.02	76.36	6.73	7.27	4.06	2.51	11.99	17.83
XLOC_025714	-0.569566	0.234378	1	122	175	147	46.74	130	84	1.95	2.2	1.72	0.63	1.98	1.35
XLOC_020854	0.724741	0.23533	1	21	15	41	50	33	31	0.19	0.1	0.27	0.38	0.28	0.28
XLOC_036246	0.827692	0.235468	1	32.63	86.84	33.98	20.38	75.98	137.23	36.83	76.53	27.9	18.41	79.07	158.2
XLOC_032451	-0.637507	0.236557	1	323.23	205.27	101	58.88	138.63	173.81	38.95	19.47	8.93	5.97	15.89	21.19
XLOC_035186	0.635191	0.238705	1	31.79	83.37	61.83	52.87	86.04	98.26	27.44	56.44	38.97	36.88	68.87	86.66
XLOC_030466	0.3684	0.239526	1	191.7	210.47	248.37	286.55	257.94	210.03	3551.11	3040.63	3370.2	4087.81	4498.24	3951.31
XLOC_009374	0.750767	0.23957	1	15	15	24	36	31	15	0.83	0.65	0.98	1.68	1.64	0.84
TANGO2	-0.906254	0.240744	1	19	33	155	65	13	19	0.87	1.27	5.23	2.6	0.7	0.88
XLOC_001850	0.24906	0.240924	1	21172.3	25178.1	28882.3	23621.1	27560.2	27906.3	329.32	307.48	329.2	310.8	409.04	437.62
XLOC_034550	0.660233	0.240966	1	98.19	446.25	152.96	106.38	455.9	371.9	107.8	382.72	122.23	93.61	461.82	417.09
XLOC_029380	0.301577	0.241049	1	425.22	509.17	561.93	483.12	635.18	514.82	970.36	897.4	924.69	864.38	1324.47	1197.78
XLOC_002512	-0.543238	0.241691	1	109	117	124	120	48	54	1.12	0.95	0.94	1.05	0.47	0.56
XLOC_022825	0.24927	0.242399	1	1081.41	1291.38	1581.65	1246.34	1408.89	1493.8	911.96	854.41	974.33	850.18	1102.38	1287.12
LOC102169190	-0.9901	0.242507	1	43.74	52.92	51.77	37.38	0	31.43	1.04	1.02	0.93	0.77	0	0.78
XLOC_013129	0.699176	0.243694	1	30.6	58.75	45	105.3	68.37	25.35	7.82	2.22	1.65	17.34	3.04	1.12
LOC102179243	-0.86226	0.244479	1	57	12	54	15	35	11	1.18	0.16	0.8	0.25	0.38	0.23
XLOC_003237	-0.990836	0.244894	1	33	25	37	23	21	0	2.19	1.3	1.8	1.28	1.32	0
XLOC_033907	1.13915	0.24547	1	0	8.92	30.16	7.18	39	22.94	0	86.58	274.47	69.21	455.63	291.76
XLOC_032750	0.932538	0.24803	1	3	51	17	17	48	49	2.68	35.75	11.1	12.27	39.78	44.78
XLOC_032170	-0.856411	0.248331	1	68.36	116.79	16.26	14.21	42.44	42.59	14.12	19.03	2.47	2.46	8.31	8.92
LOC102169181	-0.919939	0.250194	1	15.93	160.15	36.17	14	53.12	27.64	0.37	2.9	0.61	0.27	1.17	0.64
XLOC_030480	0.227079	0.250211	1	4873.38	5470.41	6013.46	5738.66	5825.14	5545.28	7699.21	6710.03	6880.61	7181.33	8438.92	8942.68
LOC108636392	0.332105	0.250354	1	324	447	508	640	507	301	3.62	3.92	4.16	6.06	5.41	3.39
LOC102191260	-0.34976	0.250535	1	298	383	338	207	265	239	6.02	5.98	4.91	3.23	4.86	4.77
XLOC_027701	0.871982	0.251641	1	22	11	23	17	60	14	1.73	0.71	1.15	1.31	5.09	0.97
XLOC_019636	0.382722	0.253988	1	181.65	213.53	209.93	191.49	249.82	258.64	40.41	37.48	34.31	35.63	52.68	58.39
XLOC_014555	0.53341	0.254551	1	92.14	89.83	54.94	120.63	107.77	88.06	228.22	171.68	98.05	233.79	243.83	222.32
NPHP4	-0.524317	0.254813	1	118	219	121	85	135	63	1.42	2.08	1.07	0.87	1.56	0.77
XLOC_007578	0.230385	0.254949	1	2713.07	2884.29	3463.69	3065.24	3292.3	3116.44	3824.32	3162.53	3541.54	3434.67	4262.81	4485.52
XLOC_007636	0.311678	0.255151	1	286.67	373.31	368.44	411.9	408.3	321.84	1385.43	1387.2	1280.31	1539.02	1807.27	1581.86
XLOC_018199	0.296749	0.257011	1	488.94	611.35	660.66	532.56	791.46	584.08	799.07	775.3	781.62	688.69	1185.57	974.29
LOC106503176	0.814071	0.258192	1	18	10	19	11	33	29	0.56	0.21	0.41	0.25	0.85	0.86
XLOC_005880	0.84099	0.259536	1	24	16	19	63	7	31	0.87	0.46	0.51	1.94	0.24	1.14
XLOC_018323	0.801741	0.259612	1	13	24	11	30	35	11	0.48	0.69	0.3	0.93	1.23	0.41
LOC108633357	-0.634371	0.260898	1	52.55	56.73	44.14	26	35.87	27	2.5	2.12	1.54	1.04	1.63	1.3
LOC108638464	0.975856	0.261092	1	13.93	0.69	43.16	35.54	26.38	36.8	0.58	0.02	1.32	1.25	1.05	1.55
XLOC_011897	0.388557	0.261196	1	127.52	177.69	217.19	178.57	213.22	208.26	240.12	259.09	295.54	264.98	367.41	400.08
XLOC_024855	0.611005	0.261432	1	48	28	46	62	48	60	0.83	2.15	0.58	2.3	2.3	3.3
XLOC_035835	0.778877	0.263373	1	18	15	17	12.89	37.07	26.04	16.1	10.52	11.1	9.31	30.72	23.8
LOC102168833	-0.267266	0.264272	1	695	840	710	550	578	547	10.27	9.78	7.68	6.9	8.18	8.16
XLOC_002002	-0.616953	0.265204	1	47	42	54	31	33	20	1.5	1.58	1.25	0.59	0.54	0.78
XLOC_018232	0.230253	0.265466	1	2062.83	2765.65	3138.58	2671.69	3027.7	2559.23	1129.04	1193.78	1260.59	1199.94	1551.93	1429.97
XLOC_030672	-0.533306	0.265505	1	129	131	146	157	54	51	4.45	3.55	3.69	4.57	1.77	1.77
XLOC_002073	0.277065	0.266152	1	520.44	633.73	980.02	695.9	746.22	821.2	102.94	98.85	142.35	115.26	140.01	164.69
XLOC_036028	-1.00218	0.26653	1	34.55	62.29	6.78	2.57	14.33	28.65	33.69	47.55	4.82	2.02	12.92	28.54
XLOC_024196	0.888471	0.267278	1	20	6	9	28	8	26	0.88	0.21	0.29	1.04	0.33	1.15
XLOC_030893	1.22819	0.268025	1	0	7	38	3	35	45	0	0.1	0.5	0.05	0.6	0.82
XLOC_012191	0.292856	0.269589	1	299.25	358.9	424.53	422.37	401.94	358.46	861.98	796.57	880.12	948.74	1057.26	1051.9
LOC102183378	-0.572113	0.271056	1	73	107	77	46	37	71	0.65	0.75	0.5	0.35	0.32	0.64
LOC106503915	1.15626	0.271178	1	45.56	0	55.95	82	8.57	117	1.88	0	1.7	2.86	0.34	4.88
XLOC_034358	1.1503	0.271358	1	5.65	0	29.61	3.99	30.9	29.07	1.35	0	5.2	0.8	7	7.06
XLOC_012430	0.675497	0.272242	1	15	76	32	52	58	61	0.13	0.53	0.21	0.39	0.5	0.55
LOC108636209	0.548427	0.272623	1	40	49	83	97	67	60	2.95	2.84	4.48	6.02	4.7	4.46
XLOC_018007	0.245629	0.273264	1	776.91	1131.48	1311.86	1007.22	1183.76	1157.49	174.13	200.09	215.99	188.76	251.46	263.26
XLOC_005713	0.313311	0.27628	1	239.7	345.4	475.63	365.55	386.74	400.53	69.96	79.62	102.03	88.87	106.74	118.86
LOC108637847	-0.66721	0.277095	1	38	25	52	17	29	18	1.76	0.91	1.77	0.66	1.28	0.84
XLOC_034359	0.785584	0.277343	1	26.26	126.36	58.07	18.44	158.15	127.09	44.42	165.78	71.08	24.66	245.1	219.4
XLOC_036189	0.663086	0.27836	1	29.21	106.57	69.24	34.27	127.42	112.33	141.19	396	240.59	128.03	564.03	552.11
XLOC_026475	-0.654281	0.280381	1	77	68	52	50	52	14	1.47	1.02	0.73	0.8	0.94	0.27
XLOC_035401	0.570451	0.28301	1	72	41	48	86	82	54	7.5	3.13	2.46	7.55	6.02	5.1
XLOC_016217	0.22249	0.283065	1	896.27	1112.75	1429.64	1227.54	1191.62	1134.86	159.54	156.14	186.85	183.18	201.34	204.71
LOC106502031	-0.344589	0.283795	1	287	229	335	215	176	213	10.34	6.48	8.84	6.54	6.05	7.74
C23H6orf223	0.867065	0.284286	1	1	12	23	14	22	19	0.02	0.19	0.33	0.23	0.41	0.38
XLOC_034576	0.784459	0.284516	1	13	54	26	15	78.26	42.49	25.88	83.19	37.39	23.5	142.52	86.29
XLOC_011069	0.25883	0.285767	1	612.07	741.94	729.94	663.13	880.98	672.7	340.69	325.65	298.11	302.74	459.09	382.28
XLOC_031620	0.66757	0.286106	1	95.11	202.53	45.98	48.82	174.37	253.77	81.14	135.54	28.65	33.67	137.99	221.21
XLOC_000807	0.908324	0.286528	1	29	3	7	37	20	16	0.58	0.05	0.1	0.62	0.38	0.32
XLOC_021350	0.229732	0.28747	1	1349.68	1769.82	1978.95	1567.18	1909.49	1793.43	374.26	387.52	403.29	362.27	500.93	505.43
XLOC_000089	-0.215954	0.288186	1	538641	836303	793929	578271	560480	518020	39568.9	48294.9	42760.4	35814.2	39213.8	38434.4
XLOC_012449	0.595433	0.289609	1	24	26	35	43	37	35	0.37	0.3	0.39	0.56	0.55	0.5
XLOC_035093	0.774125	0.290774	1	14.04	51.5	12.84	18.15	51.91	46.13	73.7	207.88	48.49	73.58	249.85	246.24
XLOC_015068	-0.665917	0.292568	1	39	43	20	21	16	22	1.28	1.11	0.48	0.58	0.5	0.73
LOC108633375	0.779063	0.294205	1	40	17	6	49	29	28	0.88	0.29	0.1	0.91	0.61	0.62
XLOC_032328	-0.730714	0.294323	1	76.09	103.53	14.77	45.19	24.02	40.56	30.61	32.9	4.37	15.05	9.1	16.63
LOC106503783	-0.707276	0.294612	1	37	18	38	29	16	8	4.79	1.84	3.61	3.16	1.97	1.05
XLOC_010217	-0.882281	0.296009	1	19	7	29	5	3	18	1.66	0.48	9.91	3.26	0.25	1.59
XLOC_027584	0.242935	0.296317	1	1972.46	2319.95	3634.88	2415.16	3033.42	2748.18	896.62	832.7	1213.85	905.7	1295.88	1274.13
LOC108635658	0.413976	0.296621	1	268	324	749	824	530	237	39.17	37.3	80.35	101.15	73.61	35.07
XLOC_007389	0.593389	0.296732	1	26	55	56	39.38	52.67	85.98	9.21	15.39	14.58	11.57	17.6	31
LOC102168552	-0.685386	0.297012	1	60.48	82.57	21.72	24.17	41.64	27.26	4.57	4.9	1.2	1.54	2.99	2.08
LOC108636203	0.42954	0.297904	1	117.73	138.65	101.47	114.21	136.96	180.01	4.86	4.5	3.07	3.99	5.39	7.5
LOC102175755	-0.216223	0.298004	1	2312	2329	2179	2011	1664	1665	38.36	30.34	26.49	28.22	26.34	27.85
XLOC_016219	0.21557	0.298273	1	957.7	1059.39	1339.8	1167.3	1199.31	1101.49	329.72	288.13	339.07	333.72	389.69	386.05
XLOC_033661	0.655113	0.298345	1	57.89	175.74	95.89	30.93	180.39	226.69	44.16	105.34	53.5	19.15	127.97	176.69
XLOC_033631	0.756121	0.300001	1	24	86.04	15	25.03	79.49	78.61	39.22	109.11	17.75	32.37	119.08	131.12
XLOC_036264	0.604829	0.300437	1	114.17	398.32	133.67	74.16	348.26	413.9	55.88	153.87	48.04	29.88	159.97	206.7
XLOC_002742	0.800267	0.301064	1	11	36	4	19	24	36	0.03	0.07	0.01	0.04	0.06	0.09
XLOC_018056	0.791665	0.301085	1	15	8	61	18	44	59	0.45	0.19	1.35	0.46	1.27	1.8
XLOC_033566	0.575776	0.303597	1	118.07	268.44	76.92	74.36	215.84	311.47	51.1	91.76	24.46	26.58	87.86	137.45
XLOC_009722	0.379944	0.30384	1	102	173	141	179	158	146	0.66	1.06	0.62	1.02	1.04	0.86
XLOC_023960	0.901102	0.305032	1	26	2	9	33	12	23	0.59	0.04	0.17	0.65	0.24	0.53
XLOC_028455	0.743127	0.305152	1	10	25	7	19	19	25	0.28	0.56	0.15	0.46	0.51	0.72
XLOC_027967	0.20964	0.305249	1	4520.05	5456.35	7408.01	6058.96	5890.5	5825.14	3171.97	3011.81	3805.84	3461.11	3850.9	4175.97
XLOC_010290	-0.369093	0.305372	1	271	257	186	197	183	129	3.79	2.82	1.91	2.33	2.44	1.82
XLOC_010021	0.287144	0.307154	1	253.88	459.55	423.93	390.72	395.23	434.53	264.13	373.83	321.27	326.41	379.81	461.85
XLOC_011154	-0.600863	0.307181	1	32	35	44	29	21	16	1.19	1.02	1.2	0.91	0.75	0.6
LOC108634790	-1.01519	0.308495	1	24	11	46	33	0	5	0.38	0.14	0.53	0.44	0	0.08
XLOC_002707	0.616367	0.308772	1	21	32	54	27	67	46	0.08	0.11	0.22	0.09	0.27	0.18
XLOC_010005	0.223173	0.309216	1	11237.1	14711.6	18055.7	13236	15511.8	16338.9	235.22	241.82	276.98	234.3	309.77	344.87
LOC106501986	0.548248	0.309245	1	43	31	63	63	70	46	0.86	0.49	0.93	1.07	1.34	0.93
XLOC_033289	0.632829	0.310835	1	38.89	116	74.99	29	129.28	142.91	117.18	269.2	162.57	68.07	355.71	438.59
XLOC_026405	-0.521289	0.310859	1	52	94	70	41	45	47	0.87	1.24	0.86	0.58	0.72	0.79
XLOC_035820	0.640219	0.311184	1	54.66	160.49	42.4	41	173	132.79	108.84	247.25	60.96	64.23	315.07	269.69
XLOC_034136	0.665492	0.311303	1	16.34	38.93	21.37	18.88	45.89	40.82	13.62	25.46	13.02	12.73	35.5	34.77
XLOC_032201	0.710051	0.311563	1	33	64.75	29.01	15	64.59	99.66	24.91	38.4	16.02	9.19	45.34	76.85
XLOC_034190	0.785727	0.311594	1	13.31	40.66	14.44	7.89	38.93	54.25	13.49	32.24	10.67	6.43	36.46	56.17
XLOC_015296	0.255595	0.311904	1	1404.23	2321.94	2167.14	1551.73	2109.58	2475.78	88.53	115.07	100.18	82.54	126.72	157.6
XLOC_036586	0.959503	0.31248	1	127.81	29.44	1	95.9	129.23	82.01	57.43	10.13	0.74	34.52	52.96	36.44
XLOC_031085	0.485075	0.312644	1	222.87	569.91	234.16	173.69	371.33	695.44	214.59	429.62	164.41	134.65	330.78	684.14
XLOC_017925	0.634769	0.313829	1	28	17	27	23	40	37	3.13	1.49	2.19	2.16	4.24	4.18
LOC108633349	-0.625051	0.314079	1	37	29	86	29	19	38	0.75	0.46	1.27	0.5	0.37	0.77
XLOC_031304	0.822701	0.314248	1	10.33	39.27	22.07	6.8	27.15	72.78	44.89	131.18	68.91	22.86	107.91	321.63
LOC108633867	-0.332017	0.314328	1	301	378	346	391	171	188	4.65	4.59	3.92	5.11	2.52	2.93
XLOC_017967	0.663414	0.318964	1	6.01	23.99	22.89	24.63	22.62	25.48	0.83	2.61	2.32	2.86	2.97	3.56
LOC102189880	-0.312765	0.319514	1	206	346	331	227	214	189	28.39	37.56	33.48	26.29	28.04	26.37
LOC108635995	0.518372	0.319713	1	74	38	58	80	73	71	1.12	0.37	0.58	1.07	0.87	0.9
XLOC_008745	0.201446	0.321034	1	3147.06	4199.19	4461.26	3836.5	4056.45	4128.3	571.98	601.66	595.36	584.42	699.74	760.44
XLOC_017367	0.268729	0.32157	1	338.46	392.36	583.84	427.51	499.63	464.29	117.18	107.31	148.58	122.89	163.24	163.64
XLOC_005698	0.203393	0.321636	1	1101.63	1411.9	1566.04	1361.59	1505.93	1297.99	1177.05	1179.05	1218.41	1167.17	1485.48	1416.84
XLOC_001315	0.390187	0.321681	1	88.82	105	133.82	141.12	114.6	127.23	0.57	0.54	0.62	0.78	0.72	0.85
XLOC_034064	-0.267463	0.323047	1	2412.44	3713.38	2374.88	2043.54	2780.97	1497.12	895.47	1114.46	648.08	624.71	982.36	563.84
LOC106503175	0.49735	0.323558	1	76	58	72	71	127	63	1.99	1.19	1.38	1.57	3.17	1.66
XLOC_033704	0.615967	0.324612	1	18.49	49.02	47.54	25.72	64.56	59.7	9.7	20.6	17.62	9.9	28.64	31.82
XLOC_031338	-0.477753	0.326715	1	219.46	195.14	238.05	53.99	231.53	123.38	225.92	153.09	165.15	46.33	223.51	115.57
XLOC_011063	0.36386	0.327591	1	153	165	165	204	126	231	1.78	2.37	1.91	2.04	1.58	4.32
XLOC_036253	0.777933	0.327634	1	23.03	100.38	40.55	9.19	102.23	124.21	44.18	149.05	56.19	13.89	179.4	243.05
XLOC_027601	0.273191	0.327837	1	240.62	401.44	388.03	396.53	365.77	340.86	2122.5	2730.32	2473.12	2691.26	2985.2	3053.26
LOC106502711	-0.300763	0.327874	1	292	551	440	428	222	288	15.32	22.72	16.93	18.96	11.1	15.26
XLOC_016108	0.360859	0.32927	1	106.2	193.75	196.29	156.77	201.87	196.97	228.34	321.99	304.54	264.68	396.78	431.88
XLOC_008493	0.216839	0.329742	1	2327.18	3130.41	3621.04	2616.78	3482.48	3156.49	89.03	94.08	101.54	84.58	127.03	121.83
XLOC_022818	0.216703	0.329886	1	622.53	872.72	949.57	839.61	879	795.99	109.53	121.03	122.66	123.85	146.8	141.91
XLOC_031383	-0.436688	0.330026	1	627.94	1082.71	525.62	189.42	437.11	813.58	131.5	178.85	80.85	33.2	86.8	172.82
XLOC_032164	1.06052	0.333014	1	6	44	2	2	40	50	6.41	36.74	1.56	1.71	39.46	54.58
XLOC_032165	0.579997	0.333097	1	263.17	1004.02	197.56	182.83	668.02	1025.27	138.24	416.06	76.17	78.9	328.88	549.69
XLOC_023523	-0.376022	0.333131	1	173.52	619.32	315.31	231.17	250.23	263.52	4.33	14	8.14	6.84	7.82	7.84
XLOC_002062	0.484935	0.333207	1	36.15	75.84	58.82	83.87	66	63	0.43	0.82	0.58	8.75	0.87	0.85
XLOC_017057	0.242942	0.333646	1	453.19	734.17	814.4	626.77	742	704.03	365.21	464.5	479.69	409.21	555.35	579.67
LOC102174864	0.59082	0.333993	1	17	25	27	22	31	38	2.72	3.15	3.17	2.96	4.71	6.16
LOC108637165	-0.583228	0.335906	1	29	91	77	23	50	39	0.93	2.5	2.14	0.64	1.6	1.26
XLOC_031017	0.698162	0.336799	1	9.47	12.15	52.43	20.53	30.22	49.47	35.32	34.85	140.55	59.41	102.97	187.76
XLOC_014540	0.513686	0.337228	1	33.94	69.48	42.94	52.93	67.52	64	1.4	2.25	1.3	1.85	2.66	2.67
XLOC_008686	-0.745445	0.338051	1	29	64	6	20	16	18	0.55	0.96	0.08	0.32	0.29	0.35
XLOC_036381	0.502587	0.338382	1	68.71	216.65	63.66	93.27	178.96	159.59	232.53	564.39	154.93	245.38	553.25	549.95
LOC108635557	-0.499812	0.341883	1	79	260	130.86	50	130.54	104.26	4.79	19.36	6.5	2.77	9.86	14.56
XLOC_019670	0.286786	0.346998	1	214.94	321.2	254.15	277.62	276.3	305.07	5.04	5.92	4.37	5.51	6.18	7.22
XLOC_021531	0.554578	0.347564	1	16.4	28	33.69	43	29	30.1	0.8	1.33	1.27	2.06	1.35	1.44
LOC108638525	-0.661891	0.347968	1	34	20	48	28.49	6.19	24	2.4	1.11	2.49	1.7	0.42	1.71
XLOC_011830	-0.656634	0.348022	1	14	31	57	23	10	23	0.14	0.24	0.34	0.18	0.1	0.23
LOC108638311	0.476821	0.348331	1	87	39.99	197	142	134	119.54	2.39	0.86	3.97	3.3	3.51	3.31
XLOC_010366	0.490158	0.348797	1	61	41	50	74	62	60	0.81	0.43	0.49	0.83	0.79	0.8
XLOC_000672	0.582198	0.350208	1	16.73	32.07	40.13	21.68	51.72	40.58	68.99	101.72	118.96	69.28	195.08	170.32
XLOC_033961	0.49177	0.350255	1	127.64	133.75	46.97	83.55	129.24	181.42	66.51	54.98	17.96	35.78	63.13	96.48
XLOC_001816	0.517449	0.351977	1	48.58	32	48.07	47.91	46.01	71.85	0.53	0.27	0.38	0.44	0.48	0.79
XLOC_004922	0.245889	0.352394	1	1644.35	2491.99	2047.1	1485.57	2441.73	2497.35	288.46	344.58	263.66	218.5	406.63	443.92
LOC106502433	-0.450136	0.352747	1	81	216	264	64	137	145	1.68	3.51	4.01	1.12	2.71	3.03
XLOC_018322	0.348862	0.355096	1	137.46	198.02	149.55	243.07	197.27	120.96	4.43	4.77	4.58	6.22	5.58	3.54
XLOC_032721	0.644512	0.355158	1	10.89	22.92	16.26	17.04	18.01	33.64	4.04	8.23	4.44	6.14	8.5	15.23
LOC108633794	-0.515291	0.355629	1	57	37	55	36	31	28	1.59	0.81	1.12	0.85	0.82	0.79
XLOC_021861	1.00035	0.356243	1	38	0	9	73	8	18	2.33	0	0.4	3.61	0.4	0.9
XLOC_022863	0.190389	0.356316	1	3062.34	3850.96	4506.96	3569.15	4033.72	3907.73	1009.19	1002.5	1091.76	977.54	1255.24	1310.52
XLOC_011269	0.199398	0.357697	1	3850.42	5196.75	5831.82	4352.16	5372.78	5293	190.64	202.18	211.67	181.93	253.55	264.49
XLOC_009215	0.590649	0.358536	1	16	30.19	17	32.28	20.15	33.26	0.72	1.28	0.39	1.37	0.69	2.27
XLOC_001868	0.574919	0.358614	1	49	75	39	24	106	82	34.39	41.4	20.04	13.71	69.3	58.78
LOC108637283	0.431209	0.359785	1	46	71	89	102	67	78	7.61	9.25	10.8	14.15	10.52	13.06
XLOC_012045	0.397557	0.36033	1	153.32	205	90	186	235	118	2.72	2.86	1.17	2.79	3.98	2.11
XLOC_018156	-0.750505	0.360394	1	6.34	19.29	98.53	20.54	24.58	15.86	0.18	0.43	2.05	0.55	0.66	0.45
XLOC_030151	-0.608319	0.360419	1	40	26	63	17	16	41	2.44	1.24	2.81	0.87	0.93	2.52
XLOC_035563	0.555061	0.360669	1	18.53	50.27	28.65	30	51.91	42.85	15.81	33.64	17.85	20.69	41.08	37.35
XLOC_006176	0.644081	0.361282	1	16	30	9	34	18	27	2.01	1.18	0.69	2.57	2.62	1.37
XLOC_025253	0.807006	0.361812	1	25	1	23	12	35	30	0.53	0.02	0.35	0.21	0.7	0.64
LOC108635095	-0.693731	0.362854	1	29.35	15.21	37.68	28.33	3.11	15.77	2.19	0.89	2.06	1.78	0.22	1.19
XLOC_002201	-0.249685	0.364748	1	336.12	431.52	408.32	358.27	262	272	7.43	7.66	6.76	6.32	5.52	5.57
XLOC_036518	0.670655	0.364812	1	18.42	112.99	30.37	23.06	88.91	105.99	108.4	511.37	128.64	104.7	480.54	634.02
XLOC_029312	-0.537271	0.365885	1	25.24	56.4	37.72	22.91	25.59	23.94	16.37	28.8	17.93	12.13	15.49	15.86
XLOC_031794	0.491357	0.366342	1	122.45	126.4	106.38	53.24	115.97	268.8	66.46	54.11	44.73	23.72	60.94	156.74
XLOC_032482	0.789847	0.366742	1	24.15	37.05	7.17	4.06	60.96	39.08	35.15	41.92	7.56	4.69	81.44	58.07
XLOC_033754	0.568563	0.367468	1	51.29	149.21	59.35	30.88	167.48	130.95	73.45	166.18	61.64	35.13	220.26	191.48
XLOC_032986	-0.459483	0.367478	1	188.94	137.98	78	125	48.04	106.24	362.4	204.88	108.09	188.85	84.32	207.87
LOC102185696	0.319205	0.368487	1	112	201	204	244	164	167	4.53	6.69	6.3	8.73	6.62	6.84
LOC108634033	-0.605574	0.368964	1	141	74	278	233	22	50	1.29	0.53	1.86	1.8	0.19	0.46
XLOC_031068	0.637153	0.369585	1	23.89	132.64	47.51	23.89	138.83	104.27	31.65	136.82	45.69	25.21	169.1	141.05
XLOC_036343	-0.344242	0.369639	1	680.19	760.52	502.42	602.15	181.35	629.3	304.82	269.13	165.42	222.7	76.4	287.61
XLOC_033089	0.66244	0.371481	1	100.42	159.18	7.05	87.29	172.85	125.33	254.01	310.6	12.84	172.67	399.33	323.1
XLOC_032208	0.847851	0.371941	1	9	28	13	2	57.44	16.68	20.96	50.34	21.82	3.65	122.21	39.61
XLOC_034530	0.534667	0.373227	1	38.5	112.15	48.77	34.88	103.81	109.66	47.33	107.49	43.57	34.23	117.5	137.69
XLOC_034733	-0.569943	0.374553	1	24.39	47.68	27.25	20.6	11.58	27.48	4.66	7.25	4.18	7.02	2.43	5.32
XLOC_032731	0.756195	0.3762	1	2	31	6	19	17.85	20.76	1.98	23.96	4.32	15.1	16.3	20.95
LOC108633882	0.557049	0.376658	1	12	28	17	29	20	26	0.71	1.31	0.74	1.45	1.13	1.56
XLOC_032937	0.549004	0.377598	1	49.22	74.73	51.83	25.7	64.49	132.83	33.86	40.44	26.1	14.4	41.34	93.32
LOC102169082	0.714458	0.378697	1	34	3	18	24.25	20.61	39.91	1.68	0.12	0.65	1.01	0.97	1.99
FAM134B	-0.279316	0.379956	1	292	245	387	289	174	226	6.06	3.99	5.88	5.07	3.44	4.73
XLOC_032784	0.547567	0.380588	1	24.77	70.75	34.81	29.99	61.36	73.32	44.17	97.78	44.9	42.22	100.2	133.43
XLOC_033847	-0.426472	0.380658	1	2615.09	5286.09	1620.76	774.18	1841.01	3574.71	502.46	800.86	228.68	124.6	335.61	696.32
XLOC_006674	0.445143	0.381299	1	47	47	76	89	47	72	3.94	3.11	4.68	6.36	3.73	6.21
XLOC_017106	0.451312	0.381438	1	45	44	89	86	80	50	0.7	0.54	1.01	1.13	1.19	0.78
LOC102186366	0.244087	0.38273	1	348	307	379	416	319	374	2.03	1.51	1.67	2.29	1.83	2.51
XLOC_035907	0.502972	0.383124	1	39.45	131.22	90.35	140.77	34.75	151.92	57.41	148.46	95.33	162.68	46.43	225.72
TTC9	-0.363052	0.384157	1	136	120	131	120	87	69	1.71	1.18	1.19	1.28	1.05	0.86
XLOC_031327	-0.624934	0.384734	1	67.8	126.28	14.26	28.92	51.81	41.28	34.77	51.1	5.37	12.19	24.92	21.61
XLOC_027850	0.512284	0.384813	1	41	57	75	63	30	123	0.68	0.92	0.95	0.73	0.39	2.06
XLOC_016254	-0.703037	0.384879	1	26	5	36	6	13	17	1.19	0.11	1.29	0.15	0.36	0.65
XLOC_019557	-0.497637	0.385548	1	38	46	42	35	17	29	1.44	1.37	1.17	1.12	0.62	1.11
XLOC_029339	0.418948	0.385889	1	52.45	52.35	92.34	85.57	69.55	78.75	253.46	194.54	320.87	319.71	307.85	387.07
LOC106502323	0.561518	0.386236	1	33	26	23	17	51	40	0.79	0.49	0.4	0.34	1.17	0.97
XLOC_019881	0.412638	0.387445	1	66.25	61.58	60.47	80.6	73.93	73	4.39	3.21	2.94	4.51	4.67	4.89
XLOC_035552	0.517878	0.387618	1	58.73	226.1	54.78	65.29	206.24	147.89	283.85	840.18	190.37	243.94	912.88	726.9
XLOC_034147	-0.337164	0.388431	1	486.63	666.42	259.69	232.17	324.02	448.98	78.33	82.97	30.35	31	49.11	72.8
XLOC_001536	-0.618577	0.388725	1	40.61	45.08	16.5	14.36	35.08	10.96	0.94	0.82	0.28	0.28	0.77	0.26
XLOC_033357	0.619518	0.390224	1	18.51	79.07	26.01	18	68.7	75.11	55.77	183.5	56.39	42.26	189.03	230.53
LOC106503341	0.506034	0.390805	1	22	23	46	34	49	30	0.76	0.64	1.48	1.12	1.64	0.87
XLOC_006175	0.439658	0.394149	1	39	49	103	67	74	83	1.27	1.25	2.45	1.84	2.29	2.72
XLOC_007586	0.180652	0.399858	1	2176.46	2935.56	3248.92	2444.23	2889.86	3005.8	247.96	263.22	271.56	234.27	313.17	346.32
XLOC_034907	0.539572	0.402394	1	45.43	121.23	60.69	28.76	77.46	176.07	42.14	88.09	41.07	21.51	66.53	166.87
XLOC_002807	0.517218	0.40284	1	20	15.71	41	33.84	36	27	0.46	0.28	0.69	0.66	0.79	0.63
LOC108636755	-0.546738	0.404495	1	16	28	53	25	12	21	0.55	0.78	1.54	0.61	0.38	0.61
XLOC_024401	-0.399023	0.405576	1	64.05	82.41	139.24	63.81	54.72	71	0.71	0.71	1.81	0.6	0.58	1.47
XLOC_017357	0.214062	0.405963	1	953.66	1647.17	1476.49	1015.43	1510.35	1594.24	103.02	140.02	117.01	92.31	155.22	174.13
JAM3	0.329039	0.40685	1	159	91	219	199	182	149	2.94	1.32	2.97	3.12	3.22	2.78
XLOC_023211	0.240887	0.407335	1	243.36	291.61	442.32	354.33	331.87	332.71	4.06	3.82	5.41	5	5.29	5.6
XLOC_033439	0.353568	0.409016	1	78.35	115.62	129.7	90.49	126.79	143.42	81.51	94.05	98.29	75.6	121.84	152.44
LOC102168701	-0.182084	0.409718	1	929	1090.57	1575	1165	844	821	284.74	264.02	354.83	297.17	244.48	255.94
LOC102169347	0.420625	0.410942	1	86	116	40	88	96	111	7.64	8.1	2.61	6.58	8.12	9.96
XLOC_033669	0.491867	0.41133	1	75.34	318.68	107.72	70.51	168.9	360.71	95.4	314.43	99.08	71.22	196.79	466.45
XLOC_020039	0.509958	0.412938	1	51	50	17	45	62	48	0.65	0.5	0.16	0.51	0.75	0.64
XLOC_008794	0.180517	0.413359	1	893.57	966.85	1366.28	1039.38	1163.03	1032.55	1321.52	1111.38	1464.74	1220.09	1578.76	1559.07
XLOC_016772	0.634375	0.414954	1	30.45	8	13.47	13.41	27	34	1.39	0.13	0.18	0.56	0.64	2.29
XLOC_035488	0.742097	0.415384	1	3.86	46.03	42	4.08	60.26	60.35	6.52	60.39	51.41	5.46	93.39	104.19
LOC102188416	-0.252465	0.41632	1	239	356	337	314	184	208	7.37	8.4	7.88	7.94	5.73	6.26
LOC102179558	-0.271751	0.416606	1	240	199	246	206	165	146	15.69	10.23	11.79	11.36	10.27	9.64
XLOC_004072	-0.773864	0.418045	1	24	24	26	0	30	7	0.24	0.19	0.19	0	0.28	0.07
XLOC_009627	0.611152	0.418656	1	3	18	27	17	26	19	0.35	1.66	2.32	1.67	2.89	2.25
XLOC_007480	0.204183	0.418776	1	419.7	642.52	594.41	522.67	615.83	547.79	105.34	127.3	109.63	109.53	146.37	139.64
LOC106502043	0.477905	0.420584	1	29	52	58	57	26	87	2.34	3.3	3.43	3.88	2	7.1
XLOC_024788	0.689271	0.42101	1	7	36	2	15	24	25	0.21	14.69	0.04	0.39	1.87	0.77
XLOC_012150	-0.542419	0.422081	1	16	41	50	10	24	28	0.38	0.76	0.86	0.2	0.54	0.66
XLOC_025605	0.570074	0.422565	1	23.02	6.56	19.14	20.66	24.83	20.74	603.23	135.08	370.88	418.09	617.88	552.81
XLOC_005944	0.176132	0.422827	1	1940.46	2204.62	2703.69	1937.9	2415.5	2473.53	465.88	417.74	476.92	388.68	549.35	602.94
XLOC_001324	0.417931	0.423591	1	81	44	86	64	116	72	0.25	0.11	0.19	0.17	0.34	0.22
XLOC_007607	0.302216	0.424402	1	103.24	139.95	134.25	161.05	134.25	122.45	607.54	633.39	568.63	731.19	725.59	732.48
LOC106502566	0.495601	0.425602	1	33	44	15	41	30	48	2.3	2.41	0.77	2.41	1.99	3.38
XLOC_033418	-0.44504	0.430954	1	68.27	117.12	44.89	48.22	39.8	64.49	37.06	50.14	17.88	21.48	20.23	35.73
XLOC_031725	0.42484	0.431211	1	204.21	372.49	105.23	92.98	339.49	370.9	128.76	184.97	48.63	47.89	199.88	238.85
LOC102186225	0.32601	0.432901	1	71	179	135	133	154	135	3.21	6.25	4.57	4.95	6.64	6.14
XLOC_017348	-0.491226	0.433659	1	29	45	31	32	20	16	495.01	598.08	386.87	420.47	320.75	277.31
XLOC_019699	-0.415555	0.437276	1	124	51	172	120	43	75.87	3.03	0.7	3.15	2.16	1.41	1.11
XLOC_013686	-0.347607	0.438423	1	70.74	128.59	156.55	104.4	79.64	63.38	1.23	1.75	1.97	1.64	1.4	1.15
XLOC_017366	0.165135	0.440791	1	764.78	884.03	886.21	908.37	833.46	811.61	24.96	22.66	21.2	25.05	25.94	26.72
XLOC_004133	0.35906	0.441263	1	364.32	204.86	193.68	213.7	516.53	166.42	76.84	32.81	30.67	35.75	102.16	35.12
XLOC_003451	0.271781	0.441351	1	147.49	155.28	222.1	187.55	223.45	151.3	11.55	9.56	12.76	12.38	16.67	11.97
XLOC_031683	0.564264	0.442031	1	11.42	39.45	18.05	12	48.66	26.7	49.61	131.78	56.36	40.36	193.36	117.97
XLOC_033534	0.42012	0.442314	1	87.12	51.72	49.73	55.57	77.65	97.22	143.19	48	42.61	70.72	106.64	151.1
XLOC_032610	-0.339828	0.443046	1	936.05	1392.75	550.28	286.08	637.88	1084.77	23.65	28.2	10	6.05	15.54	27.78
XLOC_011879	-0.52465	0.443154	1	14	44	45	14	24	23	0.58	1.43	1.36	0.49	0.94	0.96
LOC102169320	-0.15445	0.443207	1	3381	3314	3467	2969	2656	2635	30.03	22.74	22.37	21.92	22.29	23.43
LOC108637530	-0.335196	0.44445	1	148	121	141	118	57	122	4.08	2.62	2.85	2.75	1.5	3.39
LOC102183959	-0.364397	0.445467	1	58	137	114	90	69	54	4.98	9.16	7.16	5.92	5.74	4.83
LOC102168845	0.157064	0.446997	1	2400.41	3025.28	2440.88	3024.36	2576.4	2338.44	57.15	57.63	47.11	63.14	62.41	59.24
XLOC_012610	0.50245	0.447589	1	12	28	21	31	32	14	0.16	0.29	0.2	0.35	0.4	0.19
XLOC_007937	-0.469954	0.447743	1	39	72	26	21	37	30	2.97	4.32	1.45	1.35	2.69	2.31
XLOC_035045	0.420255	0.449014	1	51.71	120.91	64.84	45.9	100.53	128.5	188.15	338.51	169.63	129.65	334.22	475.93
XLOC_034335	0.520646	0.450796	1	12.84	39.03	15.66	15.54	31.71	36.94	52.94	123.79	46.44	49.67	119.58	155.02
XLOC_014928	0.413705	0.452434	1	74	50	115	89	150	43	1.59	0.79	1.88	1.52	3.25	0.94
XLOC_021356	-0.592632	0.452467	1	17	22	36	3	20	19	0.24	0.24	0.37	0.04	0.26	0.27
XLOC_031343	0.597398	0.453198	1	25.75	53.97	47.77	5.1	96.62	60.19	38.71	63.04	52.04	6.08	133.27	92.37
XLOC_012118	0.543589	0.455054	1	18.77	8.39	27.22	45.05	18.1	10.66	378.15	131.94	402.35	699.15	343.93	218.07
XLOC_034345	0.55999	0.455276	1	15.23	50.15	10.8	15.76	40.53	41.61	306.81	789.18	159.61	244.59	770.04	851.39
XLOC_021773	-0.712138	0.455565	1	1	23	28	4	5	17	0.07	1.32	1.5	0.25	0.35	1.25
XLOC_029809	0.16029	0.455872	1	909.99	1289.67	1510.91	1137.8	1255.32	1252.69	107.32	119.71	130.73	112.86	140.8	149.42
LUZP1	0.164288	0.456397	1	620	896	950	884	817	754	5.2	5.9	5.82	6.28	6.52	6.38
XLOC_004096	0.531729	0.457744	1	31	59	11	43	19	71	3.28	4.92	0.85	3.83	1.61	7.6
LOC108636383	0.583057	0.458996	1	22	3	44	29	22	40	0.82	0.09	1.2	0.91	0.78	1.5
LOC102175559	-1.04385	0.459337	1	31.58	25	0	28.99	0	0	1.57	0.98	0	1.22	0	0
XLOC_032814	0.748058	0.461832	1	0	19	23	3	20	34	0	14.15	15.95	2.3	17.6	33.03
XLOC_001508	0.389076	0.464447	1	43	38	53	58	46	54	1.16	0.81	1.05	1.32	1.18	1.47
LOC106502094	-0.232745	0.465421	1	240	413	266	281	203	221	3.97	5.37	3.23	3.94	3.21	3.69
XLOC_029905	0.302558	0.46706	1	68.49	159.45	147.02	131.32	126.95	145.46	221.12	396.34	341.41	329.86	374.33	478.25
XLOC_035066	0.776084	0.467086	1	6	37.49	10.31	0	25.73	51.28	2.11	10.43	2.67	0	8.55	18.39
LOC108636333	-0.674073	0.467143	1	22	32	7	27	9	1	0.36	0.41	0.08	0.38	0.14	0.02
XLOC_031719	-0.260273	0.470342	1	507.35	781.73	356.96	428.57	569.46	247.33	290.38	354.88	156.1	192.05	304.02	147.02
XLOC_005687	0.193083	0.470675	1	388.12	505.44	562.07	403.39	531.17	528.82	214.22	220	227.64	182.66	274.51	297.98
XLOC_034594	0.408661	0.4707	1	71.23	181.48	62.31	52.05	179.22	131.41	214.6	421.18	135.09	122.17	493.13	403.31
XLOC_000357	0.256006	0.470966	1	179.09	248	148.63	220.74	184.73	217.08	179.15	194.11	108.37	177.56	170.84	221.87
LOC102175195	0.292334	0.4716	1	232	120	151	243	143	191	5.07	2.06	2.42	4.49	2.98	4.21
XLOC_025618	-0.633233	0.472652	1	22.87	12.34	80.99	14.15	4.1	44.85	0.41	0.15	1.1	0.19	0.06	0.7
XLOC_015798	-0.692699	0.473176	1	4	60	36	6	40	5	0.12	1.47	0.82	0.16	1.19	0.16
LOC108637533	-0.366896	0.474275	1	95	76	75	45	57	70	0.75	0.5	0.43	0.32	0.43	0.55
XLOC_014150	0.608068	0.47446	1	21	25	7	6	46	20	0.85	1.08	0.1	0.06	1.91	1.57
XLOC_033282	0.269939	0.474524	1	1220.98	1429.4	527.36	763.64	1164.5	1539.31	334.01	308.76	106.02	174.19	301.42	427.93
XLOC_002908	0.169244	0.474803	1	573.74	878.24	1186.48	915.63	817.02	870.62	665.89	795.51	1001.57	850.18	874.01	1032.16
LOC102177353	0.405284	0.476259	1	41.55	38	80.53	41.59	82	60	1.17	0.84	1.67	0.99	2.21	1.71
XLOC_018050	0.581598	0.476466	1	9.46	12.42	23.84	29.25	28.91	2.91	364.03	379.51	685.98	872.45	1065.57	114.38
XLOC_004890	0.343979	0.476913	1	116	86	72	79	105	132	2.69	1.56	1.22	1.55	2.32	3.08
LOC108638253	-0.377386	0.477119	1	59	64	135	84	34	59	1.61	1.37	2.7	1.94	0.88	1.62
LOC108636582	0.485409	0.477495	1	21	11	25	32	12	29	0.85	0.35	0.74	1.09	0.46	1.18
XLOC_023316	0.180536	0.478054	1	377.93	543.15	630.39	483.27	529.7	533.28	363.89	409.45	442.61	374.65	471.87	524.62
XLOC_014381	-0.425551	0.479955	1	69.52	40.43	108.28	37.83	30.36	74.74	1.44	0.66	1.64	0.66	0.6	1.56
XLOC_028400	-0.419635	0.48024	1	33	76	80	27	62	32	1.18	2.05	2.02	0.81	2.03	1.11
XLOC_017390	-0.43535	0.480254	1	27	38	31	18	17	28	0.81	0.9	0.68	0.46	0.49	0.85
XLOC_000429	0.198434	0.480547	1	361.63	411.35	447.77	334.23	434.41	470.52	34.12	30.53	30.99	26.56	39.01	44.87
LOC108637381	0.287867	0.480904	1	82	137	135	152	93	140	3.12	4.1	3.77	4.89	3.38	5.38
XLOC_028434	-0.470763	0.48263	1	34.03	18.74	40.89	14	30.91	14.96	1.91	0.83	1.68	0.66	1.65	0.85
XLOC_033208	-0.519128	0.484918	1	53.91	69.79	9.92	22.36	26.98	36.26	11.17	11.41	1.51	3.88	5.3	8.62
XLOC_036042	0.424217	0.485442	1	23	39.6	38.5	27.29	63.68	27.06	28.69	38.5	34.9	27.17	73.12	34.47
XLOC_010206	-0.547707	0.485694	1	38	64	11	40	27	6	0.77	1.02	0.16	0.69	0.52	0.12
XLOC_031167	0.344437	0.485773	1	119.97	81.07	70.89	73.29	117.35	123.29	309.93	161.53	130.28	143.36	276.88	324.6
XLOC_003280	0.265063	0.48854	1	104.01	157.73	143.76	128.56	152.03	149.88	5.39	5.35	5.95	13.74	6.53	7
XLOC_018021	0.367902	0.488912	1	30	68	71	68	69	53.92	1.51	2.69	2.62	2.89	3.3	5.98
XLOC_032616	0.432142	0.489435	1	46.85	83.66	29.6	35.49	53.38	102.32	20	28.21	9.29	12.52	21.44	44.54
XLOC_003272	0.279956	0.490869	1	86.73	123.27	103.8	121.76	114.42	105.11	10.41	11.65	9.14	12.29	13.06	12.76
XLOC_019655	0.388594	0.491546	1	37.04	25.99	37.96	44.06	42.1	33.91	4.15	2.29	3.12	4.15	4.49	3.84
LOC108637893	0.477466	0.492633	1	29	19	10	36	14	27	2.72	1.4	0.69	2.84	1.25	2.56
XLOC_029369	0.351657	0.494168	1	44.05	94.93	105.3	58.89	122.04	86.11	352.23	584.75	607.62	362.45	901.05	699.28
XLOC_008536	0.14566	0.494369	1	758.95	992.14	1149.93	1021.57	978.08	853.38	6068.64	6111.27	6635.72	6287.62	7221.55	6930.41
LOC108637176	-0.728074	0.495973	1	56	5.14	67	58	0	17	1.59	0.11	2.16	2	0	0.49
XLOC_008594	0.590271	0.497933	1	36	3	13	37	9	31	1.95	0.1	1.76	1.71	0.45	3.18
XLOC_019136	-0.216202	0.49809	1	256.11	358.09	332.02	189	259.09	269.36	596.37	643.86	557.39	344.88	551.22	639.43
XLOC_009480	0.270019	0.498094	1	88	127	147	126	130	129	0.9	0.91	1.01	0.98	1.17	1.19
XLOC_021685	0.145817	0.498437	1	1134.03	1875.19	2043.4	1694.91	1622.67	1603.35	318.81	416.29	422.19	397.13	431.52	458.16
LOC106502310	-0.417524	0.500882	1	135	79	32	88	43	48	12.28	5.65	2.13	6.74	3.72	4.41
LOC106503342	-0.371162	0.501064	1	41	76	60	47	25	50	0.3	0.43	0.32	0.29	0.17	0.36
XLOC_012192	0.272521	0.501398	1	108.78	118.38	135.98	101.68	149.65	136.44	555.36	464.7	499.29	401.12	700.25	708.35
LOC108633418	-0.494754	0.502036	1	24	23.54	34	5.64	18.67	25.64	0.56	0.42	0.59	0.11	0.42	0.61
XLOC_023198	0.484824	0.502108	1	11	30.66	11.12	34.05	13.48	19.97	1.79	3.93	1.33	4.65	2.08	3.29
XLOC_027603	-0.409973	0.503404	1	43.65	57.78	46.48	21.49	51.12	25.5	3.47	3.39	2.3	1.24	3.4	1.79
XLOC_022757	-0.304602	0.503571	1	68.21	109.98	113.2	71.29	72.06	65.03	338.8	420	404.29	273.66	327.91	328.43
XLOC_034542	0.150952	0.503746	1	1487.66	1755.8	2267.14	1507.45	1938.73	1928.93	220.65	205.13	246.8	187.74	273.21	289.65
XLOC_031261	-0.367424	0.503912	1	139.81	175.19	55.3	63.45	66.01	131.18	78.31	84.32	21.12	34.13	32.28	59.48
XLOC_017739	-0.447737	0.507156	1	15	27	41	19	21	13	0.15	0.21	0.29	0.16	0.2	0.13
XLOC_031785	0.523203	0.50745	1	31.91	26.05	10.26	6.48	42.32	39.36	255.14	160.46	59.19	39.89	312.49	319.66
XLOC_014694	0.286803	0.508751	1	98.39	100.99	105.28	106.78	138.3	88.33	95.94	77.09	74.85	83.79	124.73	88
XLOC_031931	0.356785	0.511674	1	55.07	183.39	93.96	56	170.34	137.2	259.03	663.26	317.76	203.72	733.61	656.4
XLOC_034211	0.481887	0.512481	1	8.26	36.02	11.35	16.01	23.99	27.73	7.96	27.16	7.97	12.41	21.37	27.28
XLOC_019794	0.238969	0.512901	1	220.21	244.34	261.72	153.76	314.4	283.85	801.29	684.07	684.65	434.33	1045.27	1051.35
LOC108634225	-0.469381	0.513067	1	95	33	75	108	21	15	1.85	0.5	1.07	1.78	0.39	0.29
XLOC_002021	0.201496	0.514264	1	198.05	274.14	319.86	245.62	290.97	264.91	214.48	231.98	252.19	213.32	290.84	293.09
XLOC_010325	-0.347107	0.514713	1	105.78	121.15	72.31	42.3	65.98	101.73	98.12	88.03	48.94	31.63	56.67	96.41
LOC102175415	0.208426	0.515017	1	200	308	267	219	294	276	1.46	1.81	1.46	1.35	2.09	2.06
XLOC_010086	0.194842	0.516672	1	220.9	299.41	284.44	266.6	295.14	257.68	36.43	38.91	34.43	36.88	46.22	43.04
LOC108634529	-0.282771	0.517546	1	148	116	132	88	81	125	3.75	2.31	2.45	1.88	1.96	3.19
XLOC_019471	-0.322518	0.519193	1	67	83	96	46	55	72	0.48	0.41	0.64	0.26	0.34	0.57
XLOC_031089	-0.531087	0.522292	1	4	30	32	7.01	19.03	12	21	121.1	120.83	28.41	91.58	64.05
XLOC_015158	0.373805	0.522732	1	32	70	41	37	46	79	0.61	1.05	0.58	0.6	0.84	1.71
LOC102168946	-0.228708	0.524635	1	147.48	358.37	351.2	279.28	212.77	154.18	2.39	4.5	4.22	3.94	3.33	2.51
XLOC_000518	0.1458	0.525976	1	689.35	995.33	1037.48	823.22	1003.28	829.59	40.46	45.92	44.65	40.78	56.12	49.16
XLOC_032263	-0.36646	0.527796	1	223.28	185.54	119.9	54.31	65.53	248.28	22.88	15.06	9.16	4.71	6.53	25.93
TRNP1	-0.497932	0.528082	1	59	45	9	49	11	19	2.53	1.52	0.28	1.78	0.45	0.82
XLOC_033956	0.405509	0.528298	1	39.95	197.06	67.23	47.92	94.35	200.52	42.69	164.56	52.31	41.08	93.07	218.88
LOC106502045	0.19978	0.52883	1	267	319	237	254	270	325	7.01	6.57	4.56	5.64	6.76	8.6
XLOC_011331	0.226609	0.530514	1	272	287	248.74	242	190	416	17.1	14.18	11.46	12.83	11.38	26.4
XLOC_035799	0.449312	0.5311	1	31.4	76.84	42.37	13.89	50.08	111.33	68.86	130.2	67.03	23.9	100.37	248.92
XLOC_010348	0.261112	0.531282	1	123.76	120.49	115.25	128.32	164.06	96.74	3.01	2.8	2.19	2.98	4.58	2.8
XLOC_016100	-0.525991	0.532251	1	2	52	37.89	23	19	12.69	0.05	2.12	1.24	0.91	0.92	0.29
SOX7	-0.270673	0.532729	1	81	176	236	136	138	82	1.61	2.85	3.47	2.28	2.62	1.64
XLOC_034282	0.409315	0.533451	1	28.29	26	26.25	19	26	50	8.42	6.11	5.74	4.71	7.31	15.13
XLOC_012163	0.485844	0.533556	1	3	40	36	17	44	31	0.07	0.77	0.65	0.35	1.03	0.77
LOC106502882	-0.255866	0.53493	1	101	175	177	140	77	121	1.99	2.71	2.56	2.33	1.45	2.41
XLOC_000304	-0.40683	0.537769	1	25	45	73	51	34	11	0.82	1.16	1.76	1.42	1.07	0.37
XLOC_034638	0.431614	0.537855	1	18.08	34.96	24.5	12	35.89	42.41	41.26	61.62	40.31	21.47	74.85	98.68
XLOC_004901	0.350614	0.539229	1	27.04	46	73	38.04	62	59.53	24.47	32.63	48.23	27.79	51.99	55.06
XLOC_026786	-0.485352	0.539448	1	42	5	54	22	23	20	1.17	0.11	1.1	0.52	0.61	0.56
LOC108636833	-0.329645	0.540546	1	38	58	73	46	34	39	0.63	0.75	0.88	0.64	0.54	0.65
XLOC_000345	0.357544	0.541686	1	41	24	28	40	30	40	0.97	0.45	0.49	0.8	0.68	0.95
LOC102173615	-0.439438	0.542149	1	15	27	32	18	20	10	1.05	1.49	1.65	1.06	1.34	0.71
XLOC_004198	0.34659	0.542481	1	24	30	48	45	33	37	0.29	0.28	0.42	0.46	0.38	0.45
LOC108634337	-0.287864	0.543636	1	67	276	234	122	177	106	0.86	2.78	2.2	1.33	2.17	1.37
LOC106502944	-0.365445	0.543841	1	43.22	118.48	38.96	53.45	34.94	51.41	1.2	2.59	0.79	1.26	0.93	1.44
XLOC_019164	0.16293	0.544057	1	410.89	540.89	401.33	439.82	461.19	458.71	90.09	93.57	64.64	80.66	95.86	102.05
XLOC_002981	0.139865	0.544867	1	633.47	1011.46	1018.51	843.69	789.44	954.26	49.24	61.82	58.06	55.28	58.43	74.93
XLOC_034998	0.383829	0.545048	1	26.67	63.13	22.66	25.14	54.92	48.66	35.87	66.11	22.13	26.92	67.92	66.84
XLOC_032968	0.407268	0.545274	1	63.85	128.79	25.96	31.1	94.13	129.91	41.82	66.4	12.45	16.62	57.52	86.9
XLOC_032893	-0.222603	0.546919	1	4037.75	5549.53	2474.72	1975.67	2404.27	4856.9	229.65	248.06	103.19	94.83	130.3	278.86
XLOC_035967	0.33198	0.549805	1	28	35	42	44	45	29	0.82	0.81	0.9	1.09	1.26	0.86
XLOC_028456	0.349997	0.55016	1	48	28	35	45	43	42	0.89	0.41	0.48	0.71	0.76	0.76
XLOC_002795	0.363983	0.551859	1	25	17	46	33	38	29	0.57	0.3	0.77	0.64	0.83	0.67
XLOC_032583	0.534227	0.552273	1	3	27	46.21	5	27	57	4.16	29.15	46.52	5.52	34.42	80.76
XLOC_004697	0.149742	0.552969	1	391.13	513.37	491.98	454.96	440.17	485.4	40.86	42.2	37.7	40.01	43.76	51.27
XLOC_019013	0.398283	0.553684	1	20	14	38	15	29	38	0.68	0.37	0.94	0.43	0.94	1.3
XLOC_012048	0.341978	0.55672	1	21	36	55	37	53	33	10.1	2.55	2.19	1.23	1.98	2.04
XLOC_025164	0.144336	0.556949	1	394.76	514.32	546.16	564.31	443.48	434.37	1436.4	1439.93	1428.73	1594.02	1474.42	1608.85
LOC108635822	-0.385014	0.559053	1	17.26	22.43	31.99	14.73	20.08	13.32	2.61	2.67	3.55	1.87	2.89	2.04
LOC108637302	0.392322	0.560791	1	22	38	12	45	24	19	2.65	3.61	1.06	4.56	2.75	2.32
XLOC_034315	-0.297108	0.562722	1	107.03	172.04	86.8	60.99	141.06	62	333.47	397.88	246.27	127.16	373.87	149.77
XLOC_019151	0.408344	0.563963	1	17.64	18.27	13.62	19.79	18.41	21.49	29.85	23.97	16.67	26.46	28.53	37.11
XLOC_008571	-0.362689	0.564267	1	21	42	49	18	35	22	0.41	0.65	0.71	0.3	0.66	0.44
XLOC_022193	-0.188553	0.564335	1	227	275	215	212	179	179	9.84	8.77	6.82	7.6	7.09	7.77
LOC102168354	-0.633675	0.565156	1	22.31	45.94	0	3.87	28.51	6.67	0.87	1.41	0	0.13	1.07	0.26
XLOC_035486	0.500949	0.568538	1	20.04	30.25	2.28	12	29.05	26.39	9.44	11.26	0.79	4.66	12.86	12.69
LOC102173396	0.223498	0.569616	1	88	211	161	154	165	152	1.26	2.38	1.69	1.87	2.26	2.2
XLOC_000108	-0.329968	0.572943	1	35	46	74	51	21	38	0.86	0.88	1.33	1.05	0.49	0.94
XLOC_013349	0.292592	0.576499	1	28	117	110	92	77	100	0.23	0.74	1.31	0.63	0.59	0.81
XLOC_031735	-0.25684	0.578158	1	107.67	208.84	113.61	73.4	139.53	103.41	44.17	67.67	34.25	24.9	53.88	43.24
XLOC_030117	-0.247595	0.578521	1	75.13	132	165.48	77.9	89.73	104.6	0.82	1.3	1.65	0.64	1.3	1.02
XLOC_000449	0.299925	0.578656	1	37.26	93.5	55.25	49.18	86.85	63.58	23.06	45.58	25.07	24.88	50.21	40.19
XLOC_031645	0.204795	0.579755	1	958.03	1308.67	449.89	694.25	897.63	1236.42	233.58	254.61	83.14	146.33	212.08	312.95
XLOC_000517	-0.290394	0.579818	1	52	70.14	66.69	65.21	44.95	30	6.46	6.86	6.08	6.81	5.31	3.77
LOC106502196	-0.247965	0.580661	1	164	97	121	104	74	118	13.46	6.26	7.28	7.19	5.78	9.78
XLOC_036023	-0.197332	0.580768	1	1436.72	2181.13	1035.2	749.02	998.52	1853.37	87.39	104.28	46.17	38.44	57.87	113.82
XLOC_034314	-0.220586	0.580958	1	905.73	1784.8	557.19	905.43	1173.06	447.7	249.34	520.29	192.79	188.97	404.66	215.51
XLOC_001981	0.350827	0.580979	1	34.18	22.01	59.79	55.88	58.03	18.63	1.39	0.71	1.79	2.74	2.96	0.77
XLOC_032812	0.256526	0.581569	1	65.81	88.11	107.25	65.55	105.22	101.26	111.33	115.6	131.28	87.66	163.07	174.82
LOC106502506	-0.250101	0.581676	1	94	209	94	115	81	104	12.28	21.5	9.01	12.63	10.06	13.75
XLOC_001607	0.118147	0.583075	1	12719.4	17859.5	20217.8	14623.5	16827	17002.1	377.95	416.8	440.3	367.28	476.87	509.56
XLOC_014665	0.250289	0.583811	1	64.42	107.67	90.99	76.64	100.25	98.38	9.51	12.52	9.86	9.5	14.06	14.7
XLOC_022979	0.496692	0.584952	1	23	43	1	34	41	13	0.57	0.88	0.02	0.68	0.88	0.3
LOC102180089	0.15315	0.58554	1	294	418	359	450	328	298	39.62	44.36	35.5	50.96	42.02	40.64
XLOC_031742	-0.536121	0.586185	1	59.78	52.16	19.46	0	45.36	35.02	161.22	108.44	37.8	0	111.71	96.24
XLOC_032155	-0.345109	0.587091	1	76.45	114.56	49.62	23.43	46.08	97.44	35.25	41.71	16.81	8.91	19.97	45.84
XLOC_015317	0.274637	0.588099	1	38.44	67.29	103.43	82.62	71.58	66.87	21.22	29.29	41.89	37.41	36.99	37.68
XLOC_023661	0.340972	0.588267	1	33.25	39.56	43.95	16	53	58.94	0.49	0.5	0.48	0.18	0.65	0.74
XLOC_005968	0.282137	0.588268	1	52.82	52.5	64.99	52.13	78.57	53.26	59.6	46.27	53.37	47.11	81.77	61.4
LOC102169818	0.38714	0.589471	1	4	26	20	23	22	12	0.14	0.7	0.5	0.66	0.72	0.41
XLOC_015760	-0.473207	0.590009	1	8	22	31	7	26	4	0.12	0.27	0.35	0.09	0.38	0.06
XLOC_000161	-0.509279	0.591399	1	29.27	11.82	20.7	0	17.7	20.47	0.81	0.26	0.42	0	0.47	0.57
XLOC_036092	0.22344	0.593842	1	486.68	677.26	249.66	269.81	524.41	678.85	175.37	192.8	66.13	80.66	178.24	249.11
XLOC_034996	-0.297711	0.594739	1	42.97	88.82	72.86	49.97	31.3	65.48	13.24	21.61	16.5	12.81	9.11	20.52
XLOC_005733	0.131569	0.595353	1	568.54	487.48	633.17	614.04	511.48	547.29	143.89	97.39	117.75	129.73	122.57	140.68
XLOC_013738	0.313166	0.59569	1	30.26	63.08	83.23	55.62	97	36.57	1.82	2.7	3.53	3.55	3.69	1.5
XLOC_007532	0.131322	0.59642	1	482.85	581.86	498.59	597.42	491.47	461.66	453.44	427.98	341.55	452.11	427.24	442.96
LOC106503412	-0.346839	0.597624	1	40	24	73	46	11	40	1.8	0.97	2.35	1.78	0.5	1.88
LOC106502102	-0.344084	0.597912	1	64	70	45	26	23	77	1.01	0.87	0.52	0.35	0.35	1.23
LOC102172541	0.274556	0.598084	1	78	94	45	82	88	70	1.4	1.32	0.59	1.24	1.5	1.26
XLOC_006486	0.406735	0.598547	1	16	9	85	32	30	60	0.4	0.17	1.22	0.61	0.65	1.51
LOC108637305	-0.170702	0.599003	1	214	302	223	228	190	175	11.88	13.19	9.06	10.68	10.05	9.79
XLOC_023332	0.190259	0.599516	1	257	204.46	219.95	364.22	195.33	165.97	5.53	3.71	3.44	5.07	3.97	3.74
XLOC_030526	-0.246473	0.601147	1	72	87	141	88	60	76	1.54	1.46	2.2	1.59	1.22	1.63
XLOC_032110	0.258321	0.603208	1	105.55	187.16	92.02	77.08	109.1	218.28	246.35	332.71	206.15	183.76	174.1	439.2
XLOC_028750	-0.394211	0.60551	1	17	21	40	19	5	28	1.85	1.79	3.19	4.76	0.52	3.07
LOC108637154	-0.284519	0.605811	1	43	64	116	47	46	65	0.86	1.01	1.7	0.8	0.88	1.31
XLOC_009955	0.148756	0.606199	1	248.96	514.34	445.71	430.2	342.61	410.31	109.25	178.24	143.7	155.88	141.38	183.6
XLOC_035210	0.209696	0.606235	1	133.02	230.25	150.96	122.32	166.69	233.57	46.58	63.69	38.85	35.55	55.07	83.26
XLOC_014679	0.262081	0.611108	1	49	156	80	125	120	59	0.91	2.42	1.16	2.09	2.26	1.18
XLOC_028357	0.358998	0.611637	1	16	81	16	63	34	34	0.37	1.49	0.27	1.25	0.76	0.8
LOC106503791	-0.281964	0.611976	1	35	44	44	36	26	29	0.98	0.97	0.91	0.86	0.7	0.82
XLOC_029998	0.129696	0.612746	1	463.89	459.27	661.58	481.81	540.06	515.5	91.45	71.4	95.78	79.54	101	103.05
XLOC_007493	0.30074	0.613851	1	37.11	27.97	57.67	42	27	65.01	10.99	6.54	12.55	10.36	7.56	19.58
XLOC_008468	0.129299	0.614014	1	634.21	884.45	976.99	616.11	844.98	925.75	96.43	105.94	109.04	78.65	122.06	142.52
XLOC_025665	0.313762	0.615326	1	38	20	36	41	21	45	3.49	1.45	2.43	3.17	1.84	4.18
XLOC_035475	0.33923	0.615825	1	18.47	24.27	19.64	12.35	28.07	28.93	5.47	5.68	4.28	3.05	7.86	8.71
XLOC_005720	0.251732	0.617292	1	48.45	63.92	72.5	61.71	56.44	76.63	706.07	723.25	769.75	691.75	769.81	1133.6
XLOC_011908	0.326005	0.617679	1	21	35	17	24	19	39	0.93	1.22	0.55	0.9	0.81	1.75
XLOC_012489	0.306876	0.618884	1	43	37	35	33	28	67	9.46	6.42	5.66	6.07	5.84	14.96
DEXI	-0.406338	0.619388	1	14	65	44	54	26	4	0.63	2.3	1.45	2.05	1.11	0.18
LOC108638035	-0.290817	0.619996	1	33	58	47	56	20	27	1.47	2.03	1.53	2.11	0.85	1.21
LOC108634466	-0.618209	0.621766	1	0	100.1	42.19	57.97	0	25.29	0	1.2	0.47	0.75	0	0.39
XLOC_009538	-0.240934	0.622647	1	74	119	98	60	65	92	0.63	0.8	0.61	0.43	0.53	0.79
XLOC_014202	0.337795	0.622661	1	61	21	19	37	54	30	0.88	0.24	0.2	0.45	0.75	0.44
XLOC_033413	-0.234501	0.622979	1	2525.82	4357.22	1427.24	830.69	1692.62	3689.65	566.1	770.53	234.99	155.67	359.55	839.19
XLOC_015585	0.10193	0.623238	1	1110.1	1541.55	1718.21	1508.2	1498.8	1159.34	803.33	877.12	909.96	887.5	1009.73	857.09
XLOC_012243	-0.214572	0.624997	1	109.66	120.76	125.05	86.5	121.45	65.8	109.7	94.52	91.18	69.58	112.31	67.25
XLOC_000761	0.167623	0.625198	1	1983.89	1527.72	1136.39	942.63	2137.18	1638.77	652.95	386.75	263.08	247.26	668.46	536.19
XLOC_025719	0.359501	0.627223	1	18	6	46	17	34	26	0.51	0.13	0.96	0.41	0.92	0.75
XLOC_035999	-0.345792	0.627449	1	107.2	134.65	34.23	15.88	63.51	113.86	33.7	33.44	7.91	4.15	18.86	36.41
XLOC_025570	0.228429	0.629223	1	58.47	67.98	133.8	81.91	81.19	102.2	47.12	43.01	78.81	53.48	60.77	84.15
LOC106502060	-0.250053	0.629328	1	175	80	77	73	108	79	5.29	1.9	1.71	1.86	3.11	2.41
XLOC_000302	0.25399	0.629481	1	37.74	52.57	67.01	58.27	37.92	69.68	0.57	0.62	0.74	0.74	0.54	1.11
LOC106502385	-0.352165	0.629491	1	58	19	19	28	30	14	4.11	0.94	0.87	1.66	1.91	0.95
XLOC_006390	-0.196192	0.630486	1	170	97	207	146	114	115	8.88	2.93	5.25	4.82	4.17	4.76
XLOC_018878	0.523082	0.630495	1	27.4	5.32	8.08	32.2	26.13	0	0.52	0.08	0.11	0.52	0.47	0
XLOC_035236	0.273622	0.632091	1	47.03	123	50.79	43	105.07	83.98	11.53	23.55	9	8.66	23.99	20.89
LOC102186708	-0.381629	0.633404	1	6	22	28	6	11	19.08	0.41	1.18	1.4	0.34	0.71	1.31
XLOC_021880	-0.277415	0.634202	1	34	50	68	37	52	21	0.8	0.92	1.17	0.73	1.16	0.5
XLOC_021856	0.288391	0.636766	1	20	23	58	43	25	40	19.16	1.6	4.29	4.51	2.11	3.56
XLOC_000295	0.0960935	0.638328	1	1677.44	2046.47	2676.53	2044.62	1986.03	2022.07	118.08	113.26	138.15	121.38	133.16	143.75
LOC102170604	0.224541	0.639724	1	62	63	81	94	63	61	4.3	3.91	4.11	5.18	4.9	4.94
LOC106502835	-0.114569	0.640275	1	742	886	743	590	630	740	9.61	9.01	7.05	6.47	7.79	9.66
LOC108636211	0.315995	0.640762	1	20.02	33.74	41.88	29	61.53	13	0.95	1.26	1.46	1.17	2.79	0.63
XLOC_029243	0.200151	0.64082	1	84	126	99	128	104	88	4.52	5.33	3.91	5.82	5.34	4.78
XLOC_032611	-0.182685	0.640962	1	1200.95	1613.28	599.83	575.08	759.94	1366.46	235.23	249.18	86.28	94.33	141.21	271.37
LOC102188412	0.274502	0.641052	1	21	52	84	47	49	66	0.54	0.79	1.19	0.77	0.94	1.37
XLOC_023240	-0.375936	0.64128	1	38	116	161	5	75	118	0.33	0.79	1.03	0.04	0.62	1.04
XLOC_027553	-0.314753	0.641556	1	16	44	69	46	32	13	0.23	0.5	0.74	0.57	0.44	0.19
XLOC_034589	0.457755	0.64195	1	66.62	91.8	0	106.89	23.99	79.04	76.25	82.01	0	97.91	25.31	92.4
XLOC_029981	0.12721	0.643185	1	412.48	485.31	462.83	386.56	529.89	406.63	837	761.74	678.12	616.89	983.32	841.6
LOC102188994	-0.205307	0.643519	1	111	124	93	118	73	71	4.39	3.94	2.69	4.01	2.83	3.16
XLOC_034738	0.34717	0.643707	1	7.38	18.48	35.12	12.56	22.52	30.17	2.93	6.14	10.29	4.4	8.73	12.5
XLOC_033913	-0.271644	0.643883	1	160.42	196.29	70.23	54.21	65.87	197.2	17.14	17.5	4.41	4.3	7.11	16.81
XLOC_036525	-0.30174	0.645503	1	37.45	45.59	27.78	13.82	29.06	36.81	8.78	8.44	4.79	2.71	6.46	8.76
XLOC_000358	-0.1623	0.646455	1	191.25	175.08	336.78	177.11	205.32	170.75	261.27	186.15	333.87	192.53	257.77	238.2
XLOC_004636	0.326132	0.647007	1	8	27	26	19	24	23	0.13	0.34	0.31	0.26	0.37	0.37
XLOC_009946	0.265836	0.647355	1	24	47	79	40	61	53	4.75	7.33	11.48	6.62	11.44	10.63
XLOC_013329	0.180218	0.648186	1	91.24	157.41	132.01	148.64	128.36	108.08	128.61	172.6	134.98	166.55	166.2	155.57
XLOC_035544	0.298089	0.648779	1	28.34	54.08	74.38	19.44	82.67	60.16	12.61	19.01	24.32	7.14	34.58	27.3
XLOC_019282	0.332899	0.64994	1	20	15	20	16	28	18	0.6	0.35	0.44	0.41	0.8	0.55
XLOC_032128	0.262275	0.650029	1	100.7	224.82	48.25	63.07	163.95	167.7	15.79	27.77	5.55	8.3	24.42	26.62
XLOC_035530	0.284837	0.650777	1	75.14	61.14	24.66	36.47	68.56	74.54	38.84	24.93	9.36	15.5	33.22	39.32
LOC108634158	0.282637	0.650979	1	55	22	71	84	48	34	1.02	0.32	0.96	1.32	0.85	0.64
LOC108637377	-0.389225	0.651672	1	4.52	37.8	51.22	38.54	7.66	16.53	0.54	3.54	4.48	3.86	0.87	1.99
XLOC_000311	0.27963	0.652924	1	22	26	46	25	48	26	1.26	0.97	1.79	3.7	2.98	0.94
XLOC_007584	0.311241	0.65421	1	21	20	17.91	11.95	19	34	3.97	2.98	2.49	1.89	3.41	6.52
XLOC_018090	-0.238302	0.654781	1	51.02	97.15	72.91	45.25	65.68	53.58	19.76	29.73	20.76	14.52	23.97	21.15
XLOC_000001	-0.351149	0.655706	1	26	20	40.55	26	4	31	48.07	28.64	53.69	37.9	6.77	58.48
XLOC_031292	-0.211243	0.657703	1	182.88	265.56	72.74	131.3	156.1	124.32	17.96	20.51	5.24	10.86	14.59	12.34
XLOC_034593	0.399061	0.659439	1	9	12	42	3	30	35	16.05	16.59	54.17	4.22	48.99	63.7
XLOC_007351	0.308034	0.659767	1	17	20	23	20	9	37	0.47	0.43	0.46	0.46	0.23	1.02
XLOC_003599	0.134399	0.660081	1	306.54	297.81	319.74	257.05	341.92	307.3	241.61	184.34	184.25	164.27	250.42	247.47
XLOC_033297	-0.256452	0.660524	1	114.92	170.63	108.12	31.16	76.99	178.13	13.58	15.87	9.37	3.1	8.65	21.29
XLOC_035300	0.383193	0.660869	1	15.43	41.9	13.76	2.52	47.88	28.8	274.37	580.51	178.96	34.47	800.48	519.91
XLOC_027762	0.366346	0.665393	1	16	3	92	38	43	39	0.16	0.02	0.7	0.28	0.42	0.41
LOC106502707	-0.296019	0.666192	1	26.73	13.83	30.18	26	16	11	3.36	1.37	2.79	2.75	1.88	1.36
XLOC_025670	-0.215923	0.667081	1	70	137	105	83	42	113	1.92	17.73	2.11	1.92	1.1	3.12
XLOC_025984	0.202991	0.6673	1	84.32	89.98	91.05	72	78	121.66	1.53	1.31	1	0.91	1.42	2.27
XLOC_029172	0.253135	0.667529	1	24	54	48.1	53	50.06	30	1.72	3.05	2.53	3.21	3.42	2.18
LOC108638502	-0.165029	0.668301	1	153	370	545	211	269	329	1.58	3	4.12	1.84	2.65	3.42
XLOC_016381	-0.185931	0.669306	1	100	255	199	107	190	124	1.58	3.16	2.3	1.43	2.86	1.97
XLOC_034273	0.164301	0.66933	1	258.82	156.36	226.28	189.77	175.83	285.54	49.57	23.61	31.83	30.45	31.95	55.44
XLOC_033526	-0.142057	0.670683	1	3784.94	4320.49	1912.04	2194.02	2312.85	3744.44	496.85	448.25	183.67	239.21	298.95	501.29
XLOC_016572	0.440504	0.671119	1	4	28	2	21	4	17	0.16	0.91	0.06	0.73	0.16	0.71
LOC102189342	0.236264	0.671326	1	25	89	67	74	59	54	0.7	1.95	1.37	1.75	1.57	1.52
XLOC_004669	-0.373757	0.672167	1	81	6	24	33	10	41	2.94	0.17	0.64	1.01	0.35	1.5
XLOC_033685	0.252784	0.672184	1	52.4	110.59	46.75	31.72	75.47	110.36	4.92	8.65	3.05	64.88	6.74	10.14
XLOC_008747	0.31425	0.673198	1	14.6	37.84	7.9	24.92	23.41	19.55	8.87	18.12	3.52	12.39	13.29	12.14
XLOC_033104	0.41636	0.673915	1	22.96	20.51	0	20.49	22.02	12.96	24.18	20.3	0	10.65	13.09	8.43
XLOC_028103	0.160433	0.676151	1	135.32	139.24	160.4	118.17	150.7	162.66	47.92	38.96	41.76	34.73	50.35	58.66
XLOC_030392	0.21367	0.676299	1	45.11	113.74	92.05	62.88	108.19	80.41	411.46	800.13	606.86	441.22	913.59	744.68
XLOC_029523	-0.301405	0.67643	1	20	29	44	22	8	36	0.22	0.25	0.36	0.21	0.08	0.4
XLOC_034075	0.417977	0.677115	1	13	42	17	0	28	53	30.9	77.05	29.12	0	60.79	128.4
XLOC_033491	-0.143881	0.677369	1	3147.14	4370.71	2026.52	1756.82	2119.14	3847.72	302.15	330.12	142.71	142.04	193.64	373.38
XLOC_004698	-0.120075	0.678397	1	292.97	448.11	392.92	289.25	325.96	308.96	1066.03	1254.55	1027.87	817.06	1083.69	1144.36
XLOC_003571	-0.228125	0.678488	1	60	76	74	32	71	54	2.27	2.26	2.3	1.49	2.56	2.06
LOC108636409	0.327344	0.678865	1	28	4	49	36	31	24	0.77	0.09	0.98	0.83	0.81	0.66
XLOC_030945	0.166508	0.678873	1	189.88	237.28	216.27	120.43	200.35	311.78	47.46	46.82	39.72	25.13	47.42	79.15
XLOC_001764	0.1063	0.679562	1	462.8	527.03	574.81	446.67	566.53	482.99	707.21	625.63	636.45	541.21	794.24	753.46
XLOC_002005	0.230176	0.680865	1	36	63	50	44	66	44	0.52	0.72	0.53	0.54	0.92	0.65
LOC102171853	-0.207797	0.680944	1	110	50	146	97	76	67	3.58	2.1	5.03	2.8	3.22	2.54
XLOC_032119	0.300136	0.681197	1	22.59	36.12	19.35	6.81	34.16	42.51	4.93	6.22	3.11	1.24	7.07	9.42
XLOC_003349	0.181459	0.682068	1	88	85.62	132	95.78	131	80	1.73	2.41	1.7	2.01	3.05	1.56
LOC108637172	-0.309095	0.683091	1	9	40	77.05	43	30	14.71	0.33	1.16	2.09	1.34	1.06	0.55
XLOC_035987	0.273322	0.683466	1	19	28	16	18	32	18	58.57	66.47	35.48	43.21	90.08	56.51
XLOC_030035	0.282645	0.684233	1	24	39	19	16	48	24	0.15	0.19	0.09	0.09	0.29	0.15
XLOC_013554	-0.242021	0.685565	1	55	43	54	30	30	55	0.48	0.3	0.35	0.22	0.25	0.49
XLOC_015074	0.22359	0.687527	1	29	49.41	63	66	41	40	0.52	0.69	0.82	0.99	0.7	0.72
LOC108637953	0.251556	0.688011	1	15	28	53	36	38	25	0.21	0.31	0.55	0.44	0.52	0.36
XLOC_033573	0.3288	0.68862	1	22.83	91.96	39.07	7.76	98.12	56.42	123.25	381.81	151.75	32.35	485.94	309.71
XLOC_014173	0.318953	0.689289	1	59	9	19	39	25	41	0.79	0.09	0.19	0.44	0.32	0.55
XLOC_029798	0.0833268	0.689348	1	1623.95	2152.12	2403.17	1830.36	1881.21	2074.39	130.6	136.1	141.73	124.06	144.05	168.53
LOC106503576	-0.215511	0.689417	1	51	50	78	69	29	42	2.09	1.58	3.37	3.14	1.83	2.27
LOC108633921	-0.241858	0.690703	1	48	107	36	63	29	55	1.49	2.63	0.82	1.66	0.86	1.73
XLOC_023806	-0.175545	0.691686	1	120	156	199	86	98	182	1.3	1.35	1.66	0.81	1.09	1.96
LOC108637871	0.23722	0.692111	1	35	30	28	43	27	31	2.21	1.49	1.3	2.29	1.63	1.98
XLOC_024751	-0.212206	0.692218	1	67	44	70	46	43	52	1.22	0.63	0.93	0.71	0.75	0.95
XLOC_019214	0.298898	0.695243	1	24	34	11	29	38	11	1.73	1.69	0.49	1.48	2.35	0.8
XLOC_033714	0.152414	0.695716	1	1307.91	1431.5	422.37	920.26	1306.25	1009.74	899.56	774.63	212.72	515.57	837.33	709.44
XLOC_019647	0.0782727	0.696211	1	2222.49	3007.48	3261.18	2638.59	2587.28	2717.58	195.37	207.94	210.26	195.42	216.52	241.4
XLOC_007626	0.230142	0.697315	1	34.06	54.41	27.79	50.16	39.83	34.13	31.59	39.54	18.81	37.51	34.21	32.35
XLOC_029284	0.161766	0.698088	1	107.39	141.24	112.63	110.82	133.42	116.82	8.19	8.47	6.3	7.12	9.69	9
XLOC_027073	-0.111851	0.698567	1	306.8	363.31	454.38	285.11	296.48	338.34	53.67	50.09	58.35	41.81	49.23	59.97
XLOC_027922	0.163628	0.700597	1	151	136	262	256	85	213	2.48	2.26	2.59	3.37	1.2	3.46
XLOC_031133	0.165851	0.701313	1	140.47	263.08	105.32	135.31	181.26	192.1	225.7	328.1	122.53	172.11	267	315.05
XLOC_010833	0.211365	0.702133	1	47	41	79	42	54	73	0.07	0.05	0.09	0.05	0.08	0.11
LOC102182363	-0.102532	0.704816	1	453.09	664.74	616.31	401.75	455.42	566.42	16.09	18.54	16.04	12.06	15.42	20.29
XLOC_015138	0.261905	0.705064	1	25	17	26	42	13	21	3.46	5.2	8.73	4.85	3.96	1.43
XLOC_036547	0.256621	0.705276	1	51.25	93.72	58.52	16	108.63	83.85	51.94	74.29	43.22	13.03	101.75	86.82
LOC108638623	0.278901	0.705353	1	8	10	24	20	6	19	0.22	0.21	0.47	0.46	0.15	0.52
LOC102171918	0.266894	0.705973	1	9.73	60.18	56.3	29	33.3	65.53	0.41	1.98	1.73	1.03	1.33	2.77
LOC106503569	-0.139467	0.707988	1	131	242	219	147	173	152	2.63	3.81	3.22	2.49	3.31	3.07
XLOC_032737	-0.173063	0.708548	1	470.84	1461.72	301.93	395.65	689.05	657.68	212.51	520.94	100.11	147.34	292.3	302.73
XLOC_033822	-0.257742	0.709194	1	54.97	87.73	26.29	18.31	71.96	34.94	12.49	21.63	3.55	5.39	6.38	3.19
XLOC_003220	0.244455	0.71061	1	13	18	29	26	25	12	0.25	0.24	0.36	0.39	0.51	0.25
XLOC_001792	-0.266869	0.715003	1	18.17	61.83	92.3	18.9	24.69	75.35	0.5	1.33	1.67	1.14	0.62	1.98
XLOC_026991	-0.172636	0.717055	1	140	65	155	133	73	88	1.69	0.62	1.37	1.36	0.84	1.07
XLOC_010238	0.0927108	0.717559	1	385.42	649.89	793.76	607.63	586.41	518.21	148.36	197.62	224.57	193.75	212.71	203.22
LOC108637986	0.136341	0.717888	1	1072	397	666	1133	494	619	29.04	7.86	12.83	26.2	13.32	17.74
XLOC_032544	0.152773	0.718081	1	71.71	111	149.53	132.97	86.55	107.53	1444.36	1746.7	2210.65	2063.52	1644.39	2200.23
XLOC_022600	0.310563	0.718139	1	17	2	27	10	12	28	0.21	0.02	0.24	0.1	0.14	0.35
XLOC_028454	0.0981865	0.718751	1	347.98	402.99	548.26	371.21	453.82	400.23	40.33	36.76	46.62	36.19	50.03	46.91
LOC108637011	0.229379	0.718829	1	24	26	33	16	31	38	1.09	0.93	1.1	0.62	1.35	1.75
LOC108634151	-0.254735	0.720011	1	46	11	61	31	36	22	0.74	0.21	1.13	0.45	0.52	0.49
LOC108636723	0.195572	0.720236	1	36	64	54	44	59	52	1.72	2.41	1.89	1.7	2.69	2.51
XLOC_035235	0.279193	0.722105	1	41.26	31.55	12.15	12.86	59.1	21.86	13.82	8.35	2.99	3.58	18.69	7.45
XLOC_027626	-0.155841	0.722106	1	93	91	123	90	74	83	0.81	0.62	0.78	0.66	0.61	0.73
XLOC_034899	0.301816	0.722409	1	9	49.08	10.77	8.24	29.92	34.37	8.25	35.24	7.2	6.09	25.39	32.18
XLOC_030338	-0.238767	0.722501	1	28	17	58	21	19	36	0.57	0.27	0.87	0.36	0.37	0.74
LOC108636992	-0.11916	0.724508	1	220	270	264	295	198	140	5.2	4.65	4.55	6.23	4.36	2.96
XLOC_006666	0.237257	0.724733	1	11	18	42	31	23	19	4.4	4.15	11.17	12.86	9.16	7.05
XLOC_033765	0.48339	0.724734	1	3	30	0	0	19	20	2.96	23.19	0	0	17.35	20.18
XLOC_004017	0.330768	0.724953	1	22	4	22	32	23	2	0.47	0.07	0.35	0.58	0.47	0.04
XLOC_033903	-0.17609	0.725274	1	213.25	416.78	183.74	77.34	212.75	335.38	30.29	46.63	19.15	9.23	28.72	48.22
XLOC_019093	0.18006	0.726918	1	52.45	74.64	162.32	73.09	83.24	123.63	11.38	12.77	25.86	13.26	17.12	27.21
XLOC_022861	0.206552	0.72747	1	21.12	30.83	42.15	44.36	29.76	22.99	425.34	485.04	623.13	688.37	565.5	470.41
LOC102189102	0.344584	0.7276	1	46.87	0	54.52	64.1	39.27	17.4	1.05	0	0.89	1.21	0.84	0.39
XLOC_035652	0.256043	0.727814	1	46.66	139.56	53.49	13.95	102.25	127.07	78.93	183.1	65.47	18.65	158.47	219.38
XLOC_030780	0.195087	0.727904	1	81	31	130	94	61	93	1.23	0.37	1.44	1.21	0.88	1.42
XLOC_008195	0.198321	0.728309	1	94	53	41	70	60	72	0.48	0.21	0.15	0.3	0.29	0.37
LOC102168593	-0.262106	0.728685	1	18	51	45	8	32	40	0.79	1.49	1.4	0.3	1.37	1.31
XLOC_021503	0.149095	0.729184	1	82	96	127	102	102	96	1.87	1.72	2.12	2.11	2.22	2.2
LOC108634356	-0.224974	0.731269	1	23	39	21	16	30	17	1.7	2.27	1.14	1	2.11	1.27
LOC106503116	0.173891	0.732611	1	39.54	65	84	57	68	60.51	0.41	0.53	0.64	0.5	0.67	0.63
LOC106503977	-0.15822	0.732878	1	152	201	193.14	89	244.01	94.74	10.12	10.89	11.53	5.09	15.69	7.77
XLOC_031428	0.228985	0.734176	1	28	27	14	19	22.59	32	60.2	44.87	21.72	32.08	44.39	70.16
XLOC_015135	-0.230493	0.734621	1	13	52	82	40	37	30	0.68	2.07	2.99	1.5	1.75	1.51
XLOC_000542	0.0848901	0.735421	1	448.26	562.88	588.5	524.67	568.51	420.7	60.01	59.33	57.81	59.02	72.34	56.99
XLOC_035178	0.249833	0.735539	1	10	26.9	13.75	5.72	22	24.06	9.05	19.09	9.08	4.18	18.45	22.25
LOC108634458	-0.172531	0.736971	1	76	59	99	86	61	42	13.86	8.29	12.7	12.45	11.01	7.27
LOC108636973	-0.10932	0.739111	1	185	284	255	186	208	200	5.25	6.33	5.3	4.46	5.63	5.72
XLOC_035450	0.181319	0.739315	1	89.68	70.87	91.02	40.88	72.88	137.49	25.93	16.18	19.34	9.84	19.93	40.41
XLOC_006061	0.10434	0.739833	1	287.25	305.67	247.22	314.22	252.54	256.78	109.22	91.81	69.09	99	90.5	99.46
LOC108635394	-0.249417	0.740126	1	15	47	31	12	28	27	0.88	2.16	1.33	0.59	1.56	1.59
XLOC_035784	0.252526	0.740184	1	38	22	24	7	44	38	21.15	9.66	9.8	3.2	22.93	21.59
XLOC_000113	-0.124502	0.741155	1	169	410	256	194	191	286	207.76	392.98	228.71	190.43	216.19	359.11
XLOC_013284	0.0880977	0.742712	1	368.51	389.53	460.44	368.1	388.71	397.99	221.92	184.83	203.31	181.36	218.79	244.76
XLOC_034442	0.245624	0.743045	1	18	64	38.01	9	47.72	63	5.16	14.48	8	2.15	12.93	18.34
XLOC_025987	-0.17341	0.743422	1	260	67	188	225	68	143	1.21	0.28	0.63	0.9	0.35	0.7
XLOC_021642	-0.223252	0.743429	1	17	72	36	42	25	28	2.63	8.78	4.09	5.46	3.68	4.39
XLOC_008340	0.197954	0.745049	1	47	39	67	35	37	82	3.35	2.28	2.99	1.61	1.78	4.86
XLOC_003741	-0.253334	0.745097	1	6	28	35	13	18	18	0.13	0.49	0.57	0.25	0.38	0.4
LOC108634464	-0.17832	0.745148	1	60	67	58	47	42	58	1	0.77	0.63	0.61	0.65	0.91
XLOC_013549	0.258984	0.74593	1	5	23	66	45	21	30	0.1	0.34	0.92	0.73	0.38	0.58
LOC106502679	-0.168316	0.745973	1	73	80	112	119	46	51	1.23	1.06	1.38	1.7	0.74	0.87
XLOC_031809	0.264516	0.747232	1	59.95	234.06	51	8.99	153.92	187.84	69.58	212.01	43.05	8.35	164.66	222.7
LOC102168346	0.192631	0.747765	1	27	63	44	59	25	53	0.71	1.31	0.85	1.32	0.63	1.41
XLOC_004752	0.130242	0.748344	1	104.53	116.59	230.07	142.95	167.92	120.6	114.75	99.99	183.85	125.79	170.1	135.26
XLOC_013452	0.223836	0.748454	1	8.26	41.09	33.45	22.47	23.07	37.19	0.58	2.25	1.71	1.32	1.53	2.62
LOC102176474	-0.154327	0.748649	1	66	109	83	67	82	57	4.89	5.45	3.62	4.34	5.21	3.65
XLOC_035295	-0.152989	0.749641	1	154.86	181.2	73.92	89.13	125.73	120.27	7.59	6.96	2.66	3.71	5.85	5.95
LOC102177005	-0.159592	0.752724	1	106.08	54	106.59	65.65	77	73	5.63	1.62	4.13	4.44	3.93	2.75
XLOC_015586	-0.25687	0.752992	1	26.48	29.2	21.78	46.46	5.34	10.47	0.71	0.59	0.41	1.14	0.15	0.31
LOC102180828	-0.268348	0.753266	1	30	5	36	38	6	12	1.08	0.14	0.95	1.15	0.21	0.44
XLOC_031427	0.126663	0.753309	1	198.06	171.92	159.64	274.66	147.84	117.97	120.36	82.31	71.13	136.51	83.96	73.21
XLOC_029514	-0.312406	0.753403	1	24	32	0	13	18	11	0.14	0.14	0	0.06	0.1	0.06
XLOC_007571	0.283382	0.754544	1	28.2	8	7	22	10	19	1.22	0.27	0.22	0.8	0.41	0.83
XLOC_011074	0.152684	0.754548	1	82	110	93	70	73	137	2	2.11	1.66	1.45	1.7	3.37
XLOC_011053	0.192426	0.757567	1	29	29	29	33	36	21	0.83	0.65	0.61	0.8	0.98	0.6
LOC108635851	-0.204816	0.75784	1	62	21	131	84	45	38	1.23	0.33	1.91	1.41	0.85	0.76
LOC106502861	0.17192	0.757845	1	46	58	119	50	104	61	1.04	1.03	1.97	0.96	2.24	1.39
XLOC_031567	-0.140752	0.758111	1	351.5	388.49	241.29	115.46	227.63	445.23	20.62	17.38	10.07	5.55	12.35	25.79
XLOC_032186	-0.109248	0.758139	1	912.49	1371.57	599.35	511.89	775.02	1093.33	154.69	183.25	74.59	72.78	124.75	187.77
XLOC_010079	0.121887	0.758492	1	109.34	140.51	156.75	146.27	107.8	141.02	75.2	76.03	78.94	81.95	69.1	99.08
XLOC_029902	-0.172732	0.759287	1	103	37.9	106.81	82.03	77	42.71	1.49	0.53	1.16	1.08	1	0.63
LOC102181394	-0.0626539	0.759629	1	2020	2659	2178	2258	1779	1891	16.2	16.74	12.8	15.33	13.62	15.29
LOC102170585	0.271313	0.760445	1	32	54	10	14	78	11	1.22	1.62	0.28	0.45	2.83	0.42
XLOC_019845	-0.197997	0.761053	1	22	53	46	21	36	34	0.41	0.78	0.63	0.33	0.65	0.65
LOC108637157	-0.240541	0.761862	1	13	33	23	30	19	4	1.17	1.1	1.52	2.27	1.12	0.36
XLOC_017074	-0.170371	0.764402	1	98	67	41	67	64	41	1.87	1.01	0.57	1.08	1.17	0.79
LOC108634954	0.248056	0.765117	1	36	3	52	47	23	29	1.88	0.13	2.04	2.12	1.17	1.57
LOC108636336	0.188328	0.766227	1	18	50	50	62	27	31	0.38	0.6	0.62	0.89	0.42	0.53
XLOC_010356	0.173589	0.766699	1	33	64	65	37	35	86	0.33	0.5	0.47	0.31	0.33	0.86
LOC106503398	-0.232482	0.767914	1	12	48	56	10	33	39	0.3	0.94	1.03	0.21	0.79	0.98
XLOC_034473	-0.122262	0.768413	1	1288.95	2199.06	674.4	673.54	991.05	1738.66	255.78	344.13	98.28	111.92	186.55	349.84
XLOC_020688	0.153559	0.769906	1	66	42	115	64	88	66	0.26	0.13	0.34	0.22	0.34	0.27
XLOC_006428	0.179255	0.769994	1	29	70	48	30	51	63	0.56	1.06	0.68	0.49	0.94	1.23
XLOC_007710	0.0888366	0.770548	1	321.09	260.3	341.25	296.62	302.8	285.29	615.87	386.5	472.91	448.12	531.4	558.23
LOC108636576	0.237237	0.772399	1	20.18	9	25.18	14.88	31.4	10.77	0.58	0.2	0.53	0.36	0.85	0.31
XLOC_001992	0.110948	0.774192	1	154.15	131.56	315.53	175.5	170.62	221.22	1.77	1.18	2.65	1.7	1.87	2.56
XLOC_013884	-0.229869	0.774622	1	11	27	38	12	33	10	0.22	0.43	0.54	0.19	0.6	0.2
LOC102176916	0.192622	0.775379	1	35	19	92	35	64	44	1.6	0.64	2.67	1.49	2.16	1.37
XLOC_000160	0.126163	0.775835	1	91	104	105	82	106	103	139.06	123.46	116.26	99.36	148.6	160.68
LOC106502755	-0.126753	0.77715	1	79	97	128	102	72	75	19.51	18.91	23.22	21.03	16.84	18.81
LOC102189670	0.185718	0.777971	1	18	16.81	40	22.72	20.85	30.74	0.49	0.31	0.69	0.45	0.47	0.73
LOC102185515	-0.108405	0.77816	1	113.61	245.74	262.84	153.73	187.92	159.32	3.66	5.81	6.13	4.02	6.2	5.36
XLOC_028445	-0.188167	0.77847	1	30	43	26	32	24	23	2.57	2.9	1.64	2.31	1.96	1.99
XLOC_035730	0.170537	0.781162	1	33.26	83.71	36.68	26.82	68.19	55.26	27.72	54.76	22.34	18.1	52.76	47.07
XLOC_034514	-0.100039	0.782793	1	4662.99	7088.55	2599.4	2678.91	3783.63	5517.1	178.66	211.75	74.21	87.66	135.59	212.21
XLOC_001611	0.175174	0.782813	1	18	66	26	33	46	30	0.62	1.59	0.58	0.89	1.42	0.92
XLOC_000737	-0.183441	0.782904	1	12	39	56	22	30	28	0.11	0.28	0.37	0.17	0.26	0.26
XLOC_035570	0.228201	0.78318	1	9	67.22	10.12	17.77	37.43	32.08	9.88	57.65	8.09	15.64	37.92	35.98
LOC102188361	-0.176524	0.783188	1	47	54	23	44	38	20	3.93	3.29	1.48	2.62	3.17	1.23
XLOC_036213	-0.232336	0.783902	1	99.09	44.7	14.72	9.93	47.44	67.85	73.22	25.96	7.96	5.96	32.62	51.22
XLOC_030375	0.11276	0.784127	1	89.17	160	161.53	171.77	130.61	94	83.73	117.69	110.65	129.99	113.54	90.19
XLOC_019085	-0.221421	0.784611	1	7	39	33	18	29	11	0.55	2.41	1.9	1.19	2.17	0.87
XLOC_003788	0.153493	0.786554	1	77	30	97	72.09	77.55	55	0.48	0.15	0.44	0.38	0.46	0.35
XLOC_024232	0.227647	0.787794	1	17.45	36.27	14.86	10	11.13	49	1.51	7.45	3.4	0.73	3.09	4.29
XLOC_031385	0.161588	0.788862	1	75.81	59.89	28.6	67.81	51.24	53.59	90.53	55.79	24.83	64.72	56.36	65.36
XLOC_004239	-0.17979	0.789004	1	15	54	129	50	37	60	0.2	0.56	1.24	0.55	0.46	0.79
XLOC_000501	0.127462	0.790714	1	64.07	104.29	151.41	61.16	117.68	119.78	55.96	71.42	96.55	43.15	95.28	106.88
XLOC_033634	0.199578	0.793019	1	25	52	17.42	16	24.93	54.4	26.36	42.86	13.38	13.54	24.27	58.59
XLOC_035385	-0.101842	0.793575	1	640.13	1012.6	399.63	369.43	486.6	847.74	176.15	221.28	80.28	86.07	122.83	239.6
XLOC_026218	-0.205644	0.799274	1	54.98	11	13	28	16	23	10.8	1.86	2.05	5.03	3.26	5.01
LOC108635552	-0.117547	0.802229	1	73	103	129	99	59	92	15.39	17.13	19.98	17.47	11.8	19.68
XLOC_023052	0.249991	0.802773	1	7	41	10	30	30	2	0.16	0.94	0.12	0.9	0.9	0.08
HNRNPF	0.0499842	0.803782	1	4982	5998	5191	5490	4831	4787	166.48	158.14	126.57	153.48	155.09	163.18
XLOC_012225	0.226753	0.803883	1	30	11	12	4	24.35	28	3.29	0.91	0.92	0.35	2.62	3.2
LOC102173976	0.187109	0.80576	1	37	55	29	11	79	30	0.71	1.04	0.51	0.16	1.31	0.58
LOC102168462	0.134086	0.806058	1	39	97	74	52	65	83	1.25	2.45	1.74	1.41	1.99	2.69
XLOC_034367	0.147037	0.810804	1	27	38	41.08	34	49	21	9.25	10.28	10.34	9.67	15.83	7.32
XLOC_024017	0.136942	0.812339	1	96	93	43	61	107	65	1.49	1.13	0.49	0.8	1.58	1.01
XLOC_033763	0.141579	0.813729	1	141.08	262.67	105.5	55.76	103.58	329.94	20.47	30.02	11.24	6.8	14.28	48.47
XLOC_007484	-0.152171	0.814523	1	25.05	56.66	69.25	35.65	49.12	32.6	19.53	34.7	39.48	22.54	35.59	25.97
XLOC_029841	0.15403	0.815588	1	28	41	70	83	31	26	2.37	2.3	4.29	5.83	2.45	2.18
XLOC_019042	0.0981372	0.815605	1	131	106	157	117	147	113	1.41	0.63	1	0.85	1.06	1.16
XLOC_013252	-0.171371	0.81647	1	23	63	15	17	37	25	4.39	9.48	2.1	2.72	6.7	4.84
XLOC_023162	-0.156631	0.8172	1	24	35	17	31	17	15	0.77	0.71	0.45	0.74	0.52	0.43
XLOC_031829	0.126864	0.817836	1	321.55	134.97	60	192.82	162.02	190.17	460.5	150.31	62.32	219.4	213.08	278.08
XLOC_016485	-0.144066	0.818588	1	35	91	41	51	25	59	3.52	7.21	3.03	4.32	2.39	6
XLOC_032368	-0.0909108	0.819244	1	390.21	374.79	163.12	236.09	280.57	285.38	120.2	91.19	36.94	60.52	81.68	89.42
XLOC_011065	0.174343	0.819759	1	18	42	38	41	47	10	0.35	0.58	0.55	37.74	0.78	0.2
XLOC_032550	-0.08834	0.819987	1	1007.34	1513.56	547.33	507.88	904.51	1161.24	362.99	430.87	144.98	151.83	307.42	426.12
XLOC_005778	0.202338	0.820009	1	37.8	16	53.51	99.55	11	8.91	1.27	0.42	1.39	2.83	0.39	0.31
XLOC_036584	0.120722	0.821075	1	145.5	178.36	47.01	144.93	96.69	134.1	56.52	56.33	16.56	54.46	46.02	58.27
XLOC_015319	0.0880887	0.821366	1	107.05	216.11	187.06	168.99	189.1	120.33	4.09	5.65	4.58	4.88	6.36	4.2
XLOC_006168	0.094467	0.821711	1	95	148.69	132.99	126	141.8	90.01	23.27	28.75	23.93	25.77	32.89	22.38
LOC102176740	-0.140948	0.822183	1	21.83	29.17	72.7	35.1	36.31	25.65	0.39	0.41	0.95	0.53	0.62	0.46
XLOC_029204	-0.17367	0.822547	1	9	86	33	32	37	29	0.32	2.41	0.86	0.97	1.26	1.05
XLOC_035237	0.13439	0.822673	1	56.61	50.48	28.67	46.13	49.36	41.85	12.64	8.89	4.7	8.61	10.45	9.48
XLOC_014584	-0.214022	0.822928	1	21.27	27.17	16.82	3	15	31	1.09	1.32	0.87	0.13	0.73	1.6
XLOC_032985	-0.0951217	0.82447	1	305.36	425.82	138.07	181.75	270.59	283.01	326.27	355.59	107.42	155.8	266.91	308.92
XLOC_035888	-0.164252	0.825258	1	70.47	270.74	69.23	32.87	45.52	234.91	12.93	40.94	7.48	4.93	7.37	48.63
XLOC_029158	0.0810129	0.826419	1	129.69	201.65	209.17	171.58	140.22	193.67	9.59	11.72	11.34	10.69	9.87	14.46
XLOC_032242	0.191861	0.826654	1	21.04	40.28	6.06	11.24	27.87	29.49	21.89	32.77	4.6	9.39	26.79	31.34
XLOC_035688	0.101066	0.826853	1	447.66	366.56	253.57	134.54	369.92	519.2	548.02	220.64	219.27	128.35	380.61	579.6
XLOC_030052	-0.142488	0.827412	1	22	56	36	23	31	36	0.28	0.44	0.26	0.2	0.3	0.36
XLOC_026189	0.136071	0.827933	1	57	26	112	45	60	81	0.52	0.18	0.74	0.34	0.52	0.74
LOC106502761	-0.103275	0.828017	1	89.95	76.89	100.94	64.01	74.9	83.67	10.88	7.61	9.51	6.57	8.27	10.14
XLOC_034405	-0.0908754	0.829659	1	504.86	638.75	332.31	253.16	271.47	712.01	70.55	70.3	34.08	29.72	36.06	100.71
XLOC_031915	0.156914	0.829791	1	9.63	113.16	54.58	34.38	60.19	71.97	4.2	38.95	22.32	14.25	24.67	31.98
XLOC_025795	0.181304	0.830121	1	26	39	7	39	25	13	1.67	1.96	0.33	2.11	1.53	0.84
LOC106503473	-0.295534	0.831945	1	43	0	60	0	12	59.75	0.78	0	0.8	0	0.21	1.09
LOC108635136	0.0737688	0.833708	1	265	233	207	193	266	212	1.8	1.24	1.03	1.11	1.73	1.45
XLOC_031057	0.173678	0.834513	1	11	30	25	6	18.97	38	4.43	9.53	7.39	2	7.19	15.58
XLOC_019079	-0.0908833	0.834726	1	158	124	118	93	139	108	1.22	0.75	0.67	0.61	1.03	0.84
LOC108634349	0.0532252	0.835217	1	609	655	725	500	664	666	9.98	8.43	8.71	6.93	10.38	11
LOC108638309	0.0642725	0.836852	1	223.94	329.51	249.47	280.5	223.38	251.1	2.1	2.42	1.71	2.22	2	2.37
LOC102187373	0.0705132	0.837114	1	213	214	214	233	167	211	5.73	4.52	4.22	5.3	4.29	5.73
XLOC_029338	0.107989	0.837721	1	45.54	78.04	108.4	76.62	68.88	73.04	117.64	155.49	201.72	154.74	162.53	192.31
XLOC_021322	-0.129142	0.837936	1	26	68	64	36	37	52	0.67	1.37	1.21	0.78	0.91	1.35
XLOC_018304	0.128373	0.839202	1	37	47	93	103	30	42	4.06	3	7.05	15.21	3.7	7.56
XLOC_036184	0.119981	0.839604	1	101.75	94.43	36.91	66.97	52.41	114.33	75.75	57.82	18.01	41.99	35.95	81.64
LOC108634034	0.124934	0.83977	1	15	34	51	30	37	27	0.27	0.48	0.67	0.46	0.64	0.49
XLOC_023098	0.11945	0.841059	1	58	47	40	69	42	36	0.81	0.52	0.41	0.82	0.56	0.51
XLOC_000956	-0.0740694	0.841153	1	262	224	158	208	201	156	6.44	4.33	2.85	4.32	4.71	3.87
XLOC_015498	-0.0979352	0.841232	1	90	133	70	123	57	73	1.73	2	0.98	2	1.04	1.41
XLOC_035915	0.103274	0.841426	1	176.86	261.93	80.09	89.48	207.56	200.67	334.14	624.14	287.11	341.66	673.05	378.37
XLOC_020073	-0.120226	0.841597	1	29.71	56	59.79	38.24	26	53.02	0.95	4.77	1.4	1.03	0.79	1.71
XLOC_017965	0.150702	0.84192	1	9.91	27.97	18.77	22.28	21.2	12.32	27.3	59.42	37.24	47.93	53.37	34.61
XLOC_003607	0.119286	0.842823	1	42.99	28.19	69.97	30.02	58.84	44.98	29.87	15.41	35.59	16.98	38.09	31.92
XLOC_034944	-0.102319	0.843057	1	145.87	174.79	68.73	66.84	125.64	134.11	151.75	142.19	52.08	55.84	120.74	142.55
LOC108638018	0.0583612	0.843795	1	446.3	412.02	386	329.06	432.89	404.03	13.57	9.84	8.6	8.46	12.55	12.39
XLOC_008620	0.0570223	0.844002	1	6373.67	6088.42	4852.38	3651.49	6993.28	5486.8	156.68	118.32	91.98	75.59	163.99	137.18
XLOC_017179	0.0648637	0.846068	1	178.24	337.28	368.12	220.06	297.71	283.62	13.96	20.78	21.15	14.53	22.21	22.44
XLOC_033804	-0.105897	0.848153	1	339.24	875.86	232.06	158.68	265.65	744.92	281.58	629.94	136.69	131.43	206.73	613.34
XLOC_003865	-0.138894	0.850041	1	11	52	80	23	58	27	0.08	0.29	0.44	0.14	0.4	0.19
XLOC_033379	-0.0885329	0.850951	1	800.65	1534.01	601.71	321.49	645.93	1441.83	195.87	293.94	111.84	65.08	152.5	364.45
XLOC_035844	0.120277	0.850973	1	79.32	77.78	31.31	34.93	71.47	79.14	85.9	65.82	24.69	30.33	71.44	87.56
XLOC_013331	-0.0890853	0.853798	1	73.92	105.37	98.98	75.36	100.92	55.99	71.17	79.43	69.49	58.43	89.9	55.08
XLOC_003250	-0.0714107	0.854653	1	191	122.24	298.71	208.54	166.08	147.81	7	3.03	7.45	5.9	6.19	5.1
LOC108636249	-0.112673	0.854829	1	80	29	61	78	35	36	1.6	0.47	0.91	1.32	0.68	0.73
XLOC_012453	0.171815	0.855337	1	5	39	16	22	32	5	0.64	2.26	0.87	2.28	3.08	0.48
LOC102185573	0.0867441	0.85768	1	72	166	116	81	131	115	3.24	5.88	3.83	3.08	5.63	5.23
XLOC_028303	0.132698	0.858789	1	72	17	29	42	41	40	2.15	0.4	0.64	1.06	1.17	1.21
XLOC_034443	0.14611	0.860487	1	12.88	53.94	10.15	12.24	27.61	34.04	14.14	46.26	8.11	10.77	27.96	38.18
LOC106502029	-0.0484218	0.860526	1	377	435	402	358	331	366	10.43	9.92	8.32	8.79	8.53	9.73
XLOC_001404	-0.0954111	0.863078	1	35	53	49	54	35	27	0.98	1.05	1.09	1.29	0.77	0.83
LOC102191314	0.0492894	0.86381	1	303	364	374	398	304	271	20.48	17.91	18.61	22.19	19.48	17.54
PPP1R14C	-0.0453467	0.863899	1	548	701	642	513	673	447	14.34	14.4	12.31	11.35	16.8	11.79
XLOC_018330	-0.113304	0.864295	1	57	41	67	17	61	55	0.86	0.49	0.74	0.22	0.88	0.84
LOC102177511	-0.0717806	0.865255	1	104	168	172	112	99	160	4.18	5.3	5.06	3.8	3.79	6.48
XLOC_016357	0.095522	0.865424	1	30	80	72	46	53	69	1.04	1.91	1.64	1.21	1.59	2.28
LOC108635587	-0.0549357	0.866246	1	265	333	246	237	219	275	4.6	4.54	3.13	3.48	3.67	4.82
XLOC_034880	0.115129	0.867484	1	28	44	18	12	35.92	38	40.75	49.78	18.99	13.87	47.99	56.46
XLOC_000547	0.0523222	0.86883	1	193.36	316.7	395.06	292.5	289.8	242.16	344.85	437.7	509.51	411.74	473.24	440.7
XLOC_031674	0.0820101	0.868854	1	81.01	62.79	83.62	73.22	80.71	63.45	23.62	13.35	16.6	15.41	25.63	17.77
LOC108637401	-0.164719	0.870741	1	5	31	30	7	31	11	0.13	0.63	0.57	0.15	0.76	0.29
XLOC_016945	0.0773249	0.872095	1	60.22	92.34	94.95	75.29	83.46	71.92	2.83	3.41	3.27	2.99	3.74	3.41
LOC102184183	0.104289	0.873124	1	17	27	33	18	23	31	0.52	0.65	0.74	0.46	0.67	0.95
XLOC_013759	-0.0735316	0.874929	1	81	131	149	103	78	121	1.96	2.77	3.09	1.88	2.13	3.5
LOC108636385	0.0917966	0.874946	1	61	33	76	42	64	55	2.22	1.49	2.52	1.55	2.47	1.74
LOC102175154	-0.0829619	0.875351	1	96	58	83	83	76	47	2.07	0.98	1.31	1.52	1.57	1.02
XLOC_011216	-0.128385	0.875819	1	40.27	14.37	34.28	21.31	38.48	14.19	20.82	5.86	13.01	9.05	18.65	7.49
LOC102191062	-0.137071	0.876694	1	8	33	20	21	9	19	0.27	0.87	0.49	0.6	0.29	0.65
XLOC_011236	0.0604572	0.876694	1	101.76	127.85	204.28	149.61	120	129.75	195.18	189.83	283.09	226.02	210.59	253.89
XLOC_015258	0.081811	0.877471	1	46	57	108	52	62	79	1.96	1.91	3.38	1.87	2.52	3.4
LOC108637679	0.0990555	0.878663	1	21.4	29.21	52.42	28.61	34.33	32.87	0.78	0.84	1.4	0.88	1.19	1.21
XLOC_008662	0.214772	0.878771	1	15	0	41.52	38	21.54	0	0.65	0	1.31	1.38	0.88	0
XLOC_000806	-0.099482	0.878979	1	97	48	70	125	15	54	0.35	0.13	0.18	0.38	0.05	0.19
LOC102169815	-0.072708	0.880363	1	92	121	85	70	89	94	3.75	3.88	2.54	2.41	3.46	3.87
XLOC_032450	0.118239	0.88077	1	24.72	86.15	28.72	29.04	19.13	83.71	3.45	10.09	2.78	4.29	3.26	18.11
XLOC_001726	-0.069617	0.880965	1	109.66	81.58	123.01	98.68	86.94	85.13	1598.11	923.05	1306.04	1106.21	1185.74	1259.33
LOC108634221	0.0424907	0.881924	1	507	767	1313	650	850	793	3.17	3.77	6.02	3.44	5.07	5
XLOC_029576	0.0865048	0.882818	1	71	96	38	76	69	55	1.18	1.25	0.46	1.07	1.09	0.92
XLOC_032792	0.0720064	0.882983	1	644.21	1285.07	289.53	321.2	709.74	1028.43	131.28	206.54	43.33	54.79	137.17	212.54
LOC108634454	-0.0606424	0.883967	1	124	253	156	202	137	122	0.79	1.29	0.85	1.31	1.07	1.18
XLOC_032363	0.102436	0.884463	1	41.23	79.27	53.5	9.97	92.34	56.9	21.49	32.59	20.46	4.27	45.1	30.26
LOC106502157	0.0883134	0.884654	1	88	32	94	108	43	61	0.79	0.23	0.59	0.79	0.36	0.54
LOC102186613	0.0713413	0.8851	1	81	83	90	83	86	71	1.71	1.38	1.39	1.48	1.73	1.51
XLOC_012812	0.093311	0.885228	1	42	27	35	33	44	24	0.1	0.05	0.06	0.07	0.1	0.06
XLOC_029988	-0.125396	0.886471	1	18.52	32.63	18.95	22.62	23.26	12.02	119.13	161.42	87.75	112.12	137.6	78.57
XLOC_012466	0.0977995	0.887808	1	22	42	14	20	36.65	18	1.08	1.34	0.48	0.69	1.44	0.87
XLOC_028843	-0.100044	0.888855	1	12	34	46	33	27	15	0.12	0.26	0.33	0.28	0.26	0.15
XLOC_001976	0.0842211	0.888962	1	160	64	53	101	98	81	4.18	1.85	0.54	2.49	2.24	2.27
XLOC_028457	0.0699726	0.891294	1	80	59	91	78	62	78	3.71	2.15	3.09	3.05	2.74	3.65
LOC106503449	-0.105628	0.89203	1	48.7	64.2	60.16	63.85	7.86	74.13	1.76	1.82	1.6	1.95	0.27	2.7
XLOC_034886	-0.0576004	0.892085	1	506.55	688.36	276.49	220.3	451.73	587.31	238.79	256.18	95.74	85.59	200	282.44
LOC102178490	-0.0587124	0.892272	1	105	131.54	112.04	108.78	67.67	125.03	5.86	4.49	4.81	4.44	3.07	4.57
XLOC_016129	0.0958511	0.892481	1	48.29	28.4	35.48	37.26	29.72	43	136.04	61.65	71.96	81.9	76.45	123.43
XLOC_013350	0.0941264	0.892923	1	27	18	48	31	29	28	0.71	0.37	0.92	0.69	0.73	0.74
LOC102169084	-0.1981	0.893445	1	8	22932	20020	17	15458	14256	0.05	102.95	81.83	0.07	83.48	81.02
XLOC_030029	0.116305	0.896518	1	29	24	12	20	30	15	0.33	0.21	0.1	0.19	0.33	0.17
XLOC_007483	0.105008	0.898202	1	20.5	23.1	28.69	34.95	26.32	9.5	17.49	15.46	17.88	24.11	20.83	8.28
LOC108636001	-0.167054	0.898362	1	47.39	0	24.3	53.96	10.64	1.14	1.94	0	0.73	1.87	0.42	0.05
XLOC_013485	0.0569901	0.900242	1	94.53	99.36	120.84	102.55	109.88	80.63	4.12	3.4	3.86	3.77	4.57	3.55
LOC102191088	-0.140624	0.900695	1	22	0	32	30	9	7	0.64	0	0.69	0.74	0.25	0.21
LOC102181601	0.0653288	0.901184	1	65	96	65	84	53	77	9.66	11.24	7.09	10.49	7.49	11.59
XLOC_017180	0.0534676	0.901868	1	101.65	174.16	130.28	124.83	124.19	125.63	11.02	14.86	10.36	11.39	12.81	13.77
LOC102168798	-0.069887	0.905431	1	74	76	96	48	116	42	2.17	1.73	3	1.17	3.19	1.22
LOC108638517	0.0979241	0.905806	1	17	23	17	20	25	10	1.41	1.5	1.04	1.4	1.98	0.84
XLOC_034949	-0.0339897	0.906901	1	2853.22	3311.9	1855.24	2610.19	1590.16	2980.66	192.08	176.69	90.57	145.88	102.38	205.68
XLOC_035094	0.108823	0.90812	1	20.88	29	8	2	28.21	24.69	52.8	56.59	14.58	3.96	65.18	63.66
XLOC_019111	0.0855763	0.908609	1	29.83	23.57	31.36	27	36.8	17.27	223.8	136.15	169.66	155.93	254.58	131.62
XLOC_034330	-0.12493	0.908989	1	19.65	34.87	13.72	2.32	24.97	26.9	37.01	50.84	18.66	3.44	43.03	51.67
XLOC_006056	0.0909184	0.909842	1	18.28	42.3	23.25	28.49	15.83	35.23	299.75	539.64	278.49	359.49	243.6	586.43
XLOC_032874	0.0893718	0.911676	1	51.87	71.9	19.15	11.99	66.74	55.97	6.08	6.64	1.65	1.18	7.44	6.64
XLOC_016105	0.105571	0.913478	1	17	24.28	11	9	7	34	2.1	1.38	0.79	0.64	0.51	3.02
XLOC_001680	0.085987	0.913528	1	14.39	56.26	60.31	41.88	60.08	17.68	0.55	1.69	1.69	1.17	2.16	0.68
XLOC_027569	0.0761948	0.913861	1	16	26	50	21	31	31	0.73	0.93	1.67	0.81	1.34	1.42
XLOC_026957	-0.116362	0.914042	1	8	4	59	27	6	23	0.17	0.52	0.89	0.47	0.62	3.85
XLOC_001877	0.0735187	0.914433	1	24.64	30.93	38.26	25.43	41.95	19.62	7.09	7.03	8.09	6.1	11.42	5.74
LOC106503360	-0.074649	0.914669	1	56	23	94	58	33	56	1.01	0.33	1.24	0.89	0.57	1.02
XLOC_034011	0.0647205	0.915145	1	85.5	90.29	57.08	41.87	96.58	79.1	21.73	18.11	10.66	8.88	23.24	20.42
LOC108638224	-0.103458	0.917229	1	24	56	19.34	8	55	17	1.51	2.78	0.89	0.43	3.31	1.08
LOC106502354	-0.0296105	0.917497	1	301	404	399	387	284	301	2.86	3.01	2.78	3.11	2.57	2.88
XLOC_013268	-0.0787217	0.918212	1	24	34	39	18	16	46	0.57	0.64	0.68	0.36	0.36	1.11
XLOC_036391	0.0559966	0.919109	1	106.62	195.17	108.29	52.76	145.28	172.24	44.32	64.07	33.08	18.13	56.83	72.97
XLOC_032356	-0.057427	0.919478	1	124.25	79.27	68.6	81.76	38.06	122.62	116.68	58.31	46.99	61.87	33.08	117.65
XLOC_030846	0.0531699	0.919518	1	124.68	205.13	62.88	110.62	150.32	107.84	33.07	42.95	12.25	24.48	37.74	29.06
XLOC_033757	-0.0733025	0.919713	1	63.81	169.72	110.9	12.1	110.08	152.85	13.18	27.65	16.82	2.09	21.56	32.02
XLOC_012385	0.031326	0.920668	1	278.03	322.16	415.96	235.75	343.02	331.85	3.94	3.59	4.32	2.83	4.64	4.75
LOC108637877	0.0693347	0.92118	1	33	37	37	51	30	22	3.56	3.15	2.93	4.64	3.08	2.4
XLOC_011207	-0.0323907	0.921411	1	210.55	342	412.04	294.32	251.21	284.32	649.02	811.89	913.77	706.5	707.19	892.65
XLOC_019667	0.0801537	0.921682	1	6	23	40	20	21	21	0.2	0.6	0.98	0.56	0.67	0.71
XLOC_006023	-0.0887726	0.921836	1	44	15	36	17.68	25	38	1.44	0.37	0.83	0.49	0.75	1.26
XLOC_025252	0.0696094	0.922848	1	37	56	75	69	64	24	0.48	0.57	0.9	0.75	0.88	0.31
XLOC_033623	0.0638946	0.923522	1	100.19	169.34	35.01	86.84	51.61	151.35	11.61	15.45	2.98	8.47	5.69	17.74
XLOC_007526	0.0741126	0.923666	1	27	24	21	16	34	18	1.14	0.8	0.65	0.57	1.37	0.77
XLOC_033589	-0.0527907	0.924998	1	423	817.76	270.49	121.77	351.48	794.77	88.89	135.55	41.75	21.41	70.04	169.41
XLOC_016899	-0.021858	0.925422	1	20540	19933	19734	23591	18282	12559	36633	27549.3	25450.6	33207.4	29854.5	22855.6
XLOC_027069	-0.0792477	0.928898	1	34	29	22	20	28	25	0.15	0.1	0.07	0.08	0.12	0.11
LOC102172529	-0.0819461	0.929148	1	56	18	18	15	25	41	1.28	0.32	0.3	0.29	0.55	0.95
XLOC_011981	0.0634743	0.929895	1	22.69	52.06	73	27.13	43.49	60.33	0.59	1.09	1.02	0.43	1.15	1.15
XLOC_008883	0.0744712	0.93052	1	20.08	61.23	22.46	61.08	19.04	20.8	2.2	4.32	2.08	6.57	1.84	2.66
XLOC_025591	0.0193507	0.931202	1	694.22	1045.21	1195.51	867.84	857.05	894.3	221.65	263.6	280.57	230.42	258.49	290.5
XLOC_018852	-0.0561727	0.933264	1	47	25	91	46	49	43	0.83	0.35	1.18	0.7	0.82	0.77
LOC102177673	-0.0408035	0.933959	1	98	159	159	91	127	135	17.39	22.24	20.72	13.54	21.4	24.28
XLOC_032778	-0.0341094	0.933985	1	1312.17	1399.18	409.64	676.01	958.48	1158.45	187.71	157.65	43.01	81.23	130.3	167.75
XLOC_025827	-0.0334119	0.934042	1	147	148	164	144	128	132	0.92	0.72	0.75	0.76	0.76	0.83
XLOC_021537	-0.0372598	0.935001	1	113	170.62	128.01	102	98	155.93	2.62	3.1	2.17	2	2.16	3.64
XLOC_032132	0.0399035	0.935412	1	870.88	1129.2	220.67	422.43	673.05	978.2	303.21	310.58	56.48	122.1	221.13	346.74
XLOC_024748	-0.0712157	0.936972	1	40	27	28	29	37	17	0.41	0.22	0.21	0.25	0.36	0.18
XLOC_008427	0.0522652	0.937707	1	38.74	88.89	56.06	48.22	62.34	56.72	43.11	77.27	45.41	42.99	64.01	64.49
XLOC_035056	0.0607486	0.938687	1	40.67	41.6	31.52	9.62	47.77	46.74	23.84	19.22	13.55	4.62	26.19	27.98
XLOC_007664	0.0191181	0.940843	1	410.65	506.56	593.58	444.93	461.29	451.56	3283.62	3120.26	3425.3	2738.47	3405.86	3667.2
XLOC_006239	-0.0663696	0.941236	1	25.46	61.42	47.08	16.15	63.51	29.63	15.06	28.63	20.43	7.82	35.12	17.9
LOC102171119	-0.0189021	0.942633	1	707	921	837	764	901	514	10.15	10.09	8.68	9.56	12.17	7.6
XLOC_016453	-0.0286722	0.944196	1	152.74	168.03	177.67	151.06	151.32	135.95	14.26	12.34	12.16	11.88	13.44	12.82
XLOC_000450	0.0560998	0.944741	1	15.89	21.03	65.33	23	22	44.99	1.27	1.32	3.82	1.54	1.67	3.62
IL2RB	0.0722327	0.945147	1	24	14	56	19	15	51	0.39	0.18	0.67	0.26	0.23	0.83
XLOC_024548	0.0479982	0.945502	1	36.12	38.28	30	15.04	34.08	46.26	2.39	2.03	1.49	0.86	2.09	3.06
XLOC_033548	-0.0266493	0.946238	1	764.77	1311.85	523.89	452.59	675.15	1132.06	40.27	54.29	20.23	20.12	33.88	60.17
KLC1	-0.0134538	0.946526	1	1357	1530	1613	1435	1302	1267	34.57	30.25	30.68	32.29	33.67	31.2
LOC108635852	-0.0721862	0.948089	1	16	22	42	28	23	16	0.66	0.71	1.27	0.97	0.9	0.66
XLOC_016598	0.0272141	0.948359	1	166	118.83	207	197	121.09	138	2.09	1.82	2.92	2.82	4.17	1.83
XLOC_016052	-0.046148	0.949115	1	24	30	8	16	7	32	0.81	0.8	0.2	0.46	0.23	1.09
XLOC_030632	0.0473879	0.949476	1	26	32	15	17	25	26	2.05	1.98	0.87	1.13	1.87	2.07
LOC108633165	0.0252903	0.949638	1	108	191	235	201	136	144	1.99	2.95	3.28	3.19	2.34	2.52
LOC108638262	0.101023	0.951166	1	0	33	10	0	19	18.64	0	3.68	1.04	0	2.56	2.67
XLOC_008379	0.0522597	0.951668	1	28	32	24	27.03	29	22.78	4.91	4.42	3.09	3.98	4.83	4.05
LOC102182682	-0.0520524	0.951752	1	32	72	31	37	43	36	4.28	7.59	3.05	4.16	5.47	4.88
XLOC_003105	0.0207339	0.951967	1	205.71	217.39	299.64	218.88	219.44	213.35	3.39	2.81	3.62	3.05	3.45	3.54
XLOC_030784	0.0593455	0.952822	1	12	42	54	8	39	46	125.55	339.46	409.18	64.37	378.93	488.61
LOC108635494	-0.0303654	0.952841	1	71.27	180	195	113	128	136	2.89	5.73	5.79	3.87	4.95	5.56
XLOC_032969	0.0233923	0.953311	1	784.72	1286.16	463.79	504.45	639.09	1153.35	175.88	227.44	76.36	94.54	135.76	262.32
XLOC_005829	0.0417015	0.954483	1	104.61	95	36.7	76.04	77.36	72.86	1.51	1.08	0.39	0.93	1.07	1.06
LOC102174435	0.0402502	0.955069	1	46	65	37	43	51	43	6.58	7.32	3.88	5.17	6.93	6.23
XLOC_020215	0.0229305	0.95612	1	114.3	171.84	146.51	145.91	147.49	100.01	9.43	11.15	8.87	10.15	11.59	8.34
XLOC_015357	-0.0177555	0.957528	1	217	322	427	266	256	313	3.07	5.71	6.97	4.59	4.79	4.8
XLOC_036370	0.0440417	0.958616	1	41.46	55.46	17.63	9.22	32.95	62.34	11.55	12.2	3.61	2.14	8.68	17.65
XLOC_023331	-0.0275058	0.959098	1	104.07	151.31	92.84	136.46	98.62	77.2	1.73	2.3	1.17	2.26	1.96	1.42
XLOC_029936	-0.0415138	0.960717	1	42	21	38	42	33	16	0.77	0.3	0.51	0.65	0.57	0.29
XLOC_017665	-0.0466946	0.960844	1	22	15	62	42	25	18	0.31	0.17	0.64	0.5	0.34	0.25
XLOC_008464	0.00990948	0.962357	1	1372.26	1500.06	1642.37	1444.13	1175	1461.28	343.02	295.98	301.65	301.4	278.13	370.96
XLOC_018089	-0.0692344	0.965857	1	0	82	59	4	76	28	0	4.6	4.06	0.47	3.48	2.12
XLOC_015794	0.0277454	0.967139	1	79	84	75	74	79	66	0.37	0.31	0.26	0.29	0.35	0.31
LOC106503045	-0.0410526	0.968312	1	55.6	31.68	7.92	23.8	15.87	48	0.65	0.29	0.07	0.24	0.18	0.57
XLOC_035432	-0.0182684	0.969779	1	388.12	549.07	169.82	185.2	418.51	375.44	280.87	312.41	89.94	108.98	281.95	277.56
LOC108636018	0.0250839	0.972802	1	44	50	84	58	47	55	0.61	0.55	0.86	0.68	0.63	0.77
XLOC_017971	0.055253	0.973709	1	33	19	6	25	12	21	2.91	1.32	0.39	1.85	1.01	1.87
XLOC_033080	0.0368375	0.974186	1	46.07	71.87	16.79	20.84	45.52	57.18	37.55	42.22	10	13.75	34.45	45.65
XLOC_035845	0.022457	0.974731	1	49.54	72.83	32.04	26.12	41.29	71.88	16.41	20.43	7.8	7.19	12.92	24.6
XLOC_001386	0.0151172	0.975688	1	178	172	187	194	108	191	10.69	8.12	8.23	9.83	6.18	11.58
XLOC_030490	-0.0253036	0.976193	1	62	69	50	38	38	83	61.23	53.33	36	30.19	34.7	83.75
LOC102189625	0.0349598	0.977102	1	28	29	11	12	41	10	1.1	0.9	0.32	0.4	1.54	0.4
LOC108636020	-0.0440316	0.977467	1	22.46	13.99	43.48	42	8	20.87	1.53	0.75	2.21	2.05	0.46	1.22
XLOC_033832	0.0435016	0.978042	1	15.6	34.56	22.17	4.02	36.15	23.34	124.77	212.86	127.95	24.75	266.9	189.52
XLOC_001856	-0.0133573	0.980538	1	92.03	82.88	106.13	77.68	72.35	99.13	77.61	54.84	65.38	52.99	56.61	85.42
XLOC_025771	-0.0152004	0.980967	1	103	63	105	83	93	67	2.26	0.91	1.76	1.19	2.43	0.85
XLOC_012814	-0.00505997	0.981814	1	68439	68719	68427	83085	58710	46163	603695	467383	436120	563896	479160	413504
XLOC_014560	-0.00954545	0.982652	1	179.43	212.97	247.2	165.83	194.76	201.42	2422.35	2229.29	2427.67	1721.9	2456.18	2760.19
XLOC_024674	0.0164575	0.987168	1	45	57	69	28	70	52	0.65	0.9	0.73	0.34	0.97	0.76
XLOC_002813	0.0172021	0.987314	1	66	61	68	68	60	51	2.5	2.15	1.88	2.07	2.42	1.83
XLOC_032004	-0.00772338	0.987571	1	233.43	326.99	186.19	144.61	217.77	297.04	29.36	32.38	17.18	15.29	26.05	37.8
XLOC_027255	-0.015897	0.987586	1	65.53	42.11	72.7	40.91	46	72.14	0.38	0.12	0.2	0.14	0.2	0.42
XLOC_015144	0.00693137	0.987725	1	155.49	222.33	197.87	228.2	136.47	158.62	340.97	376.72	313.02	392.74	273.52	354.68
XLOC_008500	-0.00741979	0.988611	1	144.44	201.15	286.55	175.06	206.85	168.38	105.61	115.63	153.32	104.05	140.78	125.79
LOC106502907	-0.00292888	0.994722	1	199	262	289	256	227	186	19.7	20.41	20.99	21.34	21.39	18.61
XLOC_033698	0.00282199	0.996476	1	418.47	1126.91	232.06	295.77	581	687.64	284.97	603.84	115.73	164.12	403.75	478.34
XLOC_030413	0.00210509	0.998791	1	775	261	578	625	418	470	17.59	4.65	9.62	12	9.05	10.76
LOC106502407	-0.0317449	1	1	16	22	24	12	32	9	0.3	0.33	0.33	0.19	0.58	0.17
LOC102174331	0.00438189	1	1	64	81.38	24	29	58	66.07	1.95	1.95	0.54	0.75	1.69	2.03
LOC106502978	-0.0157135	1	1	14.66	34.71	65.47	10.46	45.42	38.14	0.49	0.92	1.62	0.3	1.46	1.3
XLOC_016250	-0.00842116	1	1	59	67	73	68	64	46	17.64	15.82	16.04	16.93	18.09	13.99
XLOC_010327	-0.00534698	1	1	112	82	88	90	91	76	315.54	178.04	178.46	197.82	234.12	218.14
LOC106502300	0.00329427	1	1	120.41	100	177.86	124	134.75	97.01	1.68	1.09	1.82	1.46	1.79	1.36
B3GNT8	0.040241	1	1	13.21	36	28.22	45.72	11.81	15.18	0.95	1.91	1.09	2.64	0.65	0.99
LOC102173309	-0.0199378	1	1	29	37	33	19	46	21	1.07	1.07	0.89	0.59	1.61	0.78
LOC106502172	-0.00723272	1	1	36	46.7	16	28.78	42	19	0.77	0.79	0.25	0.52	0.86	0.41
LOC108638259	-0.0298838	1	1	32	15	35	35	23	16	1.59	0.59	1.28	1.47	1.09	0.8
XLOC_000301	-0.0238293	1	1	22	2	30	18	18	12	0.13	0.01	0.13	0.09	0.1	0.07
XLOC_006264	0.00571264	1	1	13	8	33	0	24	21	0.56	0.27	1.04	0	0.98	0.91
XLOC_023291	-0.000490018	1	1	35.92	110	51.41	46.35	65	61	0.99	4.01	1.04	1.94	1.7	1.69
XLOC_032554	-0.0207557	1	1	46.38	37.21	0	16.56	60.96	0	125.08	77.36	0	34.88	150.13	0
XLOC_035889	0.00267339	1	1	191.2	411.11	54.26	75.07	218.29	287.23	70.89	100.59	14.11	24.47	63.17	115.12
