# Supplementary material for: Integrated Analysis of lncRNA and mRNA Reveals Novel Insights into Wool Bending in Zhongwei Goat
Source: Animals (Basel). 2021 Nov 22;11(11):3326. doi: 10.3390/ani11113326 (PMC8614501; doi:10.3390/ani11113326)
Supplement: Supplementary file 1 [file animals-11-03326-s001.zip › Table S2 List of differentially expressed mRNAs of samples in two groups.xlsx]

## Sheet: d4501_d4502_d4503_vs_d10801_d10
List of differentially expressed mRNAs of samples in two groups
Gene	logFC	PValue	FDR	d10801_ctrl	d10802_ctrl	d10803_ctrl	d4501_case	d4502_case	d4503_case	d10801_ctrl_FPKM	d10802_ctrl_FPKM	d10803_ctrl_FPKM	d4501_case_FPKM	d4502_case_FPKM	d4503_case_FPKM
S100A7A	-11.1474	2.50773e-33	3.8105e-29	153.18	369	399.06	0	0	0	66.16	125.27	126.21	0	0	0
KRT2	3.35954	5.61872e-32	4.26882e-28	497	961	987	10465	7087	4893	14.87	22.58	21.64	264.66	202.24	147.66
LOC108637981	-2.67331	2.20818e-20	1.11844e-16	3324.72	4364.3	6704.29	475.28	834.01	638.89	1271.91	1318.95	1885.15	150.64	300.68	249
GLYATL2	-1.88265	6.23296e-19	2.36775e-15	5899	7323	6878	2067	1326	1548	278.86	267.37	234.48	81.97	58.01	71.49
LOC102170264	2.40253	2.44757e-17	6.76481e-14	297	538.04	389	2608.04	2063.88	1177.09	41.99	59.91	40.36	309.74	277.31	168.45
KRTAP3-1	2.46094	2.6712e-17	6.76481e-14	319	418	337	1950	2330	1049	60.71	62.73	47.1	310.91	420.77	202.4
PSORS1C2	1.80429	5.04175e-17	1.09442e-13	734	881	1055	3325	2859	2180	77.9	73.57	82.13	296.99	288.68	233.91
LOC102176457	1.97488	1.9174e-16	3.64185e-13	6197.37	5509.92	8230.17	32142	21553.6	17592.6	280.2	195.74	272.78	1227.28	928.97	802.67
LOC102170546	2.33426	1.83089e-15	3.09115e-12	317	355.96	210	1506.96	1562.12	1011.91	43.3	38.29	21.05	172.95	202.81	139.88
LOC102183211	1.65389	5.27438e-14	8.01443e-11	4365.73	4896.39	5300.74	16637.6	14676.3	10098	148.08	130.45	131.78	476.87	474.7	345.5
LOC102189201	-2.44074	1.20161e-13	1.65986e-10	726	871	1587	121	172	212	147.94	139.99	237.52	20.64	33.24	43.81
LOC100861181	1.92528	5.50214e-13	6.96708e-10	4581	3333	3005	16342	11295	11065	666.37	381.88	320.82	1996.4	1561.23	1629.38
P2RX1	2.52389	8.7874e-12	1.02711e-08	47	161	144	737	549	491	1.16	3.12	2.61	15.39	12.93	12.23
LOC102169125	-1.43351	9.71396e-12	1.05431e-08	16451	14882	19320	5785	5636	5427	4198.5	2998.26	3623.12	1232.33	1361.84	1406.81
GPRC5D	1.5637	1.10477e-11	1.11913e-08	3023	2700	4712	10951	9112	7558	192.88	135.72	220.68	590.8	555.22	489.05
LOC102191166	-1.71788	1.83941e-11	1.74686e-08	21608	13572.5	16985.5	5209.03	4647.4	4722.73	8165.94	4051.98	4718.11	1631.39	1655.46	1818.12
LOC102182197	-1.48143	2.05202e-11	1.83414e-08	1479	1745	1450	537	470	505	241.91	224.91	174.11	73.69	73.01	83.67
CHAC1	1.75775	3.24555e-11	2.73978e-08	372	245	379	1156	1008	904	7.25	3.75	5.41	19.05	18.74	17.76
KAP8	2.22249	3.464e-11	2.77029e-08	493	194	355	1919	1306	1331	105.8	32.84	55.96	344.54	265.72	289.78
LOC108638291	2.03587	5.27468e-11	4.00744e-08	247.26	253.27	217.92	1383.29	804.18	552.48	21.58	16.99	13.95	101.71	66.21	48.71
LOC108636735	2.05471	5.16053e-10	3.73401e-07	1755.92	870.82	1240.34	7820.94	3785.87	3653.64	346.17	135.38	179.58	1291.17	708.02	730.35
COL6A5	2.87449	5.86649e-10	4.05188e-07	2175.45	9152.69	2763.9	20002	40219.2	29176.9	17	54.21	15.5	128.67	292.7	220.7
LOC102181431	3.16505	6.41602e-10	4.23876e-07	39	17	51	457	292	139	3.89	1.34	3.73	38.41	27.74	14.02
LOC102178483	1.36029	9.58779e-10	6.07027e-07	650.44	616.95	1009.66	1974.19	1732.85	1512.59	42.98	32.05	48.92	110.04	109.09	100.93
ABCC11	-1.8668	1.07641e-09	6.54241e-07	1418	835	1431	334	209	377	14.79	6.84	10.93	2.95	2.08	3.96
TRPV6	-1.30479	1.2566e-09	7.34388e-07	5223.98	4692	5433	2404	1644	1633	131.14	91.16	96.85	49.89	38.9	42.23
LOC102183766	1.4075	1.35694e-09	7.63653e-07	3991.77	4521.84	5176.34	11827.3	13070.5	7632.16	140.52	125.04	133.56	351.81	438.75	271.04
ZNF181	-1.59502	1.5334e-09	8.32144e-07	1252	2882	1859	569	595	584	27.16	51.82	29.44	9.78	13.67	12.77
NNAT	-2.81771	1.69259e-09	8.86857e-07	141	267	267	30	36	18	5.06	7.18	6.7	0.91	1.18	0.65
LOC102182256	1.83495	2.44106e-09	1.2364e-06	512	631	1462	3487	2707	1957	50.6	49.07	105.99	290.18	254.61	195.51
LOC102185436	1.32777	3.57091e-09	1.75032e-06	8194.88	7453.77	12590.5	25186	20078.2	18241.5	317.53	226.89	357.59	824.44	741.77	713.1
LOC102169411	-2.49493	4.76549e-09	2.26286e-06	2858.63	6178.19	8862.84	396.69	1367.23	893.22	1080.31	1844.46	2461.86	124.24	487.02	343.86
LOC100860930	2.02365	9.01025e-09	4.14881e-06	1129.08	575.08	559.66	4220.06	2702.29	1886.36	196.36	78.83	71.46	615.4	446.16	332.4
LOC102171473	1.39426	1.36863e-08	6.11655e-06	804	777	1433	3022	2214	1850	30.9	23.46	40.36	98.11	81.12	71.72
KRT39	1.41961	2.46797e-08	1.07145e-05	319	614	693	1559	1269	1014	12.16	17.47	17.07	45.79	42.95	33.7
LOC102187204	-1.56248	3.40423e-08	1.43687e-05	529.69	643	581	171.43	163	197	33.75	32.33	27.15	9.21	9.89	12.76
LOC106503220	1.78983	4.03782e-08	1.65823e-05	116	109	145	526	336	304	7.59	5.61	6.96	29.04	20.95	20.09
DUSP14	1.21223	5.8337e-08	2.33271e-05	824	847	1310	2554	1679	1959	38.05	29.85	44.07	99.97	72.92	91.2
ACTBL2	1.13222	7.26925e-08	2.83221e-05	758	1009	1241	2395	1772	1723	21	21.96	25.2	56.1	46.84	48.15
TNFRSF11B	2.25266	9.88981e-08	3.75689e-05	86	321	100	866	744	549	2.65	7.77	2.26	22.56	21.87	17.07
LOC102168380	-3.93346	1.3459e-07	4.98803e-05	309	1911	2774	13	133	117	83.04	424.65	547.83	2.91	33.82	31.95
LOC102181858	4.51159	1.39992e-07	5.06472e-05	0	4	1	35	43	30	0	0.11	0.03	1.03	1.43	1.05
CHGA	-3.32451	2.03205e-07	7.1807e-05	61	95	69	9	7	4	2.25	2.74	1.87	0.28	0.25	0.15
LOC100861381	1.32894	3.11432e-07	0.00010535	16919	15567.9	28706.8	64759	40410.4	33531	824.83	596.38	1025.95	2665.71	1877.81	1649.79
SLC1A2	-2.07222	3.18929e-07	0.00010535	244	642	352	68	84	105	3.4	7.09	3.67	0.78	1.17	1.53
SLC35D3	-3.1467	4.3185e-07	0.000139616	78	152	125	20	12	4	1.47	2.25	1.73	0.32	0.22	0.08
KRTAP11-1	1.18119	4.96476e-07	0.000157166	8865	10489	17833	28628	24986	20849	932.62	868.28	1376.24	2534.96	2500.98	2217.55
ADIPOQ	-3.97318	5.3579e-07	0.00016615	208	119	1187	8	20	50	7.26	3.64	32.46	0.45	0.88	2.69
GNG4	1.09362	5.60665e-07	0.000168764	1440	1306	1617	3645	2215.61	2635.02	21.38	15.22	17.59	45.78	31.39	39.44
LOC102177517	1.11701	5.66433e-07	0.000168764	5816	5074	7635	15726	9928	10804	200.99	137.74	193.39	459.24	327.17	376.65
LRRC15	1.1333	6.10444e-07	0.000178379	5017	4611	6348	10594	12373	8385	62.86	45.34	58.22	112	147.91	105.91
KRT40	1.45486	6.50513e-07	0.000186501	242	479	335	1238	770	613	11.08	17.24	11.25	47.88	33.61	28.33
LOC108636431	1.7585	6.7792e-07	0.000190759	214.02	223	219	1206	484.12	389	31.21	25.61	23.44	147.68	67.08	57.42
F2R	1.24623	7.73898e-07	0.000213807	274	393	434	973	769	597	5.12	6.47	7.16	17.89	15.36	12.96
LOC102178529	2.02866	8.06526e-07	0.000218842	54	54	81	195	188	298	1.13	0.89	1.25	3.46	3.76	6.31
LY6G6D	1.13893	9.11487e-07	0.000242983	630	726	1168	2144	1412	1409	154.3	140.35	210.19	438.57	327.55	350.43
BPIFA2	3.69225	1.00756e-06	0.000263965	0	13	17	175	72	95	0	0.99	1.21	14.31	6.65	9.32
LOC108638296	1.77421	1.03079e-06	0.000265473	461.7	570.67	789.84	3647.72	1120.56	1002.23	38.46	37.39	48.25	256.07	88.87	84.35
LOC102187932	-1.41258	1.11545e-06	0.000282488	1181	2097	1553	380	704	503	87.09	121.59	83.98	23.63	49.44	37.46
LOC100861168	2.20614	1.14902e-06	0.00028622	237	71	162	1157	484	446	39.73	9.38	19.94	162.7	77.05	75.74
LOC102191453	-1.4193	1.31472e-06	0.000322213	17542	10059	9920	5102	3726	4319	4178.57	1891.02	1736.08	1015.38	840.8	1044.46
LYG2	1.01901	1.39676e-06	0.000336885	1368	1641	1963	4000	2561	2538	24.87	24.2	25.93	62.51	45.74	44.21
CXCL13	-3.03276	1.58553e-06	0.00037644	47	87	79	11	5	7	3.27	4.76	4.03	0.65	0.33	0.49
OTUB2	1.21989	1.98478e-06	0.000463981	437	375	438	954	997	689	7.81	5.26	5.74	14.43	17.01	12.42
LOC108638286	1.9637	2.2515e-06	0.000518357	92.07	354.73	574.22	1159.53	1314.3	903.35	4.5	13.63	20.59	47.88	61.27	44.59
HK3	1.85836	2.31678e-06	0.000525426	78	113	59	288	216	318	1.38	1.62	0.76	4.77	3.89	7.67
LOC106503215	1.77822	2.54352e-06	0.000568364	182.19	226.81	392.48	1485.16	588.11	433.05	16.3	15.96	25.75	111.94	50.09	39.15
DSG4	0.988586	2.76299e-06	0.000608457	2535	3295	4403	6392	5263	6296	42.24	43.1	53.76	90.08	83.67	105.76
LOC102189749	-2.14394	2.95346e-06	0.000634445	12413.9	17902.7	28373.8	1154.68	4331.96	5671.02	1410.81	1601.22	2363.37	110.35	469.87	651.28
LOC106503120	-1.2285	2.9645e-06	0.000634445	10364.6	6960.03	7515.28	3329	3718.36	2694.16	3893.25	2065.32	2074.94	1036.43	1316.63	1030.86
LOC102187755	-1.26747	3.41369e-06	0.00072043	2546	2021	1966	687	1047	723	487.64	305.21	276.51	110.22	190.26	140.39
LOC100861184	2.30254	3.67101e-06	0.000764124	39	198.76	234	1116.24	607.36	325	6.28	25.21	27.65	150.76	92.84	52.98
LOC102172204	2.59515	3.87631e-06	0.000795952	13	54	68	153	373	161	0.26	0.89	1.01	2.68	7.25	3.3
LOC102190903	-2.6133	4.04878e-06	0.000809747	500	793	1039	72	229	26	150.24	188.2	229.47	18.01	65.05	7.95
KRT82	1.05997	4.08993e-06	0.000809747	1519	1912	3117	4907.03	3702.97	3478	23.9	23.62	35.94	65.32	55.6	55.18
FCER2	1.44109	4.10336e-06	0.000809747	128	247	291	451	584	532	2.88	4.33	4.8	8.47	12.13	12.01
KRTAP15-1	1.56607	6.39724e-06	0.00124623	303	199	170	887	555	440	48.26	24.97	19.87	118.54	83.95	70.97
LCN2	3.30785	6.9604e-06	0.00133878	11	2	36	176	73	178	1.14	0.18	2.78	15.43	7.28	18.81
ST6GALNAC1	-1.62275	7.71682e-06	0.00146571	285	270	480	129	68	104	5.21	3.87	6.43	1.99	1.19	1.92
LOC102175263	1.447	8.67691e-06	0.00162772	281	154	234	748	447	501	10.92	4.7	6.66	24.55	16.56	19.64
GALNT13	-3.02279	9.91628e-06	0.00183754	62	52	51	4	6	8	2.16	1.33	1.12	0.12	0.17	0.23
LAP3	0.887633	1.06124e-05	0.00194283	2265	2414	3351	4859	4076	4320	79.04	66.17	85.71	143.28	135.64	152.08
LOC102180421	3.0324	1.12121e-05	0.00202819	4	9	6	37	46	56	0.24	0.37	0.23	1.65	2.31	3.09
MGP	-0.960462	1.21442e-05	0.00216681	2361	2890	2179	1387	1076	1015	414.18	399.61	280.65	204	179.19	180.42
LOC102173780	1.72608	1.22636e-05	0.00216681	133	217	478	617	1128	579	3.57	4.58	9.41	14	28.89	15.68
CA4	-1.54482	1.28024e-05	0.00223601	650	398	445	220	110	150	45.31	21.62	22.58	12.95	7.24	10.47
LOC102170238	1.43817	1.79827e-05	0.00310508	88	168	148	395	315	266	2.59	3.89	3.2	9.84	8.86	7.91
LOC102172711	-2.32595	2.37345e-05	0.00405219	99.96	119.39	242.3	43.2	12.41	26.42	2.04	1.91	3.62	0.74	0.24	0.54
PGLYRP1	-1.75827	2.6411e-05	0.00445906	299	707	1085	176	94	260	36.25	67.48	96.52	17.95	10.84	31.89
IKZF3	1.52583	3.03229e-05	0.00506326	118	123	89	248	275	335	2	0.9	0.65	2.15	2.87	4.14
LOC106501763	1.1686	3.28235e-05	0.00542123	19950	36407	40035	63211	85270	41017	123.05	176.27	180.93	329.99	502	254.99
LOC102169695	-1.04836	3.56019e-05	0.00581689	3768	2937	4371	1531	2040	1230	1030.78	634.41	878.75	349.22	528.03	341.94
KRT26	0.904283	3.67101e-05	0.00593415	2177	2177	2208	4465	2774	3946	90.14	70.41	66.29	156.6	108.53	162.6
LOC100861175	2.53674	4.21374e-05	0.00673976	187	57	29	896	438	266	37.98	9.13	4.33	152.34	84.37	54.79
LOC108638293	1.88514	4.2857e-05	0.00678345	45.55	213.03	196.34	757.63	459.91	265.65	3.29	12.09	10.39	46.1	31.61	19.36
SLAMF8	3.38391	4.46467e-05	0.00699389	5	1	2	26	31	23	0.21	0.03	0.06	0.93	1.25	0.98
LOC102176161	2.34368	6.24633e-05	0.009685	99.08	44.9	191	208.75	292.05	953.85	2.74	0.98	3.87	4.88	7.7	26.6
UCN3	-3.52369	6.85167e-05	0.0105163	24	27	32	0	1	5	2.16	1.91	2.11	0	0.09	0.45
CD300E	1.90438	7.10074e-05	0.010742	30	59	34	157	150	107	0.5	0.77	0.41	2.2	2.37	1.79
LYVE1	-1.39607	7.14013e-05	0.010742	1008	424	818	232	249	300	28.62	9.45	17.02	5.57	6.74	8.59
LOC102176726	0.990402	7.33341e-05	0.0109246	31717.8	33270.1	62188.3	98375.1	69929	57014.3	1428.71	1177.49	2053.44	3742.3	3002.74	2591.58
ASPRV1	0.952703	7.4478e-05	0.0109873	6550	9717	11299	15776	19510	11693	298.83	348.32	377.88	607.82	848.5	538.34
ALDH1A2	1.50233	8.01065e-05	0.011704	59	87	96	247	165	201	1.13	1.3	1.34	3.99	3	3.87
LOC102188072	-0.995893	8.54218e-05	0.0123617	738	845	1029	550	303	335	121.04	109.21	123.89	75.68	47.19	55.65
LOC108638292	2.51028	0.000100696	0.0142997	20.45	213.72	180.09	1339.6	550.84	214.24	3.36	27.7	21.74	184.82	86.03	35.69
PRG4	1.9645	0.000102247	0.0143856	59	35	45	97	207	183	1.05	0.49	0.58	1.45	3.5	3.27
CREB3L4	-1.56966	0.000108274	0.0150938	189	291	200	69	52	84	6.24	7.47	4.77	1.89	1.64	2.79
KIAA1324	-1.1614	0.000111263	0.0153694	647	596	852	430	180	248	7.23	5.23	6.98	4.07	1.92	2.8
S100A3	1.05003	0.000116168	0.0159025	602	700	1303	2298	1376	1148	70.99	64.98	112.74	227.95	154.33	136.93
LOC102180664	0.825034	0.000119613	0.0162279	1025	1662	1706	2509	2412	1971	56.37	81.51	73.9	116.99	142.41	120.2
DNAJC6	1.18648	0.000122864	0.0165214	207	186	167	388	369	402	2.57	1.82	1.52	4.07	4.35	5.06
LOC102190983	1.05467	0.000136279	0.0181645	213	412	478	658	678	662	7.75	12.2	11.97	21	23.87	24.79
SPAG17	2.31299	0.000139607	0.0184463	7	17	12	65	45	51	0.06	0.12	0.08	0.51	0.39	0.47
LOC108638297	1.72633	0.000150318	0.019522	402.4	422.3	715.1	3395.64	686.3	694.66	55.98	46.26	73	396.83	90.73	97.8
PLEKHS1	3.72158	0.000156795	0.0201906	6	0	0	20	28	31	0.15	0	0	0.42	0.67	0.78
MALL	0.778743	0.000171716	0.0219158	881	1126	1432	1823	1664	1738	30.46	30.58	36.29	53.27	54.87	60.62
LOC102182538	0.74958	0.000173077	0.0219158	1779	2435	2742	4103	3252	3089	64.27	69.11	72.61	125.25	112.03	112.59
TCAP	-3.13484	0.000193458	0.024095	41	26	85	6	0	9	7.45	3.73	11.34	0.91	0	1.66
KERA	-3.04524	0.000202323	0.0248162	14	631	487	45	50	21	0.5	17.34	12.17	1.37	1.71	0.76
RANBP10	0.749453	0.000202514	0.0248162	1144	1307	1443	2178	1999	1700	13.84	12.41	12.79	22.29	23.08	20.73
SPDEF	-2.29355	0.000205899	0.0250291	106	163	377	83	13	23	3.89	4.7	10.14	2.57	0.45	0.85
LOC102191806	1.21384	0.000216521	0.0261114	262	379	787	797	823	1215	37.64	41.34	81.78	96.58	113.41	176.81
HEPHL1	0.752084	0.000222799	0.0266569	4734	5855	6120	8276	7594	9193	87.12	81.87	80.34	123.6	132.29	164.66
IL37	1.11528	0.000249279	0.0295922	377	454	921	1181	1380	751	18.03	14.7	29.49	45.16	65.65	35.43
PER2	-1.22933	0.000263792	0.0310722	422	412	458	213	195	94	4.89	3.65	3.84	2.26	2.06	1.03
LOC102174062	1.95853	0.000278847	0.0325929	47	16	49	120	144	130	2.24	0.6	1.71	4.82	6.53	6.24
ALDH1A3	0.897731	0.000293057	0.0339923	296	480	547	762	680	730	5.52	7.03	7.48	12.02	12.1	13.73
VDR	0.804459	0.000298465	0.0343574	2014	1624	2200	3972	2774	2574	29.19	18.5	23.39	48.68	38.35	37.59
LOC102172755	3.06636	0.000331562	0.0378803	0	46	25	321.25	137	72	0	1.8	0.91	13.52	6.51	3.62
KRT78	1.12491	0.000368304	0.041764	184	309	339	792	512	329	5.91	7.8	7.98	21.51	15.69	10.66
LOC100861311	2.49644	0.000375482	0.0420249	14	60.1	105	564	282.84	50	2.29	7.75	12.61	77.4	43.93	8.28
ATP2B2	-1.23232	0.000376136	0.0420249	261	370	379	155	81	149	1.78	1.99	1.9	0.9	0.53	1.03
CSDC2	1.26119	0.000388388	0.0430771	180	229	169	695	334	260	4.62	4.62	3.18	15.09	8.18	6.73
ADAMTS18	1.26784	0.000403952	0.0444786	92	115	102	278	180	217	1.16	1.14	0.94	2.96	2.16	2.75
LGALS15	2.62241	0.000449143	0.0488825	17	9	2	41	62	60	6.58	2.75	0.57	13.15	22.63	23.68
MC5R	-0.968976	0.000453118	0.0488825	1335	874	1234	765	424	444	24.25	12.46	16.43	11.75	7.35	8.13
ELOVL6	-0.701479	0.000453599	0.0488825	4312	5315	5729	3213	2334	2921	77.39	74.33	76.06	51.37	40.31	53.23
CD4	2.2088	0.00046324	0.04957	6	16	12	64	37	41	0.17	0.36	0.25	1.57	1.02	1.2
C3	1.00645	0.000489852	0.052051	9344	5583	6270	12089	15959	11068	116.73	54.76	57.4	127.77	190.25	139.39
LOC102186944	-1.94881	0.00049841	0.0525927	854	4293	3469	160	868	813	98.6	390.28	293.81	15.53	95.35	94.9
SGK1	0.761645	0.000531047	0.0556501	1233	1010	1335	2234	1655	1637	33.6	21.8	25.66	51.94	43.05	44.1
LOC108634312	-2.03468	0.000548104	0.0570441	4413.64	5191.2	4677.31	146.82	1920.86	924.87	3097.29	2865.45	2402.95	83.87	1255.76	663.03
LOC108638298	2.59258	0.000556136	0.0574863	5	3	7	24.01	39	19	0.73	0.34	0.75	2.93	5.39	2.8
FAM107B	0.817336	0.00057266	0.0587943	609	749	550	1221	867	976	12.47	12.04	8.25	21.15	16.94	20.02
ALDH1A1	-0.859061	0.000583123	0.0594668	1123	1061	908	492	521	533	33	24.48	19.55	12.22	14.6	15.8
LDLRAD1	-2.5626	0.000588507	0.0596158	20	66	31	4	8	5	0.36	0.74	0.32	0.14	0.11	0.07
LOC102172205	-1.01846	0.000609098	0.0608081	1093	1093	734	649	312	387	29.22	22.94	14.38	14.67	7.95	10.43
ATP6V1C2	0.707259	0.000609223	0.0608081	1807	1724	1826	3126	2481	2354	84.21	64.05	62.5	124.6	113.1	112.76
CD48	1.1966	0.000612283	0.0608081	96.46	119.99	162.07	260.76	204.49	302.22	6.47	6.33	7.97	14.76	13.07	20.48
FAM25A	0.98305	0.000622351	0.0614067	320	351	430	738	806	408	35.56	30.68	35.1	69.16	85.15	45.89
TGM3	0.732481	0.000630774	0.0618362	3882	3239	4484	7043	4972	5498	97.92	64.16	82.89	150.2	119.63	139.86
BLMH	0.722844	0.0006599	0.0639837	2175	2420	2433	4427	3467	2651	61.46	53.7	50.38	105.74	93.43	75.55
NEU2	1.76019	0.000661102	0.0639837	82	88	35	391	122	154	2.49	2.1	0.84	10.76	3.53	4.86
FLNC	-0.928892	0.00066866	0.0643057	1001	1313	2177	541	804	693	6.85	7.05	10.91	3.13	5.25	4.78
LIN7A	-0.972065	0.000711598	0.0678562	542	935	608	302	372	272	6.95	9.75	6.59	3.38	3.56	5.57
DCN	-0.71866	0.00071451	0.0678562	14879	23642	26866	12248	11281	11472	887.79	1063.8	1128.15	601.5	613.97	667.41
LOC102171368	2.4993	0.000741219	0.0695989	4	17	11	112	29	27	0.35	1.16	0.7	8.15	2.39	2.36
SLC6A2	-1.08057	0.000742022	0.0695989	351	335	683	215	193	164	3.85	3.07	6.14	2.22	2.32	1.76
NIPAL3	0.703829	0.000746831	0.0696202	1600	1905	2619	2909	2962	2936	18.82	17.59	22.57	28.95	33.25	34.81
LOC108634232	1.22576	0.000775787	0.0718786	87	200	189	488	257	252	7.26	13.12	11.56	34.22	20.41	21.24
SCUBE2	0.73095	0.000791634	0.0724722	651	905	1046	1282	1141	1394	14.29	16.03	17.16	23.85	23.95	31.11
MPPED1	2.31817	0.000794871	0.0724722	7	4	14	56	29	29	0.13	0.06	0.2	0.91	0.53	0.56
GSDMA	0.752371	0.00079721	0.0724722	2874	4054	4367	5822	6743	4299	109.81	121.68	122.3	187.93	245.65	165.72
ITGA7	-0.756203	0.000821473	0.0732131	1032	1069	1388	758	488	616	17.04	14.21	16.34	10.43	7.54	10.12
LOC108633851	-2.46403	0.000823187	0.0732131	24	25	31	8	3	2	1.56	1.27	1.47	0.53	0.23	0.16
PDE5A	0.689943	0.000826143	0.0732131	854	963	1096	1363	1448	1376	7.81	6.86	7.36	10.64	12.75	12.79
COCH	0.761008	0.000828737	0.0732131	1249	1227	2170	2513	2080	2382	33.54	25.93	42.78	57.12	53.25	64.54
SNED1	-1.11657	0.000858961	0.075011	359	292	489	220	144	114	2.36	1.6	2.54	1.25	0.95	0.75
ADGRF4	0.799382	0.000942225	0.0813472	586	497	763	1219	897	794	12.37	8.31	11.91	21.89	18.17	16.93
WDFY4	0.904913	0.000991053	0.0850794	209	269	372	500	447	460	1.29	1.3	1.68	2.61	2.63	2.86
CSTA	0.770671	0.00100054	0.085411	549	641	779	1020	801	1168	174.37	160.82	181.87	269.44	240.34	377.43
MPZ	-1.05735	0.00102201	0.0867568	375	471	679	169	279	190	13.66	13.48	18.13	5.2	9.69	6.98
LOC102170310	1.05257	0.00103379	0.0872691	162	202	163	337	266	381	10.92	10.73	8.11	19.15	17.13	25.86
AQP8	-1.68448	0.00105294	0.0883945	164	148	104	66	25	31	6.8	4.82	3.16	2.31	0.99	1.3
NPHS2	-2.33198	0.00107037	0.089364	25	49	28	8	6	4	0.96	1.48	0.79	0.26	0.22	0.16
LOC102174023	1.32057	0.00112717	0.0933951	73	65	88	181	136	191	1.49	1.04	1.31	3.12	2.64	3.92
GJB1	-2.06245	0.00113094	0.0933951	151	100	257	84	15	15	6.62	3.61	8.65	3.26	0.66	0.69
AQP3	-0.799607	0.00116958	0.0960633	2022	2465	3535	1568	1608	915	80.36	76.96	102.98	52.64	60.93	36.69
PRDM1	0.66655	0.00120377	0.0983402	1119	1381	1562	1924	2060	1747	13.08	12.57	13.29	19.12	23.27	20.82
KPRP	0.836148	0.00121159	0.0984501	597	575	1072	1087	1359	1070	14.96	11.31	19.69	23.03	32.48	27.04
CD276	-0.928636	0.00125055	0.101075	361	503	677	299	192	229	7.15	7.82	9.77	5.01	3.63	4.57
LOC102176870	1.51541	0.00126379	0.101604	137	50	116	455	174	194	3.57	1.02	2.21	10.02	4.32	5.09
TNFAIP6	1.54346	0.00127439	0.101647	64	159	122	178	178	509	3.34	6.51	4.66	7.83	8.84	26.77
LOC102190250	-0.804482	0.00127769	0.101647	595	747	921.82	503	349	312.65	13.7	13.51	15.55	9.79	7.66	7.26
SFRP4	-2.14478	0.00129993	0.102877	55	224	394	14	70	40	2.22	7.11	11.67	0.48	2.7	1.63
SLC27A6	1.62687	0.00134495	0.10546	38	30	67	143	76	153	0.92	0.57	1.19	2.92	1.75	3.73
LOC102183142	1.06057	0.00134644	0.10546	133.01	242.43	255.57	402.18	486.96	268.12	7.92	11.3	11.15	20.16	27.63	16.11
LOC108634030	-2.70147	0.00137247	0.106947	51.58	41.73	36.19	4.57	13.21	0	10.27	6.55	5.29	0.76	2.5	0
DNASE1L2	0.971424	0.0014005	0.107203	1080	795	1213	3125	1366	1158	35.63	20.6	29.33	87.13	42.98	38.54
CTH	0.847986	0.00140094	0.107203	326	411	352	515	606	626	12.72	12.49	10.02	16.53	21.62	23.75
CDO1	-1.47215	0.00140344	0.107203	217	130	219	93	61	35	10.67	5.02	7.9	3.86	2.86	1.74
NOTCH1	-0.947926	0.00141687	0.107646	1710	2357	4098	1953	805	1032	11.22	12.14	19.71	10.85	5.04	6.83
TNN	1.64314	0.00143464	0.108455	32	44	39	175	91	65	0.4	0.43	0.36	1.86	1.09	0.82
LOC102189356	0.718987	0.00144948	0.109034	2823	4296	3291	5177	5911	4211	228.46	239.64	172.49	333.4	387.48	305.9
2021-09-04	0.664798	0.00146412	0.109593	1043	1073	1212	2042	1299	1457	53.4	42.9	46.31	90.65	64.31	78.31
CYSLTR2	1.09902	0.00156862	0.116246	106	164	111	272	226	237	4.68	5.69	3.59	10.14	9.51	10.56
SPRR4	0.839909	0.00157168	0.116246	494	563	691	891	1223	662	61.12	54.84	62.73	92.69	143.89	82.86
FHOD3	0.721583	0.00157596	0.116246	481	514	566	884	700	738	6.23	5.22	5.37	9.66	8.67	9.63
LOC108633275	2.0498	0.00162347	0.119172	23	8	14	49	77	46	0.36	0.1	0.16	0.65	1.16	0.73
TC2N	-0.843289	0.00165408	0.120275	741	599.24	859.99	440.53	275	396.86	11.45	7.21	9.73	5.77	4.16	6.19
ADTRP	-0.771101	0.00165878	0.120275	1907	1432	1389	973	842	741	77.99	46.01	41.64	33.61	32.83	30.58
NR5A2	-1.86162	0.00166223	0.120275	112	58	106	24	32	13	3.05	1.17	2.12	0.55	0.83	0.36
MMRN1	-0.976	0.00174035	0.12533	1360	893	713	562	488	364	18.43	9.5	7.08	6.44	6.31	4.97
LOC108638288	1.57752	0.00176244	0.126322	23.03	45.69	43.31	116.96	106.28	74.06	1.75	2.67	2.36	7.44	7.6	5.65
NCKAP1L	0.860781	0.00177618	0.126709	528	416	511	661	961	749	6.99	4.32	4.96	7.4	12.14	9.99
FAM49A	0.770961	0.00179452	0.127419	566	732	1085	1030	1151	1365	8.66	8.43	11.66	12.87	16.55	22.81
HHIPL2	-2.08684	0.00188599	0.133291	55	52	74	23	13	3	1.24	0.92	1.22	0.44	0.28	0.07
LOC102173852	-1.50446	0.00191115	0.133847	158	637	1158	135	201	235	16.17	51.3	86.94	11.63	19.58	24.32
LGMN	0.655862	0.00191148	0.133847	983	1200	1107	1569	1738	1338	35.56	34.1	29.35	47.95	59.95	48.83
PPT2	0.761811	0.00192223	0.133983	573	465	819	995	852	966	15.58	9.66	15.91	22.88	21.99	26.89
DNALI1	2.12537	0.00205697	0.142071	8	5	10	30	27	34	0.21	0.1	0.19	0.67	0.68	0.91
KRT4	-1.96012	0.00207237	0.142487	35	45	61	13	13	6	1.09	1.1	1.39	0.34	0.39	0.19
LOC108638285	2.02731	0.00210084	0.143794	19.84	321.64	122.47	792.24	661.27	207.5	1.04	13.2	4.69	34.92	32.9	10.93
TM4SF5	2.12765	0.00218904	0.149159	22	3	21	71	56	59	2.44	0.26	1.71	6.62	5.9	6.61
DMRT2	-2.44952	0.002256	0.153036	42	29	64	1	15	5	1.21	0.66	1.33	0.02	0.41	0.15
DIO1	-1.19982	0.00232083	0.156733	211	220	199	108	56	87	8.35	6.84	5.77	3.61	2.11	3.47
LOC102174897	-0.760242	0.00247769	0.165643	8354	5138	6603	3868	3418	3617	279.74	135.14	162.06	109.46	109.15	122.18
LOC102178853	1.35666	0.00258257	0.170729	311	815	222	1476	1227	455	8.37	17.39	4.42	33.89	31.61	12.46
EPPK1	-1.03707	0.00258666	0.170729	553	678.68	1501.54	609.01	248.09	328.97	4.17	4.02	8.3	3.89	1.79	2.5
IFI30	0.825503	0.00259549	0.170729	246	377	389	659	553	392	20.58	24.8	23.86	46.45	44.04	33.13
OPCML	1.52553	0.00261728	0.171421	68	27	55	177	124	102	0.64	0.2	0.38	1.41	1.12	0.97
NOX5	1.28417	0.00264178	0.172283	569	134	347	1067	665	703	10.19	1.88	4.55	16.16	11.36	12.69
UCP2	1.79434	0.00267441	0.173053	10	30	16	56	56	60	0.45	0.94	0.47	1.88	2.13	2.41
C3H1orf68	1.23013	0.00280977	0.180908	74	210	317	324	520	350	5.89	13.14	18.5	21.73	39.4	28.13
LOC108634945	2.18965	0.00282627	0.181204	11.61	427.62	329.41	1799.38	808.06	469.46	0.79	22.79	16.37	102.88	52.18	32.14
TSPAN4	-1.36401	0.00283845	0.18122	127	159	394	108	54	70	4.98	5.15	11.78	3.58	2.14	2.93
FAM78B	-1.74327	0.00291375	0.185249	83	52	122	37	16	17	3.98	1.96	4.29	1.5	0.73	2.24
TNC	0.984811	0.00295124	0.186171	576	1133	1758	1534	2804	1510	5.84	9.14	13.2	12.3	24.63	14.16
COL6A6	1.42181	0.00295276	0.186171	159.55	553.31	1403.1	1308.97	1301.82	2092.09	1.25	3.4	8.04	8.67	9.72	16.5
LOC108634685	1.83731	0.00308491	0.193699	14	20	13	81	43	32	0.22	0.25	0.15	1.07	0.64	0.5
GPR4	2.38131	0.00312503	0.195411	2	2	14	23	35	23	0.06	0.05	0.33	0.62	1.07	0.74
MPP6	-0.717935	0.00314312	0.195737	732	914	951	424	532	444	5.73	5.58	5.43	2.78	3.97	3.5
OLFML2A	0.7928	0.00316409	0.196101	519	655	1199	1086	1382	1098	7.44	7.37	12.55	13.17	18.9	15.87
MEST	0.600782	0.00317479	0.196101	948	1211	1334	1754	1663	1315	27.14	27.23	27.99	42.45	45.41	37.97
LBH	0.68084	0.00328923	0.202348	1947	1835	1620	3387	2547	2046	43.97	32.54	26.81	64.68	54.87	46.59
LOC102185235	1.41642	0.00330838	0.202705	81	62	202	374	325	118	11.05	6.92	20.04	43.82	43.49	16.93
RNF19B	0.718865	0.00332522	0.202919	766	572	667	1142	1014	866	18.92	11.09	12.11	23.87	23.94	21.59
LOC102169889	1.53135	0.00344646	0.209476	31	30	38	69	93.28	92	0.71	0.54	0.64	1.34	2.04	2.13
PON3	-0.802437	0.00346166	0.209561	681	1319	1138	704	347	559	20.5	31.18	25.1	17.91	9.96	16.97
LOC102170772	0.916333	0.0034971	0.210867	844	648	1376	1141	1324	2260	92.66	55.99	110.83	105.41	138.29	250.9
LOC102186527	0.916809	0.00353236	0.211424	1570	2774	1863	4086	4690	1745	325.41	453.5	283.6	708.79	921.82	366.84
SELP	-1.20125	0.00354503	0.211424	81	146	159	423	295	263	1.43	2.93	3.35	8.86	4.85	4.03
CCL24	-1.07628	0.00354808	0.211424	179	291	364	171	86	97	8.14	10.4	12.14	6.57	3.73	4.45
MTUS2	-1.78532	0.00374288	0.221296	38	66	43	14	9	15	0.63	0.86	0.45	0.2	0.14	0.25
NEB	0.611705	0.00379294	0.222731	4269	5568	4563	6379	6997	6319	11.53	11.76	9	14.54	17.92	17.13
PDLIM3	-0.95717	0.00379647	0.222731	462	315	401	160	191	198	18.15	9.71	11.54	5.31	7.14	7.85
LOC102188300	-1.77283	0.00383303	0.224011	5187	7048	6231	187	2969	1449	1301.93	1396.42	1149.18	39.19	705.66	369.37
TNS2	-0.809482	0.00397685	0.231526	595	532	1071	464	337	318	6.74	4.99	9.31	4.77	3.74	3.77
LCP1	0.68007	0.00400433	0.232236	1043	1743	1349	1688	2158	1999	17.3	22.82	16.36	23.87	34.2	33.79
EXD3	-1.96526	0.00410127	0.235485	38	24	47	10	11	4	1.85	0.92	1.67	0.41	0.51	0.2
RHOU	-0.844382	0.00410684	0.235485	311	414	503	256	161	195	6.29	6.57	7.46	4.38	3.11	3.98
DOCK2	0.950413	0.00435011	0.248339	349	195	439	484	495	714	3.64	1.6	3.36	4.27	4.93	7.51
CNN1	-0.76251	0.00436371	0.248339	1393	1178	1119	983	529	517	65.63	43.61	38.65	39.11	23.76	24.58
TNRC18	-1.22037	0.0044013	0.249544	263	234	617	219	70	139	1.66	1.13	2.78	1.14	0.41	0.87
RRAGD	-1.25279	0.00442484	0.249946	129	159	229	49	56	84	1.94	1.88	2.52	0.62	0.8	1.27
LOC102175889	1.12181	0.00446375	0.25121	95	370	219	435	336	526	7.37	22.59	12.47	28.47	24.84	41.25
GPR82	1.63755	0.00455899	0.255623	12	26	44	96	53	75	0.28	0.47	0.74	1.87	1.17	1.74
LOC102184223	0.732702	0.00462018	0.258102	5094.62	7767	13573.4	14110	12754	11389.4	142.81	171	278.86	334.36	341	322.01
HCLS1	0.998824	0.00467463	0.259018	122	136	138	220	291	196	4.13	3.62	3.42	6.3	9.4	6.69
PLCXD2	0.58784	0.00468704	0.259018	759	855	980	1351	1001	1154	6.2	5.48	5.86	9.34	7.8	9.5
OGN	-1.15799	0.00468772	0.259018	594	3323	3397	1193	745	889	29.29	141.72	125.59	53.36	40.5	46.95
LOC102171556	-0.692573	0.00473546	0.260708	2065	3659	3651	2059	1159	1935	30.42	42.32	39.41	25.66	16.29	28.74
LOC108633164	-4.36297	0.00476913	0.261286	0	1347	1144.9	0	48	48	0	435.27	352.03	0	17.96	20.47
RAC2	1.02547	0.00481983	0.261562	185	99	177	291	266	297	4.17	1.75	2.92	5.54	5.71	6.74
MEDAG	-0.825451	0.00486722	0.263014	906	664	727	312	417	442	28.51	16.41	16.76	8.3	12.51	14.03
LOC102185708	1.39346	0.00488121	0.263014	36	70	48	109	84	165	1.33	2.04	1.3	3.41	2.97	6.19
KRT7	-0.62808	0.00499382	0.267229	912	948	962	657	512	489	39.72	32.44	30.71	24.17	21.26	21.49
ATP6V0A4	0.903703	0.0049946	0.267229	146	324	297	366	482	400	2.97	5.17	4.42	6.29	9.34	8.19
PTPRC	0.64997	0.00510975	0.271784	697	796	775	916	1114	1139	10.23	9.17	8.33	11.37	15.6	16.85
LOC102181992	0.895322	0.00511655	0.271784	209	540	727	1012	704	678	17.93	36.43	45.74	73.15	57.5	58.77
SH3KBP1	0.722023	0.0051334	0.271784	342	433	369	655	593	457	12.1	12.04	9.57	19.59	20.01	16.31
LOC102179881	0.819316	0.00518884	0.273765	21745.9	21690.2	47948.8	71982.9	35078.1	37493	932.27	730.57	1506.82	2606.5	1433.67	1621.9
KRT23	0.601074	0.0052474	0.275897	2233	2159	1994	3560	2816	2492	98.24	74.63	64.31	132.28	118.11	110.63
TNFRSF18	-1.25788	0.00530486	0.277956	147	848	754	296	180	161	8.23	37.68	31.29	14.04	9.94	9.16
TXNRD1	0.554926	0.00545567	0.284876	2137	2441	2304	3245	3073	2790	39.44	35.46	31.17	50.41	53.64	52.13
COL7A1	-0.96188	0.00554351	0.288138	1407	1907	4018	1882	665	824	9.48	10.08	19.83	10.72	4.27	5.63
ACAN	1.78313	0.00555608	0.288138	5	30	17	57	50	50	0.04	0.18	0.09	0.36	0.36	0.38
PTCH1	0.58374	0.00560749	0.289157	1558	2088	2108	3082	1964	2700	13.8	14.44	13.66	22.97	16.57	24.04
C10H15orf62	1.01477	0.00561377	0.289157	106	127	130	292	224	150	4.33	4.08	3.89	10.08	8.73	6.19
HSBP1L1	0.626982	0.005698	0.292504	538.92	730	619	894	892	824.11	9.36	9.18	7.8	12.17	13.63	13.3
SLCO5A1	0.927474	0.00585862	0.299736	503	310	537	658	520	1126	4.02	2.3	3.75	4.06	3.4	7.83
PROS1	-0.714453	0.00592283	0.302004	606	596	853	355	420	337	16.73	12.92	17.26	8.29	11.06	9.38
SIX4	-1.92502	0.00595621	0.302691	58	41	32	5	11	15	0.61	0.34	0.25	0.04	0.11	0.16
AMD1	-0.567505	0.00598434	0.303107	1737	2651	2476	1459	1255	1405	34.21	41	35.74	24.3	23.58	27.9
BMP8A	0.967554	0.0060758	0.306637	99.11	113.53	136.72	207.73	206.82	194.39	1.45	1.3	1.47	2.57	2.89	2.87
CPT1A	0.690996	0.0060944	0.306637	569	1021	1200	1175	1552	1188	8.24	11.61	12.73	14.39	21.44	17.34
EGFLAM	0.864132	0.00615314	0.308571	238	173	327	371	427	397	3.25	1.9	3.27	4.28	5.56	5.45
LOC102168874	-1.12225	0.00647035	0.323411	308	264	662	292	105	117	12.66	8.55	19.99	10.15	4.12	4.84
CNPY4	0.668776	0.00655109	0.323993	392	467	434	632	653	560	19.78	18.52	16.06	26.93	31.41	28.52
DHCR24	0.743283	0.00655665	0.323993	6483	5259	8297	16152	7538	7253	96.97	61.76	90.94	204.38	107.59	109.37
FBXO32	0.545224	0.00657271	0.323993	2175	2816	2409	3650	2960	3124	20.93	21.27	16.98	29.72	27.18	30.3
SMPDL3B	1.35461	0.00659313	0.323993	27	57	44	115	73	104	0.91	1.51	1.09	3.28	2.35	3.54
LOC102178051	0.589787	0.00659573	0.323993	1130	1862	2116	2692	2143	1978	76.86	99.56	105.53	154.43	138.85	135.86
SLC16A6	-1.79141	0.00661327	0.323993	33	101	224	51	16	23	1.17	2.8	6.3	1.59	0.56	0.89
SERPINB7	0.991657	0.00664216	0.323993	189	132	312	441	451	233	6.95	3.9	8.6	13.89	16.11	8.65
SLC2A3	0.764634	0.00666284	0.323993	345	418	535	998	550	456	17.47	16.63	19.86	42.66	26.54	23.3
F2RL2	0.610943	0.00671654	0.323993	681	661	768	932	1020	936	15	11.43	12.4	17.36	21.43	20.79
LIPM	0.543987	0.00681007	0.327465	924	1032	1098	1423	1274	1301	42.25	35.12	35.44	55.19	55.23	59.19
LYPD6	0.641898	0.00692806	0.332088	524	545	502	814	745	664	16.84	14	11.98	22.54	23.28	21.86
CD244	1.04599	0.00708304	0.338449	127.84	107.89	153.22	158.92	257.8	291.79	2.44	1.62	2.14	2.56	4.69	5.61
LOC108636082	-1.82993	0.00720167	0.341499	64	53	61	32.25	4	11	5.73	3.73	4	2.43	0.34	0.99
F13A1	0.839841	0.00721152	0.341499	1855	1749	4861	3709	4845	4472	31.24	23.13	59.99	52.84	77.86	75.94
LOC102179595	2.48709	0.00721429	0.341499	0	106.56	120.61	716.51	277.92	123.6	0	4.31	4.55	31.15	13.64	6.42
NRG1	-0.873319	0.00730245	0.342577	510	728	619	228	441	224	6.25	7.13	5.7	2.41	4.88	2.36
PDLIM4	-1.23679	0.00730283	0.342577	147	198	198	113	31	67	12.31	12.93	12.52	6.4	2	6.71
ARFGEF3	-0.680696	0.0073047	0.342577	511	969	921	509	411	406	2.24	3.33	2.98	1.9	1.73	1.79
IGF2BP3	1.56003	0.00735174	0.34271	32	14	33	87	51	76	0.94	0.32	0.71	2.14	1.42	2.23
ARHGAP39	-1.11192	0.00735264	0.34271	201	196	259	155	63	62	2.72	2.09	2.5	1.73	0.8	0.83
DDX28	0.833526	0.00740188	0.34395	143	195	219	313	313	256	5.51	5.9	6.18	10.19	11.5	9.95
LOC108634363	-1.50442	0.00749383	0.347161	3406.21	10170.9	10268	493.86	4388.74	2074.64	386.61	908.56	855.03	47.16	473.82	238.13
MAMDC2	-1.30341	0.00754577	0.348505	97	89	159	37	41	45	1.88	1.36	2.26	0.61	0.76	0.88
RNF39	0.8409	0.00759382	0.349661	440	273	327	800	411	532	14.33	6.98	7.8	22.02	12.76	17.48
TMEM200B	-2.07586	0.00765358	0.351348	82	27	110	28	18	2	2.31	0.6	2.27	0.67	0.48	0.06
SERPINF1	-1.10536	0.00769462	0.352168	869	3148	6017	1346	1494	1093	38.32	109.05	194.47	50.12	62.8	48.63
GAPT	1.11409	0.00786961	0.358577	69	94	93	128	149	211	2.81	3.01	2.78	4.41	5.79	8.68
LOC108637766	-1.97435	0.00788184	0.358577	25.96	33.46	53.54	18.72	2.02	5.4	0.74	0.75	1.13	0.45	0.06	0.16
GTPBP2	0.692944	0.00791889	0.359187	637	491	505	1018	744	678	14.03	8.5	8.04	18.95	15.52	15.08
KCP	-2.03137	0.00810982	0.366175	15	48	136	25	8	9	0.18	0.46	1.22	0.26	0.09	0.11
PLA2G2F	0.582507	0.00812116	0.366175	2955	3436	3781	6464	3880	3533	43.18	39.37	40.86	81.21	53.92	51.87
TMEM86B	-1.77658	0.00817581	0.367549	30	33	52	15	4	11	1.62	1.4	2.06	0.68	0.21	0.6
PKD1	-1.15729	0.0083447	0.374035	735	676	1626	827	180	246	3.2	2.31	5.18	3.05	0.75	1.08
CACNB4	1.24232	0.00841245	0.375962	58	47	50.03	111.69	93.4	128.26	0.46	0.3	0.28	0.73	0.7	1.07
LOC102179993	0.981991	0.00843789	0.375994	89	188	215	219	337	281	2.12	3.51	3.75	4.4	7.65	6.74
BAMBI	0.629384	0.00848097	0.376808	527	523	527	847	617	752	13.39	10.43	9.81	18.19	14.95	19.27
LOC106503399	-1.32347	0.00869374	0.3832	94	75	154	37	35	42	3.98	2.5	4.78	1.32	1.41	1.8
DMRTA1	-2.06494	0.00870049	0.3832	19	41	23	2	10	5	0.59	1	0.52	0.05	0.3	0.16
CGREF1	-1.33228	0.00874378	0.383246	82	475	705	176	142	109	3.81	17.33	23.99	6.9	6.28	5.11
TUFT1	0.522782	0.00875198	0.383246	2236	2648	3040	4085	3319	2831	56.4	52.74	56.32	87.23	79.61	72.23
NRBP2	-0.600107	0.00878142	0.38343	896	1266	1209	888	549	573	16.96	18.92	16.87	14.26	9.93	10.96
GNE	-0.619446	0.00882228	0.38411	723	766	835	572	406	395	7.68	8.72	7.31	7.32	5.05	4.87
WDR90	-1.47403	0.00892917	0.387342	80	96	192	74	25	21	0.73	0.69	1.28	0.57	0.22	0.19
COL5A3	0.756389	0.00902267	0.389201	518	595	1299	1072	1069	1382	5.23	4.72	9.61	9.16	10.31	14.08
SPINK7	-1.12625	0.00904166	0.389201	139	195	356	111	113	53	28.71	31.77	54.01	19.19	22.14	11.1
LOC102182474	1.66045	0.00917972	0.391814	7	16	16	52	28	31	0.27	0.49	0.46	1.72	1.04	1.22
CELSR1	-0.729014	0.00923248	0.39259	1706	1237	2644	1456	691	914	10.89	6.2	12.37	7.87	4.21	5.88
MLPH	-1.28664	0.00924957	0.39259	299	125	312	170	48	67	8.59	2.8	6.56	4.13	1.31	2
FAM102A	-0.76237	0.00943274	0.399249	288	442	497	254	207	182	4.9	5.9	6.19	3.65	3.36	3.12
LOC102174824	1.6716	0.0096215	0.405895	11	12	13	43.17	40.83	20.53	0.26	0.22	0.22	0.86	0.91	0.49
LOC108633459	-0.866321	0.00964318	0.405895	839.94	2558.89	1296.08	1135.17	670.91	515.38	40.43	96.77	45.69	46.13	30.78	25.03
CAV2	-0.53778	0.00971846	0.405946	981	1383	1459	863	737	745	24.23	28.74	26.7	18.02	17.49	18.56
FOXN1	0.627105	0.00973032	0.405946	435	509	731	931	748	630	8.73	8.06	10.91	15.78	14.54	12.89
GEM	-1.17557	0.00973078	0.405946	1077	288	600	447	224	172	31.22	6.56	12.73	10.76	6.19	5.03
LRR1	-1.32469	0.0098089	0.405946	91	160	130	70	21	47	4.09	5.65	4.29	2.66	0.9	2.13
SIGLEC11	1.48216	0.00981732	0.405946	18	20	38	49	81	55	0.49	0.43	0.76	1.13	2.05	1.48
CNTN2	-1.73927	0.0098288	0.405946	26	106	303	34	41	33	0.16	0.56	1.83	0.18	0.29	0.2
CSRP1	-0.947041	0.0098578	0.405946	1384	1518	1588	1369	297	522	57.98	49.96	48.75	48.44	11.85	22.06
TLL1	-1.00645	0.00989479	0.405946	159	293	263	94	137	81	2.13	3.08	2.58	1.07	1.75	1.09
MATN4	-1.65174	0.00994429	0.405946	83	212	359	140	31	18	2.33	4.68	7.39	3.33	0.83	0.51
KRT18	-0.680027	0.00995642	0.405946	657	595	658	477	292	324	31.3	22.27	22.98	19.19	13.26	15.58
GDPD3	0.63467	0.00995755	0.405946	337	393	499	639	557	508	19.58	17.06	20.32	30.81	40.58	34.58
CLIC2	-0.873543	0.0100101	0.405946	543	428	337	187	227	238	29.65	18.37	13.49	8.62	11.81	13.12
LOC102188618	-1.25539	0.0100116	0.405946	187.07	231.71	236.37	163.25	31.85	61.15	38.25	37.37	35.5	27.94	6.18	12.68
OBSL1	-0.943929	0.0100291	0.405946	208	264	453	203	96	130	3.17	3.24	5.19	2.6	1.41	2.08
LOC102179403	0.563765	0.0100451	0.405946	1113.22	1055.49	1400.4	1430.17	1512.67	1753.09	112.79	84.14	104.08	121.99	145.84	179.56
SKI	-0.641909	0.0101696	0.409885	725	841	1053	702	387	431	8.92	8.12	9.49	7.31	4.54	5.34
LOC106504024	-1.04567	0.0102402	0.409934	203	199	228	144	54.75	82.51	6.23	4.8	5.13	3.74	1.6	2.56
PLEK	1.31747	0.0102483	0.409934	67	34	70	99	99	184	1.46	0.58	1.12	1.83	2.06	4.06
ETNK1	-0.583273	0.0102517	0.409934	1329	1876	1301	947	802	959	12.71	14.09	9.12	7.67	7.32	9.25
RASSF6	-1.01382	0.0104155	0.414957	171	156	276	86	101	77	4.18	3.32	4.48	1.56	2.45	1.93
LOC108638299	1.65464	0.010432	0.414957	10	33	27	33	96	59	1.2	3.11	2.37	3.32	10.92	7.14
KCNS3	1.39072	0.0105218	0.417438	20	27	55	99	64	73	0.59	0.6	1.13	2.38	1.78	2.15
ELF5	0.669718	0.0105982	0.418952	549	723	1000	1611	848	802	23.07	30.08	29.02	58.39	41.13	47.64
PDGFD	-0.618048	0.0106151	0.418952	696	898	1125	712	450	431	25.63	26.08	30.42	22.09	15.84	16.02
EFHC1	1.4857	0.0106452	0.41905	18	35	19	49	75	55	0.48	0.68	0.45	1.3	2.06	1.77
ADAM12	0.800253	0.0107201	0.420909	266	570	739	610	939	798	2.07	3.48	4.21	4.32	6.97	6.26
TMEM71	1.38714	0.0107818	0.421833	41	37	27	74	69	107	1.28	0.91	0.62	1.95	2.05	3.36
SDR9C7	0.639898	0.0107992	0.421833	462	621	625	1018	832	550	15.92	16.81	15.79	29.64	27.34	19.12
LOC102172084	0.566843	0.0108412	0.42239	2521	3498	3090	4074	4814	3151	21.45	23.51	21.12	29.26	37.58	27.61
SAMHD1	0.677309	0.0109237	0.423434	527	655	619	622	923	995	8.76	8.87	7.57	9.81	15.26	17.95
P2RY12	1.458	0.0109705	0.424164	29	29	47	57	61	134	0.81	0.5	1.01	1.24	1.3	3.27
HERC3	0.53177	0.011033	0.425498	747	1110	1179	1318	1278	1286	8.32	9.71	9.63	12.43	13.59	14.44
CFAP77	1.5181	0.0111474	0.428821	14	50	52	171	74	53	0.65	1.82	1.77	6.7	3.27	2.48
LOC102187872	-1.02499	0.0111845	0.429162	459	937	2515	672	577	394	27.72	44.48	111.37	34.25	33.21	24.03
ADRA1A	-0.945758	0.0113139	0.433036	166	262	356	157	123	81	2.54	3.27	4.42	2.09	2.02	1.32
NFATC4	-0.868545	0.0113848	0.434654	237	272	464	215	137	124	4.62	4.17	6.63	3.55	2.55	2.44
CCDC80	-1.45571	0.0115561	0.439133	1243	15592	22103	5137	4009	2886	20.46	201.47	266.55	71.51	62.95	47.88
ZYX	-0.686945	0.0115599	0.439133	687	684	1270	623	475	366	20.43	15.98	27.69	15.66	13.47	10.98
PLXNB1	-0.793527	0.0116647	0.440909	436	612	825	503	194	279	3.81	4.16	5.26	3.74	1.6	2.4
ADGRG3	1.49151	0.0117246	0.442074	22	18	40	93	34	76	0.52	0.33	0.69	1.85	0.76	1.8
ACADSB	-0.776331	0.0117723	0.442772	393	313	374	205	189	179	16.04	10.72	11.38	7.09	7.35	7.7
SLC40A1	0.514365	0.0120626	0.451457	3594	3228	4081	5355	4542	4196	71.3	50.29	59.33	89.85	85.97	83.94
NRG2	1.09327	0.012095	0.451556	57	53	83	146	113	111	1.09	0.94	1.16	2.69	2.22	2.29
SLC25A4	-0.689315	0.0121292	0.451725	632	558	782	518	329	270	29.5	20.47	26.76	20.42	14.64	12.72
ABHD15	-1.69529	0.0121789	0.451813	51	23	66	8	17	13	0.77	0.27	0.73	0.1	0.24	0.2
ASL	0.803388	0.0121911	0.451813	324	452	440	1092	479	384	15.54	17.36	16.13	44.8	22.29	19.21
FASN	-0.706322	0.0122641	0.452409	8881	8106	20072	8688	5794	5639	67.87	48.63	112.39	56.19	42.26	43.43
LOC108637764	1.19589	0.01229	0.452409	38	57	51	87	116	93	1.91	2.25	1.88	3.68	5.56	4.69
LMX1B	-1.45306	0.0122965	0.452409	47	76	74	18	31	14	0.67	0.84	0.77	0.22	0.42	0.2
ANPEP	0.652387	0.012444	0.455924	1294	1015	1398	1332	2099	1757	22.03	13.57	17.44	19.18	34.1	30.16
TGM5	0.549913	0.0124543	0.455924	2484	3074	3217	4169	4515	2813	61.65	59.92	58.52	87.48	106.89	70.41
LOC102171143	-0.907085	0.012482	0.455924	451	266	292	218	149	137	10.8	4.95	5.12	4.27	3.46	3.15
ZRANB1	0.499072	0.0125624	0.456695	1471	1683	1646	2160	1986	1955	25.78	23.18	21.11	32.05	33.24	34.58
TUBA1C	0.531432	0.012566	0.456695	2828.28	3535.33	3401.63	5077.66	4520.84	3139.57	130.31	127.99	114.89	197.57	198.56	145.98
SLA	1.45911	0.0126192	0.456695	34	30	24	79	39	104	0.77	0.56	0.41	1.55	0.84	2.44
TRAK2	0.517187	0.0126467	0.456695	1594	2099	1820	2969	2184	1996	15.25	15.77	12.76	24.03	19.95	19.25
TNFSF13	-1.96178	0.0126534	0.456695	23	137	54	4	18	24	0.91	6.34	1.91	0.09	0.8	1.61
JMY	0.518678	0.0127246	0.458175	2410	3102	2563	3581	3684	3127	9.47	9.57	7.38	11.91	13.82	12.38
CALCRL	-0.59586	0.0129046	0.463559	1020	1477	1466	630	898	775	13.84	15.62	14.5	7.2	11.6	10.56
HSPA5	0.732927	0.0129539	0.464232	9637	7837	7236	10587	17639	9003	262.24	174.16	144.31	243.54	522.85	276.58
HGF	-1.72409	0.0130361	0.46608	48	134	139	15	57	10	0.52	1.14	1.1	0.14	0.59	0.11
TFAP2A	-0.592777	0.0130733	0.466313	567	691	751	442	355	396	13.7	13.33	13.2	9.01	8.25	9.79
CD74	0.542856	0.0131623	0.468356	3645	5177	4589	5717	6840	4829	178.3	198.55	164.46	235.78	319.74	238.45
IL2RG	0.839927	0.0131923	0.468356	163	137	160	247	223	274	8.2	5.42	5.9	10.5	10.7	13.92
LOC102174398	1.80756	0.0133146	0.471188	7	26	12	30	82	25	0.99	2.9	1.25	3.57	11.04	3.59
PCDH10	-1.41375	0.0133563	0.471188	39	58	111	27	20	21	0.37	0.44	0.78	0.22	0.18	0.2
RMND5B	0.518419	0.0133961	0.471188	677	924	1042	1292	1097	987	24.36	23.62	24.37	37.64	37.12	33.45
LOC102173111	-1.12213	0.013414	0.471188	199	131	240	78	111	46	3.76	1.94	3.32	1.26	2	0.89
IL1R2	-0.641127	0.0134271	0.471188	1349	1150	1066	925	692	500	47.63	31.89	27.92	27.64	23.32	17.81
TSPAN33	1.85471	0.0135549	0.473488	21	57	4	105	58	109	0.73	1.56	0.1	3.08	1.92	3.82
ZNF629	-0.724866	0.0137774	0.480155	315	417	620	285	215	224	3.15	3.28	4.55	2.41	2.05	2.26
C1QTNF6	-2.08804	0.0138813	0.481565	22	1371	2832	371	307	155	0.55	26.74	51.55	7.79	7.27	3.88
ADAMTS5	0.5133	0.0139379	0.48243	1049	1190	1643	1683	1645	1584	9.72	8.66	11.16	13.2	14.55	14.8
FYN	0.500808	0.0142377	0.491685	929	1118	1112	1627	1284	1128	17.01	16.01	14.93	25.14	22.48	20.88
RNF150	0.678977	0.014367	0.494963	305	481	473	495	724	548	2.02	2.5	2.3	2.78	4.58	3.66
IL5RA	1.52616	0.0143978	0.494963	34	29	22	36	69	114	1.25	1.01	0.62	1.3	2.68	4.71
CPZ	-1.6309	0.0144639	0.496113	56	638	1672	265	222	151	1.84	16.51	40.36	7.38	6.97	5.02
LRP4	-0.539072	0.0145205	0.496758	1775	1851	2908	1341	1419	1217	14.06	11.48	16.95	9.14	10.81	9.76
PTDSS1	0.512952	0.0145591	0.496758	1328	1303	1921	2268	1746	1811	36.48	29.03	39.53	53.76	46.19	52.19
REXO1	-0.836683	0.0145838	0.496758	427	340	497	338	131	185	6.05	3.78	5.16	4.05	1.77	2.64
CASP14	0.485103	0.0146134	0.496758	2873	3644	3472	4393	4355	3771	119.69	119.26	106.02	154.58	172.97	158.51
FGF7	-0.686793	0.0147719	0.501025	430	543	441	257	257	274	14.42	14.31	10.84	7.28	8.22	9.27
ST6GALNAC2	-0.577837	0.014812	0.501266	1308	986	1656	797	794	780	50.17	29.53	46.37	25.8	28.93	30.3
SLIT1	-1.64032	0.0148914	0.502833	36	67	38	20	4	17	0.29	0.42	0.22	0.13	0.03	0.14
ADAMTS3	-1.43005	0.0150776	0.506202	88	104	97	25	55	15	0.96	0.89	0.77	0.23	0.57	0.16
LOC102187233	-0.564647	0.0151022	0.506202	863	966	1410	799	640	519	10.59	9.31	12.68	8.3	7.5	6.42
COPS2	-0.544574	0.0151361	0.506202	2022	2806	1989	1520	1193	1503	52.95	56.09	38.16	32.92	29.95	41.07
LUM	-0.638404	0.0151577	0.506202	4100	10582	9892	5369	4364	4104	141.47	291.1	252.21	162.85	143.94	142.14
CHAF1A	0.774479	0.0152055	0.506684	162	229	192	315	340	238	3.02	3.36	2.63	4.97	6.01	4.48
IGFBP6	-1.24385	0.0152994	0.508697	322	144	707	275	90	87	38.2	13.45	61.53	27.44	10.15	10.44
MYCT1	-0.78099	0.0154797	0.513569	247	481	371	181	177	206	6.5	9.93	7.15	4.02	4.44	5.46
STC1	-0.899064	0.0156813	0.519124	336	236	270	207	109	106	5.44	3	3.2	2.83	1.68	1.73
ACOT7	0.619543	0.0157756	0.521108	437	458	511	842	652	470	22.91	18.78	20.3	37.91	36.65	25.99
LOC102184041	-1.53371	0.0158376	0.522022	59	59	144	52	18	12	6.03	4.74	11.38	4.47	2.01	1.48
GPI	0.493016	0.0159173	0.523514	1689	2033	2468	2875	2758	2140	41.14	38.89	44.06	59.21	64.09	52.57
NACC1	-0.857532	0.0162445	0.533123	440	526	533	430	123	213	6.49	6.09	5.76	5.36	1.73	3.16
CTSA	0.509172	0.0163741	0.535194	1657	1852	1976	2883	2423	1760	62.4	54.79	54.55	91.73	87.01	66.87
ERC1	0.508963	0.0163782	0.535194	2336	2008	2884	3812	2749	2762	33.91	22.53	28.19	44.95	37.83	38.94
BCL9L	-0.857531	0.0164133	0.535194	319	409	834	397	196	176	2.71	2.73	5.17	2.84	1.58	1.51
RHBDF1	-0.843654	0.0164998	0.536172	294	327	490	281	106	174	6.66	5.71	7.93	5.38	2.29	3.96
RGS5	0.581863	0.0165139	0.536172	4057	7680	7635	7200	9280	8745	47.18	70.12	65.06	70.85	102.99	102.52
RARRES1	1.04794	0.0165607	0.536546	198	61	208	362	298	228	10.41	2.52	8.02	16.06	14.93	12.1
NPTXR	0.938813	0.0166649	0.536823	76	161	261	235	281	300	0.79	1.32	1.99	2.07	2.79	3.15
ASAP3	0.529822	0.0167414	0.536823	690	747	1129	1213	1075	1005	10.92	9.28	13.09	16.23	16.23	16.03
RFX2	-0.847144	0.016766	0.536823	305	361	357	269	98	156	4.48	4.14	3.88	2.95	1.15	2.03
PI4KA	-0.659956	0.016795	0.536823	765	1217	1940	984	535	675	7.34	9.16	13.63	7.98	4.9	6.52
FREM1	0.584454	0.0168165	0.536823	458	457	621	736	755	569	3.21	2.64	2.99	4.08	4.91	3.84
PLEC	-0.644973	0.0168166	0.536823	5561	5828.31	12396.9	6146.99	3633.89	3750.03	25.13	20.67	41.05	23.51	15.67	17.08
GTF2A1L	-1.69028	0.0168874	0.537954	29	51	23	5	9	14	1.67	2.31	0.97	0.24	0.5	0.82
COL8A1	-1.32835	0.0169653	0.538576	276	192	1593	193	269	221	3.38	1.84	14.28	2	3.14	2.72
PDIA4	0.568257	0.0169877	0.538576	3021	2209	3433	3659	4436	3435	67.02	38.48	55.82	68.64	93.89	76.85
SLC5A1	0.63603	0.0170413	0.538576	299	422	551	567	666	503	8.4	9.83	11.48	14.58	19.18	14.77
STEAP4	-0.625942	0.0170487	0.538576	1098	1462	1534	546	940	834	17.68	16.65	16.1	6.87	14.24	13.48
LOC102171917	-1.28225	0.0170869	0.538661	108	112	357	71	99	34	1.75	1.62	4.22	1.12	1.48	0.59
LOC108638300	1.454	0.0171231	0.538685	13	21	19	62	44	26	1.88	2.39	2.01	7.52	6.04	3.8
C23H6orf141	-0.897192	0.0171611	0.538765	285	214	212	109	126	113	15.74	9.29	8.58	5.08	6.63	6.3
LPCAT3	0.5661	0.0172795	0.54098	528	551	871	1060	788	735	19.12	15.68	23.12	32.44	27.21	26.85
PPP2R1B	0.488254	0.0173028	0.54098	2349	3804	3724	4549	3693	4059	36.48	46.38	42.55	59.76	54.83	63.64
HSPG2	-0.848246	0.0175553	0.546624	1048	1343	3844	1477	785	773	4.52	4.54	12.14	5.39	3.23	3.36
NRK	-1.22598	0.0176524	0.548446	131	438	811	97	266	125	1.06	2.84	4.89	0.68	2.06	1.04
COQ10B	-0.710617	0.017686	0.548446	416	476	349	255	234	201	15.1	13.57	9.29	7.82	8.1	7.36
XG	0.503149	0.0177643	0.549751	3568	4542	5365	5536	6512	4851	54.19	55.02	59.92	71.28	95.22	74.89
MARS	0.494115	0.01791	0.552916	1046	1629	1616	2170	1628	1602	24.66	30.13	27.93	43.22	36.63	38.08
SLC37A2	0.721149	0.0180114	0.552916	256	228	484	449	496	456	5.87	4.1	8.16	8.73	10.9	10.58
ZFHX4	-1.00959	0.01805	0.552916	240	188	593	108	183	144	1.06	0.66	1.92	0.4	0.78	0.64
SORCS2	-1.51287	0.0180946	0.552916	27	35	44	14	10	9	0.34	0.35	0.4	0.15	0.12	0.11
CMYA5	0.545095	0.0181006	0.552916	490	573	640	739	695	781	2.33	2.14	2.23	2.97	3.15	3.74
TGFBR2	-0.546117	0.0181092	0.552916	2188	1636	2760	1548	1359	1162	30.91	18.14	28.57	18.5	18.32	16.55
HPSE2	1.38847	0.0181213	0.552916	10	24	24	42	45	46	0.15	0.29	0.27	0.54	0.66	0.71
RIMKLB	-0.47873	0.018302	0.557313	1322	1452	1502	1015	827	923	10.35	8.78	9.07	7.16	6.49	7.73
LMBR1L	0.716277	0.0184935	0.561928	275	268	308	633	331	323	8.06	6.17	6.62	15.7	9.26	9.56
SLC12A7	-1.2248	0.0185519	0.561928	223.58	173.43	416.3	213.33	36	73	3.19	1.93	4.36	2.56	0.49	1.05
GLS	-0.510615	0.0185645	0.561928	1949	2700	2109	1510	1208	1544	24.19	26.33	20.34	16.41	14.28	19
CTSV	0.5252	0.0187072	0.565122	5279	6199	4423	8457	6281	6207	348.73	324.55	216.63	476.35	396.41	424.65
P2RY14	1.20453	0.0187618	0.565645	25	55	60	130	93	64	0.6	1.07	1.09	2.65	1.97	1.51
SEC14L1	-0.764157	0.0188279	0.566516	406	447	805	414	173	288	5.7	4.93	8.28	4.92	2.32	4.08
DIO2	0.563709	0.0190143	0.569996	625	1002	805	1197	806	1213	5.56	7	5.25	9.01	6.84	10.88
RSAD2	1.30141	0.0190424	0.569996	33	21	29	67	69	51	0.66	0.33	0.42	1.13	1.31	1.02
LOC108638214	0.864349	0.0191225	0.569996	158	100	139	247	222	193	5.9	2.93	3.8	7.79	7.9	7.26
KRT84	0.656967	0.0191492	0.569996	768	1569	2316	1990	1978	2343	19.81	31.78	43.78	43.4	48.67	60.95
RILP	-1.74427	0.0192393	0.569996	42	54	30	12	2	20	2.13	2.16	1.12	0.51	0.1	1.03
KIAA0930	0.52261	0.0193057	0.569996	601	763	878	1167	756	966	5.4	5.38	5.76	8.87	6.45	8.74
LIMD1	-0.78369	0.0193221	0.569996	281	267	509	189	207	146	5.71	4.26	7.58	3.25	4.01	2.99
RIMS1	-0.86847	0.0194065	0.569996	449	244	292	219	133	154	6.62	2.83	3.24	2.45	1.93	2.41
TCHHL1	0.578327	0.0194184	0.569996	5184	8904	7431	8512	7733	12054	90.44	121.96	95	125.6	128.71	212.02
ZNF235	-0.874371	0.0194311	0.569996	233	260	287	182	71	135	4.79	4.2	4.32	3.16	1.39	2.8
FKBP7	-1.06598	0.0194331	0.569996	107	602	509	156	154	186	9.38	42.02	32.8	11.62	13.16	16.62
SH3GL3	0.723332	0.0194688	0.569996	156	186	251	356	256	264	6.44	5.61	7.39	13.01	10.27	11.77
CEMIP	0.729253	0.0197048	0.573578	250	290	450	366	621	441	2.2	2.01	2.91	2.73	5.23	3.92
ADAMTS9	-0.568758	0.0197146	0.573578	1978	3094	2940	1636	2021	1128	16.27	20.07	17.73	11.37	15.91	9.35
LOC106503212	1.41735	0.0197349	0.573578	24	21	24	100	41	32	1.45	0.99	1.06	5.08	2.35	1.95
FAP	-0.464256	0.0197988	0.573578	1791	2126	2572	1559	1303	1339	39.79	37.09	41.88	29.29	27.62	30
PCMTD2	0.481598	0.0198019	0.573578	953	1090	1030	1311	1311	1233	14.26	14.28	11.17	18.05	20.05	20.18
SLCO4A1	-1.37319	0.0198553	0.573578	212	87	74	71	26	43	4.13	1.33	1.06	1.17	0.48	0.84
CDH2	1.04358	0.0199712	0.575829	40	73	109	135	116	147	0.5	0.72	1.01	1.44	1.39	1.87
SLC2A13	-0.660002	0.0201009	0.578257	346	481	548	234	271	261	3.04	3.32	3.53	1.74	2.27	2.31
RPS16	0.490547	0.0201315	0.578257	3823	4267	4858	6906	5447	4106	672.61	591.74	627.53	1018.68	909.72	732
INPP5D	0.703569	0.0202725	0.579602	185	214	324	323	372	340	2.37	2.15	3.04	3.5	4.54	4.39
SIX5	-1.12262	0.0202787	0.579602	94	128	122	65	28	50	1.9	2.03	1.8	1.11	0.54	1.02
PALM3	1.7155	0.0202927	0.579602	13	4	8	37	22	19	0.33	0.09	0.16	0.84	0.58	0.49
RCN1	-1.01237	0.0203477	0.580082	833	5743	5444	1644	1876	1532	23.03	124.7	110.31	38.42	49.47	42.72
UBTD1	-0.974085	0.0204219	0.58045	205	197	387	201	66	98	9.51	7.12	13.87	8.22	3.09	4.42
KRT32	0.660748	0.0204512	0.58045	1924	2451	5328	4790	3538	4992	87.65	87.73	177.92	184.27	153.64	229.48
REV3L	-0.496197	0.0205017	0.58045	5035	4379	4473	3174	2868	2920	29.78	20.23	19.48	15.93	16.17	17.54
MAPK3	0.565989	0.0205336	0.58045	503	490	683	978	626	643	18.81	14.4	18.73	30.91	22.33	24.26
LAPTM5	0.529802	0.0205516	0.58045	775	727	1251	1341	1139	1063	24.67	18.17	29.18	36.07	34.57	34.13
PIM1	0.651949	0.0207748	0.584174	351	316	313	584	362	467	8.52	6.03	5.57	11.99	8.38	11.44
CHRNA7	1.2937	0.0207867	0.584174	23	41	26	92	65	44	0.34	0.48	0.28	1.16	0.92	0.66
IRF8	1.38417	0.0208001	0.584174	11	49	49	95	55	97	0.35	1.22	1.14	2.47	1.66	3.1
CMPK2	0.990674	0.0208417	0.584174	66	56	99	147	134	112	1.31	0.87	1.44	2.46	2.53	2.24
ARHGAP30	0.635993	0.0208757	0.584174	256	266	321	461	368	352	3.88	3.22	3.58	5.96	5.33	5.4
ACTA2	0.511716	0.0211929	0.590542	3185	4340	3276	4255	4991	4515	129.65	138.79	97.75	146.31	193.69	185.43
DLX3	0.502913	0.0212188	0.590542	664	826	774	1064	993	828	17.26	16.86	14.75	23.38	24.62	21.71
EFEMP1	-0.479132	0.0212555	0.590542	2557	3526	4575	2685	2035	2072	85.21	92.18	112.22	75.59	64.65	69.29
ACSM5	-1.52855	0.0212756	0.590542	160	32	108	41	16	41	4.39	0.7	2.13	0.93	0.42	1.13
LOC102179433	1.41361	0.0212976	0.590542	32.03	114.77	30.07	82.1	225.12	102.79	1.65	4.64	1.13	3.57	11.04	5.34
CYTH4	0.868303	0.0214236	0.592336	103	113	192	173	248	228	2.17	1.87	2.96	3.08	4.98	4.84
CLEC3B	-0.894198	0.0214403	0.592336	1069	1932	4150	1947	822	646	98.86	140.55	281.5	151.66	72.36	60.38
RASGRP4	1.45028	0.0216845	0.597996	13	12	49	63	61	51	0.4	0.29	1.09	1.62	1.77	1.56
UAP1	-0.555666	0.0219515	0.603956	615	734	732	450	362	458	15.43	14.39	13.4	9.46	8.65	11.57
FBLN2	-1.21997	0.0219945	0.603956	316	347	1483	521	115	183	6.97	6.01	23.99	9.72	2.42	4.07
LOC102189437	1.75336	0.0220198	0.603956	74.98	16	73	413	28.88	101	10.33	1.74	7.38	47.83	3.78	14.09
PTN	-0.791388	0.0220905	0.604802	304	408	515	139	281	195	13.73	14.48	17.05	5.3	12.1	8.89
CPM	0.554101	0.0221562	0.604875	1195	1294	1032	2226	1370	1183	18.14	15.43	11.48	28.59	19.85	18.11
SNRPE	1.10803	0.0221904	0.604875	53.67	238.76	73.71	244	203.54	249	13.93	48.93	14.06	52.85	50.01	65.66
SMDT1	0.545361	0.0222126	0.604875	412.67	480.58	548.5	752.83	603.11	537.1	55.49	50.88	54.12	85.06	77.09	73.08
FGD5	-0.774669	0.0222784	0.605583	282	389	520	330	155	145	3.11	3.37	4.2	3.05	1.63	1.61
CTPS1	0.507027	0.0223465	0.606207	883	1208	1224	1848	1013	1391	20.68	22.64	21.64	37.41	22.32	33.08
DUSP4	-0.717333	0.0223812	0.606207	743	480	590	496	238	298	8.74	4.43	5.08	4.94	2.67	3.53
LRRN1	-0.912978	0.0224687	0.607493	172	188	185	73	78	107	1.08	0.93	0.85	0.39	0.47	0.68
CSF2RA	0.742553	0.0227764	0.612551	160	221	180	248	312	275	4.38	3.82	3.01	6.7	8.28	7.38
PNPLA1	0.508031	0.0227767	0.612551	1010	818	1320	1598	1203	1240	23.28	14.74	21.38	31.73	26.21	27.62
IL17D	-0.696153	0.0229212	0.615349	411	322	430	281	172	204	10.94	6.2	7.54	6.14	3.99	4.82
LOC102191099	1.03038	0.0231313	0.619894	51.43	72	94	94	163.98	127.96	1.95	2.14	2.61	3.01	5.93	4.89
TMEM267	-0.803653	0.0232836	0.621386	167	281	301	167	106	110	4.62	5.32	4.81	3.27	2.73	2.55
CUX2	1.53343	0.0233364	0.621386	20	15	28	38	23	100	0.18	0.11	0.19	0.29	0.2	0.91
ADCY6	-0.597208	0.023353	0.621386	636	513	877	416	389	392	6.82	4.31	6.79	3.64	3.98	4.06
MAML2	-0.458126	0.0234288	0.621386	1299	1406	1604	1008	952	854	10.11	8.59	9.15	6.64	7.07	6.7
KRT80	0.533824	0.0234323	0.621386	4466	3464	4575	7131	5444	4034	83.71	51.03	62.92	113	97.4	76.25
SLCO2B1	0.546996	0.0234997	0.622086	691	1046	1533	1292	1373	1489	11.79	13.67	19.39	18.18	21.89	25.69
LHFPL3	-1.54814	0.0237432	0.627441	27	82	42	29	11	7	0.59	1.37	0.65	0.53	0.22	0.15
SUPT4H1	0.50016	0.0238449	0.628125	890	808	1078	1488	1106	970	39.13	27.91	34.74	55.25	46.35	43.03
CDH13	0.608562	0.0238518	0.628125	1590	1886	3134	2680	3915	2199	29.32	26.83	43.22	40.89	67.8	40.37
LOC102175070	1.50461	0.02396	0.629883	6	25	17	59	23	40	0.32	0.95	0.67	2.53	1.17	1.95
ASRGL1	0.594617	0.0240529	0.631234	410	746	668	667	890	850	12.4	17.72	14.8	17.05	25.66	25.92
P2RY13	1.20593	0.0241316	0.631664	40	143	64	85	191	213	1.64	4.62	1.93	2.95	7.49	8.84
IL17REL	-1.55973	0.0241857	0.631664	164	93	87	76	6	32	1.35	0.6	0.52	0.53	0.05	0.27
NATD1	0.59415	0.0242001	0.631664	483	478	527	986	521	558	11.51	8.95	9.2	19.87	11.84	13.41
IL36RN	0.495178	0.0242927	0.632068	1536	2101	2473	2576	2981	2054	55.73	59.88	65.76	78.97	103.13	75.18
C16H1orf186	0.955748	0.0243832	0.633338	65	59	98	143	116	126	3.43	2.5	3.79	6.37	5.84	6.75
GATA6	-0.870322	0.0244803	0.633988	147	176	255	95	106	78	2.92	2.61	3.78	1.56	2.05	1.53
TMEM171	-1.76866	0.024542	0.633988	17	29	44	1	11	10	0.47	1.25	1.62	0.05	0.21	0.37
LOC102174841	-0.966287	0.0245555	0.633988	184	200	260	154	45	102	8.66	7.4	8.97	6.12	2.02	4.85
PSTPIP1	0.908772	0.0245751	0.633988	119	71	111	181	182	152	4.08	1.92	2.8	5.26	5.96	5.26
SEMA3E	-0.645537	0.0246452	0.634719	635	1208	964	382	557	624	6.01	8.97	6.68	3.06	5.03	5.95
ANK1	-1.13844	0.0248079	0.636624	82	108	80	51	28	33	1.59	1.93	1.02	0.7	0.8	1.06
SLC7A11	-0.717894	0.0248193	0.636624	581	523	367	334	201	294	13.05	7.85	5.87	6.12	4.29	6
ZFP36L1	-0.576059	0.0249235	0.636624	1193	1592	2787	1423	830	1052	24.77	25.95	42.4	24.98	16.44	22.02
PIK3C2B	-0.565543	0.024927	0.636624	677	664	1162	533	479	486	5.9	4.55	7.43	3.93	3.99	4.27
CORIN	-0.80972	0.0249851	0.636624	162	278	352	149	150	98	2.15	2.89	3.42	1.67	1.9	1.31
PAQR5	0.706027	0.0250125	0.636624	535	388	308	799	627	455	10.62	6.15	4.75	13.27	12.08	9.06
RIMS3	-0.766209	0.0251621	0.639362	253	294	463	262	142	131	2.27	2.07	3.04	1.94	1.21	1.18
NDUFAF1	-1.0332	0.0252105	0.639521	125	156	154	44	54	89	7.77	7.62	7.06	2.33	3.22	5.63
SERTM1	-0.789144	0.0252885	0.640432	355	252	258	149	145	164	5.88	3.28	3.13	2.09	2.29	2.74
KIF7	-0.664527	0.0256031	0.64732	551	547	588	451	196	329	6.86	5.27	5.33	4.71	2.32	4.14
TEX9	-0.832996	0.0257155	0.649082	164	235	203	114	108	81	10.92	11.82	9.52	6.15	6.62	5.65
SLC9A2	0.509558	0.0258272	0.650819	490	629	591	793	721	670	6.63	6.68	5.86	9.08	9.31	9.14
MOXD1	-0.544063	0.025887	0.651247	609	835	830	580	469	354	13.48	14.51	13.46	10.85	9.9	7.9
AOC1	-1.34722	0.0259809	0.652528	67	89	404	104	47	40	1.42	1.48	6.27	1.86	0.95	0.85
PRR12	-0.953367	0.0260376	0.65284	211	182	447	213	73	106	1.86	1.26	2.88	1.59	0.61	0.94
USP38	0.449895	0.0260792	0.65284	1548	1768	1904	2355	1802	2248	21.47	19.26	19.35	27.64	23.85	31.44
XRCC6	0.51679	0.0262422	0.655782	648	586	747	1063	699	814	20.46	14.01	16.73	27.96	20.26	24.55
GGCT	0.491102	0.0262831	0.655782	959	1246	949	1544	1384	1088	37.37	38.15	27.11	50.83	51.43	42.78
PEX13	-0.533478	0.0264642	0.658193	793	1250	863	703	559	548	12.44	15.39	9.92	9.33	8.37	8.66
LOC102184770	1.11058	0.0264663	0.658193	79	119	65	123	284	98	8.93	10.59	5.39	11.7	30.55	11.21
LOC102183132	-1.35583	0.026705	0.66045	173	43	94	33	34	46	30.26	5.93	12.07	4.84	5.65	8.15
LOC102191753	0.640316	0.0267079	0.66045	192	282	285	348	353	347	3.63	4.43	4.11	5.81	6.93	7.29
LOC108636990	-1.25226	0.0267313	0.66045	67	56	99	22	22	38	2.2	1.44	2.38	0.61	0.69	1.26
TBC1D8B	-0.788534	0.0267389	0.66045	200	360	469	133	191	189	2.06	2.91	3.55	1.16	1.88	1.96
LOC102179937	0.819721	0.0267744	0.66045	233	911.63	512.63	671	1060	790.01	9.95	30.58	16.04	24.19	43.14	34.03
LOC108636028	1.89048	0.0269076	0.661941	13	0	8	21	30	22	0.66	0	0.3	0.91	1.46	1.14
ESYT1	0.487489	0.026922	0.661941	842	950	1501	1381	1368	1321	11.93	10.57	15.59	16.56	18.5	18.87
LOC108635602	1.06841	0.027126	0.66588	54.96	113.8	46.35	135.72	165.92	103.08	3.29	5.36	2.04	6.86	9.47	6.24
CXCL9	1.87152	0.0271961	0.666422	25	2	35	37	34	129	0.64	0.04	0.66	0.81	0.84	3.35
TAGLN	-0.767606	0.0272358	0.666422	4395	3511	4855	4294	1092	1673	271.43	170.44	219.84	223.75	64.26	104.32
PIM3	-0.923239	0.027355	0.668263	373	323	554	368	82	161	12.09	8.22	13.16	10.08	2.53	5.26
ANKS3	-1.05445	0.0274409	0.66917	86	180	142	66	73	35	2.09	3.44	2.53	1.36	1.7	0.86
TPCN1	-0.569617	0.0274802	0.66917	417	617	616	379	323	290	6.09	8.27	5.93	4.64	4.92	4.22
THBS2	-0.499258	0.0275394	0.669538	2109	1651	2749	1504	1404	1229	23.5	14.44	22.44	14.18	14.93	13.8
LOC102188267	0.693552	0.027691	0.672148	233	283	202	338	415	294	15.65	14.95	9.95	19.15	26.56	19.95
FAM126A	-0.497204	0.0278678	0.674287	1084	1794	1677	856	937	1044	19.16	20.86	17.98	13.28	13.42	17.84
NCOR2	-0.643879	0.0279942	0.675506	740	597	1177	713	356	392	5.14	3.25	6.01	4.2	2.37	2.77
TGFA	0.495608	0.0280072	0.675506	969	1037	1162	1366	1606	1029	13.01	10.93	11.43	15.52	20.58	13.92
WFDC1	0.606595	0.0280998	0.676667	380	417	558	923	480	475	23.56	19.97	25.03	47.6	28.63	29.85
KLF8	1.43975	0.028147	0.676731	9	9	11	24	24	23	0.77	0.61	0.69	1.73	1.96	1.99
EGLN3	0.554007	0.0283417	0.677228	645	622	675	1218	616	787	16.22	12.28	12.44	25.89	14.77	19.95
ABCD2	-1.20976	0.028366	0.677228	76	86	105	60	28	18	0.79	0.7	0.8	0.53	0.28	0.19
DUSP5	0.629986	0.0284145	0.677228	385	352	482	862	423	447	10.79	7.75	9.9	20.43	11.31	12.64
PLEKHM3	0.538568	0.0284153	0.677228	713	528	887	966	858	953	5.07	2.95	4.62	5.81	5.82	6.83
CYS1	-0.588752	0.0284783	0.677228	477	521	872	384	383	330	12.84	11.01	17.2	8.74	9.83	8.96
GFRA1	0.456945	0.0285114	0.677228	1289	1137	1308	1703	1414	1532	8.62	5.99	6.43	9.67	9.06	10.37
HOXC13	0.467965	0.0285515	0.677228	1159	1702	1502	2192	1429	1808	33.6	38.75	31.91	53.71	39.51	52.86
LOC102181164	0.493784	0.0285566	0.677228	2120	2926	3664	5001	3241	2771	82.67	89.64	104.73	164.76	120.51	109.02
SMNDC1	-0.558493	0.0285688	0.677228	523	705	620	355	370	393	16.5	17.47	14.33	9.46	11.2	12.52
GUCY1B3	0.598421	0.028918	0.684437	345	433	433	672	615	367	9.6	9.47	8.83	15.81	16.33	10.3
LY6G6C	0.649077	0.0292041	0.687481	725	848	1736	1722	1875	949	71.07	65.4	124.83	142.15	174.93	94.04
OLFM1	-1.60379	0.0292141	0.687481	16	62	57	20	3	16	0.41	1.21	1.04	0.41	0.07	0.41
LOC102188390	-0.64109	0.0292231	0.687481	341	333	401	250	190	184	6.21	4.68	5.31	3.78	3.24	3.38
LOC102177263	0.694955	0.0292275	0.687481	657	1042	625	967	1652	732	10.21	12.71	7.12	12.71	24.49	11.47
LOC102171392	1.70235	0.029309	0.688331	2	12	38	26	57	56	0.03	0.26	0.51	0.35	1.25	0.9
VWA1	-0.849486	0.0295276	0.692396	203	222	553	220	131	128	5.8	4.98	11.57	5.31	3.57	3.69
DOCK6	-0.570798	0.0296504	0.694203	749	648	1272	608	538	453	7.28	4.95	9.11	4.97	5	4.43
C24H18orf21	-0.731687	0.0298163	0.695943	232	380	256	157	157	153	11.87	15.49	9.04	5.77	7.35	7.8
ACTR10	-0.500462	0.0299102	0.697064	694	911	868	610	445	517	19.76	20.37	18.11	14.68	12.08	14.84
ZNF423	-0.729194	0.0301222	0.700929	330	269	543	289	161	172	4.38	2.8	5.28	3.25	2.04	2.3
LOC102189116	-0.696358	0.0301788	0.701032	892	2002	3341	1185	1292	830	27.78	48.4	75.33	30.66	40.59	26.34
CTSS	0.529778	0.0302189	0.701032	695	908	704	857	1092	1021	31.17	31.14	22.16	31.75	46.67	45.46
FAM13A	-0.611339	0.0303952	0.704048	1944	1125	1663	986	1160	689	16.38	7.55	10.25	7.06	9.41	5.91
STAP1	1.89039	0.030607	0.705727	21	15	0	33	31	63	0.36	0.2	0	0.48	0.51	1.09
SLC45A4	-0.75332	0.0307751	0.707988	273	250	452	251	124	148	2.55	1.8	3.04	2.04	1.17	1.42
NELFA	-0.925335	0.0307983	0.707988	189	272	220	190	55	87	5.42	6.12	4.62	4.6	1.5	2.52
AZGP1	-1.3637	0.0309394	0.709153	29	32	63	14	16	12	1.81	1.57	2.88	0.74	0.95	0.76
SLC6A14	0.522616	0.0309423	0.709153	994	1545	949	1908	1453	1197	21.57	26.94	16.15	38.2	32.28	27.95
FAM180B	-0.932829	0.031078	0.710524	106	181	206	116	55	61	3.23	4.34	4.61	2.99	1.6	1.88
HMCN2	-0.895612	0.0310957	0.710524	180	197	546	201	129	106	0.67	0.58	1.49	0.63	0.46	0.4
SEMA3B	-0.709225	0.0312181	0.712251	563	700	1656	705	349	515	10.69	9.36	23.86	11.59	5.98	8.31
EDNRB	0.735611	0.0314026	0.715152	649	347	532	1196	443	754	21.78	9.15	13.09	33.92	14.18	25.53
TJP2	0.45387	0.0315453	0.715152	2560	2346	2896	3208	3524	2867	38.2	27.47	31.68	40.66	50.15	43.37
FAT1	0.434339	0.0316281	0.715152	11107	12440	15182	15578	16209	14789	48.62	42.87	48.99	58.47	68.47	65.64
NIPAL4	0.530593	0.0316396	0.715152	777	1064	1033	1032	1587	1043	14.12	15.16	13.7	15.82	27.46	19.04
KRT79	0.452767	0.0317192	0.715152	4195	4508	4766	7401	4969	4443	136.54	115.25	113.69	203.57	154.23	145.87
COL1A2	-1.35971	0.0317449	0.715152	12239	160092	333803	54158	67219	41767	144.47	1483.6	2887.29	540.91	757.2	497
ITGAM	0.86221	0.031803	0.715152	79	125	253	210	277	225	1.13	1.4	2.65	2.54	3.91	3.24
MCAM	0.447447	0.0318309	0.715152	930	1074	1166	1263	1403	1189	21.38	19.34	19.52	24.6	30.87	27.41
LOC108636981	-1.58147	0.0318441	0.715152	60.68	50.51	25.5	31.96	6.09	6.41	2.58	1.69	0.8	1.15	0.25	0.28
SF1	-0.472161	0.031863	0.715152	849	987	1075	764	524	605	18.12	16.17	16.63	13.42	10.79	12.63
FAM63A	0.459199	0.0320335	0.715722	785	847	1152	1395	1054	988	18.87	15.97	20.24	28.32	24.08	23.9
RAB3IP	0.56422	0.0320932	0.715722	771	604	544	934	756	919	29.97	17.97	14.34	28.86	26.41	35.6
SREBF1	-1.43674	0.0321192	0.715722	150	94	354	159	19	28	9.78	4.82	16.93	8.75	1.18	1.84
LOC102174478	-2.66201	0.0322091	0.715722	219.33	180.24	84.29	0	67.46	0	63.71	41.35	18	0	18.53	0
PALLD	-0.517048	0.032274	0.715722	1557	1679	2174	1694	923	831	17.04	14.41	17.35	15.72	9.65	9.11
SEC16A	-0.60305	0.032277	0.715722	743	814	1356	871	462	400	5.4	4.7	7.35	5.42	3.23	2.95
TRA2A	-0.450182	0.0323236	0.715722	1783	1884	1936	1189	1215	1274	44.28	32.32	36.29	24.78	28.76	35.13
IL1RN	0.457667	0.0324263	0.715722	876	1018.11	1438	1618.09	1353	1111.97	23.98	22.45	27.66	37.36	37.12	29.17
MFAP3L	0.477328	0.0324704	0.715722	628	683	765	1024	878	706	5.76	4.92	5.14	7.95	7.69	6.53
LOC102177790	-0.650332	0.0324827	0.715722	286	335	340	214	158	180	47.81	28.65	50.91	19.43	22.26	17.65
ACAP3	-0.625135	0.032486	0.715722	346	665	745	454	264	294	5.61	8.47	8.86	6.23	4.09	4.81
GLRX	0.512081	0.0325007	0.715722	727	666	1114	1067	1183	923	157.98	114.22	177.54	193.83	243.53	203.41
FAM189B	-0.842574	0.0325805	0.716441	157	170	262	139	85	72	3.23	2.76	3.96	2.43	1.68	1.5
SNX12	0.449745	0.0326788	0.716528	700	814	962	1088	1001	932	20.23	18.48	20.38	26.58	27.6	27.17
KIF20A	0.487705	0.0327609	0.717293	468	659	683	805	746	707	9.85	10.89	10.54	14.33	14.98	15.01
KCTD4	0.837886	0.0329216	0.719776	67	172	208	227	261	202	2.1	4.24	4.78	6.02	7.81	6.39
PNPT1	-0.59308	0.0331868	0.724531	682	842	502	448	386	391	18.43	17.86	9.88	10.2	9.95	10.58
LOX	-0.714633	0.0332626	0.725145	1661	4625	7201	2116	2555	2304	20.92	46.03	66.56	22.55	31.47	30.53
TPPP3	-0.635403	0.0335233	0.729781	654	901	1057	768	483	274	49.2	52.27	58.2	48.71	35.23	20.53
PRTG	1.43267	0.0338653	0.73617	12	11	7	29	25	21	0.19	0.14	0.08	0.4	0.39	0.34
SELPLG	1.68388	0.0340116	0.737259	23	4	47	24	91	88	0.85	0.12	1.27	0.75	3.17	3.26
MYRIP	-0.808866	0.0340124	0.737259	200	230	321	90	117	167	2.59	2.29	2.98	0.97	1.45	2.19
RSPO3	1.21867	0.0341312	0.737729	16	28	19	50	41	41	0.46	0.63	0.4	1.21	1.12	1.19
NYAP1	-1.1487	0.034198	0.73796	69	92	213	75	27	47	1.59	1.74	3.77	1.45	0.57	0.95
ZDHHC1	-1.15003	0.0342431	0.73796	132	72	147	72	52	22	4.85	1.96	3.97	2.22	1.85	0.81
FABP9	-0.558985	0.0343297	0.73796	6701	12664	6803	4918	5906	4987	1325.38	1975.28	988.16	814.54	1108.1	1000.16
SBNO2	-0.598968	0.0343361	0.73796	613	657	675	571	250	359	7.98	6.73	6.31	6.24	3.12	4.75
LOC102186356	-0.694796	0.0344274	0.737962	292.85	265	350.59	198.43	183.95	124.87	14.45	10.31	12.68	8.32	8.62	5.93
CCL26	0.634463	0.0345337	0.738106	895	1143	486	1240	1199	1150	153.01	154.01	61	177.79	194.62	199.19
TSPAN13	-0.638169	0.0345373	0.738106	319	381	499	193	244	240	12.34	11.57	14.14	6.31	9	9.36
RPS15	-0.863486	0.0346611	0.738968	10004	8284	13654	11286	2572	2723	1593.22	1039.49	1596.22	1508.33	389.05	439.19
ZC2HC1A	-0.613554	0.0347813	0.738968	545	513	650	470	336	214	10.36	7.66	9.06	7.56	6.1	4.1
ROBO1	0.419839	0.034792	0.738968	2033	2584	2442	2856	2762	2823	17.15	17.88	15.46	20.68	23.17	25.11
LOC102184710	-0.716993	0.0347932	0.738968	283	243	284	142	131	171	9.92	6.7	7.23	4.21	4.38	6.04
CP	-1.50059	0.0348463	0.738968	32	71	39	4	19	20	0.58	1.13	0.58	0.07	0.33	0.41
CAPN15	-0.831222	0.034918	0.738968	246	168	382	201	112	94	1.72	1.05	1.95	1.38	0.81	0.66
RPL22	-0.48809	0.0353068	0.744122	2605	3423	2179	1836	1693	1768	615.69	638.47	378.37	362.59	379.09	424.2
USP21	-0.841958	0.0353236	0.744122	176	205	246	119	134	60	4.38	3.94	4.45	2.51	3.06	1.48
PAK6	-0.756617	0.0353667	0.744122	177	221	293	141	131	92	3.01	3.15	3.88	2.14	2.23	1.62
ARHGAP24	0.510982	0.0353924	0.744122	529	477	529	759	576	654	11.21	8.81	8.82	14.15	11.8	14.99
ZFP36L2	-0.468773	0.0354064	0.744122	802	1021	1268	657	664	654	13.93	13.93	16.14	9.66	11.01	11.46
KLK7	0.455006	0.0355308	0.745705	6155	10257	10475	12834	11084	8828	274.38	355.69	339.79	480.55	468.24	394.41
LOC102176997	-0.926979	0.0356029	0.746189	254	198	336	226	104	55	10.48	6.42	10.16	7.88	4.09	2.29
EPN1	-0.970223	0.0357135	0.746365	265	183	275	219	58	72	7.3	3.96	5.55	5.1	1.52	2
TMSB4X	0.414346	0.0358825	0.746365	7892.99	9142	9982.98	11183	11050	9964.41	1483.58	1354.8	1377.87	1761.12	1970.85	1898.54
DTX2	-0.66232	0.0359569	0.746365	271	421	549	329	191	181	7.97	9.69	11.8	8.01	5.44	5.4
WIZ	-0.808099	0.0361044	0.746365	146	263	312	178	84	106	1.83	3	2.99	1.9	1.08	1.43
STS	0.827372	0.0361597	0.746365	81	101	152	226	183	120	1.78	1.74	2.43	4.19	3.8	2.66
COL1A1	-1.5275	0.0362172	0.746365	5388	102489	280906	37492	48328	25043	59.67	890.16	2264.08	348.19	517.28	280.29
SERPINA12	0.5823	0.0363116	0.746365	535	475	974	999	997	639	22.6	15.82	30.15	35.72	40.3	27.29
ACKR1	-1.18172	0.0363481	0.746365	148	75	62	41	40	37	4.79	1.91	1.47	1.12	1.24	1.21
RGL1	0.524667	0.0364457	0.746365	487	639	855	715	961	816	6.51	6.71	8.38	8.09	12.26	11
ENTPD3	0.689042	0.0364491	0.746365	190	152	187	298	251	228	4.63	2.91	3.34	6.11	5.75	5.6
FGF21	1.62234	0.0365306	0.746365	57	28	4	139	86	48	2.98	1.15	0.15	6.14	4.29	2.53
STMN2	0.654815	0.0365643	0.746365	217	238	290	286	439	311	6.83	5.88	6.69	7.61	13.18	9.88
MYO5B	0.427537	0.0365938	0.746365	1901	2086	2833	2892	2846	2425	20.27	17.46	22.48	26.71	29.41	26.29
GRHL1	0.418686	0.0367033	0.747595	5527	7404	7226	8347	8471	7213	121.42	124.61	120.17	164.39	186.38	157.81
TCP11L2	0.431495	0.0367972	0.748391	1232	1280	1348	1939	1424	1369	20.68	16.87	16.58	27.56	22.91	23.23
GATAD2A	-0.514508	0.0368473	0.748391	580	752	731	563	351	393	6.66	6.71	6.13	5.42	3.89	4.55
CORO1A	0.659587	0.0369633	0.748391	277	276	266	566	254	374	12.44	9.74	8.76	21.47	10.87	16.95
SLC44A2	0.439982	0.0369654	0.748391	1625	1535	2254	2343	2251	1971	31.34	23.19	31.81	38.07	41.25	38.33
SPEG	-0.688659	0.0369886	0.748391	267	276	383	243	146	132	4.26	2.51	2.4	2.15	1.2	1.5
ADRA2A	-1.09181	0.0370752	0.749146	74	77	96	40	42	22	1.69	1.38	1.6	0.77	0.91	0.51
TRPV3	0.425733	0.0371639	0.749231	1677	1986	1755	2595	2017	1987	22.06	15.66	13.71	32.9	25.31	24.72
ATP6V1E1	0.440282	0.0372063	0.749231	1733	1978	2403	3295	2223	1985	112.07	100.55	113.94	179.75	136.95	129.61
B4GALT5	-0.625981	0.0372273	0.749231	432	397	425	219	229	282	6.57	4.74	4.74	2.82	3.32	4.32
EHD2	-0.648993	0.0373639	0.74926	719	660	1349	807	328	439	15.58	11.23	21.42	14.79	6.78	9.59
SCPEP1	0.508206	0.0374145	0.74926	926	664	965	1245	1167	893	33.86	19.07	25.86	38.46	40.69	32.94
PPM1D	0.461685	0.0374616	0.74926	686	830	710	988	856	920	14.08	13.45	10.77	17.18	16.79	19.04
FAAP100	-1.03772	0.037463	0.74926	95	103	254	94	38	63	2.03	1.73	3.97	1.7	0.77	1.36
CLDN10	-0.814102	0.0375177	0.74926	184	237	166	137	75	94	5.21	5.27	3.45	3.28	2.03	2.69
AEBP2	-0.440806	0.0375246	0.74926	1016	1441	1445	843	845	861	12.83	14.29	13.37	9.01	10.19	10.96
STARD5	0.509429	0.0376278	0.750334	442	549	552	663	751	547	29.22	28.67	27.15	36.86	48.62	36.42
EFNA2	1.40945	0.0377179	0.751072	5	11	14	22	18	30	0.18	0.31	0.37	0.66	0.61	1.08
C15H11orf96	-1.38011	0.0377637	0.751072	46	34	94	39	12	10	2.52	1.47	3.78	1.81	0.63	0.55
JADE2	-0.592474	0.0378536	0.751877	1776	960	1275	1087	688	715	18.1	7.87	9	9.95	7.04	7.95
ND1	-0.463935	0.0379677	0.75278	4293	5369	5804	2807	3930	3157	390.45	384.1	387.17	215.05	340.24	290.17
IQGAP2	-0.444851	0.0379982	0.75278	1226	1352	1268	854	886	802	13.37	11.57	10.13	7.88	9.22	8.81
GRIA3	-0.610466	0.0382674	0.757127	466	690	448	423	305	231	6.98	8.12	4.92	5.36	4.36	3.49
STUM	1.02948	0.0384013	0.758788	41	51	72	157	81	66	1.67	1.65	2.17	5.46	3.2	2.7
FBP1	0.551929	0.0384563	0.758889	663	636	588	1055	546	938	40.09	30.22	26.07	53.82	31.45	57.26
IQSEC1	-0.568917	0.0385229	0.759216	388	515	609	408	244	265	5.59	5.9	6.41	4.97	3.32	3.84
KRT19	-0.50917	0.0386177	0.759861	2766	2312	3361	2601	1272	1567	143.17	94.04	127.53	113.65	62.75	81.86
COX2	-0.457341	0.0388664	0.762034	16223	30074	28626	16499	16157	15365	2498.11	3648.33	3235.52	2132.65	2363.45	2395.78
TMEM86A	0.530676	0.0388665	0.762034	494	947	705	1030	1024	706	17.93	27.01	18.76	31.59	35.45	25.86
GORASP1	-0.498665	0.0391184	0.764612	815	930	1439	828	513	669	15.76	14.05	20.75	13.7	9.05	13.06
SLC22A17	-0.734069	0.0391626	0.764612	379	442	246	280	175	142	6.05	5.53	2.88	3.78	2.66	2.29
NACC2	-1.01868	0.0391984	0.764612	77	97	144	69	33	39	0.76	0.75	1.04	0.58	0.31	0.39
RPUSD1	-1.2798	0.0391993	0.764612	82	54	91	57	17	14	2.97	1.4	2.49	1.64	0.52	0.47
ZNF142	-0.612629	0.0395494	0.767853	476	450	659	471	231	245	4.82	3.58	4.89	4.04	2.23	2.5
MXD1	0.414323	0.0396253	0.767853	1432	1615	1588	2054	1664	1853	17.85	15.91	14.52	21.6	19.97	23.47
PIEZO1	-0.511298	0.0397477	0.767853	1040	875	1088	885	516	536	8.46	5.59	6.49	6.1	4.04	4.41
EFNA1	0.429908	0.0399799	0.767853	899	1076	971	1288	1227	1060	33.28	31.29	26.34	40.28	43.31	39.58
PDCD1LG2	1.06214	0.0399804	0.767853	82	70	35	93	117	148	2.13	1.37	0.6	1.85	2.64	3.56
ANXA9	0.574585	0.0400135	0.767853	736	518	1043	1458	752	906	26.35	14.55	27.49	44.17	25.78	32.83
EIF2B5	0.416962	0.0401191	0.767853	1451	1568	1523	1999	1804	1676	36.25	30.66	27.92	42.15	42.78	42.12
CCNB2	0.768865	0.04013	0.767853	97	109	123	211	132	164	4.7	4.15	4.37	8.64	6.1	8.02
MYOCD	-1.22682	0.0401608	0.767853	104	82	92	16	30	59	1.5	0.96	0.94	0.2	0.39	0.89
TBL3	-0.976818	0.0401832	0.767853	264	275	509	316	54	121	7.09	5.8	10.02	7.17	1.38	3.28
CCDC125	-0.858375	0.0402203	0.767853	139	182	133	81	61	84	4.16	4.1	2.82	1.96	1.71	2.51
JPH2	-0.913321	0.0403096	0.767853	85	155	152	69	65	50	1.25	1.8	1.64	0.86	0.92	0.74
LOC102184990	-1.33513	0.0403132	0.767853	23	43	68	25	7	15	0.76	1.11	2.07	0.7	0.22	0.5
GRIA4	-1.13542	0.0403783	0.767853	99	169	87	27	74	41	1.16	1.56	0.75	0.27	0.83	0.49
SDHB	0.45472	0.0403801	0.767853	616	919	891	1194	966	818	41.44	48.86	43.56	67.22	62.24	55.37
CC2D1A	-0.735146	0.0403851	0.767853	364	363	632	410	141	194	6.72	5.26	8.55	6.4	2.48	3.61
GPNMB	-0.469163	0.0405506	0.767853	5314	5087	4141	3835	2642	3183	127.18	96.2	73.49	77.97	61.26	77.51
MEGF8	-0.633963	0.0405725	0.767853	763	943	1173	934	295	471	4.4	4.27	4.96	4.56	1.62	2.74
PTGS1	0.680144	0.0405727	0.767853	294	230	468	430	633	340	7.49	4.6	8.74	9.27	15.39	8.74
FAM107A	-0.948935	0.0406143	0.767853	190	93	150	78	60	69	4.25	1.65	2.44	1.52	1.27	1.53
LOC102182692	-1.09464	0.0406288	0.767853	154	184	310	194	32	55	5.22	5.05	7.77	5.55	1.03	1.88
RAP1B	-0.436217	0.0407145	0.768518	1329	1716	1697	945	1010	1154	55.2	51.2	48.08	33.63	40.13	44.8
CTSB	0.457781	0.0409526	0.771043	8903	7083	10836	14190	9613	9712	297.83	191.82	266.25	384.39	330.04	333.62
BMP2	0.740806	0.04105	0.771043	168	132	136	238	253	175	9.78	6.04	5.8	11.69	14.03	10.28
PROCR	0.553268	0.0410667	0.771043	411	413	638	893	468	579	21.38	17.03	24.33	39.22	23.24	30.49
LOC102174708	-1.59374	0.041102	0.771043	8	45	94	9	19	12	0.71	3.15	6.13	0.67	1.61	1.08
PPL	-0.512666	0.041229	0.772471	3075	3804	6557	3862	2172	2364	31.19	30.29	48.73	33.15	21.03	24.17
UGT8	-0.90284	0.04148	0.776112	189	133	175	108	91	46	2.78	1.54	1.89	1.34	1.28	0.68
YOD1	0.408719	0.0415254	0.776112	6764	7394	7719	10706	8110	7519	53.45	45.87	44.7	71.6	61.17	59.89
GPALPP1	-0.560959	0.0416251	0.77617	386	506	453	322	230	270	8.69	9.71	8.15	7.07	5.4	7.22
PDZRN4	-1.23829	0.0416466	0.77617	31	110	89	41	30	15	0.33	0.91	0.69	0.37	0.3	0.16
PTGIS	-0.825457	0.0417077	0.77617	317	146	384	148	111	172	4.08	1.47	3.62	1.61	1.36	2.23
GALK2	-0.641917	0.0417874	0.77617	330	351	370	284	144	188	12.16	10.24	10.57	9.39	4.99	6.8
CD248	-1.49317	0.041835	0.77617	13	140	366	57	47	49	0.33	2.83	6.91	1.24	1.15	1.27
IGDCC4	-0.993009	0.0419385	0.777064	68	140	273	72	76	59	0.69	1.11	2.02	0.61	0.73	0.6
SMPD3	0.528573	0.0420582	0.777064	364	359	558	600	468	579	4.32	3.35	4.86	6.03	5.31	6.93
ABCA2	-0.804649	0.0421138	0.777064	175	160	325	150	108	80	1.81	1.3	2.47	1.31	1.07	0.84
LOC108638473	-1.33222	0.0422243	0.777064	26.94	24.51	66.09	16.33	10.61	13.9	1.13	0.81	2.04	0.58	0.43	0.59
SESTD1	-0.565348	0.042258	0.777064	727	589	602	354	443	377	17.14	10.98	10.31	7.08	9.99	9.02
IVD	0.541234	0.042301	0.777064	658	777	877	1601	723	762	13.69	12.71	13.38	28.18	14.36	16
CCL27	0.500991	0.042406	0.777064	879	929	770	1469	785	1103	46.7	38.78	29.99	65.88	39.74	59.15
SERPINF2	-1.51331	0.0424171	0.777064	25	71	174	52	7	24	0.77	1.7	3.87	1.34	0.22	0.82
PHACTR4	0.488339	0.0424366	0.777064	940	825	928	1056	1363	981	13.17	9.2	9.51	12.77	18.21	13.91
TNFSF8	1.04728	0.0424458	0.777064	42	50	49	59	116	82	1.33	1.24	1.13	1.58	3.5	2.61
RHBDL1	-1.34108	0.0426271	0.777574	61	82	139	69	8	25	2.19	2.32	3.66	2.1	0.27	0.91
TMCO6	0.791863	0.0427911	0.779628	121	148	112	277	206	123	4.65	4.51	3.08	8.77	7.63	4.65
MRPS34	-0.474471	0.0429424	0.780642	656	873	877	649	485	426	54.42	56.96	53.36	45.37	38.31	35.7
FOXI3	-0.874485	0.0430489	0.780642	135	104	197	81	70	62	2.7	1.63	2.89	1.37	1.34	1.25
PTGES3	-0.530694	0.0431079	0.780642	1402	1288	1314	611	924	939	48.62	35.08	33.4	17.9	30.55	32.85
CMTM8	1.55898	0.0431226	0.780642	2	5	19	24	20	22	0.35	0.46	1.64	2.37	2.69	3.4
MN1	-0.910247	0.0431836	0.780642	111	98	184	77	53	57	0.91	0.65	1.07	0.54	0.38	0.44
MTR	-0.501359	0.0434823	0.78458	735	691	771	613	430	376	7.45	6.07	4.98	4.92	4.37	4.09
MAGI2	-0.834517	0.043544	0.78458	126	171	246	103	106	60	1.64	1.75	2.33	1.14	1.32	0.79
DCAKD	-0.996754	0.0436049	0.78458	80	124	90	55	31	47	3.04	3.7	2.5	1.76	1.12	1.8
TRAPPC1	0.601764	0.0437328	0.785485	213	269	274	447	343	248	26.79	26.64	25.29	47.27	41.02	31.56
LOC102171650	-0.722784	0.0438291	0.786284	421	398	680	453	140	238	10.93	8.26	12.96	10.07	3.57	6.42
CIC	-0.771219	0.0439437	0.787412	203	232	389	218	84	133	2.24	1.87	3.01	1.8	0.91	1.47
HOMER2	0.41368	0.0440501	0.788137	1553	1646	1771	2385	1978	1633	56.17	47.41	47.5	73.28	69.09	60.1
GIGYF1	-0.533286	0.044088	0.788137	1019	852	1219	955	456	551	11.85	7.81	10.4	9.42	5.09	6.46
SCD	-0.449097	0.0442035	0.789274	1703	1640	2611	1613	1046	1257	130.52	98.84	146.75	104.22	76.35	97.32
NIF3L1	0.422828	0.0444689	0.790664	1081.54	1141.56	1274.18	1538.46	1547.58	1132.52	20.41	16.78	17.36	23.75	27.74	20.65
MAPK13	0.476581	0.0444895	0.790664	745	618	880	1211	858	773	39.89	26.01	34.55	54.74	43.79	41.78
TRRAP	-0.450323	0.0447495	0.794356	1817	1654	2676	1615	1080	1345	9.04	6.45	9.77	6.8	5.12	6.74
TNKS1BP1	-0.807653	0.0448992	0.796024	826	881	1892	1184	274	422	8.97	7.52	15.01	10.9	2.84	4.61
GOLGA7B	0.586825	0.0452281	0.798071	190	340	417	446	375	426	4.74	6.65	7.62	9.4	8.91	10.71
LOC106503217	1.18227	0.0453864	0.798071	20.1	26.2	54.41	110.13	57	38.12	1.51	1.55	2.99	6.97	4.07	2.89
TMEM39B	0.763276	0.0454095	0.798071	134	105	122	221	137	203	5.08	3.27	3.26	8.08	5.5	7.84
CLCN7	-0.573935	0.0454269	0.798071	760	723	1014	795	328	417	14.29	10.68	13.98	12.65	5.89	7.91
DAGLA	-1.50389	0.0454417	0.798071	21	52	73	14	27	3	0.23	0.45	0.59	0.12	0.28	0.03
PPP6R1	-0.685723	0.0455065	0.798071	538	601	1019	707	265	253	10.96	10.08	13.36	10.78	5.97	5.31
ESR1	-0.953301	0.0456187	0.798071	134	184	375	156	119	42	1.37	1.58	2.74	1.78	1.78	0.48
GNA11	-0.551861	0.0456285	0.798071	461	463	537	407	240	262	9.07	7.15	7.74	6.77	4.5	5.2
POPDC3	-1.49254	0.0456766	0.798071	43	24	47	25	2	11	2.21	1.04	1.7	1.17	0.11	0.61
SLC2A9	-1.22617	0.0456941	0.798071	68	123	64	36	12	50	1.89	2.69	1.3	0.85	0.32	1.4
LOC108634465	-1.00022	0.0457907	0.798337	103.04	179.21	73	58.21	55.81	46.79	21.65	29.71	11.27	10.24	11.12	9.97
PTPRE	0.492198	0.0458144	0.798337	495	450	587	745	526	676	6.58	4.65	5.63	8.2	6.68	8.88
CRLF1	0.77476	0.0459573	0.799091	97	126	127	229	113	199	4.01	4.09	3.85	7.99	4.45	8.3
FUT1	0.652969	0.046202	0.80233	145	169	190	308	203	206	4.98	4.56	4.79	8.94	6.65	7.14
SBSN	0.545048	0.0465806	0.807099	3089	5462	4508	4525	7743	4415	125.77	178.62	134.55	155.92	309.08	180.24
SEMA3C	-0.389996	0.0467981	0.808065	3500	4364	4341	3094	2810	2455	44.69	43.75	40.62	33.43	34.24	31.6
SUCNR1	1.03734	0.046923	0.809302	61	74	81	30	37	53	1	1.37	1.59	0.58	0.57	0.76
EGFL7	-1.00159	0.0473226	0.814345	252	300	499	329	45	112	9.34	8.79	14.53	11.11	1.62	4.08
CCL5	1.60004	0.0474231	0.815152	26	3	8	56	22	33	2.86	0.26	0.65	5.19	2.31	3.68
BPHL	-0.648429	0.0475002	0.815554	257	423	443	316	147	183	17.25	21.57	21.43	17.95	9.23	12.78
SLC36A2	0.653139	0.0476094	0.815605	153	231	378	318	403	317	4.99	5.91	9.03	8.76	12.52	10.42
GALNT16	-0.639757	0.0476105	0.815605	292	311	574	305	193	177	4.92	4.12	7.09	4.35	3.11	3.01
RNF2	-0.449143	0.0477944	0.815996	953	1219	941	738	643	677	20.17	20.25	14.59	13.21	12.98	14.44
TMEM229A	-0.982575	0.0481585	0.820914	88	99	206	63	35	76	2.36	2.09	4.05	1.43	0.9	2.06
AK2	0.399247	0.0482278	0.820914	974	1076	1140	1312	1197	1266	55.36	43.47	40.49	53.8	56.19	64.18
GFPT1	-0.412182	0.0483937	0.820914	2747	4263	4092	2386	2418	2567	29.86	30.42	29.97	27.28	28.49	29.22
ICOS	1.38457	0.0484056	0.820914	14	24	44	57	18	110	0.35	0.47	0.81	1.21	0.43	2.79
IRX1	-0.898411	0.0484531	0.820914	119	120	160	102	47	47	3.87	3.2	3.6	2.89	1.17	1.54
ABCA1	0.414035	0.048485	0.820914	7009	8435	8650	9067	10839	8677	45.19	42.16	40.5	49.19	66.2	55.73
ACSS1	-0.521143	0.0485173	0.820914	540	470	665	367	312	369	10.69	7.3	9.64	6.14	5.89	7.36
LOC102187255	1.65814	0.0485883	0.820914	14	11	0	22	30	23	0.37	0.23	0	0.5	0.76	0.62
NDE1	0.384641	0.0488367	0.820914	3029	3419	3615	4637	3739	3483	125.74	108.33	102.95	155.41	151.95	138.77
TOX4	0.401587	0.048867	0.820914	1491	1751	1637	2364	1762	1719	37.93	34.98	30.52	50.84	42.75	44.1
TRAM1	-0.462814	0.0488945	0.820914	1186	2268	2113	1133	1095	1313	43.16	56.33	44.72	27.74	38.88	45.67
RHOT2	-0.667389	0.049023	0.820914	281	427	411	325	127	189	8.11	9.67	8.69	7.93	3.5	5.5
CFP	0.507004	0.0491062	0.820914	337	446	667	635	586	591	9.31	9.68	13.51	14.83	15.45	16.47
PIK3CG	0.547319	0.0491089	0.820914	303	283	316	435	348	410	4.69	3.7	3.58	5.43	5.16	6.46
IVL	0.498254	0.0491257	0.820914	4303	3246	3062	6047	4287	3627	150.99	89.41	78.63	179.44	143.25	128.27
BAIAP2	-0.442846	0.0491637	0.820914	1625	1448	2253	1533	1023	990	51.38	35.94	51.11	41.38	30.97	28.55
FAM83C	0.517032	0.0491638	0.820914	871	920	1130	2007	861	976	15.44	12.81	14.68	30.09	14.56	17.44
HADHA	0.384387	0.0492148	0.820914	2448	3044	3365	4003	3313	3048	58.73	57.35	59.17	81.2	75.82	73.74
SCRIB	-0.742831	0.049217	0.820914	413	302	724	395	136	249	4.84	2.78	6.22	3.92	1.52	2.94
TRIM55	1.30729	0.0492723	0.820935	18	11	10	35	33	22	0.43	0.19	0.18	0.79	0.75	0.76
ACP7	0.535509	0.0494678	0.822425	591	492	601	1028	722	497	12.87	8.36	9.77	18.84	15	11.03
TMEM43	-0.523355	0.0495365	0.822425	705	994	1678	908	590	580	19.67	22.19	34.56	21.23	15.8	16.6
LRRC8B	-0.567106	0.0495905	0.822425	370	540	413	257	288	252	5.98	6.85	4.89	3.51	4.39	4.1
FAM26E	0.417418	0.0496797	0.822425	730	883	945	1037	1068	943	17.81	16.92	16.9	21.39	24.86	23.2
FLT4	-0.841678	0.0497347	0.822425	195	125	422	120	109	133	2.13	1.07	3.37	1.11	1.14	1.46
HSP70.1	-0.973536	0.0498132	0.822425	9036.2	2551.34	2744.84	4024.07	2150.37	1096.74	334.06	74.09	74.38	125.69	75.8	40.9
ERCC6	0.389409	0.0499754	0.822425	1576	2081	2187	2399	2352	2068	13.98	14.57	14.23	18.06	19.8	18.46
ASGR1	1.34492	0.0500099	0.822425	29	23	6	42	51	45	1.73	1.08	0.26	2.12	2.91	2.72
LARGE2	-0.692286	0.0500893	0.822425	366	313	382	329	131	151	7.94	5.33	6.07	6.03	2.71	3.3
LOC102180663	1.11959	0.0501144	0.822425	18.79	26.01	30.81	47.68	32.58	65.35	0.49	0.53	0.59	1.05	0.81	1.72
2021-09-10	-0.440027	0.0501195	0.822425	825	1144	1386	714	766	699	27.59	28.96	31.5	20.74	26.24	24.11
RTP4	1.25365	0.0502982	0.824467	24	19	18	45	66	22	0.82	0.51	0.45	1.29	2.14	0.75
DPY19L4	-0.450198	0.0504354	0.824955	917	1604	1375	887	711	930	11.25	15.48	12.34	9.21	8.31	11.47
OGFRL1	-0.406157	0.0505038	0.824955	1262	1221	1551	1064	801	882	10.17	7.7	9.18	7.28	6.14	7.17
LRRC32	-0.53999	0.050581	0.824955	650	475	611	465	317	316	7.6	4.25	5.63	4.58	3.03	3.42
KCNE4	-1.13022	0.0505942	0.824955	36	75	52	24	17	25	0.88	1.44	0.93	0.5	0.4	0.62
CALCOCO1	0.42272	0.0506261	0.824955	1238	1056	1540	1828	1537	1280	26.99	18.09	24.63	33.84	31.99	28.17
SH3BP2	-1.10696	0.0508374	0.825953	115	221	146	125	17	65	3.54	5.34	3.29	3.25	0.5	2.02
SRPX	0.474971	0.0508452	0.825953	455	737	868	810	920	778	18.24	23.3	25.39	27.37	35.15	31.41
NOVA1	-0.738936	0.050878	0.825953	233	218	356	116	198	111	3.89	2.84	4.33	1.63	3.14	1.86
BRF1	-1.08156	0.0510125	0.827252	79	74	185	82	36	26	1.15	0.85	1.98	1.01	0.5	0.38
RAPGEF4	0.418768	0.051126	0.828209	665	904	1100	1137	1012	1013	10.31	11.01	12.52	14.94	14.99	15.84
HDAC4	-0.675676	0.0514039	0.830194	448	375	690	440	153	271	3.42	2.25	3.86	2.85	1.12	2.09
EPHA4	0.382788	0.0514959	0.830194	4414	4520	5373	6395	5340	5079	44.1	35.46	39.34	54.06	50.92	51.17
NR4A1	-1.56513	0.0515305	0.830194	238	54	179	129	24	6	6.48	1.11	3.89	2.83	0.71	0.16
RAI1	-0.871878	0.0515652	0.830194	234	260	679	346	104	127	2.09	1.82	4.43	2.61	0.88	1.14
EIF3K	0.420821	0.0516229	0.830194	1023	1100	1094	1691	1206	1032	105.44	88.64	82.2	145.99	118.37	106.91
ITGAX	0.676972	0.0516511	0.830194	182	160	321	324.4	224	389.07	2.55	1.76	3.29	3.84	2.99	5.49
PXDC1	-1.02968	0.0516839	0.830194	213	146	287	193	30	74	7.65	4.12	7.55	5.86	1.03	2.68
PSMG4	-0.545139	0.0517192	0.830194	554	807	882	643	279	464	115.22	132.38	134.73	111.92	55.02	97.88
BMPR1B	0.598585	0.0517506	0.830194	198	188	300	313	311	299	3.61	1.5	2.82	4.04	5.7	4.04
LOC102181374	-0.488009	0.0517949	0.830194	1105	1845	1247	1069	634	994	61.57	80.8	50.94	50.27	33.67	55.91
SP5	-1.5467	0.051931	0.830339	11	35	53	20	8	2	1.57	1.97	1.79	1.52	0.74	0.42
HIVEP2	-0.48194	0.0519558	0.830339	1047	1701	1887	776	1160	951	6.56	8.34	8.72	4.13	7	6.01
INHBA	1.02489	0.0523074	0.830339	20	65	63	87	90	84	0.57	2.84	1.32	3.24	3.51	4.2
LOC108636663	0.479492	0.0523198	0.830339	3455.25	4464.58	5003.65	3827.73	6009.45	5916.31	536.15	545.79	569.91	498.55	885.8	929.63
KPNA5	-0.693159	0.0523681	0.830339	167	247	276	157	94	130	2.14	2.5	2.55	1.67	1.13	1.65
CTHRC1	-1.60319	0.0524147	0.830339	6	63	186	30	24	16	0.3	2.52	6.93	1.29	1.16	0.82
ADARB1	-0.415473	0.0524906	0.830339	1001	1030	1335	894	677	700	13.06	10.77	13.54	10.53	7.04	9.02
ELOVL3	0.430881	0.0525011	0.830339	3560	3493	3763	5953	4138	3268	175.11	135.01	135.69	247.23	194.01	162.23
LOC102178767	1.07602	0.0526923	0.830339	20	113.71	109	102	194	134.88	1.63	7.27	6.5	6.99	15.01	11.08
MAP2K3	0.394224	0.052718	0.830339	847	1061	1099	1250	1199	1083	28.08	27.63	26.71	35.02	37.91	36.22
C23H6orf15	1.08923	0.052735	0.830339	30	45	61	118	35	106	2.14	2.52	3.19	7.09	2.37	7.62
MX2	1.23702	0.052758	0.830339	56.34	91.73	10.71	127.13	123.54	96.28	1.32	1.69	0.18	2.47	2.71	2.28
LRP5	-0.617131	0.0527669	0.830339	468	611	1188	652	348	316	5.85	6.04	10.96	6.93	4.18	4.01
KCTD11	0.541348	0.0528396	0.830339	480	438	562	988	512	483	11.31	8.1	9.7	19.68	11.51	11.48
ATG7	0.439481	0.0528569	0.830339	511	586	696	849	666	668	10.02	9.01	10.02	13.1	12.33	13.19
GALNT3	-0.586273	0.0528731	0.830339	289	395	384	205	182	245	6.42	6.89	6.25	3.85	3.85	5.49
ABHD5	0.386893	0.0528821	0.830339	2265	2565	2390	3303	2682	2568	68.21	60.46	52.18	83.21	75.83	76.7
TPPP	-1.18618	0.0528969	0.830339	136	109	264	153	20	36	1.95	1.24	2.89	1.93	0.29	0.52
TRAM2	-0.730194	0.0529608	0.830485	212	630	701	200	327	264	2.13	4.98	5.17	1.7	3.14	2.68
SLC12A8	1.22113	0.0531972	0.833331	15	12	12	28	28	27	0.41	0.26	0.24	0.64	0.72	0.74
LOC102174924	0.906695	0.0533845	0.834512	88	55	58	110	115	121	2.88	1.42	1.38	2.98	3.5	3.92
LIMS2	-0.824056	0.0534732	0.834512	271	172	451	259	93	111	10.47	5.34	13.06	8.64	3.54	4.42
MYOC	-0.607548	0.0534768	0.834512	2601	1359	3254	2172	1232	963	81.8	33.65	75.31	57.93	37.1	30.67
ST3GAL5	0.702245	0.0534923	0.834512	186	112	244	298	209	288	9.07	4.4	8.85	12.66	10.87	14.21
C15H11orf52	-1.20097	0.053571	0.834884	31	43	54	25	9	16	5.54	2.39	2.8	3.53	0.83	1.14
F8	-0.525057	0.0536356	0.835033	738	657	634	378	404	491	5.97	4.17	3.76	2.59	3.12	4
NRP2	0.39876	0.0537014	0.835203	3316	3128	4070	4459	3559	4438	31.64	23.16	28.52	36.35	32.24	42.24
PODN	-0.64948	0.0542198	0.839847	442	252	630	257	249	248	10.11	4.54	10.54	4.98	5.45	5.74
LOC102178426	0.453295	0.0544264	0.839847	2277.25	1776.43	2980.64	3780.29	2236.35	2731.65	105.41	64.61	101.14	147.76	98.67	127.6
PEG3	-0.732499	0.0546325	0.839847	205	184	384	170	152	92	1.13	0.79	1.54	0.77	0.82	0.53
TCF3	-0.549589	0.0546325	0.839847	390	608	694	484	244	310	5.81	7.18	7.6	6.11	3.5	4.69
NBEAL2	-0.539826	0.0547138	0.839847	539.17	674	1182	629.75	356	475.08	3.77	3.63	5.94	3.66	2.29	3.25
TUBE1	-0.64512	0.0547187	0.839847	227	288	231	154	126	150	7.9	8.59	5.96	4.62	4.04	5.51
LOC102169849	-1.11817	0.0547694	0.839847	54	106	97	43	48	14	4.95	7.64	6.52	3.32	4.19	1.3
WNT2B	0.880146	0.0547953	0.839847	59	66	69	100	87	132	1.72	1.51	1.48	2.47	2.42	3.88
LOC102184089	-0.939635	0.0547954	0.839847	120	67	186.88	64	55	55	1.78	0.78	2.03	0.8	0.78	0.82
PTPRB	-0.447719	0.0547969	0.839847	1667	1329	1992	1030	1267	975	13.42	8.19	11.84	7.21	10.05	7.87
PPP1R12C	-0.609738	0.054826	0.839847	282	333	393	285	152	163	6.48	6.08	6.62	5.55	3.38	3.83
KRT36	0.496367	0.0550488	0.839847	483	453	708	915	525	655	21.13	15.57	22.7	33.8	21.89	28.91
PCDH7	-0.379359	0.0551372	0.839847	4565	5472	5564	4387	3099	3350	42.02	37.99	37.18	33.63	26.57	29.25
LOC102190745	1.04453	0.0552642	0.839847	74.44	266	87.05	181	455.43	131	1.97	5.52	1.68	4.04	11.47	3.49
NFE2L1	0.375107	0.0554184	0.839847	4320	5080	5966	6804	5858	5193	60.23	55.63	60.84	80.14	77.83	72.97
LOC102171960	-1.15944	0.0554414	0.839847	99	46	96	18	34	44	1.96	0.71	1.39	0.3	0.64	0.88
STEAP1	-0.584591	0.055444	0.839847	357	480	384	253	184	294	23.59	24.79	19.3	14.1	11.73	19.74
LOC102178843	-1.31115	0.0556215	0.839847	22	39	66	30	8	8	4.51	6.31	9.94	5.15	1.56	1.66
RDH5	-1.17651	0.0556245	0.839847	52	32	99	38	17	18	2	0.97	2.72	1.24	0.58	0.7
LPCAT2	0.634676	0.0556435	0.839847	178	192	232	217	297	311	6.8	5.76	6.5	7	10.82	11.99
GLTP	0.415569	0.0558658	0.839847	1306	1751	2262	2456	2200	1649	52.98	56.26	67.26	84.17	85.09	67.5
CCNC	-0.537355	0.055908	0.839847	708	984	553	577	374	464	22.66	24.76	12.91	15.79	11.26	14.74
LOC108635630	1.25602	0.0559572	0.839847	21.53	7	22.93	31.19	35.99	43.75	2.44	0.63	1.91	2.98	3.89	5.02
KITLG	-0.536112	0.0559663	0.839847	1079	2131	1393	686	984	1108	12.86	19.97	12.18	6.92	11.21	13.33
PALM	-0.803107	0.0560115	0.839847	585	393	465	502	126	165	14.28	7.64	8.34	10.28	2.89	4.04
FAM127A	1.17027	0.0560184	0.839847	35.64	12.8	27.69	59.24	62.25	37.14	1.93	0.54	1.1	2.7	3.21	2.03
LOC102183372	-0.606009	0.0560588	0.839847	1492	1461	3724	1959	920	1034	16.9	12.99	30.91	18.77	9.94	11.81
MEIOB	1.12077	0.0560861	0.839847	24	29	89	121	100	49	0.6	0.57	1.64	2.54	2.4	1.24
LOC108638289	1.14221	0.0561321	0.839847	12.02	85.91	102.85	136.1	156.32	84.76	0.9	5.04	5.62	8.56	11.1	6.38
EPS8L2	-0.638989	0.0562257	0.839847	354	484	513	433	159	203	7.36	7.79	7.95	7.69	3.16	4.26
DOK4	0.551498	0.0562756	0.839847	379	322	471	763	413	399	10.16	6.73	9.64	17.55	10.56	11.09
PRSS23	0.723752	0.0563164	0.839847	101	92	143	170	166	159	4.52	3.23	4.69	6.42	7.08	7.18
CLDN1	0.389244	0.0563664	0.839847	6939	8787	9336	12689	8565	8390	147.71	146.88	145.64	228.41	173.93	180.09
SIGIRR	-1.04707	0.0564371	0.839847	80	92	115	61	16	49	3.22	2.91	3.33	1.94	0.62	2.01
MRPL15	0.400948	0.0564429	0.839847	944.32	1361.49	1106.5	1632.04	1248.91	1184.59	21.01	23.79	18.04	30.71	26.51	26.58
LOC102183623	-1.54103	0.0565476	0.839847	19.73	59.06	19.2	5.38	19.33	4.46	1.37	3.23	0.98	0.32	1.28	0.31
GUCD1	-0.632456	0.0565643	0.839847	518	741	614	608	190	317	10.88	12.58	9.51	11.11	3.67	6.16
XDH	0.647111	0.0565688	0.839847	145	425	354	389	403	462	2.06	4.5	3.48	4.56	5.59	6.15
TWF1	-0.44569	0.0566763	0.839847	929	1183	884	673	646	663	19.37	19.37	13.51	11.87	12.85	13.94
GTF2F1	0.442428	0.0566778	0.839847	509	553	695	852	602	693	16.83	14.36	16.84	23.81	18.98	23.11
PDE8B	0.648641	0.0566887	0.839847	756	471	1158	1384	581	1401	11.44	5.52	12.85	17.53	8.26	21.56
SLC26A2	-0.421826	0.0567227	0.839847	4924	8699	7794	4411	4678	4970	39.41	55.23	46.25	29.81	36.29	40.04
POSTN	0.44833	0.0567521	0.839847	35238	65409	50304	54891	58149	68296	734.51	1062.85	763.89	959.43	1153.96	1430.1
SLC43A1	-0.818977	0.0567636	0.839847	170	142	338	162	103	66	5.03	3.3	7.32	4.05	2.9	1.97
NGFR	-1.09481	0.0569372	0.840389	34	141	160	38	40	55	0.67	2.19	2.32	0.64	0.76	1.1
GRIK4	-1.26559	0.0569508	0.840389	41	27	56	8	21	16	0.78	0.41	0.78	0.13	0.38	0.31
CERK	-0.649614	0.056995	0.840389	635	627	1407	816	295	422	10.79	8.37	17.52	11.73	4.78	7.23
LOC102176522	0.501708	0.0570812	0.840389	2264	2055	2869	4051	1758	3447	68.33	48.68	63.47	103.35	50.71	104.93
LANCL2	0.408382	0.0571009	0.840389	804	778	912	1086	976	923	13.14	9.98	10.92	15.02	15.22	15.21
LOC102169935	0.40089	0.0571591	0.840389	1893.11	2221.09	2224.91	2438.57	2861.41	2178	48.36	43.75	42.14	52.62	70.36	56.85
ACTG2	-0.543625	0.057272	0.840389	1624	1659	1354	660	1282	898	81.2	65.2	49.72	27.89	61.12	45.32
ITGAL	0.701527	0.0573503	0.840389	104	105	150	206	170	148	1.4	1.08	1.44	2.75	2.64	2.13
CYFIP2	0.41977	0.0575152	0.840389	1221	1639	2185	1864	2170	1886	12.29	13.01	16.85	16.52	22.18	20.23
LOC100861174	1.77103	0.0576168	0.840389	27	4	2	66	36	14	3.92	0.46	0.21	8.04	4.96	2.06
TMEM186	-1.0025	0.0576638	0.840389	104	70	206	88	50	33	4.68	2.48	6.8	3.35	2.15	1.5
SLC16A10	-0.691306	0.0576818	0.840389	156	225	264	109	133	109	1.28	1.45	1.59	0.76	1.04	0.9
RORB	-0.804229	0.0577167	0.840389	108	170	183	80	57	96	0.78	0.96	0.97	0.49	0.39	0.7
NDRG1	0.413333	0.0578507	0.840389	3454	3126	3572	4302	4618	3303	78.09	55.5	59.18	82.24	99.6	75.3
SPP1	-0.622246	0.0579401	0.840389	5299	12957	5122	3719	5463	4230	380.67	704.36	250.22	230.84	356.42	294.94
TRDMT1	-0.720756	0.0579964	0.840389	162	176	180	102	98	83	8.62	7.36	7.02	4.57	4.97	4.46
NDNF	0.52762	0.0580008	0.840389	465	501	1035	797	779	936	3.17	2.68	5.17	4.6	5.07	6.43
ATG9B	0.462531	0.0580036	0.840389	484	476	620	847	569	558	8.06	6.23	7.57	12.07	9.05	9.42
VANGL1	0.376436	0.0580648	0.840389	1044	1290	1562	1679	1478	1353	11.11	10.86	12.3	15.33	15.04	14.65
ABI3BP	0.472706	0.0582654	0.840389	1470	2524	3607	2846	3294	2992	21.86	29.57	39.11	35.65	45.91	44.42
CIDEB	-1.02231	0.0583569	0.840389	51	96	90	38	44	21	1.95	3.48	3.98	2.15	1.82	0.81
GAS6	-0.926773	0.0584943	0.840389	215	155	349	222	48	81	5.9	3.34	7.01	5.15	1.26	2.24
SLC25A37	0.390475	0.0585605	0.840389	1483	1638	1931	2555	1755	1683	25.98	22.12	24.71	37.86	28.92	29.19
NAA60	-0.484574	0.058608	0.840389	516	613	696	490	292	394	11.91	11.24	11.86	9.43	7.45	9.7
CTTNBP2NL	0.386122	0.058629	0.840389	1139	1491.98	1627.29	1704	1712	1531	15.19	15.63	15.91	19.23	21.79	20.59
PLAGL2	0.454149	0.0586589	0.840389	858	656	808	1121	974	812	11.81	6.07	7.19	13	11.36	10.53
HEYL	0.634301	0.0588069	0.840389	147	173	319	354	232	291	2.87	2.68	4.62	5.71	4.28	5.86
TNXB	-0.553047	0.0588136	0.840389	3261	2701	7311	2885	2927	2118	18.21	12	29.77	13.89	15.34	12.02
TMEM102	-0.687241	0.0588812	0.840389	150	239	252	146	91	118	4.86	6.07	5.99	3.98	2.86	3.87
SEC61G	-0.552875	0.0589707	0.840389	309	515	423	258	266	231	44.84	58.86	45.05	31.44	36.68	33.93
RECK	-0.530797	0.0589968	0.840389	464	781	1149	489	543	409	6.48	9.45	12.96	6.15	7.54	6.18
MNT	-0.853989	0.059049	0.840389	109	112	126	65	64	44	1.43	1.15	1.21	0.72	0.8	0.58
LOC102178621	0.470326	0.059089	0.840389	703.98	798.7	728.71	1348.74	805.53	687.51	94.03	84	71.43	151.39	102.28	92.93
IL15RA	0.941949	0.0590935	0.840389	69	57	66	195	73	78	2.84	1.94	2.2	7.34	3.11	3.56
NUP93	0.421959	0.0591745	0.840389	678	872	1070	1363	933	857	16.7	16.86	19.31	28.38	21.92	21.28
NFIC	-0.609201	0.0592813	0.840389	427	568	1192	375	504	355	4.15	4.29	8.38	3.04	4.64	3.45
HS3ST1	-1.28556	0.059365	0.840389	56	42	34	35	10	7	2.53	1.49	1.13	1.33	0.43	0.32
CAST	0.382425	0.0594703	0.840389	4382	5652	7242	6839	6517	6550	61.42	62.22	73.99	80.66	86.98	92.46
IGF1	-0.549067	0.0596871	0.840389	565	1328	1737	769	601	778	12.56	19.65	26.82	18.82	11.54	12.11
IGFBP4	-1.13466	0.0597111	0.840389	101	95	355	142	25	58	12.57	9.31	32.43	14.86	2.96	7.3
KANK3	-0.918348	0.0597225	0.840389	147	70	164	82	54	49	2.42	0.81	2.31	1.19	0.84	0.71
ZBTB47	-0.654379	0.0597694	0.840389	273	413	623	386	158	202	4.42	5.35	7.51	5.33	2.49	3.34
NAT9	-0.535974	0.0597946	0.840389	405	476	649	448	262	243	13.03	11.98	14.88	12.28	8.24	8.21
LY86	1.12427	0.0598603	0.840389	42	19	54	79	42	105	4.49	1.6	4.23	7.11	4.27	11.35
IGHMBP2	-0.789966	0.0598729	0.840389	199	147	215	158	67	76	2.68	1.56	2.12	1.8	0.86	1.03
PDS5B	-0.393475	0.0599041	0.840389	1924	2191	2201	1360	1392	1544	16.51	14.77	13.84	9.87	11.4	13.37
LOC108633209	-1.21301	0.0599761	0.840389	65	39	85	48	18	10	1.19	0.56	1.14	0.74	0.31	0.18
DOCK8	0.372165	0.0600196	0.840389	3331	4165	4652	4671	4698	4601	21.07	20.83	21.61	24.9	28.44	29.34
ZBTB7B	-0.509811	0.0600635	0.840389	909	924	1055	971	451	450	16.29	13.08	14.18	14.98	8	7.67
ADCY2	0.601601	0.0601785	0.840389	216	202	427	363	383	378	3.54	2.6	5.13	5.04	6	6.25
EBAG9	-0.598799	0.0601929	0.840389	307	303	287	198	151	189	8.5	7.06	6.32	4.93	4.07	5.53
FAM234B	0.517306	0.0602725	0.840389	411	300	464	594	429	504	9.15	5.25	7.57	11.19	9.12	11.32
LOC102174322	1.26286	0.060282	0.840389	11	12	22	21	48	25	0.83	0.72	1.22	1.33	3.46	1.91
KLHDC7A	-1.08419	0.0603227	0.840389	39	60	100	39	16	28	0.29	0.36	0.55	0.25	0.12	0.21
PITPNM2	-0.61582	0.0603638	0.840389	294	393	528	359	151	206	2.61	2.78	3.51	2.75	1.3	1.86
AHNAK2	-0.51377	0.0603938	0.840389	2020	2446	4761	2717	1564	1470	10.23	9.72	17.67	11.65	7.56	7.5
LOC108637403	-0.644421	0.0604073	0.840389	717	775	1276	951	278	395	12.72	10.8	16.59	14.27	4.71	7.07
TESK1	-0.666008	0.0604857	0.840389	404	251	416	315	148	164	10.91	5.33	8.24	7.19	3.81	4.47
CASQ2	1.13198	0.060503	0.840389	50	16	89	135	59	112	1.29	0.32	1.68	2.94	1.45	2.91
ADGRE2	1.158	0.0605197	0.840389	18.21	45	46.13	33.33	66.42	107.65	0.63	1.23	1.18	0.98	2.21	3.79
AIM1	0.425449	0.0605296	0.840389	5275	7509	7704	6674	9202	8280	42.42	47.38	45.62	45.62	70.96	67.25
RAPGEF1	-0.433645	0.0605451	0.840389	854	1106	1190	877	712	510	9.74	9.79	9.32	8.21	7.45	5.77
TCHH	0.393347	0.0606073	0.840389	142684	204201	190098	196875	229004	199094	1677.34	1882.65	1638.08	1959.84	2556.56	2356.13
CDKN1C	-1.20764	0.0609258	0.840389	31	36	25	13	12	11	1.33	1.21	0.79	0.47	0.49	0.48
ABTB1	-0.595806	0.0609354	0.840389	308	405	633	386	197	215	9.22	9.53	13.89	9.77	5.63	6.49
MRC2	-0.61355	0.0610095	0.840389	815	1173	3006	1186	843	801	9.29	10.5	25.11	11.44	9.17	9.2
FGL2	0.414451	0.0610477	0.840389	2404	2865	3087	2854	3066	3941	106.31	99.54	100.07	106.59	129.25	175.86
SGSM2	-0.575163	0.0610521	0.840389	371	613	1104	495	376	352	4.96	6.53	10.79	5.69	4.85	4.76
PPP2R3A	-0.39197	0.0610567	0.840389	1599	2098	2024	1224	1371	1280	15.44	15.85	14.29	9.97	12.71	12.55
CCDC71L	-0.606579	0.0610961	0.840389	245	311	256	184	141	157	3.39	3.38	2.6	2.16	1.86	2.19
LOC102177760	-0.656034	0.0611142	0.840389	242	226	329	208	149	102	3.53	2.59	3.51	2.56	2.07	1.5
LOC102190581	0.621624	0.0612911	0.840576	248	191	317	426	221	406	4.88	3.13	4.78	7.23	4.19	7.93
TPRG1L	0.392453	0.0612938	0.840576	1074	1295	1147	1662	1390	1131	65.03	61.7	50.94	85.03	80.34	69.11
SLC7A8	0.400667	0.0615718	0.841932	1439	1256	1431	1879	1604	1472	24.28	16.63	17.68	26.8	25.8	25.02
KIAA1671	-0.561292	0.0616046	0.841932	431	642	942	600	277	345	2.51	2.94	4.02	2.96	1.54	2.03
DES	-0.49602	0.0616142	0.841932	3350	2452	3280	1709	2550	1537	97.01	55.77	69.62	41.83	70.43	44.89
RPS2	-0.504643	0.0617496	0.842935	9186.09	20149	22435.5	11056.7	8062.7	12654.4	778.08	1342.25	1393.7	789.17	650.2	1082.98
ACOT8	-0.552353	0.0617986	0.842935	423	566	544	461	202	290	28.48	29.96	26.86	26.18	12.96	19.72
GNAI1	-0.435188	0.0619825	0.844606	806	1183	1081	907	605	540	16.05	18.5	15.77	15.27	11.49	10.84
PDGFA	-0.902298	0.0622583	0.844606	205	257	453	284	48	116	4.65	4.91	8.09	5.52	1.03	2.88
RNPEPL1	-0.68679	0.0622689	0.844606	252	320	670	349	170	168	6.07	6.06	11.83	7.11	3.91	4.08
RNF128	-0.504279	0.0623102	0.844606	363	591	541	383	292	268	8.61	11.01	9.41	7.68	6.61	6.42
LOC102172954	0.582148	0.0624529	0.845149	182	261	271	452	244	271	25.79	29.13	28.18	53.81	32.86	38.87
GLIS2	-1.18899	0.0625804	0.845149	44	114	368	121	41	39	0.8	1.62	4.89	1.86	0.71	0.71
KCTD15	-0.49815	0.062672	0.845149	545	756	1154	686	405	455	8.87	9.66	13.86	9.4	6.29	7.51
LOC102184018	0.998319	0.0627585	0.845149	82	26	97	143	83	147	5.49	1.38	4.48	7.97	5.24	9.43
TUBB2A	0.538557	0.0628292	0.845149	1652.66	1501.45	2532.76	4145.45	1734.49	1704.64	74.11	52.9	83.26	157	74.15	77.14
DCHS1	-0.622539	0.0629571	0.845149	290	442	919	368	304	260	1.69	1.97	3.92	1.81	1.68	1.53
WDR83OS	-0.453289	0.0632434	0.845149	563	702	903	584	379	454	76.04	74.66	89.5	66.28	48.66	62.05
BCAT2	0.549304	0.0632577	0.845149	233	236	419	414	350	386	5.08	5.1	7.64	10.11	7.84	12.08
MRGBP	-0.577376	0.0633286	0.845149	272	320	363	247	185	146	13.13	12.14	12.85	10.07	8.51	7.11
KLHL17	-0.728375	0.0633744	0.845149	116	201	218	120	86	81	3.17	4.16	4.17	2.55	2.11	2.06
PDLIM1	-0.453262	0.0633747	0.845149	578	723	662	518	416	362	28.04	27.56	23.55	21.22	19.24	17.73
CEP72	-1.01134	0.0634442	0.845149	76	155	173	118	35	30	1.02	2.11	2.35	1.52	0.57	0.48
LOC102174471	0.885027	0.0634449	0.845149	46.42	43	69.38	102.45	79	81.62	2.49	1.7	2.54	4.48	3.97	4.28
GRAMD1A	-0.70114	0.0634947	0.845149	301	235	364	280	118	115	7.07	4.26	6.13	5.82	2.69	2.72
LOC106503216	1.47624	0.0635413	0.845149	2.9	17	83.94	104.26	81	57	0.26	1.18	5.44	7.76	6.81	5.09
FAM234A	-0.873916	0.063766	0.845149	134	244	376	209	48	112	3.76	5.41	7.78	4.99	1.1	3.05
ZNF8	-0.767172	0.0638292	0.845149	131	145	163	67	82	80	2.61	2.28	2.32	1.16	1.6	1.63
GNG11	-0.451331	0.0638836	0.845149	678	644	961	510	464	514	56.56	42.25	58.79	35.85	36.85	43.32
LPAR6	-0.410752	0.0638906	0.845149	1396	2201	1490	1286	1064	1094	21.13	26.16	16.53	16.47	15.37	16.7
CNIH1	-0.416157	0.0640719	0.845149	1320	2405	2118	1254	1268	1334	17.2	24.6	20.22	13.82	15.76	17.52
C1GALT1	-0.421381	0.0641613	0.845149	850	1247	987	815	678	582	8.82	10.19	7.53	7.13	6.69	6.11
EIF4E2	0.426767	0.0641744	0.845149	485	603	660	689	706	694	12.93	11.8	14.85	21.88	25.07	25.8
SLC25A29	-0.448105	0.0642546	0.845149	619	782	833	540	382	543	8.6	8.61	8.61	6.89	5.4	8.13
SUB1	-0.434407	0.0642984	0.845149	1562	2656	1742	1534	1083	1352	30.25	40.39	24.73	25.13	20.01	26.4
TNFSF15	-0.753154	0.0643771	0.845149	331	215	239	210	150	77	9.83	5.02	5.2	5.27	4.25	2.31
OS9	0.369657	0.064399	0.845149	3694	4608	4552	5417	5226	4250	94.96	93.21	86.08	118.43	129.42	110.42
JOSD2	-1.16638	0.0644158	0.845149	49	61	48	43	11	12	3.92	3.78	2.84	2.86	0.81	0.98
LYL1	-0.926982	0.0644362	0.845149	88	93	81	39	45	40	1.58	1.32	1.08	0.58	0.78	0.73
RASSF3	0.413812	0.0645498	0.845149	904	992	794	1183	1082	991	17.55	15.13	11.3	19.43	20.05	19.4
SAMSN1	0.74577	0.0645695	0.845149	223	181	99	297	198	293	8.03	5.12	2.61	9.03	6.8	10.64
PLP2	0.40282	0.0645797	0.845149	1531	2445	3046	3001	2752	2420	129.68	162.88	189.22	214.2	221.93	207.11
GBA2	0.425454	0.0645831	0.845149	894	744	1092	1433	958	945	16.3	10.65	14.59	22.09	16.66	17.37
CDC6	0.623092	0.0646826	0.845149	132	266	208	283	226	316	3.67	5.78	4.23	6.64	5.91	8.81
DCLK3	1.21224	0.0647428	0.845149	13	15	14	24	42	21	0.31	0.28	0.24	0.48	0.95	0.5
HEXB	0.442398	0.0647813	0.845149	486.08	907.58	931.8	995.15	824.21	961.96	18.67	27.38	26.23	32.29	30.18	37.27
TSC2	-0.459891	0.0648004	0.845149	942	974	1365	1035	532	601	10.71	8.63	11.24	9.84	5.7	6.85
LOC102174594	1.69089	0.0649064	0.845149	0	212.52	184.57	554.38	366.5	182.8	0	11.97	9.7	33.49	25.01	13.23
CYGB	-1.16986	0.064929	0.845149	35	53	63	36	18	7	1.21	1.44	1.6	1.06	0.6	0.25
ZNF667	-0.502942	0.0649546	0.845149	532	623	489	324	352	367	10.31	9.41	6.84	5.22	6.48	7.2
PRKX	0.446093	0.0649644	0.845149	714	590	980	1040	985	767	16.09	11.01	17.51	20.43	23.12	19.11
NT5C	-1.48164	0.0651091	0.846307	16	50	113	19	3	32	1.55	3.81	8.02	1.55	0.28	3.13
ASB8	0.521254	0.0653172	0.847172	353	296	488	444	464	541	11.01	7.17	11.11	11.84	14.15	16.96
LOC102188668	-0.760626	0.0653429	0.847172	429	383	821	523.75	120	239	6.35	4.45	8.91	6.56	1.7	3.57
WDCP	-0.660613	0.0654436	0.847245	223	291	249	214	95	133	3.89	3.98	3.18	3.16	1.58	2.34
NOV	-0.531919	0.0654601	0.847245	421	387	672	284	294	326	12.97	9.36	15.17	7.39	8.64	10.13
BMP8B	0.591169	0.0655278	0.847384	163.89	211.47	338.28	301.27	278.18	360.61	3.42	3.47	5.17	5.32	5.54	7.59
CCDC24	-1.15393	0.0655823	0.847384	41	33	34	15	12	17	1.85	1.17	1.13	0.57	0.52	0.77
TJP3	-0.758435	0.0656698	0.847793	162	167	311	179	89	74	3.52	2.84	4.93	3.33	1.88	1.66
TWIST1	-0.844584	0.0657611	0.848251	84	168	185	83	86	45	2.99	4.7	4.83	2.5	2.92	1.62
S100B	-0.665109	0.0658868	0.849152	206	227	300	105	138	163	10.08	8.72	10.76	4.34	6.43	8.05
SLC9A3R2	-0.978451	0.0661746	0.851589	212	204	363	226	27	112	8.29	6.18	10.53	8.02	1.15	4.93
LOC102172133	0.407703	0.0662392	0.851589	743	790	1055	1114	842	1111	10.36	8.65	10.78	13.14	11.2	15.62
FDX1L	0.575666	0.0664122	0.852181	174.65	196.99	242	343.29	217.7	263.33	14.04	9.86	16.19	24.48	14.72	18.39
ADAMTS12	0.611129	0.0664641	0.852181	310	428	791	516	937	550	2.68	2.9	5.01	3.77	7.72	4.79
ABHD4	0.469532	0.0665093	0.852181	476	404	483	620	597	494	16.86	9.24	10.71	15.43	19.44	13.81
TBRG4	-0.522654	0.06653	0.852181	487	500	590	484	234	287	15.03	12.56	13.42	12.79	7.17	9.27
LOC102174506	1.18452	0.0665968	0.852181	12	29	10	41	31	33	2.31	4.82	2	10.84	9.25	6.43
HSF4	-1.00995	0.0668208	0.852181	154	70	128	96	40	30	6.39	2.37	3.87	3.29	1.64	1.28
LOC108635661	-1.09489	0.0669447	0.852181	233	158	69	91	92	23	14.86	8.39	2.85	5.07	5.42	1.79
MARVELD3	0.674764	0.066963	0.852181	101	175	139	183	172	231	3.87	5.28	4.27	6.04	6.88	10.19
HTR2A	-1.02579	0.067101	0.852181	90	52	156	34	59	35	1.1	0.5	1.4	0.35	0.69	0.43
C21H14orf28	-0.803765	0.0671345	0.852181	116	168	160	55	70	98	2.43	2.77	2.44	0.97	1.39	2.06
TGM1	0.432076	0.0671447	0.852181	1144	1179	1984	2290	1560	1362	28.08	22.73	35.69	47.53	36.53	33.72
SH3TC1	-1.01256	0.067191	0.852181	85	97	117	82	19	36	1.33	1.19	1.34	1.07	0.28	0.57
CLEC7A	1.03736	0.0672082	0.852181	47	54	85	46	98	183	2.16	2.23	2.87	2.2	5.17	9.86
SOAT1	-0.435831	0.0672116	0.852181	3929	5063	3851	3970	2724	2012	64.68	65.63	46.56	55.34	42.87	33.38
SSTR2	1.37098	0.0672462	0.852181	88	11	29	216	67	53	2.42	0.24	0.59	5.03	1.76	1.47
LOC102170823	1.26664	0.067352	0.852181	26	12	44	43	103	27	0.67	0.24	0.83	0.94	2.54	0.71
SLC43A2	0.586898	0.0673557	0.852181	183	203	257	403	263	210	3.75	3.43	3.86	6.99	5.15	4.51
GM2A	0.436157	0.0674995	0.852581	488	646	884	794	882	725	15.76	16.38	20.92	21.67	27.16	23.61
PNPLA5	-0.902923	0.067608	0.852708	327	166	298	268	76	62	12.06	4.8	8.05	8.36	2.67	2.31
KCNJ15	0.516269	0.0676225	0.852708	249	286	272	390	334	318	3.35	3.02	2.68	4.44	4.29	4.32
TSEN34	-0.579198	0.0676779	0.852708	344	318	428	324	172	172	20.19	14.67	18.42	16.05	9.62	10.19
MRPS12	-0.565707	0.0678737	0.854466	509	510	568	529	226	238	44.84	35.38	37.48	39.29	19.75	22.2
NRP1	0.376439	0.0681479	0.85623	2889	3617	4608	4125	4429	4179	31.61	31.06	36.95	38.17	46.22	46.08
CST6	0.380981	0.0681831	0.85623	16114	18534	20822	27449	21026	16831	2835.05	2570.25	2689.66	4048.9	3511.63	3000.56
AXIN1	-0.624443	0.0681959	0.85623	366	376	436	386	177	144	7.55	6.11	6.57	6.72	3.5	3.01
FBXO25	0.479702	0.0682392	0.85623	426	374	462	592	577	424	13.13	9.02	10.4	15.41	16.93	13.13
SLC26A6	0.637258	0.0684903	0.857784	115	181	171	295	192	168	2.96	3.65	3.23	6.45	4.74	4.38
PI4K2B	-0.452568	0.0685324	0.857784	526	882	737	529	398	472	8.96	11.8	9.2	7.63	6.47	8.11
IL20RB	0.378284	0.0686253	0.857871	1058	1166	1708	1771	1407	1381	57.75	49.75	72.79	83.4	72.33	79.41
ELOVL1	0.366926	0.0686523	0.857871	2641	2981	3619	4134	3651	2908	134.55	117.51	133.27	179.05	179.17	148.71
TMEM204	-1.52877	0.0689157	0.860456	93	16	66	24	2	31	1.67	0.23	0.87	0.36	0.03	0.56
TSC22D2	-0.385997	0.0690882	0.861901	1297	1248	1367	1117	816	794	7.72	5.8	6.31	5.64	4.61	4.75
CTSC	0.395844	0.0693566	0.86383	1710	2760	2308	2564	2931	2408	52.05	58.44	50.64	65.87	80.66	74.7
APBA3	-0.731569	0.0695619	0.864524	386	244	366	328	127	111	13.71	6.81	9.53	9.84	4.3	3.98
SAMD4B	-0.644449	0.0696103	0.864524	894	707	1100	987	291	341	18.92	11.66	16.9	17.69	5.85	7.23
NCF2	0.775828	0.0697147	0.864524	70	73	75	129	107	102	1.25	1.02	0.98	1.95	1.82	1.84
SH3PXD2B	-0.379619	0.0697154	0.864524	1074	1193	1558	912	853	852	8.69	7.58	9.24	6.25	6.59	6.95
BAALC	1.41269	0.0697183	0.864524	7	4	23	49	16	17	0.29	0.13	0.7	1.73	0.64	0.72
HAVCR2	0.777332	0.069827	0.864524	74	75	171	140	183	153	1.11	0.88	1.87	1.77	2.61	2.3
ATP13A5	-0.494604	0.0698599	0.864524	355	681	700	372	350	359	5.82	8.67	8.92	4.96	5.75	5.71
PLPP1	-0.372655	0.0699243	0.864524	1097	1539	1761	1205	895	930	25.19	27.75	29.64	23.4	19.61	21.54
CELSR2	-0.368879	0.0701747	0.865443	2371	2652	3722	2333	1865	1846	13.26	11.65	15.26	11.05	9.96	10.41
ZADH2	-0.428321	0.0701945	0.865443	669	649	813	503	470	449	8.21	6.49	7.39	5.06	5.7	5.82
ACSBG1	0.382838	0.0702607	0.865443	3513	3376	3692	5386	3831	3392	88.28	66.02	67.32	114.61	90.87	85.41
FAM160B1	-0.401169	0.0703254	0.865443	892	1163	1150	727	638	798	9.71	9.94	9.17	6.7	6.63	8.76
VWF	-0.468177	0.0703404	0.865443	1898	2261	4550	2282	1670	1592	13.57	12.69	23.84	13.81	11.4	11.48
APCDD1L	1.01286	0.0706235	0.866837	17	150	117	157	153	178	0.32	2.25	1.64	2.54	2.79	3.43
SLC39A13	-0.857598	0.0706919	0.866837	104	222	335	187	54	85	6.55	10.99	15.47	9.94	3.24	5.41
RASL12	-0.464634	0.0707459	0.866837	460	523	685	369	325	380	11.62	10.55	12.68	7.88	8.24	9.68
PIGC	0.428709	0.0708316	0.866837	671	826	728	956	1037	701	32.71	31.5	25.56	39.48	48.16	34.45
CD1E	1.2433	0.0708439	0.866837	21	100	29	53	191	61	0.77	2.87	0.78	1.63	6.64	2.24
NUP35	-0.48835	0.07091	0.866837	430	663	530	326	335	367	19.18	23.24	17.33	12.28	14.25	16.52
PDE8A	-0.498207	0.0710068	0.867321	505	457	672	307	381	339	10.56	7.63	10.29	5.32	7.72	7.33
VTCN1	0.577193	0.071514	0.870966	192	190	316	394	230	310	10.12	6.95	11.83	17.06	11.63	16.22
EIF2B4	0.407994	0.0715643	0.870966	880	1186	903	1128	1294	1105	37.42	39.67	28.13	40.48	52.33	47.26
HSF2	-0.548492	0.0717433	0.870966	379	714	404	302	320	291	10.3	15.35	8.14	6.96	8.3	7.98
PRUNE2	-0.375976	0.0718232	0.870966	2944	3534	3964	2159	2594	2373	14.42	13.59	14.23	8.96	12.14	11.72
RPAP2	-0.452336	0.0718302	0.870966	515	706	648	410	361	447	16.2	17.88	16.01	11.57	10.75	14.95
ITGBL1	-0.553565	0.0718433	0.870966	437	841	1368	497	583	470	3.81	5.75	8.74	3.67	4.85	4.13
LOC102184794	-0.564971	0.0719224	0.870966	819.99	820	1212	955	300.03	514.1	13.71	10.77	14.85	13.51	4.79	8.67
RAP1GAP2	0.53923	0.0719926	0.870966	184	378	432	471	368	427	1.74	2.81	3	3.83	3.33	4.09
PAG1	0.399138	0.0720012	0.870966	655	754	783	924	918	752	8.47	7.61	7.42	10.08	11.36	9.8
LOC108636660	0.490003	0.0720399	0.870966	1074.59	1408.95	1454.37	1047.16	1850.43	1930.58	166.75	172.24	165.65	136.39	272.75	303.35
ZDHHC16	0.588766	0.0720503	0.870966	147	181	208	319	204	205	5.82	5.68	5.64	10.66	7.7	8.13
HOOK1	-0.405339	0.0722874	0.871827	876	1368	1058	844	662	731	9.53	11.69	8.44	7.77	6.88	8.02
LOC102184912	-1.10959	0.0723019	0.871827	83.88	75.4	53.5	13.51	37.81	36.63	3.57	2.52	1.67	0.49	1.53	1.57
MIB2	-0.661684	0.0723511	0.871827	383	358	428	401	159	130	5.42	4	4.37	5	2.1	1.77
IBTK	-0.364065	0.0725151	0.871869	1216	1849	1803	1229	1088	1048	13.49	16.11	14.66	11.54	11.52	11.72
SPATA2L	-1.19335	0.0726644	0.871869	48	29	27	23	8	12	2	0.95	0.82	0.81	0.32	0.5
AP5M1	-0.369164	0.0726651	0.871869	1665	2375	1995	1601	1316	1283	14.85	16.9	13.43	12.08	11.57	11.58
RELN	-0.472461	0.0726669	0.871869	1033	860	1726	686	776	832	5.45	3.57	6.69	3.02	3.91	4.42
PLA2G2E	1.08966	0.0726972	0.871869	10	29	30	36	51	40	0.92	1.65	2.23	2.86	3.36	4.04
DENND3	-0.721432	0.0727021	0.871869	160	177	232	142	110	60	1.91	1.66	2.03	1.43	1.25	0.72
SPSB1	-0.619013	0.0727562	0.871869	232	314	530	295	183	146	5.04	5.35	8.43	5.42	3.79	3.2
LMAN1	-0.398137	0.0729068	0.872024	1305	2128	2022	1120	1307	1215	20.51	25.66	21.33	14.05	18.24	18.07
SIGMAR1	-0.754599	0.0729603	0.872024	111	174	183	113	81	55	5.02	6.19	6.07	4.32	3.49	2.51
CD99L2	0.503689	0.073056	0.872024	240	419	536	591	487	415	3.69	5.06	6.04	7.69	7.14	6.43
COQ2	-0.567278	0.0731542	0.872283	228	373	324.89	180.93	190.29	182	9.99	12.84	10.43	6.69	7.95	8.04
GMEB2	-0.589686	0.0731925	0.872283	424	298	419	336	168	198	7.82	4.22	5.79	5.35	3.06	3.63
HPCAL1	-0.73662	0.0732963	0.872835	204	156	193	138	61	107	9.19	5.69	7.03	4.73	2.8	4.38
ITGB4	-0.505959	0.0735311	0.87315	1629	2238	4682	2244	1474	1557	17.74	19.19	37.43	20.63	15.36	17.05
LOC102177846	0.352995	0.0735902	0.87315	5535.63	6948.63	8076.01	9301.16	7304.13	6915.8	277.26	273.48	296.53	393.31	348.68	349.59
ABCC4	-0.383345	0.0735999	0.87315	1314.08	2210	2162	1351	1207	1295	11.15	14.71	13.44	9.7	9.77	11.07
PLCG2	0.402314	0.073651	0.87315	583	716	919	875	895	825	4.49	4.33	5.18	5.7	6.57	6.4
BCKDHA	-0.471256	0.073681	0.87315	546	662	926	597	454	328	22.53	21.46	28.01	20.81	17.86	13.66
MORF4L1	-0.363066	0.0737758	0.87315	2101	2547	2578	1660	1571	1784	82.13	78.12	74.11	55.01	58.77	70.22
P4HA3	0.847541	0.0738935	0.873721	93	43	96	128	106	145	3.59	1.07	2.61	4.17	3.75	5.24
LOC102169211	1.63984	0.0739989	0.873721	0	22	8	20	14	46	0	4.88	1.65	4.69	3.72	13.14
LOC102190926	1.11304	0.0740463	0.873721	22	16	18	26	41	42	1.45	0.83	0.87	1.44	2.57	2.79
TMEM74	0.911091	0.0741557	0.874162	28	48	56	86	74	60	1.08	1.45	1.58	2.8	2.72	2.34
PCGF5	-0.389205	0.074516	0.875666	2911	3705	2699	2144	2165	2100	27.63	27.58	18.77	17.2	19.59	20.1
MFAP5	-0.552721	0.0745252	0.875666	650	1581	2357	838	838	998	49.76	95.16	132.31	54.08	61.09	77.17
LOC102180576	0.389893	0.074585	0.875666	878	897	1346	1361	1270	1017	20.26	16.59	23.47	26.9	28.52	24.55
CKB	-0.826761	0.07461	0.875666	1196	1235	1632	1535	196	438	60.76	49.3	60.78	65.83	9.49	22.46
MICU3	-0.774627	0.0747055	0.875666	118	223	155	77	64	115	1.94	2.87	1.86	1.07	1	1.9
KRT1	0.506322	0.0747918	0.875666	10645	18917	26630	19712	30251	18784	306.95	428.41	562.78	480.46	831.96	546.3
TPRG1	0.598607	0.0748037	0.875666	152	143	184	233	227	192	8.58	6.37	7.63	11.02	12.25	10.99
IRF2BPL	-0.740923	0.0748989	0.875666	116	147	279	92	88	102	2.4	2.39	4.23	1.61	1.74	2.13
THBS4	0.51498	0.0749068	0.875666	539	733	1062	941	1334	643	11.15	11.91	16.1	16.46	26.33	13.41
ACSM1	-0.822018	0.0749711	0.875666	100	291	339	178	60	126	3.31	7.54	8.07	4.98	1.9	4.2
BMF	0.463248	0.0750542	0.875666	456	572	977	756	850	803	5.41	5.13	8.18	7.99	9.5	9.89
EFS	-0.388964	0.0750617	0.875666	1096	1128	1437	1063	801	664	16.65	13.36	15.98	13.66	11.58	10.15
GHRHR	1.8066	0.0751433	0.875666	3	25	5	55	49	1	0.06	0.41	0.08	0.96	0.98	0.02
ADAD1	1.24837	0.0751477	0.875666	21	25	7	50	19	49	0.77	0.72	0.19	1.56	0.67	1.82
ZDHHC7	-0.49635	0.0753498	0.876195	484	630	621	539	328	254	12.14	12.37	11.37	11.44	7.88	6.38
GPC4	0.482636	0.0753807	0.876195	337	363	594	490	534	564	3.87	3.27	4.99	4.76	5.85	6.52
LOC102183469	-0.542269	0.0754237	0.876195	438	491	685	475	195	333	11.15	9.27	11.96	9.78	4.43	8.1
PROX1	-0.722254	0.0755539	0.876367	222	239	428	94	147	223	1.72	1.45	2.34	0.63	1.1	1.68
RFX3	-0.565979	0.0757097	0.876508	626	1487	688	593	419	675	4.25	8	3.43	3.41	2.72	4.62
FAM20A	-0.562432	0.0757892	0.876508	628	393	902	550	286	349	7.47	3.63	7.83	5.53	3.24	4.2
COL18A1	-0.635331	0.0757992	0.876508	1357	2083	3980	2481	778	1030	17.97	21.95	39.31	28.27	10.47	13.75
SMIM5	0.545867	0.0758982	0.876508	323	395	598	911	440	390	10.29	9.8	13.52	23.84	13.58	12.82
C2H2orf69	-0.695622	0.075921	0.876508	203.9	232	199	110	82	160	3.91	3.49	2.79	1.78	1.5	3.09
AGAP3	-0.845881	0.0759698	0.876508	386	420	629	527	84	138	8.71	7.36	10.2	10.13	1.91	3.01
SLC12A9	-0.708403	0.0760558	0.876835	186	206	380	187	75	159	3.75	3.26	5.61	3.19	1.44	3.23
PYCRL	-0.792874	0.0762446	0.878345	225	263	545	340	91	112	11.76	10.8	20.88	15	4.53	5.91
RNF141	-0.400031	0.0768507	0.882582	689	1093	988	681	594	594	11.86	15.04	12.67	10.18	10.03	10.29
GRIP1	0.541957	0.0768572	0.882582	169	235	232	288	248	289	2.2	2.4	2.21	3.17	3.08	3.79
LTBP4	-0.644607	0.0769028	0.882582	845	647	1500	1030	311	417	10.48	6.3	13.63	10.81	3.68	5.21
HTATIP2	0.469282	0.0770367	0.883451	342	441	515	503	638	447	14.87	15.07	16.42	18.48	26.45	19.62
ATG101	0.584278	0.0772268	0.883481	230	215	275	504	227	263	13.97	10.53	10.6	24.73	13.14	15.35
LDHB	-0.375825	0.0772708	0.883481	2000	2524	2011	1548	1407	1577	99.84	99.01	73.59	65.24	66.95	79.45
CMSS1	-0.842878	0.0773013	0.883481	94	184	111	94	40	63	6.21	9.56	5.38	5.24	2.56	4.2
CREM	-0.671072	0.077329	0.883481	263	186	185	135	110	122	12.17	7.79	6.46	5.54	4.3	5.65
IL20RA	-0.537421	0.0773996	0.883481	449	413	562	317	368	196	16.6	12.02	15.27	9.93	13	7.32
PRKAA1	-0.395211	0.0774968	0.883481	827	930	849	676	561	557	11.95	10.6	9.01	8.29	7.78	8.15
PRKCDBP	-0.89869	0.0775044	0.883481	157	260	531	305	94	61	9.8	12.75	24.29	16.06	5.59	3.84
NUDT16	0.993842	0.0778936	0.885622	17	36	40	53	44	65	0.93	2.69	1.46	2.92	2.3	4.23
CTNNBIP1	0.428491	0.0779471	0.885622	745	812	1188	1535	1010	790	51.74	43.37	58.67	87.41	62.71	53.04
IL7	-1.07026	0.0779615	0.885622	39	71	55	35	27	9	1.62	2.31	1.67	1.23	1.07	0.38
ARF3	0.373707	0.078037	0.885622	1602	2351	2252	2817	2522	1858	29.22	33.67	30.1	43.46	43.89	34.17
CCND1	-0.383569	0.0780419	0.885622	1441	2319	2650	1787	1300	1280	22.17	28.02	29.88	23.26	19.09	19.86
DUSP1	-0.661516	0.0781118	0.885753	2552	1111	2231	1981	965	592	85.88	29.37	55.03	56.34	30.97	20.1
PPP5C	-0.646874	0.0781765	0.885825	270	276	325	250	89	171	9.27	7.44	8.18	7.25	2.91	5.92
AKAP5	-1.00088	0.0782927	0.886481	50	106	77	22	32	47	1.36	2.27	1.54	0.51	0.83	1.29
IFIT5	-0.389025	0.0786656	0.889343	904	1297	1140	735	773	761	17.7	19.94	16.36	12.17	14.44	15.03
EIF3L	0.351487	0.0787211	0.889343	2517	3492	3977	4545	3477	3356	90.67	98.81	105	138.33	119.43	121.95
ANKRD33B	-0.809196	0.0788321	0.889936	157	170	88	80	60	78	2.58	2.19	1.06	1.11	0.94	1.29
LOC108635517	-0.831428	0.0789172	0.890235	345	281	571	394	63	167	8.79	5.63	10.67	8.49	1.53	4.29
LOC102187632	-0.584902	0.0791431	0.891459	3416	1382	2837	1332	1314	1995	45.19	14.35	27.5	14.91	16.59	26.6
LNX1	0.498568	0.0795715	0.892736	313	400	626	767	516	407	6.63	6.94	10.25	14.33	10.85	9.22
NRBF2	0.409218	0.0795976	0.892736	603	763	586.37	842	756	743.73	22.87	22.71	16.29	26.96	27.34	28.44
LOC102186539	0.840974	0.0796365	0.892736	37	123	137	147	199	111	0.46	1.21	1.26	1.56	2.38	1.4
REXO4	-0.590701	0.0797136	0.892736	388	326	520	386	212	154	13.64	9	13.4	11.47	7.11	5.46
SLC4A9	-1.01201	0.0797202	0.892736	37	73	61	20	21	33	0.73	1.14	0.88	0.32	0.39	0.65
SLC6A8	-0.527185	0.079829	0.892736	298	639	719	413	332	266	4.98	8.39	8.81	5.84	5.3	4.49
PGPEP1	0.546706	0.0799686	0.892736	268	194	315	375	374	276	6.22	3.53	5.35	7.35	8.27	6.45
BRAT1	-0.842056	0.0800353	0.892736	115	80	223	83	49	75	1.63	1.08	2.24	1.15	0.59	1.01
AACS	0.397251	0.0800615	0.892736	1048	928	1007	1501	1166	932	21.22	14.76	14.95	25.71	22.53	19.03
ZBTB41	-0.385051	0.0800715	0.892736	1212	1396	1226	913	763	970	8.91	8.06	6.61	5.68	5.36	7.19
PC	-0.673867	0.0801092	0.892736	181	169	341	170	125	92	2.93	2.15	4.04	2.33	1.93	1.49
TTC14	-0.390135	0.0802127	0.892736	1227	1757	1331	1170	780	1025	27.62	31.55	22.09	22.67	17.18	25.21
SS18L1	-0.799014	0.0802131	0.892736	142	165	118	117	65	45	2.63	2.4	1.6	1.83	1.15	0.84
KCNAB1	-0.919002	0.0802503	0.892736	57	121	91	32	45	47	1.2	2.09	1.41	0.6	0.9	1.04
LOC108636657	0.435505	0.0803576	0.892736	8024.46	9618.61	10174.7	7934.12	12577.4	12547.1	1235.65	1166.85	1150.03	1025.56	1839.82	1956.41
AP5B1	-0.988357	0.0803834	0.892736	147	159	290	202	29	49	3.23	2.88	4.61	3.94	0.64	1.02
ZMIZ2	-0.624854	0.08044	0.892736	168	239	398	161	130	165	2.85	3.18	4.93	2.31	2.1	2.83
LIMD2	-0.826398	0.0804515	0.892736	80	131	99	70	41	47	4.68	6.03	4.25	3.46	2.29	2.78
GRK3	0.359744	0.0805504	0.892752	1039	1256	1406	1323	1425	1465	7.88	7.48	7.81	8.49	10.31	11.2
TNFRSF4	-1.1145	0.0808959	0.894131	61	133	106	79	39	9	1.04	1.78	1.32	1.14	0.63	0.15
RAVER1	-1.08673	0.0810307	0.8942	149.35	112.01	214	159.71	35.3	17.67	2.67	1.55	2.76	2.38	0.61	0.32
LOC102189753	-0.483504	0.0811031	0.8942	2327.51	1271.49	2060	1683.82	990.15	1087.98	27.82	12.01	18.22	16.95	11.23	13.24
FAM192A	0.42344	0.0811504	0.8942	532	903	677	1014	681	849	26.46	36.09	25.59	45.62	32.92	45.53
NRBP1	0.354418	0.0811518	0.8942	2827	3262	3994	4932	3443	3247	87.72	79.41	90.66	129.14	101.86	101.46
APLF	-0.518579	0.0812489	0.894621	381	610	410	283	338	252	8.79	11.05	6.99	5.57	8	6.28
VCL	0.342945	0.08142	0.895498	3572	3923	4863	4947	4672	4378	43.6	37.51	43.41	51.04	54.41	53.8
TRMT61B	-0.665984	0.0814465	0.895498	164	168	206	94	92	116	4.8	4.02	4.15	2.19	2.51	3.48
TUBA1A	0.35931	0.0815287	0.895512	11829.1	13565.9	14127.7	19782	13518.4	12746	440.54	396.88	385.66	622.45	480.05	478.9
PARP10	-0.82591	0.0816238	0.895512	111	113	253	130	51	61	2.22	1.77	3.71	2.2	0.97	1.23
HAUS3	-0.667438	0.0816245	0.895512	190	219	161	104	98	122	5.81	7.44	3.64	2.58	2.84	3.89
CDC27	-0.357692	0.0817206	0.895604	1498	2108	1849	1387	1191	1235	16.8	18.54	15.22	13.14	12.74	13.94
KLK6	0.449987	0.0817507	0.895604	333	522	512	732	469	477	16.43	20.97	19.79	32.7	23.91	24.27
CAMSAP3	-0.426183	0.0819804	0.895604	668	829	1015	756	422	508	10.62	10.33	11.86	10.14	6.43	8.18
TRMT10B	0.547031	0.0820292	0.895604	207	308	197	330	326	281	12.12	14.15	8.45	16.28	18.15	16.6
PELI1	0.371944	0.082048	0.895604	1332	1623	1303	1905	1652	1439	25.04	24.49	17.7	30.55	29.54	27.78
JRKL	-0.45136	0.0821347	0.895604	582	511	584	430	314	372	9.63	6.64	7.08	6.02	4.96	6.21
LOC102191560	0.436095	0.0821634	0.895604	619	517	594	904	580	663	19.57	12.84	13.76	24.15	17.49	21.14
SUN2	0.375883	0.0822248	0.895631	1761	2129	3239	3206	2353	2649	28.29	26.88	38.94	43.83	36.46	43.1
LOC108636659	0.398823	0.0824501	0.897302	21483.2	24528	26525.5	22628.2	31553.8	30346	3333.58	2998.53	3021.24	2947.24	4651.05	4768.3
DDB1	0.344111	0.0825197	0.897302	3430	4284	5231	5114	4785	4690	50.65	49.67	56.61	63.89	67.43	69.82
AIF1L	0.430046	0.0829388	0.900306	406	684	612	739	732	566	8.44	10.92	9.12	12.87	14.28	11.6
MREG	0.454223	0.082963	0.900306	306	421	486	645	420	427	7.74	8.36	9.01	13.8	10.13	10.89
ITGB2	0.889096	0.0830095	0.900306	172	41	213	378	159	196	4.5	0.82	4.13	8.11	3.8	4.97
LOC102185150	1.2094	0.0832306	0.901443	6	21	58	78	31	60	0.19	0.53	1.37	2.13	0.96	1.96
PLCE1	-0.522514	0.0833076	0.901443	515	447	561	256	409	280	3.8	2.84	2.93	1.61	2.78	2.01
ITPR2	-0.381969	0.0833416	0.901443	7887	11396	8978	6203	7351	5782	48.82	55.15	40.28	32.25	43.61	36.11
QSOX1	0.399435	0.0833516	0.901443	766	740	1165	1295	1011	857	21.25	16.12	23.68	30.36	26.75	23.97
LOC102184116	-0.866237	0.0834312	0.901493	89.96	70	88.78	43.6	39	41	3.18	1.94	2.3	1.29	1.31	1.46
VNN1	-0.842642	0.0834749	0.901493	300	109	175	158	62	92	7.05	2.03	3.01	3.13	1.39	2.17
DNAJB14	-0.39568	0.0836465	0.902337	829	1066	844	714	602	567	14.38	15.49	10.96	11.01	9.91	8.64
LAMA2	0.39642	0.0837001	0.902337	5097	3560	4744	6005	5236	4878	32.41	17.77	22.11	32.32	31.78	31.26
LOC102171053	1.17884	0.0837416	0.902337	12	28	7	38	30	29	1.39	2.55	0.6	3.7	3.31	3.4
CHID1	-0.982481	0.0837906	0.902337	61	86	80	63	20	23	21.24	23.65	20.47	18.21	6.57	8.15
NLGN3	-1.37622	0.0839507	0.903421	15	32	65	7	25	4	0.26	0.43	0.81	0.1	0.41	0.07
RAP1A	-0.474526	0.0841051	0.904442	418	464	579	287	288	357	11.36	9.91	11.54	6.6	7.47	9.79
LOC102172305	-0.622193	0.0842887	0.905775	415	491	979	563	181	353	6.9	6.41	11.92	7.91	2.87	5.91
NFE2L3	0.350083	0.0844469	0.906782	864	1222	1236	1383	1216	1176	12.77	14.18	13.38	17.29	17.14	17.52
ZNF592	-0.490512	0.0845017	0.906782	784	749	1021	872	361	439	6.49	4.89	6.17	6.15	2.86	3.67
LOC108637619	0.525928	0.0845828	0.906889	401.03	461.31	463.33	376.12	737.51	566.52	6.12	5.52	5.18	4.85	10.73	8.71
ADGRG5	1.23401	0.0847108	0.906889	38	10	10	51	31	50	0.85	0.15	0.15	0.97	0.56	1.29
CFD	-1.28764	0.0848101	0.906889	107	144	134	127	6	19	6.89	7.29	6.33	6.9	0.37	1.24
SPINK9	-1.00499	0.0850671	0.908523	30	142	149	42	52	42	9.34	34.9	34.08	10.87	15.29	13.29
NRROS	0.742986	0.0852485	0.908523	60	154	151	127	217	180	1.61	3.25	2.97	2.8	5.28	4.75
FGFR1	-0.396275	0.0852527	0.908523	1042	1350	2187	1084	989	980	19.9	19.87	29.97	17.04	18.67	18.87
SETD1A	-0.617533	0.0852557	0.908523	209	280	322	221	162	94	2.15	2.35	2.36	1.87	1.56	0.97
PAPD7	-0.554926	0.0852618	0.908523	431	453	501	448	166	255	7.41	5.99	6.21	6.38	2.8	4.43
IGF2BP2	0.503868	0.0856513	0.910671	306	299	271	438	301	395	5.61	4.24	3.58	6.68	5.17	7.17
PXMP4	0.348408	0.085667	0.910671	4137.18	4743.22	6408.95	6333.56	5920	5068.64	71.25	64.14	80.88	92.26	97.27	88.01
RCN3	-0.75251	0.0857032	0.910671	270	1062	2046	761	505	450	10.52	32.51	58.45	25.06	18.76	17.69
LOC102183956	1.36625	0.0857659	0.910701	45.59	3	14	57	54.34	45.91	1.04	0.05	0.23	1.1	1.18	1.05
CYYR1	-0.523873	0.085999	0.912103	706	429	502	386	365	301	14.12	6.66	7.27	6.45	6.88	6
COL24A1	-0.657581	0.086018	0.912103	171	426	278	128	191	164	1.61	3.16	1.92	1.02	1.72	1.56
GLCCI1	0.430027	0.0861489	0.912559	363	478	508	522	585	505	5.52	5.7	5.66	6.71	8.48	7.74
MRGPRF	-0.905729	0.0862149	0.912559	108	71	221	104	51	38	3.53	1.82	5.29	2.87	1.59	1.25
EXOC7	0.376123	0.0864119	0.912559	1007	1075	1698	1463	1545	1326	32.05	26.75	39.41	39.23	46.64	42.45
FMN1	0.356136	0.0864225	0.912559	2645	3088	2589	3270	3264	3068	20.02	18.52	16.42	21.79	25.28	23.68
LOC102181879	-0.449109	0.0864467	0.912559	1040	1065	2241	1176	874	769	39.24	31.57	61.98	37.49	31.44	29.27
TSPAN3	-0.353631	0.086719	0.914133	1741	2630	2345	1728	1375	1591	70.35	83.48	69.45	58.98	52.97	64.86
CDH4	-0.789333	0.0867804	0.914133	101	112	233	111	66	53	1	0.87	1.69	0.93	0.62	0.53
LOC102170043	0.986775	0.086811	0.914133	32.78	21.51	31.6	62.83	31.33	61.91	3.76	1.94	2.66	6.06	3.41	7.17
TEC	0.48235	0.0871126	0.916673	253	306	352	427	298	414	6.54	6.15	6.67	9.37	7.25	10.87
MAB21L1	-1.26415	0.0876651	0.918387	12	56	53	6	16	20	0.3	1.1	0.97	0.13	0.38	0.5
PRMT2	0.498763	0.0876681	0.918387	278	239	292	411	332	297	9.61	6.69	7.39	12.09	10.93	10.35
FAM149A	-0.809068	0.0876948	0.918387	119	143	191	80	112	37	3.65	3.21	4.35	2.14	3.12	1.01
COL5A1	-1.16779	0.0877878	0.918387	90	410	1613	544	116	158	1.61	5.74	21.09	8.21	1.97	2.84
GLI1	0.520419	0.0878135	0.918387	236	291	229	415	248	326	3.93	3.8	2.82	5.92	3.96	5.53
PREP	0.381286	0.0878617	0.918387	761	900	1298	1087	1138	1168	18.4	17.09	23	22.23	26.25	28.49
RPL39	-0.348616	0.0879435	0.91842	1181	1531	1457	1197	884	873	307.86	315.08	279.1	260.37	218.14	231.19
SMPD2	0.49992	0.0880499	0.918633	198	336	429	444	349	404	10.44	13.92	16.58	19.76	17.53	21.49
GAK	-0.455834	0.0882074	0.919281	468	566	848	536	326	365	7.03	6.68	9.36	6.9	4.83	5.54
ADAMTS16	1.40526	0.0884533	0.920822	3	6	29	13	47	23	0.04	0.07	0.3	0.15	0.62	0.32
CAV1	-0.362638	0.0885422	0.920822	4828	5757	7400	3755	4498	4076	124.77	116.2	141.11	81.85	110.03	105.85
ZNF146	-0.385031	0.0886702	0.920822	1349	2007	1369	1085	1008	1151.16	24.31	28.4	18.08	16.54	17.33	20.92
GATSL3	-0.723214	0.0886932	0.920822	331	335	475	365	72	201	15.48	12.31	16.28	14.41	3.21	9.48
KLF4	-0.434667	0.0889704	0.921011	1444	1125	1980	1432	906	729	33.03	20.04	33.04	27.7	19.78	16.81
ALPK3	-0.522543	0.089015	0.921011	283	328	519	264	179	254	1.56	1.42	2.1	1.23	0.94	1.41
SLC39A10	-0.407137	0.0890991	0.921011	7937	11127	6608	6796	4968	5857	89.55	98.51	53.99	64.57	53.66	66.5
H6PD	-0.390329	0.0891614	0.921011	967	1357	2048	1076	963	892	6.95	7.64	10.8	6.54	6.62	6.47
PTP4A1	-0.423577	0.0894682	0.923553	816	1263	971	571	715	726	23.62	28.73	20.79	14.11	19.87	21.16
PRSS12	0.748975	0.0895529	0.923799	79	102	104	178	75	179	1.55	1.65	1.49	2.96	1.41	3.53
CHST12	-0.698623	0.0896756	0.924437	145	134	273	134	70	100	5.7	4.15	7.9	4.47	2.62	3.97
LOC102184859	0.765178	0.0897463	0.924539	111.15	69	68.41	129.57	129.05	131.13	4.02	1.98	1.83	3.95	4.46	4.83
LOC102171304	0.364987	0.0899724	0.925908	1117.79	1318.62	1516.82	1328.3	1684.89	1489.86	35.75	33.12	35.55	35.9	51.39	48.06
EVI2B	0.718168	0.0901621	0.925908	273	120	124	255	240	302	6.38	2.2	2.13	5.04	5.35	7.12
USP42	-0.596437	0.090174	0.925908	169	237	293	162	144	105	2.04	2.25	2.6	1.66	1.66	1.28
ARHGEF15	-0.638363	0.0901768	0.925908	181	165	316	144	97	137	2.54	1.82	3.25	1.71	1.3	1.94
GUF1	-0.572706	0.0902017	0.925908	231	317	219	185	133	150	7.1	7.65	5.17	4.83	3.9	4.68
CHKA	-1.03559	0.0902448	0.925908	77	42	90	55	15	25	2.03	0.87	1.84	1.3	0.41	0.72
PPP1R14B	-0.442609	0.0903152	0.926005	525	912	774	635	359	468	47.04	64.28	50.87	47.93	30.62	42.38
SYNCRIP	-0.377613	0.0904091	0.926343	3447	5826	4010	3333	2670	3154	47.35	55.87	35.63	37.17	36.26	48.27
LOC102172054	-0.422114	0.0905124	0.926776	796.18	870.6	665.94	555.44	528.38	497.59	12.66	10.87	7.76	7.47	8.02	7.98
LMNB1	0.405926	0.0909013	0.929871	571	675	626	840	574	825	11.02	10.23	8.85	13.71	10.57	16.05
ZNF26	-0.594995	0.0909938	0.929871	175	204	220	140	106	111	3.62	3.57	3.6	2.6	2.27	2.41
LOC102182376	0.840809	0.0911335	0.929871	86.83	40.89	83.39	178.82	84.98	89.59	3.02	1.13	2.07	5.32	2.85	3.18
CCDC106	-1.46086	0.0911377	0.929871	35	32	73	42	4	2	1.62	1.27	2.69	1.56	0.14	0.1
KLK9	0.829503	0.0912625	0.929871	47	38	79	106	82	73	2.53	1.61	3.12	4.81	4.2	3.96
NSMAF	0.369997	0.0913781	0.929871	1101	993	1109	1565	1015	1203	22.01	15.17	15.86	26.88	18.72	25.13
SEL1L3	-0.75609	0.0914426	0.929871	117	151	279	66	85	127	1.71	1.74	3	0.82	1.19	1.88
FNDC1	-0.787009	0.0914649	0.929871	83	179	312	88	124	72	0.84	1.36	2.22	0.76	1.16	0.72
LOC102170232	-0.611954	0.0914954	0.929871	353.92	308.9	375.05	278.6	240.59	103.22	7.93	5.8	5.92	5.43	5.02	2.52
SEC61B	-0.580764	0.09153	0.929871	554	662	954	769	223	338	67.44	63.44	85.21	78.72	25.81	41.62
SPINT1	0.36173	0.0916102	0.929871	821	946	1360	1305	1215	1047	22.37	20.31	27.07	30.18	31.57	28.69
HARS	0.388496	0.0916731	0.929888	807	777	746	1046	955	776	29.12	22.03	19.73	31.89	32.86	28.25
EOGT	-0.476833	0.0917501	0.930048	421	416	527	283	248	344	7.5	5.85	6.63	4.04	4.12	5.85
ST3GAL2	-0.510636	0.091832	0.930258	560	367	711	470	300	279	8.16	4.22	7.62	5.78	4.19	4.12
ZNF217	-0.476647	0.0919695	0.931031	311	362	433	258	223	229	3.58	3.27	3.65	2.51	2.45	2.66
JAG2	-1.0489	0.0920389	0.931113	376	253	787	486	36	120	6.02	3.18	9.23	6.58	0.55	1.94
ACER1	0.376904	0.0922013	0.932135	1109	1051	1481	1522	1622	1090	75.83	55.56	73.96	85.06	105.71	75.18
PRDX6	0.333434	0.0922759	0.932269	2954	3274	3811	4569	3645	3190	112.94	98.33	106.8	147.58	132.87	123.05
CHCHD2	-0.389344	0.0925211	0.933061	769	1021	1053	874	521	568	79.93	83.5	80.28	76.46	51.52	59.68
SLC16A9	-0.99254	0.0925384	0.933061	27	54	80	24	20	26	0.49	0.77	1.06	0.37	0.35	0.48
SLC22A31	-1.08408	0.0925402	0.933061	106	89	230	141	22	24	4.48	2.85	7	4.92	0.86	1.01
MYOM3	1.11814	0.0929416	0.935787	13	87	93	43	146	156	0.14	0.76	0.76	0.4	1.54	1.74
HYOU1	0.519182	0.0929937	0.935787	1496	1312	1209	1245	2583	1335	21.53	14.93	12.82	15.2	35.44	19.4
IGFBP5	-0.499397	0.0930937	0.935829	6904	14822	23656	8833	10127	8544	78.26	135.2	191.32	80.84	104	90.58
IKBKG	0.357933	0.0931244	0.935829	647	830	900	964	864	888	8.87	8.93	9.04	11.17	11.28	12.27
PIP5K1A	0.336166	0.0931826	0.935829	884	1143	1257	1393	1150	1162	15.54	15.78	16.19	20.72	19.3	20.62
SLC35F6	0.41046	0.0932509	0.935897	441	832	773	918	827	664	8.55	12.67	10.99	15.06	15.3	12.98
FBXO2	-0.920116	0.0936072	0.936192	57	45	67	34	22	25	2.48	1.54	2.14	1.25	0.91	1.1
TTC4	0.353206	0.0936791	0.936192	1871.91	1733.63	2080.38	2217.6	2360.39	1955.29	30.7	22.32	25	30.76	36.93	32.33
SEC22C	0.676698	0.0936932	0.936192	106	76	178	201	163	150	5.2	2.95	6.03	8.7	7.62	7.65
ZC3H12D	1.02494	0.0937882	0.936192	14	26	40	28	52	59	0.24	0.35	0.5	0.41	0.85	1.02
CLDN17	0.962447	0.0938011	0.936192	17	42	62	100	61	47	0.84	1.64	2.25	4.18	2.88	2.35
MGLL	-0.809985	0.093861	0.936192	137	209	549	257	74	121	2.96	3.58	8.67	4.52	1.53	2.57
ENDOU	0.35775	0.0938686	0.936192	1578	2362	2091	2320	2578	1974	45.67	53.75	44.39	57	71.17	57.61
TMEM135	-0.50248	0.094004	0.936192	285	491	542	256	243	315	4.84	6.54	6.74	3.67	3.93	5.39
FADS6	0.521411	0.0940174	0.936192	374	264	384	637	305	413	20.33	11.28	15.31	29.23	15.8	22.66
TRAF3IP3	0.803994	0.0940695	0.936192	57	53	72	78	81	123	1.64	1.19	1.52	1.89	2.22	3.58
ODF2	0.347438	0.0940813	0.936192	766	1078	1046	1212	1007	1066	15.48	16.1	14.16	19.81	17.84	21.54
PLAGL1	-0.40244	0.0942685	0.937441	648	1220	1097	777	583	632	14.1	21.32	17.28	14.86	12.82	14.06
FBRS	-0.607297	0.094515	0.938664	393	239	476	344	149	179	4.78	2.28	4.24	3.54	1.73	2.2
ESYT3	0.405927	0.0945909	0.938804	636	622	765	876	937	598	9.86	7.51	8.67	11.37	13.83	9.3
PPP1R26	-0.721045	0.0946754	0.938978	137	107	261	108	74	90	1.24	0.76	1.77	0.82	0.63	0.82
MYNN	-0.356915	0.0947938	0.938978	1577	1898	1516	1312	997	1222	18.67	17.78	13.31	13.11	11.2	14.65
WDR45	0.392553	0.0949098	0.939515	573	761	599	929	698	674	27.35	28.18	20.93	37.43	31.74	32.34
PELP1	-0.75689	0.0950046	0.93984	126	156	318	170	58	90	2.42	2.35	4.49	2.75	1.05	1.71
LOC102170693	-0.589006	0.0954065	0.942589	338.23	231.12	360.01	223.9	121.26	218.22	4.3	2.31	3.35	2.41	1.47	2.8
SOCS6	-0.446708	0.0955006	0.942905	370	595	515	334	316	315	3.93	4.96	4.01	3	3.2	3.37
PAN2	0.354491	0.0958155	0.943428	686	778	916	981	855	886	9.96	8.64	9.57	11.77	11.55	12.7
SCAMP1	-0.391666	0.0960323	0.943428	862	1021	973	627	563	757	18.4	14.68	12.25	11.17	11.71	13.71
CAPS	-0.966803	0.0961315	0.943428	58	53	49	39	13	24	1.68	1.21	1.04	0.96	0.36	0.7
LOC108633279	0.662617	0.0961772	0.943428	75.84	118.41	172.86	170.38	134.06	203.22	2.12	2.5	3.42	3.88	3.44	5.52
WFS1	-0.921431	0.0961945	0.943428	100	81	78	74	33	22	1.73	1.1	0.99	1.09	0.55	0.38
VGLL4	-0.501824	0.0963833	0.943428	313	403	665	375	240	251	5.57	5.62	8.71	5.6	4.4	4.45
ZCCHC24	-0.42563	0.0964029	0.943428	652	892	1322	559	697	603	8.84	9.49	13.13	6.41	9.02	8.24
THEM5	-0.60995	0.0964502	0.943428	482	338	392	374	243	127	39.71	21.9	23.69	25.97	19.06	10.57
LOC100861136	0.422906	0.0964797	0.943428	2648	1635	3071	3197	2464	3254	38.72	18.77	32.9	39.54	34.38	47.96
DTX1	-1.12904	0.0965109	0.943428	31	80	176	37	13	61	0.54	1.1	2.25	0.55	0.22	1.07
TMEM161A	-0.798327	0.0965209	0.943428	186	169	336	234	53	80	7.15	5.12	9.34	7.7	1.94	3.03
PYGO1	-0.352101	0.096552	0.943428	1384	1775	1524	1320	871	1129	9.89	9.96	7.98	7.99	5.94	8.13
CSNK1G2	-0.50952	0.096591	0.943428	283	413	384	245	168	264	7.48	8.58	7.44	5.48	4.24	7.04
LRRC59	0.354646	0.0966698	0.943428	968	1416	1764	1829	1492	1382	22.84	26.24	30.51	36.49	33.59	32.89
ESRP1	0.324051	0.0968203	0.943428	3380	4249	4267	4814	4105	4418	56.99	55.65	52.66	68.17	65.81	74.72
NGEF	-0.67459	0.0969621	0.943428	104	224	262	99	118	103	2.47	4.19	4.54	1.99	2.66	2.47
RNASEL	0.630367	0.0970187	0.943428	132	137	202	155	197	286	2.61	2.13	2.93	2.59	3.72	5.7
SLC39A14	0.405249	0.097071	0.943428	728	893	1339	1360	826	1293	10.12	9.68	13.56	16.02	10.99	18.1
NKIRAS2	0.364534	0.0971374	0.943428	602	789	954	1069	833	794	16.67	17.16	19.37	25.03	22.01	22.18
MAP1LC3A	0.488202	0.0971874	0.943428	307	380	458	733	397	332	26.37	26.47	30.23	57.78	32.17	29.31
RAB37	1.49164	0.0972134	0.943428	2	3	44	30	27	56	0.06	0.07	0.85	0.67	0.68	1.49
WIPI1	0.565698	0.0972834	0.943428	197	247	337	566	251	236	7.6	7.48	9.53	18.44	9.23	9.18
TXNRD3	-0.469697	0.0972991	0.943428	444	395	606	418	253	275	6.55	5.74	6.19	7.11	4.31	4.87
PTPN6	0.376986	0.0973546	0.943428	763	645	876	993	825	862	23.1	15.37	19.57	25.42	23.76	26.2
CALR	0.370199	0.0973703	0.943428	8836	8724	7934	9424	11147	9179	327.86	254.29	215.78	295.44	394.38	343.61
VPS13A	-0.348283	0.0973792	0.943428	2894	4234	3443	2655	2129	2652	12.79	14.58	10.74	9.97	9.05	11.78
LOC108634360	-0.891519	0.0974324	0.943428	68	73	67	27	41	32	19.03	16.13	13.78	6.3	10.85	9.1
CCNDBP1	0.361015	0.0974437	0.943428	672	769	779	962	829	778	19.29	17.34	16.39	23.35	22.7	22.53
TLCD1	0.547716	0.0976147	0.943428	153	223	224	332	274	182	5.31	6.08	5.67	9.78	9.09	6.38
KMT5C	-0.838121	0.0977254	0.943428	107	158	170	143	37	45	3.26	3.78	3.79	3.68	1.07	1.38
MLLT6	-0.385843	0.0977636	0.943428	1132	1220	1568	1202	622	892	9.98	8.45	10.13	8.97	5.23	7.93
MAFK	-0.878814	0.0978029	0.943428	141	98	164	122	26	57	2.37	1.44	2.03	2.09	0.42	1.01
ARSI	-0.983234	0.0978211	0.943428	73	67	54	50	29	13	2.02	1.45	1.09	1.17	0.76	0.36
CLDN7	-1.09367	0.0978639	0.943428	46	62	44	45	15	7	1.74	1.84	1.22	1.43	0.54	0.27
TRPM6	0.468581	0.0978724	0.943428	248	293	331	416	379	288	1.96	1.81	1.93	2.76	2.82	2.25
DLL4	-0.711744	0.0980087	0.943428	175	133	159	81	66	111	3.28	1.95	2.18	1.28	1.18	2.09
SPTSSA	-0.548212	0.0980589	0.943428	178	303.84	324.13	168.6	161.55	155.26	10.1	13.54	13.48	8.07	8.73	8.89
SDHAF3	-0.834564	0.0981109	0.943428	57	131	97	58	45	39	3.01	5.44	3.75	2.59	2.26	2.08
FAT3	-0.554318	0.0983588	0.943428	320	281	365	171	255	161	1.08	0.74	0.9	0.49	0.82	0.55
RITA1	-0.657217	0.0984187	0.943428	133	207	220	146	106	67	4.86	6.07	5.92	4.59	3.98	2.59
PLEKHA6	-0.517014	0.0984338	0.943428	302	419	668	288	339	221	2.29	2.53	3.89	1.87	2.52	1.72
MTOR	0.335372	0.0984467	0.943428	2957	3509	4756	4370	3981	4194	21.39	20.02	25.12	26.68	27.57	30.66
RELA	-0.526418	0.0984992	0.943428	381	306	388	315	163	209	9	5.68	6.72	6.29	3.67	4.98
SEC24A	-0.337042	0.098704	0.943428	1066	1505	1412	1036	899	884	11.89	13.3	11.64	9.79	9.65	10.07
RPS5	-0.567847	0.0987141	0.943428	18971	18135	27417	24323	6131	9979	2290.93	1723.89	2429.24	2470.13	704.09	1218.95
LTB4R	-0.726656	0.0987811	0.943428	107	97	173	77	65	61	2.33	1.58	2.7	1.43	1.29	1.41
MSN	0.340094	0.0988417	0.943428	2884	3379	4030	3601	4178	3762	44.97	41.37	46.05	47.5	62.17	59.15
SLC25A11	0.341682	0.0988933	0.943428	916	1015	1316	1472	1171	1050	43.91	38.23	46.25	59.59	53.51	50.8
LOC108635488	0.971749	0.0990615	0.943428	12.98	28.51	32.74	59.64	39.08	30.97	0.68	1.15	1.28	2.58	2.11	1.77
LOC102191520	0.881784	0.0990866	0.943428	50.9	30.04	39.29	74.54	68.01	61.28	2.08	0.96	1.18	2.57	2.65	2.52
ATP6V1H	0.359426	0.0990869	0.943428	600	798	879	937	848	816	20.57	21.24	21.88	27.11	27.77	28.03
RMDN2	-0.783241	0.0991729	0.943428	84	104	104	48	61	42	3.51	3.47	3.19	1.69	2.43	1.77
DMKN	0.385527	0.0991807	0.943428	9740	13898	17526	21179	15671	11242	359.41	403.39	474.56	661.39	553.12	420.01
NAA25	-0.354958	0.0991948	0.943428	1284	1715	1410	1002	959	1122	13.88	14.56	11.17	9.17	9.9	12.23
LOC102188814	0.390479	0.0993486	0.943428	838	627	876.01	1062	893	836	32.07	18.8	24.37	34.83	32.2	31.71
ARHGDIB	0.451234	0.0993685	0.943428	413	312	509	562	534	425	26.14	15.57	23.72	30.01	32.46	27.28
SLC15A1	0.41837	0.0993732	0.943428	751	1438	1737	1312	1602	1623	16.49	24.79	27.94	24.35	33.55	35.93
DRG2	0.396567	0.0994764	0.943428	456	472	609	726	533	563	17.3	14.07	16.94	23.27	19.28	21.55
LOC102178257	-1.2946	0.0995098	0.943428	23	17	31	20	5	2	1.99	1.16	1.97	1.46	0.41	0.17
NMRAL1	0.523947	0.0995152	0.943428	221	204	264	413	220	272	16.79	11.48	14.67	23.71	16.06	20.9
SP6	0.44402	0.0997187	0.943428	390	337	453	609	383	468	6.73	4.63	5.7	8.89	6.37	8.18
LOC106503503	0.379584	0.0997666	0.943428	588	628	641	871	683	637	68.28	57.4	54.61	85.08	75.43	74.81
SUMF2	-0.460883	0.0997673	0.943428	338	651	682	413	363	295	13.42	20.3	19.85	13.87	13.74	11.82
LOC102182669	0.480179	0.0998389	0.943428	650	427	842.99	1179	585	691.14	20.84	10.75	19.81	31.95	17.89	22.35
PLEKHF1	-0.812524	0.0998762	0.943428	82	86	180	86	50	41	3.4	2.8	5.25	2.9	2.02	1.75
TEX15	-0.526465	0.0999848	0.943428	252	299	260	205	154	152	1.81	1.68	1.37	1.24	1.05	1.1
LOC102188015	0.519372	0.100136	0.943428	377	531	296	672	572	338	90.87	101.02	50.79	135.31	130.6	81.28
LOC102182782	-0.753925	0.100202	0.943428	80	169	147	90	74	45	1.44	2.39	1.94	1.37	1.27	0.82
IL11RA	-0.651825	0.100226	0.943428	194	360	481	326	162	104	7.85	11.16	14.09	11.23	5.8	4.43
LOC108634355	-1.1137	0.100272	0.943428	22	25	25	13	5	12	1.03	0.92	0.86	0.51	0.22	0.57
ASCC1	0.434233	0.100308	0.943428	405	335	513	531	461	527	13.03	8.71	12.23	14.71	14.14	17.53
UTP23	-0.504762	0.100442	0.943428	346	498	433	304.28	178	325	8.25	9.33	7.57	6.14	4.05	7.82
TPM3	0.325786	0.100474	0.943428	2203	2969	2685	3393	2845	2617	76.24	81.27	64.1	95	95.3	89.59
INTS1	-0.570379	0.100483	0.943428	388	614	813	623	197	288	3.55	4.33	5.37	4.8	1.72	2.63
MRPL19	-0.493998	0.100578	0.943428	400	660	468	437	215	332	25.67	33.3	22.03	23.66	13.15	21.52
LRRC25	0.949171	0.100775	0.944647	49	20	79	63	100	88	2.07	0.62	2.17	2.14	3.99	3.79
ECD	-0.390115	0.100961	0.945811	712	997	753	641	510	544	23.85	26.48	18.34	18.1	16.26	18.21
HIVEP1	-0.389575	0.101207	0.947526	695	822	1106	591	670	510	4.95	4.54	5.72	3.57	4.5	3.64
EHMT2	-0.412866	0.10135	0.948288	601	729	908	690	379	449	9.8	9.34	10.68	9.51	5.89	7.36
SOD2	-0.344512	0.101935	0.951574	1390	1455	1461	1015	929	1106	25.93	21.32	19.98	16.02	16.54	20.81
PHLDA1	-0.559312	0.102153	0.951574	372	313	352	317	206	129	4.1	2.71	2.84	2.96	2.17	1.43
ARL16	0.923583	0.102169	0.951574	21	25	39	59	33	52	1.5	1.88	1.76	4.17	2.71	4.31
VAPB	-0.389894	0.102225	0.951574	643	850	786	497	558	494	18.78	19.5	16.83	12.27	15.55	14.55
PRICKLE1	0.361018	0.102266	0.951574	733	1127	1263	1123	1262	1139	11.22	13.48	14.08	14.43	18.38	17.35
KLRG2	-0.790909	0.102298	0.951574	71	119	148	87	41	47	2.13	2.8	3.25	2.21	1.17	1.42
PDE6A	-0.964835	0.1024	0.951574	60	146	60	24	49	46	1.06	2.03	0.78	0.36	0.83	0.82
ILK	0.337713	0.102416	0.951574	945	1173	1387	1293	1414	1219	38.78	38.01	41.4	44.21	55.16	50.52
PKN3	-0.784031	0.102453	0.951574	102	112	213	108	77	37	2.24	2.06	3.59	2.02	1.56	0.83
ZBTB8A	-0.490228	0.102501	0.951574	297	373	418	201	259	224	3.54	3.49	3.65	2.03	2.94	2.69
LOC102175560	0.465141	0.102555	0.951574	335	258	400	476	411	353	4.38	2.68	3.83	5.26	5.13	4.72
RPF2	-0.464805	0.102655	0.951574	394	401	412	333	230	234	13.75	10.99	10.54	9.82	7.65	8.24
PDK4	-0.977662	0.1027	0.951574	3049	434	513	990	547	516	49.88	5.57	6.15	13.7	8.54	8.51
DEDD2	0.643357	0.102747	0.951574	170	99	216	331	154	210	6.14	2.81	5.72	10.1	5.3	7.65
MGAT1	-0.411778	0.103134	0.953036	809	784	1459	832	652	560	19.33	14.58	25.44	16.59	14.58	13.35
LOC106502686	-0.942925	0.103134	0.953036	50	67	106	46	42	15	5.27	5.56	8.19	4.08	4.21	1.6
CACNB3	-0.502027	0.103208	0.953036	275	338	382	240	233	156	5.95	5.96	5.76	4.24	5.11	3.66
LOC102175216	0.343241	0.103221	0.953036	912	1443	1657	1740	1356	1414	22.35	25.29	29.45	35.16	29.69	31.17
ENGASE	0.665501	0.103276	0.953036	72	84	128	165	114	123	1.96	2.03	2.64	3.79	3.1	3.37
STYX	-0.380804	0.103355	0.953036	790	1072	1024	811	494	691	9.69	10.34	9.19	8.42	5.77	8.53
PGAP1	-0.376603	0.103379	0.953036	798	1140	879	660	660	623	4.76	5.34	3.87	3.33	3.76	3.75
ELN	-0.886937	0.103426	0.953036	859	1440	7995	2522	1069	1178	15.76	20.78	107.86	39.27	18.69	21.85
NAA38	-0.595907	0.103492	0.953064	434	321	428	411	142	181	29.92	17.39	21.54	23.89	9.15	12.6
LOC102171003	0.840002	0.103674	0.953914	28	92	64	78	107	100	0.73	1.9	1.23	1.73	2.68	2.65
MYO15B	-0.975719	0.103859	0.953914	36	49	93	45	16	20	0.23	0.24	0.43	0.24	0.1	0.13
MFSD6	0.317003	0.103865	0.953914	2014	2459	2883	3036	2522	2626	30.15	28.91	31.63	38.45	36.03	39.63
LOC102168948	-0.379338	0.103898	0.953914	984	1228	1117	891	558	861	17.58	15.93	14.63	12.95	9.05	14.42
PLXNA1	-0.607264	0.104316	0.956597	317	311	386	359	125	135	5.11	3.93	4.56	4.89	1.92	2.19
HSPB3	0.632616	0.104469	0.957419	95.65	93.73	163.24	154.69	180.41	147.11	4.29	3.3	5.36	5.85	7.71	6.65
KLHDC3	0.334491	0.104699	0.957877	1464	1845	1933	2529	1821	1619	51.3	50.78	49.64	74.88	60.84	57.23
LOC102179515	0.376787	0.104774	0.957877	11291	15720	24585	23773	17612	17735	441.84	483.15	705.14	786.4	657.01	700.16
LOC102186320	0.946429	0.104886	0.957877	233	96	240	500	58	464	8.9	2.88	6.72	16.13	2.11	17.87
CCDC134	0.529802	0.105083	0.957877	211	280	212	260	373	272	11.64	12.11	8.78	12.12	19.88	15.5
BRD1	-0.647112	0.105094	0.957877	308	342	474	404	105	155	4.8	4.19	5.45	5.33	1.56	2.44
LOC102172109	-0.830956	0.105095	0.957877	125	71	109	50	37	69	12.56	5.61	8.03	4.23	3.54	7.01
PNPO	-0.483519	0.105185	0.957877	255	402	377	255	212	193	5.14	6.36	5.56	4.34	4.07	3.92
B3GNTL1	-0.720169	0.105311	0.957877	104	116	128	87	48	57	4.15	4.25	3.83	2.51	2.26	1.97
LOC106501768	1.0488	0.105465	0.957877	17	23	9	41	28	25	1.94	2.07	0.76	3.94	3.05	2.89
ANKRD23	-0.82639	0.105493	0.957877	80	78	86	59	34	33	2.2	1.68	1.73	1.37	0.89	0.91
LOC108636563	1.23147	0.105528	0.957877	4	24	14	43	36	9	0.22	1.06	0.57	2.03	1.92	0.51
KXD1	0.414934	0.105549	0.957877	554	500	785	941	726	547	29.93	21.23	31.63	43.67	37.68	29.83
UGGT2	-0.642268	0.105649	0.957877	147	248	292	89	125	166	1.94	2.57	2.83	1	1.58	2.21
MSH4	-0.624985	0.105837	0.957877	162	360	189	146	116	149	1.81	3.17	1.55	1.38	1.24	1.68
ANGPTL2	-0.501327	0.105837	0.957877	509	645	1412	599	579	401	8.99	8.94	18.27	8.94	9.75	7.14
DHX33	0.475367	0.105846	0.957877	338	253	365	479	319	412	3.83	2.25	3.03	4.59	3.45	4.7
LOC102181343	-0.4618	0.105876	0.957877	393	635.91	520.27	421	233	358.03	100.3	128.12	97.57	89.68	56.3	92.81
RALY	0.360904	0.105894	0.957877	723	695	847	885	888	837	29.16	21.97	24.88	30.06	34.03	34.26
FGD3	0.46602	0.105905	0.957877	257	273	267	404	280	317	5.05	4.21	3.79	6.69	5.23	6.27
SHISA9	0.890356	0.106127	0.958757	25	45	35	44	54	73	0.5	0.42	0.47	0.46	1.03	0.79
STOX1	0.743549	0.106175	0.958757	88	68	83	193	87	93	1.13	0.68	0.78	2.09	1.06	1.2
KBTBD3	-0.420965	0.106263	0.958757	410	511	511	357	283	320	3.26	3.19	3	2.4	2.15	2.58
MX1	0.68039	0.106323	0.958757	99	170	104	155	250	126	2.38	3.21	1.94	3.19	5.98	2.95
OBSCN	-0.808484	0.106395	0.958757	52	159	169	62	74	51	0.12	0.29	0.28	0.12	0.16	0.12
CYTH3	-0.324833	0.106919	0.958757	1211	1433	1393	1081	902	920	18.64	17.31	15.71	14.07	13.24	14.27
LOC108636662	0.345339	0.106951	0.958757	7762.26	9529.04	10211.9	8999.83	10900.4	11005.3	1195.28	1155.99	1154.22	1163.31	1594.51	1715.99
IL1RL2	0.392546	0.107101	0.958757	447	682	748	680	784	702	10.38	12.33	12.73	13.26	17.35	16.44
EVPL	-0.392163	0.107173	0.958757	1468	1566	2708	1742	999	1176	14.02	11.74	18.95	14.08	9.11	11.32
CDC42BPB	-0.331694	0.107301	0.958757	1645	1918	2342	1740	1317	1163	19.43	17.58	21.32	18.19	15.86	14.24
CUL5	-0.378687	0.107343	0.958757	1234	1710	1363	1293	692	1025	13.02	14.17	10.54	11.55	6.97	10.91
ADGRG1	0.34301	0.107348	0.958757	2057	2208	3325	3538	2682	2398	36.69	31.33	43.46	53.75	45.15	42.89
FYTTD1	-0.358726	0.10738	0.958757	1172	2103	1749	1414	945	1143	22.75	32.06	24.88	23.21	17.5	22.37
VSTM4	0.468396	0.107538	0.958757	214	310	384	433	391	291	6.5	7.39	8.54	11.11	11.32	8.91
LOC102178816	0.683624	0.107539	0.958757	104	118	72	131	146	151	2.78	2.48	1.41	2.96	3.72	4.07
RNPEP	-0.629337	0.10756	0.958757	168	308	435	281	133	113	5	7.2	9.49	7.07	3.77	3.39
DRC1	0.696328	0.107588	0.958757	92	114	116	241	156	81	2.39	2.36	2.23	5.44	3.9	2.14
WARS	0.325654	0.107618	0.958757	1000	1037	1278	1436	1172	1131	25.34	20.73	23.84	30.55	28.03	28.46
PER1	-0.63368	0.107704	0.958757	1077	463	678	753	375	246	13.85	4.56	6.36	7.49	4.24	3.03
AQP9	0.402407	0.107722	0.958757	402	672	595	807	649	519	13.85	18.19	15.03	23.5	21.33	18.04
MCF2L	-0.649786	0.10779	0.958757	176	287	577	306	136	145	2.26	2.89	5.41	3.32	1.66	1.87
MLIP	-1.3844	0.107892	0.958757	27	32	57	0	20	17	0.57	0.58	1	0	0.44	0.39
KLC2	-0.806454	0.107896	0.958757	71	124	119	88	34	41	1.53	2.1	1.88	1.6	0.7	0.89
MFHAS1	0.339683	0.107964	0.958806	897	956	1304	1482	1056	1055	13.43	10.3	14.33	19.27	13.97	13.21
DVL1	-0.495139	0.108086	0.959008	451	474	543	468	186	301	9.61	7.96	8.58	8.46	3.8	6.53
DENND2C	-0.327677	0.108113	0.959008	1205	1644	1813	1093	1067	1129	15.5	16.57	17.04	11.86	13.08	14.6
PSRC1	0.54649	0.108317	0.959461	130	166	170	248	170	195	5.43	5.49	5.25	8.82	6.82	8.28
DUSP2	0.506575	0.108354	0.959461	227	175	268	300	267	290	6.49	3.93	5.62	7.25	7.28	8.36
XKRX	0.438426	0.108458	0.959828	315	308	483	433	440	455	9.74	7.48	10.95	11.32	12.98	14.2
GPC1	-0.824304	0.108566	0.960218	220	245	509	348	53	106	4.38	3.83	7.43	5.86	1.01	2.13
ND4L	-0.557382	0.108718	0.960302	228	334	541	187	275	186	445.54	505.1	763.63	287.67	491.59	370.76
EZH2	0.414941	0.108872	0.960302	530	558	450	786	569	527	13.4	11.35	8.46	16.98	13.73	13.59
SMOC1	0.846438	0.108953	0.960302	66	41	181	240	129	93	1.99	1	3.78	6.66	3.45	2.77
TXNDC16	0.650003	0.109009	0.960302	84	139	116	135	132	202	1.23	1.6	1.26	1.67	1.85	2.98
MYCBPAP	0.868715	0.109015	0.960302	30	38	44	83	37	65	0.66	0.66	0.71	1.6	0.79	1.44
LAYN	-0.665438	0.109021	0.960302	136	212	170	149	88	61	7.14	8.67	6.38	7.19	4.68	3.4
CILP	0.434641	0.109097	0.960302	1539	936	1915	1891	2064	1388	22.36	10.84	20.46	23.34	29.54	20.77
KCNK1	-0.562125	0.109225	0.960302	186	233	288	184	99	147	6.09	6	6.92	5.09	3.09	4.86
RNF31	-0.492584	0.10924	0.960302	276	410	468	331	170	235	5.14	6	6.39	5.22	3.02	4.42
LOC102170144	0.536168	0.10928	0.960302	173.95	143	200	250.99	196.27	230.14	4.2	2.89	3.77	5.33	5.01	5.18
SOX13	0.602098	0.109404	0.960302	110	112	157	227	128	165	2.1	1.68	2.19	3.66	2.33	3.17
LYRM4	-0.715104	0.109405	0.960302	86	122	213	96	64	66	7.58	7.66	11.85	6.33	4.62	5.33
SHISA5	-0.396188	0.10946	0.960302	581	629	836	602	387	413	26.64	23.17	27.78	23.4	16.85	19.43
SDC3	-0.505821	0.10972	0.961279	301	517	843	345	387	281	3.67	4.95	7.53	3.56	4.5	3.45
RINL	-0.834616	0.109741	0.961279	51	88	99	54	30	35	1.35	1.83	1.92	1.21	0.76	0.93
CTPS2	-0.492819	0.109761	0.961279	374	339	309	228	229	204	10.93	7.94	6.81	5.75	6.64	6.19
RGS12	-0.681266	0.109838	0.961296	230	248	338	284	118	69	3.67	2.96	3.91	3.79	1.68	1.08
SCAP	-0.458275	0.1099	0.961296	343	386	559	361	235	245	5.03	4.57	6.02	4.44	3.37	3.46
EFCAB1	-1.05525	0.109992	0.961296	27	26	34	10	13	14	1.14	1.39	0.89	0.44	0.41	0.51
PRR9	0.359323	0.110129	0.961296	47200	43105	40634	65044	40310	49292	3132.75	2249.05	1977.5	3641.54	2548.71	3303.63
CNPPD1	0.454105	0.110218	0.961296	295	340	324	514	384	298	14.43	13.09	11.64	21.22	17.88	14.7
RET	0.398403	0.110226	0.961296	806	927	1004	1539	690	1062	8.09	7.31	7.39	13.07	6.61	10.75
RBP4	-0.667637	0.110241	0.961296	137	150	130	103	76	61	18.78	16.32	14.28	11.87	9.65	7.92
ANKRD22	0.44511	0.110269	0.961296	465	522	390	775	531	422	22.17	19.55	13.63	31.2	24.13	20.3
LOC102188506	0.581422	0.110422	0.962024	142	189	408	270	351	328	3.57	3.73	7.52	5.74	8.37	8.28
MIF	-1.65525	0.110594	0.962384	95	49	408	155	2	7	19.04	7.74	60.05	26.01	0.38	1.42
ADAM15	-0.437956	0.11069	0.962384	524	982	1325	726	640	466	12.09	17.89	22.56	14.15	14.45	10.87
XYLB	0.864689	0.110711	0.962384	69	45	119	245	74	74	2.36	1.21	2.99	7.09	2.42	2.56
KRT38	0.934064	0.110805	0.962656	79.92	164.1	223	50.25	391.95	299.15	1.29	2.09	2.65	0.69	6.06	4.88
SCN3A	-0.710259	0.110881	0.962762	103	191.77	137.88	66.85	103	63	0.75	1.1	0.74	0.41	0.72	0.46
PRRX1	-0.384895	0.111103	0.964138	1286	2024	2419	1098	1515	1209	16.19	19.96	22.21	11.67	18.15	15.27
NPNT	0.331338	0.111285	0.964982	988	1149	1015	1364	1095	1132	14.24	13.02	11.1	16.36	14.76	16.27
SLC38A1	-0.385638	0.111617	0.964982	581	745	744	573	376	478	13.22	13.02	12.25	10.74	8.11	10.61
LOC102188452	0.574569	0.111625	0.964982	155	152	166	248	140	251	10.92	8.42	8.58	14.74	9.4	17.86
HNRNPA3	-0.3577	0.111692	0.964982	2055	3342	3326	1784	1914	2274	45.87	58.56	53.4	33.35	40.41	50.89
ARHGEF37	0.32215	0.111701	0.964982	2112	2121	2660	3117	2475	2191	27.5	21.68	25.38	34.34	30.75	28.76
PSMD8	0.319374	0.111763	0.964982	2185	2887	2884	3674	2790	2479	107.04	111.13	103.57	151.97	130.28	122.57
CALHM2	0.438249	0.112005	0.964982	287	305	468	434	382	456	6.84	5.69	8.02	8.66	8.65	10.88
TP53RK	0.564893	0.11202	0.964982	139	131	151	193	164	204	7.18	5.31	5.71	8.41	8.07	10.63
TRAPPC5	-0.742384	0.112021	0.964982	354	362	619	480	74	186	53.03	42.71	68.05	60.37	10.53	28.21
PENK	-0.871433	0.112252	0.964982	112	75	78	31	61	39	6.63	3.49	3.39	1.55	3.44	2.33
PTOV1	-0.511716	0.112272	0.964982	931	808	1066	1071	376	392	41.11	28.03	34.5	39.94	15.83	17.47
COG4	0.328912	0.112273	0.964982	999	1009	1349	1517	1115	1165	24.81	19.75	24.62	31.84	26.49	29.13
KIAA1522	-0.427539	0.112301	0.964982	498	704	1123	526	547	438	5.94	6.62	9.86	5.36	6.24	5.26
CASKIN2	-0.589832	0.112345	0.964982	163	201	354	189	128	107	2.11	2.05	3.35	2.06	1.58	1.4
PITHD1	0.3693	0.112617	0.964982	538	720	739	700	759	824	24.53	25.79	24.7	26.95	32.98	37.91
CLSPN	0.40879	0.112633	0.964982	412	459	384	581	456	478	4.87	4.26	3.33	5.81	5.14	5.7
GALNT11	-0.489569	0.112675	0.964982	272	349	384	298	176	174	7.41	7.42	7.64	6.84	4.59	4.76
LOC108634235	1.05898	0.112817	0.964982	18	11	32	32	22	58	0.62	0.3	0.81	0.93	0.72	2.02
ADGRE1	1.44281	0.11293	0.964982	24	13	1	20	61	17	0.32	0.14	0.01	0.24	0.82	0.23
ZBTB20	-0.345553	0.113025	0.964982	2355	2727	4335	2385	2217	1946	15.27	14.19	21.08	13.16	13.78	12.93
JMJD8	0.458655	0.113101	0.964982	248	363	581	542	492	403	8.93	9.7	14.83	16.29	16.66	13.83
PHF12	-0.463431	0.113137	0.964982	284	386	412	218	236	240	4.58	4.92	5.15	2.66	3.48	4.02
UBE2J2	-0.515875	0.113186	0.964982	225	293	272	212	141	147	6.82	7.69	6.31	5.7	4.17	4.63
NOCT	-0.484937	0.11326	0.964982	379	326	550	372	232	209	9.67	6.37	10.31	8.05	5.66	5.21
SYTL2	0.3648	0.113281	0.964982	1877	1939	2132	2065	1907	2865	22	18.45	19.52	21.23	23.66	34.96
MGRN1	-0.543292	0.113328	0.964982	234	252	544	240	197	184	4.77	4.03	8.26	4.11	3.8	3.81
RNF225	0.695934	0.113473	0.964982	68	69	146	172	134	101	1.19	0.95	1.87	2.55	2.24	1.78
FAT2	-0.33373	0.113477	0.964982	5712	5750	8545	4662	4924	4495	24.08	19.02	26.39	16.63	19.81	19.09
IGLON5	-1.04485	0.113514	0.964982	16	85	50	27	16	21	0.23	0.96	0.53	0.33	0.22	0.31
SOCS2	-0.495892	0.113661	0.964982	229	349	410	273	179	174	7.51	9.35	10.22	7.86	5.9	6.03
LOC108633303	-1.52114	0.113757	0.964982	81	13	39	31	15	0	2.03	0.26	0.72	0.66	0.36	0
TRIM28	-0.365384	0.113777	0.964982	1169	1631	1989	1574	914	860	26.48	29.01	33.02	30.15	19.75	19.64
CPAMD8	-0.948005	0.113949	0.964982	33	73	85	37	36	14	0.32	0.55	0.6	0.3	0.33	0.14
LMF2	-0.984592	0.113973	0.964982	221	290	653	415	31	98	5.77	5.94	12.49	9.16	0.77	2.58
LOC102190340	0.63322	0.113993	0.964982	96	94	145	199	104	165	1.1	0.9	1.25	1.96	1.14	2.02
LOC102168381	-0.880593	0.114011	0.964982	1788	1755	1579	2186	221	317	35.66	27.48	23.08	36.87	4.21	6.38
AAAS	0.424594	0.11416	0.964982	332	412	334	444	412	446	13.25	12.91	9.77	14.96	15.67	17.95
FKBP14	-0.475422	0.114303	0.964982	304	668	453	358	278	277	6.84	11.81	7.47	6.82	5.97	6.29
BMP4	0.437875	0.114322	0.964982	853	533	806	1229	663	855	40.76	21.35	28.7	47.27	30.82	42.85
NPY1R	-1.02927	0.11443	0.964982	87	39	31	28	29	16	2.03	0.71	0.53	0.55	0.64	0.38
GNG7	-0.847378	0.11447	0.964982	61	95	57	49	29	30	1.13	1.39	0.78	0.77	0.51	0.56
NDUFB2	-0.350728	0.114549	0.964982	1016	1288	1111	1039	690	706	26.78	26.66	21.46	23.15	17.35	18.77
LOC102173738	-1.03831	0.11456	0.964982	24	60	28	12.4	21.41	14	1.04	2.04	0.89	0.45	0.96	0.61
USP43	-0.832883	0.114563	0.964982	96	139	172	138	38	35	1.53	1.72	1.99	1.84	0.58	0.56
PLB1	0.47643	0.114575	0.964982	673	420	641	1054	706	479	8.93	4.38	6.24	11.84	8.94	6.41
PREX2	-0.355083	0.114584	0.964982	1693	1673	1451	1312	1214	914	9.85	7.64	6.18	6.46	6.74	5.36
ZDBF2	-0.866778	0.114819	0.964982	58	117	70	30	35	53	0.53	0.83	0.47	0.23	0.3	0.49
DBNDD1	0.692839	0.114899	0.964982	96	63	103	166	91	131	4.28	2.2	3.36	5.92	3.86	5.76
HOXD9	-0.85975	0.115052	0.964982	63	101	140	91	35	26	1.92	2.41	3.12	2.34	1.02	0.8
SENP6	-0.328992	0.115112	0.964982	2660	3338	2679	2182	1912	2131	35.35	34.57	26.84	26.99	23.34	28.39
rna-NC_005044.2:69..637	-0.359935	0.115115	0.964982	88115.8	112808	152572	71124.7	95185	74807.4	19181.8	19373.6	24396.8	12950.9	19642.8	16522.5
IPCEF1	0.783322	0.115231	0.964982	66	41	65	94	107	68	1.8	0.88	1.3	2.16	2.78	1.87
LOC108638534	-0.482799	0.115282	0.964982	288	508	488	386	198	242	12.72	17.62	15.8	14.39	8.33	10.78
PSMD2	0.317708	0.115357	0.964982	2386	3329	3713	4243	2978	3286	52.88	57.93	60.3	79.51	62.96	73.43
LOC108636246	-0.859237	0.115431	0.964982	63	43	78	39	26	27	1.88	0.95	1.6	0.92	0.7	0.76
ACHE	-0.733383	0.115482	0.964982	84	120	129	87	54	40	2.21	2.54	2.87	2.03	1.54	1.01
FBXW4	-0.4665	0.115638	0.964982	283	315	378	257	196	183	4.61	4.06	4.54	3.55	3.06	3.03
PIGF	-0.702716	0.115641	0.964982	154	128	124	104	49	78	13.46	8.87	7.6	7.67	4.06	7
WASF3	-0.514248	0.115675	0.964982	317	252	404	178	227	201	4.48	2.8	4.19	2.13	3.07	2.87
PSMD13	0.351563	0.115709	0.964982	751	710	1072	1078	882	933	33.21	24.54	34.77	40.18	36.99	41.28
KCNJ8	-0.695051	0.116144	0.965392	99	152	213	59	97	91	3.79	4.57	5.98	1.91	3.54	3.52
TUFM	0.371128	0.116233	0.965392	503	608	594	835	601	562	21.69	20.6	18.77	30.41	24.7	24.45
PIK3R6	0.586007	0.116322	0.965392	107	121	173	152	192	185	2.44	2.21	2.91	2.99	4.24	4.34
PRKAA2	-0.407692	0.116368	0.965392	498	688	649.02	484	305	453	3.35	3.64	3.2	2.76	1.96	3.08
FST	-0.474395	0.116411	0.965392	302	370	480	207	275	246	15.81	11.88	14.58	9.08	12.67	9.64
MAP3K10	-1.13095	0.116499	0.965392	32	93	104	73	11	12	0.57	1.29	1.35	1.09	0.19	0.21
COMMD7	0.512134	0.116613	0.965392	252	184	223	291	309	255	19.11	8.51	8.48	13.4	16.02	20.08
OPLAH	-0.592013	0.116615	0.965392	264	339	424	316	93	210	3.08	3.29	4.08	3.64	1.03	2.47
MYBBP1A	-0.38107	0.116707	0.965392	698	801	1297	707	650	542	9.9	8.92	13.48	8.48	8.8	7.75
TMEM8A	-1.02897	0.116707	0.965392	19	66	109	37	14	31	0.41	1.2	1.59	0.87	0.27	0.79
ZNF280D	-0.332711	0.116737	0.965392	1252	1667	1467	1017	948	1144	20.03	19.47	17.33	13.71	14.28	17.85
LDH-A	0.347769	0.116738	0.965392	2185.21	3796	2701.98	3348.92	3225.37	3263.78	94.82	126.85	84.43	121.19	132.43	141.54
MKRN1	0.340252	0.116763	0.965392	719	739	953	976	842	914	15.15	12.23	14.72	17.39	16.93	19.42
SNX16	-0.419446	0.116946	0.965392	514	556	633	343	333	457	14.2	12.09	12.75	7.93	8.67	12.69
DENND2D	0.538514	0.117008	0.965392	236	252	309	288	498	238	7.98	6.62	7.59	8.18	15.94	8.1
RNF219	-0.420707	0.117122	0.965392	573	949	569	520	433	454	10.98	14.28	7.99	8.43	7.92	8.77
DPT	-0.372151	0.117162	0.965392	1299	1218	2244	1365	1050	873	55.06	40.56	69.73	48.87	42.43	37.34
LOC102189488	0.415841	0.117193	0.965392	319	344	398	438	455	374	5.63	4.77	5.15	6.54	7.66	6.66
TMEM106B	-0.323379	0.11722	0.965392	1570	2346	2205	1519	1330	1501	14.25	16.71	14.66	11.67	11.52	13.73
GMFB	-0.346284	0.117228	0.965392	1008	1686	1353	1020	824	993	15.69	20.61	15.44	13.43	12.24	15.59
HTRA3	-0.762406	0.117408	0.965392	98	83	190	99	51	47	2.69	1.79	3.83	2.3	1.34	1.3
STX2	-0.504651	0.117465	0.965392	244	382	265	205	173	186	7.6	11.63	5.4	6.57	4.21	7.07
LAMP3	0.675837	0.117473	0.965392	49	103	138	163	114	129	0.86	1.58	2.51	3.81	2.56	2.83
MFAP4	-0.503578	0.117624	0.965423	1124	834	2049	1364	636	570	46.73	27.24	62.44	47.9	25.21	23.91
DZANK1	1.09124	0.11768	0.965423	45	9	21	84	36	36	0.97	0.16	0.33	1.51	0.76	0.8
GPR19	0.875878	0.11771	0.965423	25	40	82	57	82	91	0.67	0.89	1.56	1.28	2.17	2.54
METTL18	-0.895087	0.117845	0.965423	99	49	58	37	35	31	4.91	1.91	2.11	1.55	1.66	1.55
CAMKK2	-0.590481	0.117961	0.965423	184	247	406	195	198	97	6.41	6.76	10.65	5.97	6.69	3.54
PECR	-0.487804	0.118035	0.965423	335	285	418	300	174	200	16.95	11.33	15.5	12.81	8.39	10.21
DLK2	-1.30438	0.118127	0.965423	21	31	122	47	3	13	0.97	1.09	4.08	1.78	0.13	0.6
KIFC3	0.425366	0.118146	0.965423	535	430	615	914	552	482	10.53	6.85	9	15.68	10.47	9.7
CNFN	0.9254	0.118225	0.965423	18	19	42	62	39	33	2.39	2.05	4.1	6.93	4.93	4.44
CNR2	1.14942	0.118252	0.965423	42	18	7	63	58	24	1.17	0.39	0.14	1.48	1.54	0.67
CFB	-0.504521	0.118393	0.965423	399	541	390	203	340	288	11.13	11.85	7.97	4.79	9.04	8.1
LOC106503617	1.4692	0.118563	0.965423	0	15	24.05	10	55	23	0	0.51	0.77	0.37	2.29	1.01
FKBP5	-0.677544	0.118809	0.965423	3523	1139	1004	1537	930	997	59.54	15.13	12.34	21.64	14.94	17.07
CORO2B	-0.572901	0.118824	0.965423	159	184	229	110	106	125	3.54	3.37	3.49	1.68	2.1	2.87
RGN	0.481283	0.118873	0.965423	242	255	255	287	276	377	13.3	11.03	10.03	13.32	14.46	20.99
TMED5	-0.325302	0.118895	0.965423	1406	1656	1558	1285	883	1165	44.55	30.07	39.3	39.19	32.68	32.1
LRRC36	1.18188	0.118942	0.965423	27	3	22	28	44	36	0.9	0.08	0.54	0.79	1.4	1.21
PGD	0.313498	0.118965	0.965423	1143	1478	1558	1768	1533	1350	40.78	41.43	40.75	53.3	52.16	48.59
SEMA4F	0.517705	0.118969	0.965423	245	217	208	379	203	302	3.96	2.72	2.41	5.09	3.09	4.83
PLCB2	0.617467	0.11902	0.965423	92	133	122	126	192	151	1.32	1.49	1.24	1.47	2.64	2.1
GNL3	-0.356835	0.119052	0.965423	909	1186	914	760	625	734	34.25	35.11	25.25	24.2	22.46	27.91
STIP1	0.366114	0.119087	0.965423	5295	4454	4542	5149	6445	5080	171.97	113.62	108.12	141.33	199.62	166.42
SPARCL1	-0.36797	0.119129	0.965423	3593	4713	3232	2900	3079	2111	91.62	96.15	56.29	62.06	73.18	53.69
LOC102188986	0.896871	0.11948	0.967747	21	28	27	32	57	36	1.62	1.69	1.52	2.08	4.18	2.8
ERI1	0.454007	0.119746	0.969389	264	307	251	416	314	296	8.74	7.98	6.09	11.64	9.91	9.88
LRRN4CL	0.639934	0.120154	0.970423	91	90	106	182	97	129	2.99	2.32	2.55	5.05	3.04	4.27
RNF213	0.3373	0.120157	0.970423	2614	2071	3023	3579	2680	2592	9.74	5.96	8.25	11.38	9.64	9.72
EVA1B	-0.757229	0.120376	0.970423	96	142	153	123	39	50	4.94	5.94	5.9	5.34	1.91	2.6
LRP1B	-0.795312	0.120446	0.970423	61	170	114	43	74	55	0.24	0.52	0.32	0.14	0.27	0.21
NEIL1	-0.785681	0.120461	0.970423	55	101	93	56	33	40	2.62	3.21	3.2	2.04	1.47	1.87
N4BP2L2	-0.345533	0.120599	0.970423	1570	2161	1592	1551	1025	1228	20.59	22.07	15.28	16.96	12.63	16.2
CFAP97	-0.353312	0.120658	0.970423	743	1140	1036	675	649	703	10.06	12.12	10.28	7.73	8.39	9.6
NMT1	0.305807	0.12089	0.970423	1676	1885	2201	2448	1906	2044	19.62	17.32	18.88	24.25	21.29	24.12
BOK	-1.20377	0.120957	0.970423	60	32	117	65	5	15	3.09	1.33	4.46	2.81	0.25	0.8
SLC7A2	-0.345014	0.121051	0.970423	1224	2179	1833	1300	1289	1067	10.87	15.19	11.93	9.77	10.93	9.55
NSUN5	-0.748045	0.121267	0.970423	151	100	116	89	38	76	6.79	3.53	3.82	3.38	1.63	3.45
PLIN3	-0.496636	0.121402	0.970423	681	947	1466	1091	370	522	25.55	27.91	40.36	34.74	13.28	19.83
ZNF787	-1.03091	0.121416	0.970423	82	69	86	82	17	12	1.53	1	1.2	1.37	0.37	0.23
LOC102172654	-0.37255	0.121495	0.970423	615	658.02	815.44	541.98	511.01	394	14.13	11.87	13.73	10.53	11.2	9.13
CIDEC	-1.57294	0.121551	0.970423	49	11	128	0	26	26	3.06	0.54	5.04	0	1.5	1.64
TBL1XR1	-0.317644	0.121608	0.970423	4425	6370	5283	4159	3452	3947	41.26	46.65	36.14	32.86	30.77	37.09
CDH1	0.317892	0.121655	0.970423	6230	8077	9927	8763	9147	8763	87.17	88.72	101.78	103.72	122.12	123.6
ZBTB21	-0.443924	0.121845	0.970423	493	519	420	287	347	315	4.24	3.44	2.65	2.09	2.85	2.73
SLC10A5	-0.419482	0.121886	0.970423	435	592	453	342	300	352	3.52	3.76	2.69	2.34	2.32	2.87
PTPRD	-0.386428	0.121929	0.970423	950	800	932	580	724	545	6.03	3.99	4.33	3.14	4.39	3.49
SIK1	-0.719833	0.122054	0.970423	802	475	1162	973	204	223	12.01	5.6	12.78	12.36	2.92	3.38
IL6ST	-0.316837	0.122093	0.970423	6962	7587	7366	5095	5444	5247	62.6	53.55	48.53	38.77	46.72	47.56
ERGIC2	-0.349848	0.122103	0.970423	1041	1539	1141	1036	719	881	24.13	27.66	19.13	20.74	16.15	19.93
GAS1	-0.573944	0.122163	0.970423	340	334	559	420	211	127	8.85	7.02	10.63	8.89	5.24	3.47
POLE	0.410835	0.122165	0.970423	306	432	493	435	507	497	2.32	2.57	2.74	2.79	3.67	3.8
TCEANC	0.608414	0.122181	0.970423	166.17	111	137.82	164.02	169	240	9.99	5.08	6.2	7.81	9.41	14.31
SNPH	-0.827059	0.122273	0.970423	71	130	285	141	61	41	0.96	1.25	2.65	1.37	0.72	0.53
UCK2	0.485254	0.122355	0.970423	223	254	252	410	210	310	13.65	12.68	13.18	21.39	16.17	26.1
UBE2J1	-0.383483	0.122376	0.970423	619	1150	1043	601	694	598	9.43	13.56	11.7	7.68	10.2	9.18
MRPL12	-0.369326	0.122433	0.970423	736	1126	1019	890	517	606	48.37	58.17	49.1	49.34	32.37	40.22
IL17RA	-0.360365	0.122475	0.970423	780	895	870	735	602	461	13.23	11.92	10.81	10.54	9.74	7.88
LOC108637850	-0.833932	0.122547	0.970423	80.91	143.18	67.31	70.99	52.4	26.47	1.18	1.64	0.72	0.87	0.73	0.39
LOC102181422	0.98414	0.122579	0.970423	13.58	37	29.62	87.55	28	29.38	0.54	1.15	0.86	2.93	1.06	1.17
LOC102191741	0.472602	0.122651	0.970423	198	219	272	366	269	228	24.05	20.94	24.25	37.39	31.08	28.02
BTK	0.530662	0.122771	0.970423	218	245	208	223	262	379	5.72	5.05	4	4.95	6.56	10.03
TMEM55B	0.469919	0.12289	0.970423	173	307	288	356	326	262	6.9	9.66	8.4	12.01	12.38	10.51
LAMA3	-0.309347	0.122994	0.970423	3279	3394	3827	2719	2674	2227	31.78	25.33	25.19	21.4	25.15	22.04
SNAPIN	-0.445315	0.123152	0.970423	339	343	531	303	254	238	28.88	22.98	33.17	21.75	20.6	20.48
C1QC	-0.718301	0.123156	0.970423	281	454	942	550	102	262	20.95	26.62	51.51	34.58	7.25	19.73
NOC4L	-0.616636	0.123298	0.970423	236	202	191	193	115	75	6.01	3.78	3.34	4.2	2.61	1.8
GSE1	-0.374963	0.12341	0.970423	636	850	967	661	420	609	4.07	4.28	4.53	3.58	2.57	3.94
TMEM229B	0.318885	0.123539	0.970423	1137	1240	1621	1900	1319	1276	18.03	15.44	18.84	25.49	19.96	20.4
NBR1	0.303414	0.123626	0.970423	3724	4007	4876	4855	4681	4371	51.8	43.77	49.75	57.11	62.05	61.18
SNRPN	-0.428913	0.123697	0.970423	649.07	472.3	592.24	408.42	428.74	322	65.11	37.28	43.58	34.49	40.93	32.65
LOC102181106	-0.389108	0.123735	0.970423	588	852	800	512	602	406	9.2	10.46	9.17	6.77	8.98	6.4
POLD1	-0.91083	0.123755	0.970423	86	55	170	68	18	62	1.63	0.82	2.35	1.09	0.32	1.18
LEF1	0.316528	0.123811	0.970423	1328	1798	1687	1781	1680	1879	30.19	30.61	28.73	34.44	36.35	44.48
GFRA3	0.81016	0.123819	0.970423	32	58	71	69	118	58	1.06	1.51	1.72	1.93	3.73	1.94
HTR4	-0.952324	0.123982	0.970423	28	29	55	19	17	15	0.49	0.31	0.56	0.26	0.32	0.28
LOC102182927	-0.389114	0.124079	0.970423	1973	1609	3362	1509	1702	1465	20.34	12.98	26.32	13.17	17.04	15.59
C11H9orf142	-1.17096	0.124108	0.970423	26	69	58	41	2	19	0.69	1.44	1.13	0.92	0.05	0.51
TIMD4	0.820462	0.124112	0.970423	37	43	78	84	113	48	2.48	2.26	3.83	4.74	7.21	3.25
ARHGEF25	0.448289	0.124149	0.970423	203	310	284	383	272	319	5.6	7.34	5.98	9.33	7.54	9.63
AXDND1	0.596538	0.12416	0.970423	147	122	103	203	148	168	2.81	1.83	1.44	3.28	2.7	3.24
PRKAB2	-0.390059	0.124165	0.970423	461	612	601	370	408	358	5.34	5.56	5.1	3.62	4.51	4.18
ATP13A3	-0.333184	0.124243	0.970423	2762	2770	2411	2169	1630	1953	27.31	20.37	17.21	18.52	16.3	19.32
PDIA5	0.639399	0.124269	0.970423	77	129	300	247	197	234	2.98	3.92	8.5	8.07	7.26	9.13
PPP1R3B	0.331238	0.124278	0.970423	617	856	899	999	827	837	14.8	16.74	15.6	20.95	19.57	22.06
SASH3	0.829617	0.124316	0.970423	75	85	35	122	60	139	1.85	1.65	0.63	2.54	1.41	3.46
TRIP10	-0.414803	0.124396	0.970423	674	633	532	528	342	401	23.02	17.1	13.4	15.22	11.07	13.63
KHSRP	-0.459793	0.124553	0.970423	284	364	421	313	196	192	5.5	5.48	5.81	5.03	3.62	3.33
ATP2A2	0.317472	0.124598	0.970423	2728	3287	3434	3380	3957	3148	33.6	31.16	31.08	34.79	48.47	40.3
GIPC2	-0.683556	0.124616	0.970423	85	146	123	86	57	55	1.13	1.53	1.2	0.97	0.73	0.74
HERC6	-0.670989	0.124636	0.970423	105	168	167	60	104	77	1.83	2.3	2.13	0.88	1.73	1.35
PLPP7	-1.02979	0.124674	0.970423	26	22	42	22	8	10	0.79	0.53	0.94	0.57	0.23	0.31
ZNF335	-0.658683	0.124728	0.970423	379	365	858	591	158	180	5.1	3.85	8.46	6.72	2.03	2.44
ZNF319	-0.730904	0.125274	0.972086	71	91	118	65	39	47	1.2	1.18	1.46	0.93	0.6	0.8
LOC108636081	-0.640839	0.125351	0.972086	150.18	161.68	125.23	79.88	93.31	80	9.92	8.4	6.07	4.45	5.87	5.34
CEBPD	-0.711388	0.125391	0.972086	660	294	224	380	185	140	30.43	10.65	7.57	14.8	8.13	6.51
APLNR	-0.880849	0.125397	0.972086	33	124	164	53	62	34	0.57	1.69	2.09	0.78	1.03	0.6
HEY2	0.80304	0.125453	0.972086	28	40	53	55	57	73	0.53	0.6	0.74	0.88	1.03	1.4
TIMM8B	0.620663	0.125604	0.972756	204	107	127	220	168	237	31.41	12.98	14.35	28.44	24.58	36.95
PPM1F	-0.672243	0.125861	0.973859	169	183	241	203	57	84	2.01	1.87	2.58	2.37	0.63	1.24
SLC24A2	1.42961	0.125982	0.973859	5	0	41	35	32	37	0.13	0	0.78	0.77	0.79	0.97
ADD1	-0.385154	0.126276	0.973859	1309	958	2008	1183	854	902	31.57	16.54	29.62	21.33	22.82	24.14
NCBP1	-0.332814	0.126361	0.973859	1746	2668	1959	1657	1332	1554	25.9	31.07	21.29	20.79	18.85	23.24
SSC5D	-1.29829	0.126369	0.973859	7	62	144	40	6	28	0.08	0.59	1.28	0.41	0.07	0.34
TRAF2	-0.535892	0.126442	0.973859	453	547	631	619	194	229	11.38	11.09	11.81	13.39	4.86	5.9
FASTKD1	-0.411475	0.12647	0.973859	490	695	594	472	284	448	9.64	10.69	8.52	7.75	5.36	8.83
LCORL	-0.346666	0.12669	0.973859	958	1283	1020	782	684	835	11.61	12.41	9.24	7.83	7.92	10.48
PRDX2	0.318354	0.126722	0.973859	4954	6592	6813	9066	5499	6119	454.6	472.13	447.3	688.13	474.75	563.06
LRAT	-0.316082	0.126734	0.973859	2265	2932	2477	2301	1685	1605	102.49	83.8	71.64	92.4	76.3	69.37
SMOX	0.342611	0.126766	0.973859	581	852	829	1025	723	822	17.88	21.08	19.44	27.82	22.84	27.52
THAP8	1.11652	0.126826	0.973859	25	5	15	29	35	27	1.33	0.21	0.58	1.3	1.8	1.47
ZNF48	-0.711366	0.126907	0.973859	98	159	96	56	59	77	2.25	2.88	1.61	1.09	1.3	1.79
SSFA2	-0.309553	0.126923	0.973859	6003	8463	8781	5400	5569	5629	77.44	84.18	83.6	58.09	68.56	73.13
COL11A1	0.474698	0.127007	0.973859	412	1125	651	928	1080	672	3.56	7.64	4.13	6.79	8.92	5.88
PDIA6	0.313589	0.127023	0.973859	4024	4867	4503	4828	5316	4746	116.59	110.75	95.62	118.24	146.9	138.69
SIAE	0.597356	0.127036	0.973859	169	115	152	210	254	137	5.9	3.2	3.89	6.19	8.45	4.82
ABCC1	0.343142	0.127135	0.973859	533	689	776	768	770	713	5.52	5.61	5.9	6.74	7.62	7.45
ZNF292	-0.30799	0.127197	0.973859	2759	3367	3285	2239	2125	2427	15.98	15.28	13.9	10.96	11.72	14.1
FAM111B	-0.787475	0.127255	0.973859	141	237	120	85	139	35	2.31	3.05	1.46	1.18	2.17	0.59
ARMC5	-0.904606	0.127265	0.973859	63	33	59	39	17	21	0.59	0.24	0.4	0.31	0.15	0.2
GLP1R	0.926861	0.127423	0.974172	14	22	62	63	42	56	0.13	0.16	0.43	0.51	0.38	0.54
LOC102180556	1.36641	0.127496	0.974172	22.34	4	32	28	7.2	97.62	0.89	0.12	0.93	0.94	0.27	3.9
LOC108638294	1.41748	0.127555	0.974172	1	96.96	18.99	84.6	146.38	37.31	0.06	4.23	0.77	3.96	7.74	2.09
KLF15	-0.911738	0.127791	0.974867	91	55	56	55	18	29	1.81	1.14	1.06	1.24	0.37	0.5
HACD2	-0.333189	0.127806	0.974867	1496	2213	2175	1369	1594	1173	25.84	30.02	27.53	20	26.27	20.43
SETD1B	-0.442297	0.127865	0.974867	381	340	555	333	231	279	2.81	1.97	2.98	2.08	1.62	2.07
PPIL2	-0.431244	0.127964	0.97501	589	527	771	629	304	348	14.92	10.49	14.4	13.5	7.4	8.91
SELE	-0.36385	0.128059	0.97501	1506	2392	1488	1393	1050	1330	35.86	44.73	25.97	28.05	23.85	31.94
MYO7A	-1.10533	0.128076	0.97501	67	25	113	62	17	10	0.57	0.17	0.7	0.45	0.14	0.09
RAMP1	0.742946	0.12818	0.975174	157	95	154	411	91	145	17.59	8.14	12.66	37.85	9.7	16.43
UTP15	-0.42535	0.128226	0.975174	438	401	541	287	292	338	11.19	8.05	10.13	6.2	7.12	8.71
LOC102188030	-0.372959	0.128399	0.975191	722.87	851.74	705.86	563.18	442.58	584.89	10.19	9.58	7.29	6.7	5.89	8.28
KIAA2013	-0.528312	0.128547	0.975191	683	432	680	625	207	333	16.72	8.3	12.2	12.93	4.83	8.22
ADAMTSL3	-0.380393	0.128582	0.975191	1285	913	1284	902	899	634	14.09	7.5	10.17	8.38	9.43	6.8
LOC108635306	-1.0129	0.12864	0.975191	84.88	71.64	113.02	91.36	9.85	25.21	17.18	11.44	16.8	15.48	1.89	5.17
SRF	-0.376511	0.128645	0.975191	608	791	720	662	397	425	9.45	9.66	8.2	8.71	5.89	6.66
LOC102175184	-0.929741	0.128729	0.975191	24	36	50	21	11	19	0.33	0.39	0.5	0.24	0.14	0.26
TM9SF3	-0.308625	0.128889	0.975191	2263	3433	3015	2399	1885	2012	45.6	54.32	44.52	40.88	36.24	40.88
TGFB1	-0.725337	0.12889	0.975191	82	122	211	116	46	62	2.99	4.95	9.21	3.81	1.82	3.24
YPEL2	0.318679	0.128921	0.975191	957	1098	1486	1553	1077	1318	11.41	10.21	12.88	15.73	12.24	15.96
TMTC3	-0.325245	0.128925	0.975191	1718	2816	2217	1798	1426	1595	25.21	31.19	22.12	20.96	20.46	21.87
CXCR2	0.400977	0.128934	0.975191	303.65	434.88	557.05	491.27	546.39	464.99	7.35	8.27	9.88	10.06	12.62	11.35
LOC108635555	-0.635693	0.129174	0.975816	207	619	1239	415	433	281	4.84	11.33	21.2	8.18	9.62	6.64
FBLN5	0.300349	0.129432	0.975816	10380.7	11419.6	14249.4	14080.7	12905.2	12654.7	95.18	82.21	95.79	109.27	112.89	117
HK1	0.319023	0.129524	0.975816	946	1148	1557	1349	1265	1410	16.93	16.13	20.42	20.42	21.6	25.45
ASNA1	0.342035	0.129567	0.975816	613	772	650	867	754	707	32.54	32.2	25.29	38.85	38.14	37.88
ATP6V1B1	0.340394	0.129572	0.975816	1423	1601	2595	2632	1807	1902	30.34	26.81	40.55	47.46	36.76	40.9
SCN8A	0.5552	0.129621	0.975816	101	152	159	196	138	204	0.54	0.64	0.63	0.89	0.7	1.1
CD3E	0.718308	0.12963	0.975816	92	52	71	142	107	80	5.21	2.32	2.95	6.79	5.78	4.58
LDLR	-0.389712	0.129647	0.975816	799	792	1515	690	635	758	11.77	9.16	16.35	8.6	8.93	11.26
XXYLT1	-0.569293	0.129886	0.975816	156	195	207	120	86	130	2.48	2.43	2.41	1.61	1.3	2.08
DLG2	-0.666771	0.129963	0.975816	103	303	222	94	157	91	1.28	2.91	1.9	0.97	1.92	1.17
C10H15orf57	0.408516	0.130158	0.975816	365	629	435	621	461	616	17.97	24.41	15.65	25.18	21.6	30.37
SMIM3	-0.541489	0.130169	0.975816	264	282	202	163	121	184	12.63	10.6	7.08	6.58	5.52	8.88
ND2	-0.336394	0.130272	0.975816	6214	9015	10257	5144	6630	5907	500.38	570.87	605.72	349.13	508.37	480.54
PTK2	-0.307822	0.130316	0.975816	1208	1433	1489	1100	1036	859	16.93	16.03	15.47	13.19	14.04	12.16
IL17RB	0.635644	0.130367	0.975816	102	209	428	323	217	440	3.71	5.61	11.26	9.55	7.09	15.57
ACSF3	-0.623116	0.130421	0.975816	173	196	144	111	68	124	6.03	5.36	3.84	3.27	2.26	4.36
RAD54L2	0.32058	0.130498	0.975816	694	936	1043	1170	904	910	9.15	9.69	10.08	13.05	11.38	12.1
LOC108638290	1.02105	0.130516	0.975816	6.9	34.07	67	72.47	73	41	0.51	1.97	3.61	4.48	5.1	3.04
MMP12	0.903275	0.130536	0.975816	17	64	31	54	54	75	0.65	1.93	0.87	1.75	1.98	2.91
NDUFB5	-0.395941	0.130586	0.975816	524	703	547	477	320	423	33.63	35.47	25.74	25.83	19.57	27.41
COPRS	0.926754	0.130823	0.975816	40	26	47	54	31	107	3.33	1.7	2.87	3.79	2.46	8.99
PCOLCE	-0.561025	0.130875	0.975816	782	1488	3868	1540	1067	973	28.37	42.41	102.86	47.21	36.91	35.61
AADAT	-0.49723	0.130906	0.975816	187	281	370	205	149	171	5.22	5.83	8.51	6.61	4.02	4.53
NCF1	1.09045	0.130949	0.975816	27	8	10	39	18	35	1.53	0.36	0.42	1.87	0.97	2.01
LOC102190811	-0.746989	0.131138	0.975816	50	125	143	62	52	51	1.17	2.3	2.46	1.23	1.16	1.21
PDP1	-0.330909	0.131204	0.975816	1088	1213	1137	841	886	733	16.34	14.28	12.59	10.74	12.77	11.16
QTRT2	-0.528403	0.131217	0.975816	270	337	220	204	191	128	5.78	5.66	3.45	3.69	3.9	2.76
RHNO1	0.493314	0.131238	0.975816	178	155	233	252	234	228	8.68	5.94	8.33	10.25	10.87	11.22
KLHL23	-0.561615	0.131385	0.975816	156	189	197	105	107	115	2.38	2.27	2.2	1.36	1.56	1.77
SUSD1	0.364581	0.131467	0.975816	487	529	503	640	535	592	4.18	3.57	3.17	4.65	4.39	5.13
DDX3X	-0.337578	0.131488	0.975816	13047	17669	11770	10964	9807	9650	179.96	189.2	119.42	126.86	126.41	133.93
NDUFV2	-0.335159	0.13161	0.975816	1165	2041	1561	1391	961	1041	25.61	35.23	25.15	25.86	20.15	23.08
PI3	-1.22172	0.131667	0.975816	12	48	62	4	30	9	1.1	3.48	4.19	0.31	2.63	0.84
UVSSA	-0.622936	0.131698	0.975816	124	163	244	140	63	105	2.83	2.63	4.06	2.51	1.16	2.11
FAM69A	-0.50323	0.13171	0.975816	272	237	278	196	130	179	6.94	4.61	5.27	4.17	3.23	4.41
HLF	-0.843642	0.131798	0.975816	61	76	186	79	25	55	3.06	2.99	7.65	3.92	1.19	3.73
RAPGEF3	-0.409549	0.131814	0.975816	640	537	923	598	344	484	12.91	8.28	13.17	10.14	6.79	9.98
HDAC10	-0.988605	0.131928	0.975816	86	173	233	170	13	46	2.58	4.19	4.6	4.17	0.36	1.29
CD7	0.530092	0.131952	0.975816	118	157.89	219.99	270.47	210.04	158	4.35	4.58	5.95	8.43	7.39	5.88
THBS3	-0.546737	0.131971	0.975816	338	887	1478	556	637	389	6.99	14.41	22.41	9.73	12.57	8.12
DNAAF5	-0.852659	0.13206	0.97599	113	83	186	117	21	57	2.11	1.21	2.54	1.84	0.37	1.07
GRPR	-1.02714	0.132163	0.97599	38	52	32	27	23	5	1.63	1.76	1.01	0.98	0.94	0.22
DDA1	-0.684328	0.132191	0.97599	168	233	197	213	55	79	13.6	14.83	11.7	14.53	4.24	6.46
NETO1	-0.982799	0.13234	0.97599	19	59	47	11	20	23	0.44	1.13	0.8	0.23	0.53	0.54
PXDN	-0.584294	0.132433	0.97599	497	461	873	689	178	259	5.13	3.74	6.61	5.99	1.74	2.66
ZNF277	-0.399514	0.132488	0.97599	522	758	562	383	448	414	23.67	27.01	18.68	14.67	19.37	18.95
TNFRSF25	-0.888251	0.132586	0.97599	42	72	71	52	15	24	1.43	1.93	1.77	1.52	0.5	0.84
SDHA	-0.418633	0.132769	0.97599	1646	1747	2233	2126	843	911	49.62	41.36	49.33	54.17	24.24	27.7
PIGM	0.398317	0.132872	0.97599	383.26	534.05	842.02	805.24	687.1	551.66	6.5	7.11	10.46	11.55	11.12	9.43
FCHO1	0.629433	0.133034	0.97599	82	83	122	191	112	100	1.68	1.19	1.86	3.37	2.11	2.14
MVB12B	-0.966884	0.133071	0.97599	63	31	54	15	16	37	0.96	0.37	0.61	0.19	0.23	0.57
REM2	-0.698932	0.133149	0.97599	121	77	166	65	68	67	1.78	0.87	1.64	0.71	0.87	0.92
RPL38	0.512858	0.133269	0.97599	229	205	214	419	244	194	122.74	102.18	94.48	193.71	125.7	108.49
PCDH9	-0.596802	0.133359	0.97599	105	186	222	109	95	94	1.16	1.61	1.8	1.02	1	1.05
ZDHHC18	-0.481723	0.133385	0.97599	222	275	375	176	187	187	4.86	4.73	6.02	3.26	3.91	4.13
MEA1	0.317384	0.133586	0.97599	963.9	909.52	1173.16	1316.23	1099.1	1010.64	105.5	76.84	93.47	118.76	115.55	109.85
SLC24A4	-1.80501	0.133651	0.97599	109	7	27	42	2	0	1.32	0.07	0.24	0.43	0.02	0
LOC102183952	-0.964846	0.133792	0.97599	40	22	56	27	18	10	1.32	0.57	1.36	0.75	0.57	0.33
BCL2L15	0.737183	0.133815	0.97599	46	53	95	82	79	121	1.18	1.07	1.78	1.78	1.93	3.13
NCOA7	-0.3995	0.133971	0.97599	652	901	781	417	634	512	10.92	10.24	8.94	4.94	10.35	9.04
ARHGAP5	-0.309359	0.13408	0.97599	7230	8733	7375	6038	5002	5948	68.56	64.83	50.26	48.75	44.85	58.17
MFAP2	-0.743835	0.134102	0.97599	151	159	559	267	108	86	10.89	8.25	30.81	16.06	7.35	5.52
PCBP4	-0.442757	0.134122	0.97599	465	599	661	603	255	302	15.15	15.57	15.82	16.75	8.1	9.99
LOC102178398	-0.51474	0.1342	0.97599	213	278	238	204	148	112	4.9	5.03	4.02	3.97	3.25	2.6
TNFRSF21	-0.371667	0.134245	0.97599	797	616	860	627	507	464	14.72	8.94	11.64	9.8	8.94	8.64
CROT	-0.382193	0.13429	0.97599	731	626	675	599	422	410	16.35	10.95	10.98	11.28	8.99	9.24
SQRDL	0.385524	0.134464	0.97599	675	525	561	749	733	620	27.42	16.81	16.72	25.67	28.51	25.54
ASPSCR1	-0.45613	0.134546	0.97599	393	460	669	436	199	360	15.72	14.75	19.62	14.73	7.59	15.19
NCKAP5L	-0.51247	0.134549	0.97599	1149	960	1562	1358	353	674	15.73	9.9	15.31	15.6	4.62	9.29
COL23A1	-0.747185	0.134559	0.97599	85	70	93	60	40	35	1.91	1.23	1.5	1.12	0.86	0.79
RNF5	0.466574	0.134562	0.97599	204	358	234	405	326	261	16.34	20.85	12.06	25.75	24.35	21.41
KCTD13	-0.629569	0.13458	0.97599	173	166	172	164	66	77	7.3	5.51	5.32	5.85	2.66	3.28
RDH12	0.320575	0.134779	0.97599	1373	1673	1886	2460	1437	1675	52.13	49.9	52.49	78.91	52.02	64.16
PLXNA3	-0.516251	0.134817	0.97599	340	375	790	442	186	309	3.64	3.15	6.2	4.01	1.9	3.34
ABCF3	0.334189	0.134855	0.97599	798	869	832	1049	1011	788	17.92	15.33	13.69	19.92	21.66	17.85
MINOS1	0.344914	0.134906	0.97599	557	724	729	982	711	613	40.63	41.53	39.01	60.39	49.42	45.2
ANP32B	0.519807	0.135054	0.97599	334	355	175	441	308	398	19.23	16.52	7.07	20.16	17.04	22.23
LOC108636047	0.664121	0.135092	0.97599	103	74	173	260	147	98	53.67	30.42	66.17	111.33	71.8	52.12
TTC39A	-0.417625	0.135271	0.97599	368	394	568	291	282	309	8.14	8.11	10.51	5.54	7.1	7.49
LOC102174762	0.390126	0.135297	0.97599	1708	3485	3374	2907	4136	2724	73.28	117.47	106.11	105.34	169.16	117.92
ATF6B	0.386094	0.135363	0.97599	336	474	412	543	488	403	8.75	9.69	7.86	11.95	12.12	10.58
MBP	-0.868291	0.135392	0.97599	60	84	232	108	31	44	1.8	1.98	5.1	2.74	0.89	1.33
DHX15	-0.309348	0.135593	0.97599	3353	4127	3273	2943	2413	2504	74.44	71.95	53.25	55.25	51.11	56.06
SH3BGRL	-0.383675	0.135615	0.97599	679	1172	778	581	542	671	30.08	42.09	29.41	25.82	30.9	37.53
CLOCK	-0.297195	0.135726	0.97599	2086	2271	2352	1754	1608	1552	12.63	10.65	10.28	9.06	9.25	9.37
NFRKB	-0.523607	0.135745	0.97599	430	247	509	367	176	217	5.05	2.26	4.34	3.64	1.97	2.57
BLOC1S3	0.619018	0.13575	0.97599	85	124	114	188	169	90	1.7	1.95	1.67	3.16	3.22	1.82
NTRK2	-0.335239	0.135751	0.97599	2358	3866	5027	2750	2661	2400	22.63	28.48	34.7	22.37	23.57	22.13
NEURL4	-0.357636	0.135752	0.97599	761	800	709	636	465	514	8.61	7.76	6.39	6.4	5.43	6.18
FAR1	-0.352701	0.135763	0.97599	818	1082	819	667	568	682	16.88	14.44	11.04	12.45	12.31	13.5
CD84	0.539776	0.135791	0.97599	125	133	228	211	166	246	3.93	3.1	5.32	5.34	4.98	7.39
DLX4	0.676742	0.136044	0.97599	66	53	108	110	116	96	1.79	1.13	2.15	2.52	3	2.63
ANO3	0.545832	0.136045	0.97599	141	117	248	236	174	245	1.47	0.92	1.82	1.97	1.64	2.6
TCEA3	-0.61487	0.13618	0.97599	104	168	163	91	69	92	6.15	7.81	7.07	4.54	3.89	5.49
DENND6B	-0.626772	0.13623	0.97599	297	294	502	412	106	137	7.91	5.73	8.25	8.3	2.29	4.2
TNFSF12	-0.766164	0.136256	0.97599	65	96	134	81	29	46	3.41	3.99	5.15	3.58	1.57	2.52
CPEB3	-0.488834	0.136288	0.97599	203	355	408	181	194	225	1.65	2.26	2.43	1.24	1.51	1.85
LOC102187998	0.418121	0.136337	0.97599	255.11	502.98	556	545.07	554.03	438.9	12.01	18.61	19.19	21.67	24.86	20.85
TMEM120A	-0.794732	0.136345	0.97599	58	77	133	62	50	25	3.63	3.78	6.1	3.27	2.98	1.58
CHERP	-0.590864	0.136381	0.97599	181	153	303	188	88	107	2.94	1.95	3.6	2.58	1.36	1.75
KNTC1	0.356145	0.13645	0.97599	515	651	734	709	623	826	4.61	4.57	4.81	5.37	5.32	7.45
UMAD1	0.711996	0.136556	0.97599	45	55	90	81	86	105	1.57	1.48	2.28	2.36	2.86	3.69
PPFIBP2	0.306376	0.136572	0.97599	1820	2299	2220	2485	2572	1963	35.4	35.12	31.63	40.89	47.79	38.55
TMEM64	-0.408427	0.136598	0.97599	683	601	669	616	308	431	8.44	5.83	6.06	6.44	3.63	5.37
ATP11C	-0.375654	0.136619	0.97599	767	1118	697	669	532	600	8.74	11.13	5.89	6.94	7.14	7.77
RCOR2	-1.05078	0.136714	0.976208	20	21	69	27	11	9	0.65	0.45	1.19	0.54	0.25	0.31
COL4A5	0.292699	0.136985	0.97697	2455	3180	3593	3636	3371	3059	23.68	24.08	25.39	29.68	31.03	29.74
FA2H	0.365835	0.13701	0.97697	434	499	761	715	650	570	11.9	10.74	15.29	16.57	16.99	15.76
CCDC97	-0.457277	0.137073	0.97697	387	312	440	347	207	206	7.97	5.04	6.64	6.04	4.06	4.28
BOLA1	-0.711191	0.137081	0.97697	438	295	522	479	73	174	37.41	19.82	32.7	34.48	5.94	15.02
COQ8A	0.586503	0.137142	0.97697	117	95	154	204	177	116	2.39	1.52	2.3	3.52	3.45	2.39
SMAGP	0.375493	0.137384	0.977145	325	479	473	583	480	419	14.64	16.95	15.62	22.18	20.61	19.05
CEP85L	-0.45189	0.137439	0.977145	368	387	309	229	232	243	3.33	2.75	2.05	1.76	2.01	2.22
SLC38A9	-0.347389	0.137449	0.977145	735	1185	885	762	589	629	13.02	16.03	11.34	11.58	9.8	10.4
PRKCZ	0.409201	0.137673	0.977145	358	304	454	532	451	356	9.35	6.24	8.69	12.14	12.27	9.93
PSMC4	0.303069	0.137692	0.977145	1345	1764	2227	2270	1781	1809	68.91	71.02	83.64	98.18	86.96	93.54
SLC38A4	-0.554097	0.137745	0.977145	141	234	288	186	103	114	2.83	4.18	5.11	3.33	2.31	3.06
COBL	-0.475746	0.137746	0.977145	198	350	362	199	178	199	2.36	3.28	3.17	2.01	2.03	2.4
ARRB2	0.688551	0.138086	0.978098	54	65	68	103	100	68	1.99	1.87	1.83	3.2	3.52	2.53
HOXA5	-1.04732	0.138105	0.978098	16	106	36	19	31	16	0.58	3	0.95	0.58	1.06	0.58
HECW2	-0.364892	0.138105	0.978098	735	784	736	578	418	589	4.82	4.02	3.53	3.2	2.61	3.89
MEX3D	-0.785966	0.138159	0.978098	154	195	235	225	39	54	3.61	3.59	4.04	4.46	0.87	1.28
DIRAS2	0.764486	0.138202	0.978098	28	56	74	67	86	79	0.46	0.72	0.89	0.93	1.34	1.3
ARSG	-1.15833	0.138281	0.978206	25	56	83	42	2	22	0.59	1.04	1.44	0.84	0.05	0.53
AR	-0.34426	0.138544	0.978795	1372.21	1316	2120	1240	1279.82	855.37	9.06	6.82	10.26	6.93	8.07	5.69
CSF1	-0.495579	0.138661	0.978795	453	300	868	357	354	303	7.78	4.19	11.36	5.38	6.06	5.38
PPM1H	0.385982	0.138782	0.978795	418	553	420	535	590	506	4.31	4.48	3.18	4.67	5.85	5.28
TLR7	0.640019	0.138811	0.978795	72	102	73	119	99	128	0.91	1.01	0.68	1.27	1.19	1.63
SUMO1	-0.326983	0.138812	0.978795	1006	1710	1292	1060	903	893	48.77	65.17	45.98	43.39	41.72	43.53
LOC102175311	0.306763	0.13892	0.978795	1869	2197	2721	3125	2441	1980	199.4	184.44	212.96	280.6	247.77	213.58
FUT10	0.338502	0.138922	0.978795	520	589	635	726	619	636	8.42	7.41	7.43	9.82	9.38	10.5
SMAD5	-0.308947	0.139008	0.978795	2247	3497	2835	2319	1809	2074	21.41	25.97	19.65	18.69	16.62	20.04
SLC41A3	-0.787637	0.139016	0.978795	153	146	168	171	30	55	3.02	2.03	2.63	3.57	0.49	1.25
LOC108634436	-0.951487	0.139073	0.978795	184	73	35	46	52	47	12.2	3.8	1.7	2.57	3.28	3.15
RFX1	-0.982359	0.139285	0.9794	159	75	185	159	23	23	2.32	0.86	1.97	1.96	0.32	0.34
C16H1orf21	-0.323729	0.139289	0.9794	982	1367	1086	956	769	751	19.43	21.18	15.7	15.95	14.51	14.98
MGAT5	0.305714	0.139442	0.9794	1618	1546	2049	1953	1959	1852	11.84	8.91	11.01	12.16	13.68	13.79
SRSF5	0.341925	0.139485	0.9794	743	1420	1121	1365	1289	1043	32.56	50.73	37.32	51.09	55.83	46.72
PLCD1	0.357989	0.139537	0.9794	1600	1608	2554	3177	1835	1674	40.6	32.08	47.55	68	44.4	42.89
GREM1	-0.421554	0.139666	0.9794	717	1162	1055	860	746	364	10.25	13.05	11.06	10.41	10.18	5.25
SETD4	0.587207	0.139833	0.9794	86	90	164	161	142	148	3.48	3.08	5.07	5.69	5.94	6.34
DIRC2	0.359256	0.139844	0.9794	390	466	559	618	472	534	6.81	6.39	7.15	9.13	7.86	9.4
TGFBR3	-0.333562	0.139865	0.9794	5436	4464	7407	3902	4112	4211	54.75	35.29	54.67	33.27	39.53	42.78
IGSF5	-0.610727	0.139968	0.9794	167	161	164	149	65	84	3.18	2.45	2.28	2.39	1.19	1.66
MLX	0.311761	0.140196	0.9794	813	903	1248	1228	1009	1044	30.46	27.35	34.68	38.99	36.09	39.46
NDUFC2	-0.545002	0.140294	0.9794	526	490	709	639	159	299	83.11	61	82.23	84.74	23.86	47.85
RASA3	-0.35629	0.140397	0.9794	536	638	725	494	458	376	8.98	8.35	8.85	6.96	7.28	6.38
LOC102177727	0.664481	0.140416	0.9794	43	89	111	125	103	109	1.69	2.48	2.86	3.75	3.68	3.86
FNBP1	0.307024	0.140427	0.9794	1798	2526	2925	2540	2762	2599	22.56	24.72	26.78	26.88	32.93	32.76
UNK	-0.648537	0.140519	0.9794	123	120	193	101	98	50	2.11	1.61	2.42	1.46	1.6	0.86
PIK3R1	-0.310007	0.140536	0.9794	3988	4099	5738	4290	2788	2981	37.5	30.4	40.74	34.95	25.02	29.64
FAM110B	1.35751	0.14057	0.9794	8	0	46	39	36	42	0.11	0	0.48	0.47	0.48	0.57
BRIX1	-0.440734	0.140641	0.9794	285	381	402	214	213	269	17.34	18.22	17.93	10.98	12.34	16.52
LOC108638312	0.964476	0.140656	0.9794	38	28.11	27.01	83.53	70.96	16	1.73	1.01	0.9	3.21	3.08	0.74
NAA15	-0.329638	0.140664	0.9794	2077	3015	2300	1592	1733	1911	26.68	29.05	20	16.53	19.8	23.2
LOC108636550	0.994834	0.140685	0.9794	13	9.74	29	47	29	17	1.18	0.7	1.93	3.6	2.51	1.56
PKIG	-0.541513	0.140692	0.9794	160	307	288	224	139	103	12.27	16.91	14.73	13.62	9.12	7.16
ZFYVE19	0.444363	0.140706	0.9794	249	248	352	480	297	271	10.75	8.43	11.13	17.52	12.25	11.78
KMT2B	-0.352442	0.140878	0.979772	980	809	1395	898	685	661	7.27	4.71	7.59	5.64	4.85	4.94
SLURP1	-1.3153	0.140959	0.979772	14	27	177	58	12	7	2.43	3.69	22.54	8.43	1.98	1.23
DGKZ	-0.445267	0.141091	0.979772	735	1026	1333	1136	404	528	13.92	15.12	18.45	18.21	7.23	10.1
NAA35	-0.340525	0.141146	0.979772	628	708	745	570	461	451	15.7	14.06	14.03	12.3	11.3	11.48
KIF27	-0.329461	0.141309	0.979772	745	1114	1029	754	605	692	9.58	10.26	8.42	7.88	6.55	9.02
LOC102173866	0.290523	0.141312	0.979772	4563	5056	6279	6571	5795	5055	98.24	85.48	99.07	119.63	119.02	109.74
CLUAP1	0.441792	0.141343	0.979772	311	227	386	422	396	314	7.75	4.41	6.98	8.84	9.38	7.84
RASGRP3	-0.39502	0.141355	0.979772	591	484	550	444	310	376	8.31	5.25	5.62	5.08	3.91	5.5
2021-03-05	-0.337884	0.141357	0.979772	635	949	935	627	528	616	10.56	12.39	11.39	8.82	8.38	10.32
rna-NC_005044.2:1092..2664	-0.300444	0.14142	0.979772	911903	1.39147e+06	1.17561e+06	908793	842862	771147	42999.7	51555.5	40637.3	36186.1	37884.7	36696.3
PAQR6	-0.521145	0.141511	0.979772	349	296	641	371	152	282	12.23	7.3	16.8	11.1	5.13	9.61
EHMT1	-0.466012	0.141533	0.979772	804	760	1216	1045	354	454	10.6	7.87	11.74	11.66	4.46	6.04
SZRD1	-0.456532	0.141769	0.980623	1036	1038	1514	1392	499	524	19.61	15.42	20.99	22.27	9	10
MASP1	0.47904	0.141914	0.980623	154	334	424	466	336	314	2.31	3.96	4.84	6.18	4.82	5.81
LOC102169968	-0.576411	0.142177	0.980763	227	187	187	131	83	154	2.41	1.56	1.46	1.18	0.84	1.65
C18H19orf48	-0.917319	0.14224	0.980763	43	53	65	52	16	11	1.82	1.77	2.02	1.86	0.65	0.47
ADORA1	0.943736	0.142274	0.980763	20	13	71	57	64	51	0.61	0.31	1.52	1.34	1.62	1.54
IPO8	-0.309436	0.142435	0.981098	1115	1337	1344	883	919	931	13.29	12.51	11.74	8.9	10.45	11.19
RNF125	0.417453	0.142606	0.98122	349	286	328	411	368	389	4.14	2.67	2.85	4.13	4.17	4.66
FOXK1	-0.401114	0.142625	0.98122	532.26	524	914.98	600	366.97	374.1	3.9	3.01	4.91	3.72	2.57	2.76
YIPF5	-0.323719	0.142816	0.98122	833	1103	1063	747	773	620	34.73	36.13	32.48	26.3	30.72	26.08
TBCD	-0.461716	0.14304	0.98122	454	507	843	630	281	277	7.61	6.64	10.3	8.95	4.48	4.69
RAP1GAP	0.621059	0.143075	0.98122	85	87	105	189	102	99	1.75	1.62	1.57	3.29	2.23	2.16
GABBR2	-0.741123	0.143112	0.98122	117	65	122	58	39	68	1.64	0.6	1.22	0.58	0.48	1.29
UBAP2L	0.309935	0.143225	0.98122	911	1046	950	1139	1074	1034	16.14	14.69	12.68	17.39	18.48	18.92
KRT5	0.326197	0.143282	0.98122	105190	156764	177831	192001	178963	119259	3015.9	3529.99	3736.76	4653.21	4893.84	3448.64
TBC1D32	-0.423176	0.143298	0.98122	370	508	368	296	247	294	5.57	5.96	4.03	3.76	3.58	4.43
CCR4	0.957189	0.143453	0.98122	13	9	29	28	32	27	0.33	0.18	0.54	0.6	0.77	0.69
KIF2C	0.430787	0.143526	0.98122	270	308	279	330	395	311	6.3	5.64	4.77	6.51	8.79	7.32
SLC25A35	-0.697517	0.143537	0.98122	109	81	244	87	60	88	4.03	2.36	6.62	2.72	2.12	3.29
IFI44L	0.577474	0.14358	0.98122	156	120.35	106	217	137.08	175.12	4.17	2.53	2.08	4.91	3.5	4.73
CGNL1	0.309335	0.14359	0.98122	1200	1892	1984	1897	1714	1942	11.13	13.78	13.48	14.96	15.18	18.17
LOC102190691	-0.424177	0.143704	0.98122	304	350	376	238	213	236	4.67	4.22	4.24	3.09	3.12	3.66
FIS1	0.327731	0.143711	0.98122	957	924	915	1235	1107	854	119.63	90.93	83.93	129.8	131.58	108
TMEM67	-0.382776	0.14373	0.98122	403	473	496	363	293	291	6.69	5.95	5.77	4.8	4.67	4.58
LOC102191700	-1.24961	0.143742	0.98122	71	32	25	4	7	38	2.13	0.75	0.55	0.1	0.2	1.15
LOC102187909	0.339178	0.143806	0.98122	18465.2	13987.2	23314.6	25439.2	17100	21314.7	493.14	293.37	456.33	574.35	435.6	574.1
UPF1	-0.30206	0.143873	0.98122	1997	1847	2533	1796	1465	1401	23.2	16.85	21.58	17.66	16.25	16.4
TSPAN6	-0.397886	0.144128	0.982379	505	797	608	506	309	488	26.9	33.36	23.74	22.75	15.69	26.24
LOC102184409	-0.467597	0.144181	0.982379	2731	3444	4519	4133	1148	1826	173.81	172.3	210.88	221.92	69.61	117.34
CLEC4G	0.592852	0.144237	0.982379	87	178	108	230	151	128	5.13	8.24	4.67	11.44	8.48	7.61
XYLT2	-0.448631	0.144483	0.982974	274	341	555	242	260	248	5.32	5.16	7.85	3.95	4.85	4.95
NELFB	-0.718366	0.144594	0.982974	452	297	649	573	110	122	9.95	5.13	10.47	10.67	2.31	2.71
SURF6	-0.72202	0.144595	0.982974	72	102	113	82	38	38	2.58	2.87	2.96	2.48	1.3	1.37
ATOH8	-0.79643	0.144648	0.982974	130	49	149	53	74	43	3.72	1.1	3.13	1.28	2.02	1.24
PAFAH2	0.523818	0.14479	0.983211	141	124	208	266	191	157	3.93	2.72	4.25	6.27	5.08	4.42
PREB	0.370273	0.14487	0.983211	586	451	702	818	571	650	18.55	11.21	16.29	21.93	17.3	20.75
NOTCH3	-0.345023	0.144916	0.983211	1137	1368	2333	1418	1028	934	8.71	8.34	13.19	9.28	7.56	7.31
EPHA5	-0.883372	0.145125	0.983211	59	41	48	24	13	36	0.42	0.23	0.25	0.14	0.09	0.26
NIP7	-0.412898	0.145187	0.983211	371	530	384	336	268	268	12.4	13.92	9.41	9.49	8.54	9.4
S100PBP	-0.295673	0.145244	0.983211	1131.25	1667.68	1715.43	1182.77	1010.14	1075.76	22.62	24.39	21.47	17.29	17.15	18.18
LMNA	-0.520424	0.145284	0.983211	3536	5591	10033	7066	2157	2805	72.29	89.78	150.37	122.21	42.08	57.84
ANGPT4	-0.736315	0.145309	0.983211	95	148	264	44	128	85	1.33	1.01	1.71	0.32	1.07	0.75
PPOX	-0.493141	0.145317	0.983211	175	272	375	216	155	146	7.48	9.13	11.74	7.8	6.3	6.3
PKHD1L1	-0.462173	0.145344	0.983211	883	713	1179	352	679	731	4.2	2.66	4.11	1.42	3.08	3.51
TMCO4	-0.528567	0.145397	0.983211	232	239	425	281	121	159	4.88	4.2	7.03	5.54	2.06	3.29
FPGT	-0.568312	0.145517	0.983211	190	250	154	156	125	86	3.6	3.72	2.14	2.5	2.26	1.64
TRPM1	-1.38072	0.145787	0.983638	1725	149	190	764	53	53	21.24	1.44	1.71	7.96	0.62	0.66
GOLGA7	0.307229	0.145847	0.983638	807	935	940	1137	869	986	29.65	26.97	25.3	35.32	30.56	36.6
SERHL2	-0.949684	0.145858	0.983638	30	33	25	13	15	13	1.72	1.61	1.1	0.72	0.82	0.82
KIFAP3	-0.31092	0.14602	0.983638	1389	1545	1554	1158	868	1230	30.93	27.02	25.36	21.8	18.44	27.62
ATAD1	-0.301657	0.146095	0.983638	1327	1716	1402	1264	1025	973	33.14	33.65	25.66	26.69	24.42	24.51
STRA6	0.902208	0.146174	0.983638	41	18	35	90	29	47	0.95	0.35	0.6	1.76	0.64	1.1
[truncated: 11,881 more rows]
