# Supplementary material for: Integrated Analysis of lncRNA and mRNA Reveals Novel Insights into Wool Bending in Zhongwei Goat
Source: Animals (Basel). 2021 Nov 22;11(11):3326. doi: 10.3390/ani11113326 (PMC8614501; doi:10.3390/ani11113326)
Supplement: Supplementary file 1 [file animals-11-03326-s001.zip › Table S3 List of target genes for cis- and trans- actions of differential lncRNAs.xlsx]

## Sheet: lncRNA cis target
List of target genes for cis- and trans- actions of differential lncRNAs
lncRNA	chr	strand	start	end	mRNA	chr	strand	start	end	UP/DOWN	distance
XLOC_028447	NC_030836.1	+	12031847	12046624	LOC102173264	NC_030836.1	+	12027574	12028224	Down10K	3623
XLOC_028447	NC_030836.1	+	12031847	12046624	RAB30	NC_030836.1	+	12046832	12150662	Up10K	208
XLOC_017211	NC_030822.1	+	41966212	41971742	LOC102172084	NC_030822.1	+	41724250	41964084	Down10K	2128
XLOC_017211	NC_030822.1	+	41966212	41971742	PARVA	NC_030822.1	+	41976735	42144961	Up10K	4993
LOC102188029	NW_017189516.1	-	64058719	64074399	LOC102188300	NW_017189516.1	-	64078643	64088292	Down10K	4244
XLOC_010773	NC_030815.1	-	74975491	74981402	AQP3	NC_030815.1	-	74981478	74987380	Down10K	76
XLOC_026573	NC_030832.1	-	1283996	1289231	HAGH	NC_030832.1	-	1291898	1303806	Down10K	2667
XLOC_026573	NC_030832.1	-	1283996	1289231	IGFALS	NC_030832.1	-	1278080	1283896	Up10K	100
XLOC_015509	NC_030820.1	+	71770955	71773193	IFT52	NC_030820.1	+	71735451	71764299	Down10K	6656
XLOC_015509	NC_030820.1	+	71770955	71773193	MYBL2	NC_030820.1	+	71778810	71805033	Up10K	5617
LOC102191351	NC_030820.1	+	71770887	71775452	IFT52	NC_030820.1	+	71735451	71764299	Down10K	6588
LOC102191351	NC_030820.1	+	71770887	71775452	MYBL2	NC_030820.1	+	71778810	71805033	Up10K	3358
XLOC_003460	NC_030810.1	+	102562806	102639472	LOC102184770	NC_030810.1	+	102649044	102650269	Up10K	9572
LOC102181372	NC_030812.1	+	105070550	105094387	PARP11	NC_030812.1	+	105032523	105067461	Down10K	3089
LOC106503259	NC_030826.1	-	28399205	28401632	STX8	NC_030826.1	-	28402451	28600703	Down10K	819
XLOC_021502	NC_030826.1	+	36313745	36316579	DLX3	NC_030826.1	+	36306956	36312182	Down10K	1563

## Sheet: lncRNA trans target
List of target genes for cis- and trans- actions of differential lncRNAs
LncRNA	mRNA	Correlation
XLOC_021597	NIF3L1	0.993204
XLOC_021597	TGFA	0.992268
XLOC_021597	UBE2H	0.993485
XLOC_021597	RBM18	-0.992975
XLOC_021597	BET1L	0.990175
XLOC_003448	JAKMIP3	0.99458
XLOC_003448	CALN1	0.994639
XLOC_003448	LOC102191827	0.992867
LOC106503259	ADCY7	-0.990898
LOC106503259	CD99L2	-0.991112
LOC106503259	POLR3B	0.991112
LOC106503259	ALDH1A1	0.995084
LOC106503259	QKI	0.993844
LOC106503259	ZUFSP	0.990465
LOC106503259	SIX4	0.998566
LOC106503259	NPHP1	-0.992253
LOC106503259	SELP	0.990314
XLOC_001394	GTPBP2	0.993333
XLOC_014151	CCDC121	0.993629
XLOC_014151	DENND3	-0.99379
XLOC_003445	GSDMA	0.99043
XLOC_003445	SPRR4	0.991812
XLOC_003445	ERMAP	0.990583
XLOC_003445	LOC108638298	0.995524
XLOC_003445	STARD5	0.99334
XLOC_031120	CHRNA3	0.992577
XLOC_031120	SERINC3	0.990154
XLOC_031120	ATP6V1B2	0.991547
XLOC_031120	CLDN7	-0.998784
XLOC_015509	TBC1D12	-0.990381
XLOC_015509	KIAA0930	0.994176
XLOC_015509	CCNB2	0.992175
XLOC_015509	THAP5	-0.994974
XLOC_015509	MALSU1	0.993743
XLOC_032755	C15H11orf71	-0.990602
XLOC_032755	RGS12	-0.995025
XLOC_032755	TTK	-0.990194
XLOC_033417	HOOK2	-0.990027
XLOC_033417	TBRG4	-0.990784
LOC102181372	SIGIRR	-0.990483
LOC102181372	PPFIBP2	0.991502
LOC102181372	CHAF1A	0.99414
LOC102181372	LOC108635249	-0.996262
LOC108637874	SPTSSA	0.991969
LOC108637874	GSTCD	0.992317
XLOC_034363	LOC102168979	0.996804
XLOC_034363	LOC108636664	0.996429
XLOC_034363	KLHL8	0.990841
XLOC_034363	RGS12	-0.993112
XLOC_034363	PLPPR2	0.997479
XLOC_034363	IRF5	0.996343
XLOC_034363	LETM1	-0.994944
XLOC_034363	LOC108634604	0.995671
XLOC_022610	WDCP	-0.998966
XLOC_031173	NOL4	0.996468
XLOC_031173	GPHA2	0.996961
XLOC_034081	ANKS1A	-0.993482
XLOC_034081	SAMD4B	-0.994485
XLOC_034081	ZNF592	-0.991862
XLOC_034081	PYGM	0.993082
XLOC_034081	GDE1	-0.992813
XLOC_034081	RPS15	-0.998393
XLOC_022800	IKBKG	0.990147
XLOC_022800	LOC102180421	0.994008
XLOC_022800	ZNF827	-0.99249
XLOC_022800	HEPHL1	0.993175
XLOC_022800	CMYA5	0.99057
XLOC_021594	LOC102179403	0.992017
XLOC_021594	SETD1A	-0.99018
XLOC_021594	VIPR1	0.993344
LOC102191729	SNX11	-0.997518
LOC102191729	GORAB	0.994699
XLOC_001406	IL7	-0.990008
XLOC_032067	LOC108636892	0.993468
XLOC_032067	LOC102183084	0.991323
XLOC_032067	KLK15	0.990938
XLOC_032067	LOC102181664	0.993052
XLOC_032067	PHYHIPL	0.993015
XLOC_032067	REPS1	0.996529
XLOC_032067	LOC102185985	0.99344
XLOC_032067	RTN2	0.996371
XLOC_032067	LOC102186672	0.992767
XLOC_032067	CBLN1	0.991342
XLOC_032067	LOC106503728	0.993305
XLOC_032067	HAO1	0.993298
XLOC_030895	CHURC1	0.991904
XLOC_030895	CASC1	0.996111
XLOC_030895	LPAR6	0.990442
XLOC_030895	CARNMT1	0.993446
XLOC_030895	NIP7	0.992968
XLOC_030895	MYH9	-0.991048
XLOC_035491	MTOR	0.991965
LOC102188010	LYPD6	-0.996009
LOC102188010	KCNJ15	-0.992792
LOC102188010	TXNRD1	-0.998434
XLOC_003460	ETV3L	0.99059
XLOC_028447	FHOD3	0.996515
XLOC_028447	LMX1B	-0.99494
XLOC_028447	KLHDC1	0.999015
XLOC_028447	DNAJB12	-0.99448
XLOC_028447	LOC102175702	-0.99656
XLOC_034601	HOOK2	-0.992172
XLOC_034601	AIM1	0.997862
XLOC_034601	KCNH5	0.994312
XLOC_034601	IMPDH2	0.993085
XLOC_034601	CSRP1	-0.993561
XLOC_034585	KRBA1	-0.991799
XLOC_034585	SAYSD1	-0.993508
XLOC_034585	PAX8	-0.997425
XLOC_034585	CASP2	0.995811
XLOC_034585	CKB	-0.996734
XLOC_032720	BCL2L13	-0.990966
XLOC_032720	C15H11orf71	-0.992739
XLOC_032720	SDHA	-0.990914
XLOC_032720	LOC108633258	0.993426
XLOC_032720	DUS3L	-0.991194
XLOC_032720	PLPPR2	0.992651
XLOC_032720	IRF5	0.990793
XLOC_015806	DDI1	0.994222
XLOC_015806	HFM1	0.992297
XLOC_015806	NFAM1	0.990295
XLOC_000705	TRAPPC1	0.997964
XLOC_000705	CST6	0.990292
XLOC_000705	LOC102181431	0.996149
XLOC_000705	SDR9C7	0.990135
XLOC_000705	RPS16	0.992603
XLOC_000705	LOC108638300	0.991206
XLOC_000705	C10H15orf62	0.991996
XLOC_000705	BRIX1	-0.99353
XLOC_000706	TG	0.99028
XLOC_000706	LCN2	0.991683
XLOC_000706	DIRC2	0.994867
XLOC_000706	NRG1	-0.996079
XLOC_000706	KIAA0930	0.994099
XLOC_000706	ADGRG3	0.99071
LOC102190260	SH3KBP1	-0.998976
LOC102172600	ERCC6	0.991071
LOC102172600	LOC102181858	0.990321
LOC102172600	CNPY4	0.990211
LOC102172600	TSNAXIP1	0.996463
LOC102172600	FAM26E	0.995839
LOC102172600	PRDM1	0.994533
LOC102172600	MAP2K3	0.993366
LOC102172600	SLAMF8	0.990293
LOC102172600	CASP14	0.990015
XLOC_031412	LOC108635306	-0.993931
XLOC_031412	ZNF592	-0.991956
XLOC_031412	RGS10	0.990132
XLOC_031412	LOC106502819	-0.997986
XLOC_031412	KRBA1	-0.994875
XLOC_031412	GDE1	-0.997065
XLOC_031412	ZMAT5	-0.997744
XLOC_031412	RPS15	-0.992932
XLOC_031412	ZSCAN25	-0.994559
XLOC_031412	RPS5	-0.991366
LOC102188029	ACSS1	0.994758
XLOC_017211	LOC102177153	-0.997953
XLOC_017211	WDFY4	0.991765
XLOC_017211	SEMA3C	-0.991695
XLOC_035721	EEF1D	-0.997582
XLOC_035721	C15H11orf71	-0.990949
XLOC_035721	RABL6	-0.992493
XLOC_035721	LOC106502819	-0.994785
XLOC_035721	SDHA	-0.997146
XLOC_035721	LOC108633258	0.995322
XLOC_035721	PLXNA1	-0.990322
XLOC_035721	GDE1	-0.998531
XLOC_035721	ZMAT5	-0.99015
XLOC_035721	SZRD1	-0.992214
XLOC_035721	RPS15	-0.990491
XLOC_035721	NDUFV1	-0.991233
XLOC_014662	LOC102177153	-0.997921
XLOC_036292	LOC102173552	0.990426
XLOC_036292	KLK15	0.992337
XLOC_036292	LOC102171357	0.992812
XLOC_036292	CLEC4E	0.990816
XLOC_036292	CHRM1	0.992707
XLOC_036292	CACNG7	0.991353
XLOC_036292	LOC102189300	0.992892
XLOC_036292	FFAR2	0.991766
XLOC_036292	LOC102186672	0.990555
XLOC_036292	CBLN1	0.992105
XLOC_009503	ARHGAP26	-0.99047
XLOC_009503	CCDC28B	0.992168
XLOC_009503	ZDHHC12	0.993673
XLOC_009503	NSMCE4A	-0.990763
XLOC_026573	LOC102175263	0.999666
XLOC_026573	GNG4	0.991395
XLOC_026573	SGK1	0.991675
XLOC_029930	S1PR4	0.994683
XLOC_029930	LOC102176161	0.991011
XLOC_029930	LOC102170772	0.994818
XLOC_029930	TRAF3IP3	0.992526
XLOC_029930	EYA3	0.99352
XLOC_029930	RNF169	0.995498
XLOC_029930	PPARA	-0.993142
XLOC_029930	RAB9A	0.993092
XLOC_006262	SMPD3	0.995401
XLOC_006262	TNR	0.993531
XLOC_006262	SLC9C2	0.990865
XLOC_006262	PTGES	0.997933
XLOC_006262	PEX3	-0.995226
XLOC_033057	LOC108635263	0.991813
XLOC_033057	LOC108636660	0.998227
XLOC_033057	LOC108636661	0.994588
XLOC_033057	LOC108636663	0.992813
XLOC_033057	LOC108636664	0.993342
XLOC_033057	SV2C	0.995849
XLOC_033057	NSD1	0.991492
XLOC_033057	ZNHIT2	-0.994157
XLOC_033057	CDH8	0.990718
XLOC_033057	EYA4	0.992502
XLOC_033057	PLPPR2	0.990008
XLOC_035786	LOC108635263	0.992208
XLOC_035786	LOC102177288	0.993127
XLOC_035786	LOC102180412	0.993127
XLOC_035786	LOC108636660	0.995764
XLOC_035786	LOC108636663	0.991555
XLOC_035786	LOC108636664	0.99292
XLOC_035786	WDR49	0.991717
XLOC_035786	LOC102189842	0.993013
XLOC_035786	SV2C	0.993165
XLOC_035786	LOC102169667	0.993181
XLOC_035786	EYA4	0.993092
XLOC_035786	MYPN	0.993078
XLOC_035786	LOC106502257	0.993052
XLOC_035786	LOC102170537	0.992967
XLOC_035786	LOC102191272	0.993026
XLOC_035786	TMEM236	0.993133
XLOC_035786	TBX4	0.992831
XLOC_022611	P2RY14	0.990699
XLOC_022611	LOC108638293	0.994557
XLOC_022611	NDUFAF1	-0.990584
XLOC_022611	CORO2B	-0.993294
XLOC_022611	KRT78	0.992894
XLOC_022611	LOC100861184	0.990482
XLOC_022611	WDPCP	0.99032
XLOC_022611	LOC108638300	0.993897
XLOC_034794	EEF1D	-0.991738
XLOC_034794	C17H12orf65	-0.995556
XLOC_034794	SDHA	-0.994243
XLOC_034794	KRBA1	-0.992782
XLOC_034794	LOC108633258	0.997257
XLOC_034794	PLXNA1	-0.997038
XLOC_034794	GDE1	-0.993466
XLOC_034794	TRIM68	0.991259
XLOC_034794	CKB	-0.991952
LOC102176410	DOCK8	-0.992984
LOC102176410	SUCNR1	-0.997501
LOC102176410	FRMPD4	-0.996709
LOC102176410	PARP2	0.990806
LOC102176410	DDX42	-0.993309
XLOC_035313	CKAP5	0.991216
XLOC_035313	LOC108636664	0.992
XLOC_035313	WDR49	0.991117
XLOC_035313	LOC102189842	0.990708
XLOC_035313	SV2C	0.99264
XLOC_035313	LOC102169667	0.990244
XLOC_035313	MYPN	0.990594
XLOC_035313	LOC106502257	0.990644
XLOC_035313	LOC102170537	0.99077
XLOC_035313	LOC102191272	0.990688
XLOC_035313	RTCB	0.9926
XLOC_035313	TRIM65	-0.991927
XLOC_035313	TMEM236	0.990455
XLOC_035313	TBX4	0.990904
XLOC_013612	SPRR4	0.990775
XLOC_013612	PRKAA2	-0.99833
XLOC_031077	CFD	-0.993141
XLOC_031077	LGALS16	0.992703
XLOC_031077	SLC38A3	0.993745
XLOC_031077	LOC102180061	0.998075
XLOC_031077	MAP3K19	0.997564
XLOC_031077	AIM1	0.992418
XLOC_031077	CCDC153	0.993625
XLOC_031077	KCNH5	0.991205
XLOC_031077	LOC102168904	0.997892
XLOC_031077	FOXR2	0.998675
XLOC_031077	EPS8L2	-0.991639
XLOC_031077	DUPD1	0.998916
XLOC_031077	BEST1	0.993169
XLOC_031077	IQCF3	0.996286
LOC102184574	KRT79	0.993136
LOC102184574	BICC1	-0.996786
XLOC_035975	LOC106503257	-0.99572
XLOC_035975	CKAP5	0.990848
XLOC_035975	ACTR2	0.99301
XLOC_035975	RTN2	0.990431
XLOC_035975	TRIM65	-0.997542
LOC102191351	SMOX	-0.990098
LOC102191351	LOC102175070	-0.996757
LOC102191351	LTB4R2	0.991113
XLOC_032964	LGALS16	0.996333
XLOC_032964	MOG	0.996346
XLOC_032964	C18H19orf48	-0.993579
XLOC_032964	LOC108635262	0.993766
XLOC_032964	MAP3K19	0.993432
XLOC_032964	LOC106503958	0.99125
XLOC_032964	CCDC153	0.996107
XLOC_032964	AK9	0.996346
XLOC_032964	NOS2	0.99125
XLOC_032964	ADAM21	0.996346
XLOC_032964	CT83	0.996346
XLOC_032964	TNFSF11	0.996346
XLOC_032964	OLIG2	0.990518
XLOC_032964	RALGDS	-0.991687
XLOC_032964	DUPD1	0.990215
XLOC_032964	LOC102183140	0.99176
XLOC_032964	LOC102168260	0.995073
XLOC_032964	TRIM68	0.990693
XLOC_032964	LOC108633182	0.996346
XLOC_032964	LOC106502770	0.994005
XLOC_032964	C1QL1	0.996346
XLOC_032964	SLC12A1	0.99125
XLOC_032964	LOC108636097	0.995073
XLOC_032964	BEST1	0.99623
XLOC_032964	LOC102180313	0.994967
XLOC_032964	IQCF3	0.994771
XLOC_032964	C7H19orf35	0.996346
XLOC_032964	LOC102171322	0.99125
XLOC_024118	UNK	-0.991263
XLOC_032306	LOC108635306	-0.997166
XLOC_032306	ZNF592	-0.996603
XLOC_032306	RGS10	0.990207
XLOC_032306	KRBA1	-0.990741
XLOC_032306	PYGM	0.990425
XLOC_032306	PLXNA1	-0.992727
XLOC_032306	CLCN7	-0.99121
XLOC_021502	LOC102184990	0.994204
XLOC_021502	SPDEF	0.992108
XLOC_021502	NYAP1	0.991978
XLOC_021502	LYRM4	0.991491
XLOC_021502	TSPAN4	0.994551
