# Supplementary material for: Integrated Analysis of lncRNA and mRNA Reveals Novel Insights into Wool Bending in Zhongwei Goat
Source: Animals (Basel). 2021 Nov 22;11(11):3326. doi: 10.3390/ani11113326 (PMC8614501; doi:10.3390/ani11113326)
Supplement: Supplementary file 1 [file animals-11-03326-s001.zip › Table S4 List of GO enrichment analysis of differentially expressed mRNAs.xlsx]

## Sheet: GO mRNA UP
List of GO enrichment analysis of differentially expressed mRNAs
BP	GO.ID	Term	Annotated	Significant	PValue	ann.genes
1	GO:0006955	immune_response	1210	26	1.4e-08	C3;CACNB4;CCL5;CD244;CD4;CXCL9;FCER2;GAPT;IL37;IL5RA;IRF8;LCN2;LOC102169889;LOC102170310;LOC102175889;LOC102179433;LOC102183142;LOC102190983;LOC108633275;LOC108635602;PRG4;RAC2;RSAD2;STAP1;TNFRSF11B;TNFSF8
2	GO:0001775	cell_activation	796	21	1.4e-08	ADAMTS18;ADGRG3;CCL5;CD244;CD4;CD48;CHRNA7;F2R;GAPT;IKZF3;KRT2;LOC102175889;LOC108633275;P2RX1;P2RY12;PDCD1LG2;PLEK;RAC2;RSAD2;STAP1;TNFSF8
3	GO:0002376	immune_system_process	2117	34	7.2e-08	ADGRG3;C3;CACNB4;CCL5;CD244;CD4;CD48;CHRNA7;CXCL9;EFNA2;FCER2;GAPT;IKZF3;IL37;IL5RA;IRF8;LCN2;LOC102169889;LOC102170310;LOC102175889;LOC102179433;LOC102183142;LOC102190983;LOC108633275;LOC108635602;P2RY12;PDCD1LG2;PLEK;PRG4;RAC2;RSAD2;STAP1;TNFRSF11B;TNFSF8
4	GO:0009605	response_to_external_stimulus	1855	30	4.9e-07	ADAMTS18;ALDH1A2;C3;CACNB4;CCL5;CD4;CHRNA7;CMTM8;CXCL9;EFNA2;F2R;FGF21;IRF8;LCN2;LOC102169889;LOC102170238;LOC102170310;LOC102175889;LOC102190983;LOC108633275;PALM3;PLEK;RAC2;RASGRP4;RSAD2;STAP1;TNFAIP6;TNFRSF11B;TNFSF8;UCP2
5	GO:0046649	lymphocyte_activation	572	14	1.1e-05	ADGRG3;CCL5;CD244;CD4;CD48;CHRNA7;GAPT;IKZF3;LOC102175889;LOC108633275;PDCD1LG2;RAC2;RSAD2;TNFSF8
6	GO:0045321	leukocyte_activation	661	15	1.3e-05	ADGRG3;CCL5;CD244;CD4;CD48;CHRNA7;GAPT;IKZF3;LOC102175889;LOC108633275;PDCD1LG2;RAC2;RSAD2;STAP1;TNFSF8
7	GO:0035590	purinergic_nucleotide_receptor_signaling_pathway	25	4	1.6e-05	P2RX1;P2RY12;P2RY13;P2RY14
8	GO:0016337	single_organismal_cell-cell_adhesion	679	15	1.8e-05	ADAMTS18;CCL5;CD244;CD4;CD48;CDH2;CHRNA7;LOC102175889;LOC108633275;P2RY12;PDCD1LG2;PLEK;RAC2;RSAD2;TNFSF8
9	GO:0002685	regulation_of_leukocyte_migration	133	7	1.9e-05	CCL5;CXCL9;LOC102175889;LOC108633275;P2RY12;RAC2;STAP1
10	GO:0002688	regulation_of_leukocyte_chemotaxis	90	6	2e-05	CCL5;CXCL9;LOC102175889;LOC108633275;RAC2;STAP1
11	GO:0050865	regulation_of_cell_activation	391	11	3e-05	ADAMTS18;CCL5;CD244;CD4;IKZF3;LOC102175889;LOC108633275;PDCD1LG2;PLEK;RAC2;STAP1
12	GO:0098602	single_organism_cell_adhesion	731	15	4.2e-05	ADAMTS18;CCL5;CD244;CD4;CD48;CDH2;CHRNA7;LOC102175889;LOC108633275;P2RY12;PDCD1LG2;PLEK;RAC2;RSAD2;TNFSF8
13	GO:0009617	response_to_bacterium	410	11	4.6e-05	CCL5;CD4;CXCL9;F2R;IRF8;LOC102170238;LOC102175889;PALM3;STAP1;TNFRSF11B;TNFSF8
14	GO:0035587	purinergic_receptor_signaling_pathway	34	4	5.6e-05	P2RX1;P2RY12;P2RY13;P2RY14
15	GO:0042110	T_cell_activation	420	11	5.8e-05	CCL5;CD244;CD4;CD48;CHRNA7;LOC102175889;LOC108633275;PDCD1LG2;RAC2;RSAD2;TNFSF8
16	GO:0070489	T_cell_aggregation	420	11	5.8e-05	CCL5;CD244;CD4;CD48;CHRNA7;LOC102175889;LOC108633275;PDCD1LG2;RAC2;RSAD2;TNFSF8
17	GO:0071593	lymphocyte_aggregation	422	11	6e-05	CCL5;CD244;CD4;CD48;CHRNA7;LOC102175889;LOC108633275;PDCD1LG2;RAC2;RSAD2;TNFSF8
18	GO:0070486	leukocyte_aggregation	430	11	7.1e-05	CCL5;CD244;CD4;CD48;CHRNA7;LOC102175889;LOC108633275;PDCD1LG2;RAC2;RSAD2;TNFSF8
19	GO:0035589	G-protein_coupled_purinergic_nucleotide_receptor_signaling_pathway	14	3	8e-05	P2RY12;P2RY13;P2RY14
20	GO:0048003	antigen_processing_and_presentation_of_lipid_antigen_via_MHC_class_Ib	14	3	8e-05	LOC102179433;LOC102183142;LOC108635602
21	GO:0048007	antigen_processing_and_presentation,_exogenous_lipid_antigen_via_MHC_class_Ib	14	3	8e-05	LOC102179433;LOC102183142;LOC108635602
22	GO:0051707	response_to_other_organism	774	15	8.1e-05	CCL5;CD4;CXCL9;F2R;IRF8;LCN2;LOC102169889;LOC102170238;LOC102175889;LOC102190983;PALM3;RSAD2;STAP1;TNFRSF11B;TNFSF8
23	GO:0043207	response_to_external_biotic_stimulus	776	15	8.3e-05	CCL5;CD4;CXCL9;F2R;IRF8;LCN2;LOC102169889;LOC102170238;LOC102175889;LOC102190983;PALM3;RSAD2;STAP1;TNFRSF11B;TNFSF8
24	GO:0002690	positive_regulation_of_leukocyte_chemotaxis	74	5	9.5e-05	CCL5;CXCL9;LOC102175889;LOC108633275;RAC2
25	GO:0050867	positive_regulation_of_cell_activation	236	8	0.00011	CCL5;CD244;CD4;LOC102175889;LOC108633275;PDCD1LG2;PLEK;STAP1
26	GO:1904124	microglial_cell_migration	3	2	0.00011	P2RY12;STAP1
27	GO:1904139	regulation_of_microglial_cell_migration	3	2	0.00011	P2RY12;STAP1
28	GO:0032496	response_to_lipopolysaccharide	238	8	0.00012	CCL5;CXCL9;F2R;IRF8;LOC102175889;PALM3;STAP1;TNFRSF11B
29	GO:0007159	leukocyte_cell-cell_adhesion	458	11	0.00012	CCL5;CD244;CD4;CD48;CHRNA7;LOC102175889;LOC108633275;PDCD1LG2;RAC2;RSAD2;TNFSF8
30	GO:0022610	biological_adhesion	1313	20	0.00014	ACAN;ADAMTS18;CCL5;CD244;CD4;CD48;CDH2;CHRNA7;LOC102175889;LOC108633275;LRRC15;OPCML;P2RY12;PDCD1LG2;PLEK;RAC2;RSAD2;TNFAIP6;TNFSF8;TNN
31	GO:0009607	response_to_biotic_stimulus	813	15	0.00014	CCL5;CD4;CXCL9;F2R;IRF8;LCN2;LOC102169889;LOC102170238;LOC102175889;LOC102190983;PALM3;RSAD2;STAP1;TNFRSF11B;TNFSF8
32	GO:0010758	regulation_of_macrophage_chemotaxis	17	3	0.00015	CCL5;LOC102175889;STAP1
33	GO:0002237	response_to_molecule_of_bacterial_origin	256	8	0.00019	CCL5;CXCL9;F2R;IRF8;LOC102175889;PALM3;STAP1;TNFRSF11B
34	GO:0002699	positive_regulation_of_immune_effector_process	135	6	0.00019	C3;CD244;FCER2;LOC102175889;RAC2;RSAD2
35	GO:0006952	defense_response	1240	19	0.00019	C3;CCL5;CD4;CHRNA7;CXCL9;F2R;IL37;IL5RA;IRF8;LCN2;LOC102169889;LOC102170238;LOC102175889;LOC102190983;P2RX1;RSAD2;TNFAIP6;TNFRSF11B;TNFSF8
36	GO:1901623	regulation_of_lymphocyte_chemotaxis	19	3	0.00021	CCL5;LOC102175889;LOC108633275
37	GO:0006954	inflammatory_response	487	11	0.00021	C3;CCL5;CHRNA7;CXCL9;F2R;IL37;IL5RA;LOC102175889;P2RX1;TNFAIP6;TNFRSF11B
38	GO:0002687	positive_regulation_of_leukocyte_migration	90	5	0.00024	CCL5;CXCL9;LOC102175889;LOC108633275;RAC2
39	GO:0098609	cell-cell_adhesion	870	15	0.00029	ADAMTS18;CCL5;CD244;CD4;CD48;CDH2;CHRNA7;LOC102175889;LOC108633275;P2RY12;PDCD1LG2;PLEK;RAC2;RSAD2;TNFSF8
40	GO:0060326	cell_chemotaxis	210	7	0.00033	CCL5;CXCL9;LOC102170310;LOC102175889;LOC108633275;RAC2;STAP1
41	GO:0035588	G-protein_coupled_purinergic_receptor_signaling_pathway	23	3	0.00037	P2RY12;P2RY13;P2RY14
42	GO:0007155	cell_adhesion	1306	19	0.00037	ACAN;ADAMTS18;CCL5;CD244;CD4;CD48;CDH2;CHRNA7;LOC102175889;LOC108633275;OPCML;P2RY12;PDCD1LG2;PLEK;RAC2;RSAD2;TNFAIP6;TNFSF8;TNN
43	GO:0002694	regulation_of_leukocyte_activation	361	9	0.0004	CCL5;CD244;CD4;IKZF3;LOC102175889;LOC108633275;PDCD1LG2;RAC2;STAP1
44	GO:0007166	cell_surface_receptor_signaling_pathway	2370	28	0.00042	ADAMTS18;ADGRG3;CACNB4;CCL5;CD4;CDH2;CHAC1;CHRNA7;CUX2;CXCL9;EFNA2;FGF21;IL37;IL5RA;LCN2;LOC102175889;LRRC15;NRG2;P2RX1;P2RY12;P2RY13;P2RY14;PALM3;PLEK;RSPO3;STAP1;TNFRSF11B;TSPAN33
45	GO:0030595	leukocyte_chemotaxis	157	6	0.00043	CCL5;CXCL9;LOC102175889;LOC108633275;RAC2;STAP1
46	GO:0050870	positive_regulation_of_T_cell_activation	157	6	0.00043	CCL5;CD244;CD4;LOC102175889;LOC108633275;PDCD1LG2
47	GO:0002250	adaptive_immune_response	290	8	0.00044	C3;CD4;FCER2;GAPT;LOC102179433;LOC102183142;LOC108635602;RSAD2
48	GO:0002475	antigen_processing_and_presentation_via_MHC_class_Ib	25	3	0.00048	LOC102179433;LOC102183142;LOC108635602
49	GO:2000403	positive_regulation_of_lymphocyte_migration	25	3	0.00048	CCL5;LOC102175889;LOC108633275
50	GO:0002684	positive_regulation_of_immune_system_process	720	13	0.00049	C3;CACNB4;CCL5;CD244;CD4;CXCL9;FCER2;LOC102175889;LOC108633275;PDCD1LG2;RAC2;RSAD2;STAP1
51	GO:0001816	cytokine_production	538	11	0.0005	C3;CD244;CD4;CHRNA7;F2R;IGF2BP3;IL5RA;IRF8;LOC102175889;PDCD1LG2;RSAD2
52	GO:1903039	positive_regulation_of_leukocyte_cell-cell_adhesion	162	6	0.00051	CCL5;CD244;CD4;LOC102175889;LOC108633275;PDCD1LG2
53	GO:0051050	positive_regulation_of_transport	823	14	0.00054	C3;CCL5;CD244;CDH2;CXCL9;F2R;FGF21;LOC102174398;LOC102175889;LOC108633275;P2RX1;P2RY12;RAC2;STAP1
54	GO:0002696	positive_regulation_of_leukocyte_activation	229	7	0.00055	CCL5;CD244;CD4;LOC102175889;LOC108633275;PDCD1LG2;STAP1
55	GO:0050921	positive_regulation_of_chemotaxis	108	5	0.00056	CCL5;CXCL9;LOC102175889;LOC108633275;RAC2
56	GO:2000427	positive_regulation_of_apoptotic_cell_clearance	6	2	0.00056	C3;LOC102175889
57	GO:0034097	response_to_cytokine	640	12	0.00059	ALDH1A2;CCL5;CXCL9;IL37;IL5RA;LOC102175889;LOC102190983;LRRC15;PALM3;SELPLG;STAP1;TNFRSF11B
58	GO:0050863	regulation_of_T_cell_activation	233	7	0.00061	CCL5;CD244;CD4;LOC102175889;LOC108633275;PDCD1LG2;RAC2
59	GO:0071345	cellular_response_to_cytokine_stimulus	555	11	0.00064	CCL5;CXCL9;IL37;IL5RA;LOC102175889;LOC102190983;LRRC15;PALM3;SELPLG;STAP1;TNFRSF11B
60	GO:0050920	regulation_of_chemotaxis	170	6	0.00066	CCL5;CXCL9;LOC102175889;LOC108633275;RAC2;STAP1
61	GO:0048246	macrophage_chemotaxis	28	3	0.00068	CCL5;LOC102175889;STAP1
62	GO:0040011	locomotion	1384	19	0.00077	ADGRG3;CCL5;CDH2;CHRNA7;CMTM8;CXCL9;EFHC1;EFNA2;F2R;KRT2;LOC102170310;LOC102175889;LOC108633275;LRRC15;NRG2;P2RY12;RAC2;STAP1;TNN
63	GO:0051924	regulation_of_calcium_ion_transport	175	6	0.00077	CACNB4;CCL5;CXCL9;F2R;LOC102175889;P2RX1
64	GO:0001817	regulation_of_cytokine_production	480	10	0.00078	C3;CD244;CHRNA7;F2R;IGF2BP3;IL5RA;IRF8;LOC102175889;PDCD1LG2;RSAD2
65	GO:2000503	positive_regulation_of_natural_killer_cell_chemotaxis	7	2	0.00078	CCL5;LOC102175889
66	GO:0051249	regulation_of_lymphocyte_activation	317	8	0.00079	CCL5;CD244;CD4;IKZF3;LOC102175889;LOC108633275;PDCD1LG2;RAC2
67	GO:1903037	regulation_of_leukocyte_cell-cell_adhesion	245	7	0.00082	CCL5;CD244;CD4;LOC102175889;LOC108633275;PDCD1LG2;RAC2
68	GO:0002824	positive_regulation_of_adaptive_immune_response_based_on_somatic_recombination_o...	68	4	0.00083	C3;CD4;FCER2;RSAD2
69	GO:0032101	regulation_of_response_to_external_stimulus	669	12	0.00087	ADAMTS18;C3;CCL5;CHRNA7;CXCL9;F2R;LOC102175889;LOC108633275;PLEK;RAC2;STAP1;TNFAIP6
70	GO:0022407	regulation_of_cell-cell_adhesion	323	8	0.00089	ADAMTS18;CCL5;CD244;CD4;LOC102175889;LOC108633275;PDCD1LG2;RAC2
71	GO:0045071	negative_regulation_of_viral_genome_replication	31	3	0.00091	CCL5;LOC102190983;RSAD2
72	GO:0048870	cell_motility	1186	17	0.00094	ADGRG3;CCL5;CDH2;CHRNA7;CXCL9;EFHC1;F2R;KRT2;LOC102170310;LOC102175889;LOC108633275;LRRC15;NRG2;P2RY12;RAC2;STAP1;TNN
73	GO:0051674	localization_of_cell	1186	17	0.00094	ADGRG3;CCL5;CDH2;CHRNA7;CXCL9;EFHC1;F2R;KRT2;LOC102170310;LOC102175889;LOC108633275;LRRC15;NRG2;P2RY12;RAC2;STAP1;TNN
74	GO:0043270	positive_regulation_of_ion_transport	183	6	0.00097	CCL5;CXCL9;F2R;LOC102175889;P2RX1;P2RY12
75	GO:0002821	positive_regulation_of_adaptive_immune_response	71	4	0.00098	C3;CD4;FCER2;RSAD2
76	GO:0072678	T_cell_migration	32	3	0.001	CCL5;LOC102175889;LOC108633275
77	GO:0030168	platelet_activation	124	5	0.00104	ADAMTS18;F2R;P2RX1;P2RY12;PLEK
78	GO:0010919	regulation_of_inositol_phosphate_biosynthetic_process	8	2	0.00104	CD244;PLEK
79	GO:0035747	natural_killer_cell_chemotaxis	8	2	0.00104	CCL5;LOC102175889
80	GO:1903975	regulation_of_glial_cell_migration	8	2	0.00104	P2RY12;STAP1
81	GO:2000501	regulation_of_natural_killer_cell_chemotaxis	8	2	0.00104	CCL5;LOC102175889
82	GO:0019221	cytokine-mediated_signaling_pathway	413	9	0.00105	CCL5;CXCL9;IL37;IL5RA;LOC102175889;LRRC15;PALM3;STAP1;TNFRSF11B
83	GO:0034109	homotypic_cell-cell_adhesion	73	4	0.00109	ADAMTS18;CCL5;P2RY12;PLEK
84	GO:0001960	negative_regulation_of_cytokine-mediated_signaling_pathway	33	3	0.0011	CCL5;PALM3;STAP1
85	GO:0050900	leukocyte_migration	258	7	0.00111	CCL5;CXCL9;LOC102175889;LOC108633275;P2RY12;RAC2;STAP1
86	GO:0071622	regulation_of_granulocyte_chemotaxis	34	3	0.0012	CCL5;LOC102175889;RAC2
87	GO:0001676	long-chain_fatty_acid_metabolic_process	75	4	0.0012	LOC102178853;LOC102185708;LOC102191099;SLC27A6
88	GO:0022409	positive_regulation_of_cell-cell_adhesion	191	6	0.0012	CCL5;CD244;CD4;LOC102175889;LOC108633275;PDCD1LG2
89	GO:0010820	positive_regulation_of_T_cell_chemotaxis	9	2	0.00133	CCL5;LOC108633275
90	GO:2000425	regulation_of_apoptotic_cell_clearance	9	2	0.00133	C3;LOC102175889
91	GO:0006928	movement_of_cell_or_subcellular_component	1565	20	0.00133	ADGRG3;CCL5;CDH2;CHRNA7;CXCL9;DNALI1;EFHC1;EFNA2;F2R;KRT2;LOC102170310;LOC102175889;LOC108633275;LRRC15;NRG2;P2RY12;RAC2;SPAG17;STAP1;TNN
92	GO:0048584	positive_regulation_of_response_to_stimulus	1687	21	0.00138	C3;CACNB4;CCL5;CD4;CDH2;CHRNA7;CUX2;CXCL9;F2R;FCER2;FGF21;LOC102175889;LOC108633275;PLEK;RAC2;RASGRP4;RSAD2;RSPO3;STAP1;TNFRSF11B;TSPAN33
93	GO:2000401	regulation_of_lymphocyte_migration	36	3	0.00142	CCL5;LOC102175889;LOC108633275
94	GO:0009967	positive_regulation_of_signal_transduction	1248	17	0.00163	C3;CCL5;CD4;CDH2;CHRNA7;CUX2;CXCL9;F2R;FGF21;LOC102175889;LOC108633275;RASGRP4;RSAD2;RSPO3;STAP1;TNFRSF11B;TSPAN33
95	GO:0010759	positive_regulation_of_macrophage_chemotaxis	10	2	0.00165	CCL5;LOC102175889
96	GO:0010819	regulation_of_T_cell_chemotaxis	10	2	0.00165	CCL5;LOC108633275
97	GO:2000484	positive_regulation_of_interleukin-8_secretion	10	2	0.00165	CD244;F2R
98	GO:0060761	negative_regulation_of_response_to_cytokine_stimulus	38	3	0.00166	CCL5;PALM3;STAP1
99	GO:0097529	myeloid_leukocyte_migration	139	5	0.00172	CCL5;LOC102175889;P2RY12;RAC2;STAP1
100	GO:0044255	cellular_lipid_metabolic_process	831	13	0.00183	ALDH1A2;C3;LOC102174398;LOC102178853;LOC102185708;LOC102191099;NEU2;NRG2;P2RX1;PLEK;PRG4;SLC27A6;SMPDL3B
101	GO:0051049	regulation_of_transport	1613	20	0.00191	C3;CACNB4;CCL5;CD244;CDH2;CHRNA7;CXCL9;DNAJC6;F2R;FGF21;KCNS3;LOC102174398;LOC102175889;LOC108633275;P2RX1;P2RY12;RAC2;RSAD2;STAP1;UCP2
102	GO:0008347	glial_cell_migration	40	3	0.00193	LOC102175889;P2RY12;STAP1
103	GO:0050766	positive_regulation_of_phagocytosis	40	3	0.00193	C3;LOC102175889;STAP1
104	GO:0051251	positive_regulation_of_lymphocyte_activation	210	6	0.00195	CCL5;CD244;CD4;LOC102175889;LOC108633275;PDCD1LG2
105	GO:0051928	positive_regulation_of_calcium_ion_transport	86	4	0.002	CCL5;CXCL9;F2R;LOC102175889
106	GO:0051770	positive_regulation_of_nitric-oxide_synthase_biosynthetic_process	11	2	0.00201	FCER2;LOC102175889
107	GO:0048247	lymphocyte_chemotaxis	42	3	0.00222	CCL5;LOC102175889;LOC108633275
108	GO:0048245	eosinophil_chemotaxis	12	2	0.00241	CCL5;LOC102175889
109	GO:0032103	positive_regulation_of_response_to_external_stimulus	221	6	0.00252	C3;CCL5;CXCL9;LOC102175889;LOC108633275;RAC2
110	GO:2000145	regulation_of_cell_motility	659	11	0.00254	ADGRG3;CCL5;CXCL9;F2R;LOC102175889;LOC108633275;LRRC15;NRG2;P2RY12;RAC2;STAP1
111	GO:0090280	positive_regulation_of_calcium_ion_import	44	3	0.00254	CXCL9;F2R;LOC102175889
112	GO:0070493	thrombin_receptor_signaling_pathway	13	2	0.00283	F2R;PLEK
113	GO:0016477	cell_migration	1095	15	0.00297	ADGRG3;CCL5;CDH2;CXCL9;EFHC1;F2R;KRT2;LOC102170310;LOC102175889;LOC108633275;LRRC15;P2RY12;RAC2;STAP1;TNN
114	GO:0002682	regulation_of_immune_system_process	1098	15	0.00305	C3;CACNB4;CCL5;CD244;CD4;CXCL9;FCER2;IKZF3;LOC102175889;LOC108633275;P2RY12;PDCD1LG2;RAC2;RSAD2;STAP1
115	GO:0019369	arachidonic_acid_metabolic_process	47	3	0.00307	LOC102178853;LOC102185708;LOC102191099
116	GO:0050670	regulation_of_lymphocyte_proliferation	161	5	0.00326	CCL5;CD244;IKZF3;PDCD1LG2;RAC2
117	GO:0002689	negative_regulation_of_leukocyte_chemotaxis	14	2	0.00329	LOC102175889;STAP1
118	GO:0090026	positive_regulation_of_monocyte_chemotaxis	14	2	0.00329	CCL5;LOC102175889
119	GO:0009306	protein_secretion	398	8	0.00329	CCL5;CD244;F2R;KCNS3;LOC102174398;PLEK;RSAD2;UCP2
120	GO:0032944	regulation_of_mononuclear_cell_proliferation	162	5	0.00335	CCL5;CD244;IKZF3;PDCD1LG2;RAC2
121	GO:0050708	regulation_of_protein_secretion	318	7	0.00362	CCL5;CD244;F2R;KCNS3;LOC102174398;RSAD2;UCP2
122	GO:0040012	regulation_of_locomotion	691	11	0.00364	ADGRG3;CCL5;CXCL9;F2R;LOC102175889;LOC108633275;LRRC15;NRG2;P2RY12;RAC2;STAP1
123	GO:0002922	positive_regulation_of_humoral_immune_response	15	2	0.00378	C3;FCER2
124	GO:0032958	inositol_phosphate_biosynthetic_process	15	2	0.00378	CD244;PLEK
125	GO:0036037	CD8-positive,_alpha-beta_T_cell_activation	15	2	0.00378	CD244;TNFSF8
126	GO:0070234	positive_regulation_of_T_cell_apoptotic_process	15	2	0.00378	CCL5;LGALS15
127	GO:0072677	eosinophil_migration	15	2	0.00378	CCL5;LOC102175889
128	GO:0010647	positive_regulation_of_cell_communication	1353	17	0.0038	C3;CCL5;CD4;CDH2;CHRNA7;CUX2;CXCL9;F2R;FGF21;LOC102175889;LOC108633275;RASGRP4;RSAD2;RSPO3;STAP1;TNFRSF11B;TSPAN33
129	GO:0002822	regulation_of_adaptive_immune_response_based_on_somatic_recombination_of_immune_...	104	4	0.00397	C3;CD4;FCER2;RSAD2
130	GO:0070663	regulation_of_leukocyte_proliferation	169	5	0.00401	CCL5;CD244;IKZF3;PDCD1LG2;RAC2
131	GO:0023056	positive_regulation_of_signaling	1362	17	0.00406	C3;CCL5;CD4;CDH2;CHRNA7;CUX2;CXCL9;F2R;FGF21;LOC102175889;LOC108633275;RASGRP4;RSAD2;RSPO3;STAP1;TNFRSF11B;TSPAN33
132	GO:0010818	T_cell_chemotaxis	16	2	0.00431	CCL5;LOC108633275
133	GO:0051767	nitric-oxide_synthase_biosynthetic_process	16	2	0.00431	FCER2;LOC102175889
134	GO:0051769	regulation_of_nitric-oxide_synthase_biosynthetic_process	16	2	0.00431	FCER2;LOC102175889
135	GO:0071677	positive_regulation_of_mononuclear_cell_migration	16	2	0.00431	CCL5;LOC102175889
136	GO:2000482	regulation_of_interleukin-8_secretion	16	2	0.00431	CD244;F2R
137	GO:0048583	regulation_of_response_to_stimulus	3167	31	0.00449	ADAMTS18;ADGRG3;C3;CACNB4;CCL5;CD4;CDH2;CHAC1;CHRNA7;CUX2;CXCL9;DUSP14;F2R;FCER2;FGF21;GNG4;LOC102175889;LOC108633275;LRRC15;NRG2;PALM3;PLEK;RAC2;RASGRP4;RSAD2;RSPO3;STAP1;TNFAIP6;TNFRSF11B;TSPAN33;UCP2
138	GO:0051270	regulation_of_cellular_component_movement	712	11	0.00456	ADGRG3;CCL5;CXCL9;F2R;LOC102175889;LOC108633275;LRRC15;NRG2;P2RY12;RAC2;STAP1
139	GO:0070527	platelet_aggregation	55	3	0.00479	ADAMTS18;P2RY12;PLEK
140	GO:1901741	positive_regulation_of_myoblast_fusion	17	2	0.00486	CXCL9;LOC108633275
141	GO:0006816	calcium_ion_transport	337	7	0.00496	CACNB4;CCL5;CHRNA7;CXCL9;F2R;LOC102175889;P2RX1
142	GO:0008277	regulation_of_G-protein_coupled_receptor_protein_signaling_pathway	111	4	0.005	C3;CCL5;GNG4;PLEK
143	GO:0002819	regulation_of_adaptive_immune_response	112	4	0.00517	C3;CD4;FCER2;RSAD2
144	GO:0046651	lymphocyte_proliferation	256	6	0.00517	CCL5;CD244;GAPT;IKZF3;PDCD1LG2;RAC2
145	GO:0030334	regulation_of_cell_migration	623	10	0.00523	ADGRG3;CCL5;CXCL9;F2R;LOC102175889;LOC108633275;LRRC15;P2RY12;RAC2;STAP1
146	GO:0006935	chemotaxis	525	9	0.00527	CCL5;CMTM8;CXCL9;EFNA2;LOC102170310;LOC102175889;LOC108633275;RAC2;STAP1
147	GO:0032943	mononuclear_cell_proliferation	257	6	0.00527	CCL5;CD244;GAPT;IKZF3;PDCD1LG2;RAC2
148	GO:0042330	taxis	527	9	0.0054	CCL5;CMTM8;CXCL9;EFNA2;LOC102170310;LOC102175889;LOC108633275;RAC2;STAP1
149	GO:0030194	positive_regulation_of_blood_coagulation	18	2	0.00545	F2R;PLEK
150	GO:1900048	positive_regulation_of_hemostasis	18	2	0.00545	F2R;PLEK
151	GO:1901739	regulation_of_myoblast_fusion	18	2	0.00545	CXCL9;LOC108633275
152	GO:2000406	positive_regulation_of_T_cell_migration	18	2	0.00545	CCL5;LOC108633275
153	GO:0002460	adaptive_immune_response_based_on_somatic_recombination_of_immune_receptors_buil...	185	5	0.00587	C3;CD4;FCER2;GAPT;RSAD2
154	GO:0010646	regulation_of_cell_communication	2684	27	0.00594	ADGRG3;C3;CCL5;CD4;CDH2;CHAC1;CHRNA7;CUX2;CXCL9;DUSP14;F2R;FGF21;GNG4;KCNS3;LOC102175889;LOC108633275;LRRC15;NRG2;PALM3;PLEK;RASGRP4;RSAD2;RSPO3;STAP1;TNFRSF11B;TSPAN33;UCP2
155	GO:0050820	positive_regulation_of_coagulation	19	2	0.00606	F2R;PLEK
156	GO:0090025	regulation_of_monocyte_chemotaxis	19	2	0.00606	CCL5;LOC102175889
157	GO:0045069	regulation_of_viral_genome_replication	60	3	0.00611	CCL5;LOC102190983;RSAD2
158	GO:0050896	response_to_stimulus	8064	63	0.00617	ADAMTS18;ADGRG3;ALDH1A2;C10H15orf62;C3;CACNB4;CCL5;CD244;CD4;CD48;CDH2;CHAC1;CHRNA7;CMTM8;CUX2;CXCL9;CYSLTR2;DUSP14;EFNA2;F2R;FCER2;FGF21;GAPT;GNG4;GPR4;GPR82;GPRC5D;IL37;IL5RA;IRF8;LCN2;LOC102169889;LOC102170238;LOC102170310;LOC102174398;LOC102175889;LOC102179433;LOC102183142;LOC102190983;LOC108633275;LOC108635602;LRRC15;NRG2;P2RX1;P2RY12;P2RY13;P2RY14;PALM3;PLEK;PRG4;RAC2;RASGRP4;RSAD2;RSPO3;SE…
159	GO:0001982	baroreceptor_response_to_decreased_systemic_arterial_blood_pressure	1	1	0.00619	CHRNA7
160	GO:0001988	positive_regulation_of_heart_rate_involved_in_baroreceptor_response_to_decreased...	1	1	0.00619	CHRNA7
161	GO:0002434	immune_complex_clearance	1	1	0.00619	LOC102175889
162	GO:0002436	immune_complex_clearance_by_monocytes_and_macrophages	1	1	0.00619	LOC102175889
163	GO:0006948	induction_by_virus_of_host_cell-cell_fusion	1	1	0.00619	CD4
164	GO:0010920	negative_regulation_of_inositol_phosphate_biosynthetic_process	1	1	0.00619	PLEK
165	GO:0010924	regulation_of_inositol-polyphosphate_5-phosphatase_activity	1	1	0.00619	PLEK
166	GO:0010925	positive_regulation_of_inositol-polyphosphate_5-phosphatase_activity	1	1	0.00619	PLEK
167	GO:0030845	phospholipase_C-inhibiting_G-protein_coupled_receptor_signaling_pathway	1	1	0.00619	PLEK
168	GO:0032980	keratinocyte_activation	1	1	0.00619	KRT2
169	GO:0035397	helper_T_cell_enhancement_of_adaptive_immune_response	1	1	0.00619	CD4
170	GO:0035684	helper_T_cell_extravasation	1	1	0.00619	LOC102175889
171	GO:0060305	regulation_of_cell_diameter	1	1	0.00619	PLEK
172	GO:0090264	regulation_of_immune_complex_clearance_by_monocytes_and_macrophages	1	1	0.00619	LOC102175889
173	GO:0090265	positive_regulation_of_immune_complex_clearance_by_monocytes_and_macrophages	1	1	0.00619	LOC102175889
174	GO:0090634	microglial_cell_mediated_cytotoxicity	1	1	0.00619	STAP1
175	GO:1900134	negative_regulation_of_renin_secretion_into_blood_stream	1	1	0.00619	F2R
176	GO:1903978	regulation_of_microglial_cell_activation	1	1	0.00619	STAP1
177	GO:1903980	positive_regulation_of_microglial_cell_activation	1	1	0.00619	STAP1
178	GO:1903995	regulation_of_non-membrane_spanning_protein_tyrosine_kinase_activity	1	1	0.00619	STAP1
179	GO:1903997	positive_regulation_of_non-membrane_spanning_protein_tyrosine_kinase_activity	1	1	0.00619	STAP1
180	GO:1904140	negative_regulation_of_microglial_cell_migration	1	1	0.00619	STAP1
181	GO:1904149	regulation_of_microglial_cell_mediated_cytotoxicity	1	1	0.00619	STAP1
182	GO:1904151	positive_regulation_of_microglial_cell_mediated_cytotoxicity	1	1	0.00619	STAP1
183	GO:0042129	regulation_of_T_cell_proliferation	118	4	0.00621	CCL5;CD244;PDCD1LG2;RAC2
184	GO:0050764	regulation_of_phagocytosis	61	3	0.0064	C3;LOC102175889;STAP1
185	GO:0001568	blood_vessel_development	542	9	0.00645	ALDH1A2;C3;CDH2;CHRNA7;GPR4;LOC102174398;LOC102175889;NOX5;RSPO3
186	GO:0009966	regulation_of_signal_transduction	2437	25	0.00651	ADGRG3;C3;CCL5;CD4;CDH2;CHAC1;CHRNA7;CUX2;CXCL9;DUSP14;F2R;FGF21;GNG4;LOC102175889;LOC108633275;LRRC15;NRG2;PALM3;PLEK;RASGRP4;RSAD2;RSPO3;STAP1;TNFRSF11B;TSPAN33
187	GO:0070661	leukocyte_proliferation	269	6	0.00655	CCL5;CD244;GAPT;IKZF3;PDCD1LG2;RAC2
188	GO:0030149	sphingolipid_catabolic_process	20	2	0.00671	NEU2;SMPDL3B
189	GO:0030335	positive_regulation_of_cell_migration	357	7	0.00674	CCL5;CXCL9;F2R;LOC102175889;LOC108633275;LRRC15;RAC2
190	GO:0010562	positive_regulation_of_phosphorus_metabolic_process	969	13	0.00675	C3;CCL5;CD244;CD4;CDH2;CHRNA7;CXCL9;F2R;FGF21;LOC102175889;PLEK;STAP1;TNFRSF11B
191	GO:0045937	positive_regulation_of_phosphate_metabolic_process	969	13	0.00675	C3;CCL5;CD244;CD4;CDH2;CHRNA7;CXCL9;F2R;FGF21;LOC102175889;PLEK;STAP1;TNFRSF11B
192	GO:1904950	negative_regulation_of_establishment_of_protein_localization	194	5	0.00714	F2R;LOC108633275;LRRC15;RSAD2;UCP2
193	GO:1903530	regulation_of_secretion_by_cell	551	9	0.00716	CCL5;CD244;CHRNA7;F2R;KCNS3;LOC102174398;RAC2;RSAD2;UCP2
194	GO:0023051	regulation_of_signaling	2722	27	0.00718	ADGRG3;C3;CCL5;CD4;CDH2;CHAC1;CHRNA7;CUX2;CXCL9;DUSP14;F2R;FGF21;GNG4;KCNS3;LOC102175889;LOC108633275;LRRC15;NRG2;PALM3;PLEK;RASGRP4;RSAD2;RSPO3;STAP1;TNFRSF11B;TSPAN33;UCP2
195	GO:0070230	positive_regulation_of_lymphocyte_apoptotic_process	21	2	0.00739	CCL5;LGALS15
196	GO:0072606	interleukin-8_secretion	21	2	0.00739	CD244;F2R
197	GO:2000404	regulation_of_T_cell_migration	21	2	0.00739	CCL5;LOC108633275
198	GO:0072676	lymphocyte_migration	65	3	0.00763	CCL5;LOC102175889;LOC108633275
199	GO:2000147	positive_regulation_of_cell_motility	366	7	0.00768	CCL5;CXCL9;F2R;LOC102175889;LOC108633275;LRRC15;RAC2
200	GO:0048514	blood_vessel_morphogenesis	460	8	0.00775	C3;CDH2;CHRNA7;GPR4;LOC102174398;LOC102175889;NOX5;RSPO3
201	GO:1903901	negative_regulation_of_viral_life_cycle	66	3	0.00796	CCL5;LOC102190983;RSAD2
202	GO:0010959	regulation_of_metal_ion_transport	281	6	0.00804	CACNB4;CCL5;CXCL9;F2R;LOC102175889;P2RX1
203	GO:0033993	response_to_lipid	665	10	0.00814	ALDH1A2;CCL5;CXCL9;F2R;IRF8;LOC102175889;PALM3;STAP1;TNFRSF11B;UCP2
204	GO:0046903	secretion	882	12	0.00828	CACNB4;CCL5;CD244;CHRNA7;F2R;KCNS3;LOC102174398;P2RX1;PLEK;RAC2;RSAD2;UCP2
205	GO:0001944	vasculature_development	565	9	0.00837	ALDH1A2;C3;CDH2;CHRNA7;GPR4;LOC102174398;LOC102175889;NOX5;RSPO3
206	GO:0071222	cellular_response_to_lipopolysaccharide	129	4	0.00846	CCL5;IRF8;LOC102175889;STAP1
207	GO:0008283	cell_proliferation	1714	19	0.00847	ALDH1A2;CCL5;CD244;CDH2;CHRNA7;CXCL9;F2R;FGF21;GAPT;HPSE2;IKZF3;KRT2;LOC102174398;NOX5;PDCD1LG2;RAC2;RARRES1;RASGRP4;TNFRSF11B
208	GO:0002708	positive_regulation_of_lymphocyte_mediated_immunity	68	3	0.00864	C3;FCER2;RSAD2
209	GO:0043901	negative_regulation_of_multi-organism_process	130	4	0.00868	CCL5;IRF8;LOC102190983;RSAD2
210	GO:0048771	tissue_remodeling	130	4	0.00868	EFNA2;F2R;RAC2;RSPO3
211	GO:0032940	secretion_by_cell	779	11	0.00877	CCL5;CD244;CHRNA7;F2R;KCNS3;LOC102174398;P2RX1;PLEK;RAC2;RSAD2;UCP2
212	GO:0045663	positive_regulation_of_myoblast_differentiation	23	2	0.00883	CXCL9;LOC108633275
213	GO:0046466	membrane_lipid_catabolic_process	23	2	0.00883	NEU2;SMPDL3B
214	GO:0002274	myeloid_leukocyte_activation	131	4	0.00892	CCL5;CD244;RAC2;STAP1
215	GO:0051272	positive_regulation_of_cellular_component_movement	377	7	0.00897	CCL5;CXCL9;F2R;LOC102175889;LOC108633275;LRRC15;RAC2
216	GO:0032879	regulation_of_localization	2236	23	0.00898	ADGRG3;C3;CACNB4;CCL5;CD244;CDH2;CHRNA7;CXCL9;DNAJC6;F2R;FGF21;KCNS3;LOC102174398;LOC102175889;LOC108633275;LRRC15;NRG2;P2RX1;P2RY12;RAC2;RSAD2;STAP1;UCP2
217	GO:0006629	lipid_metabolic_process	1120	14	0.00905	ALDH1A2;C3;LOC102174398;LOC102178853;LOC102185708;LOC102191099;LOC102191806;NEU2;NRG2;P2RX1;PLEK;PRG4;SLC27A6;SMPDL3B
218	GO:0002703	regulation_of_leukocyte_mediated_immunity	132	4	0.00915	C3;FCER2;RAC2;RSAD2
219	GO:0072358	cardiovascular_system_development	575	9	0.00933	ALDH1A2;C3;CDH2;CHRNA7;GPR4;LOC102174398;LOC102175889;NOX5;RSPO3
220	GO:0040017	positive_regulation_of_locomotion	380	7	0.00934	CCL5;CXCL9;F2R;LOC102175889;LOC108633275;LRRC15;RAC2
221	GO:0060143	positive_regulation_of_syncytium_formation_by_plasma_membrane_fusion	24	2	0.00959	CXCL9;LOC108633275
222	GO:0048585	negative_regulation_of_response_to_stimulus	1246	15	0.00962	ADAMTS18;ADGRG3;CCL5;CDH2;CHAC1;CHRNA7;DUSP14;LOC102175889;LOC108633275;LRRC15;PALM3;PLEK;STAP1;TNFAIP6;UCP2
223	GO:0070098	chemokine-mediated_signaling_pathway	71	3	0.00972	CCL5;CXCL9;LOC102175889
224	GO:0001525	angiogenesis	383	7	0.00973	C3;CHRNA7;GPR4;LOC102174398;LOC102175889;NOX5;RSPO3
225	GO:0070838	divalent_metal_ion_transport	383	7	0.00973	CACNB4;CCL5;CHRNA7;CXCL9;F2R;LOC102175889;P2RX1
226	GO:0072511	divalent_inorganic_cation_transport	384	7	0.00986	CACNB4;CCL5;CHRNA7;CXCL9;F2R;LOC102175889;P2RX1
227	GO:0030193	regulation_of_blood_coagulation	72	3	0.0101	ADAMTS18;F2R;PLEK
228	GO:1900046	regulation_of_hemostasis	72	3	0.0101	ADAMTS18;F2R;PLEK
229	GO:0034110	regulation_of_homotypic_cell-cell_adhesion	25	2	0.01038	ADAMTS18;CCL5
230	GO:0060142	regulation_of_syncytium_formation_by_plasma_membrane_fusion	25	2	0.01038	CXCL9;LOC108633275
231	GO:0043269	regulation_of_ion_transport	486	8	0.0106	CACNB4;CCL5;CXCL9;F2R;KCNS3;LOC102175889;P2RX1;P2RY12
232	GO:0002252	immune_effector_process	692	10	0.0106	C3;CD244;CXCL9;FCER2;GAPT;LOC102169889;LOC102175889;LOC102190983;RAC2;RSAD2
233	GO:0071219	cellular_response_to_molecule_of_bacterial_origin	138	4	0.01065	CCL5;IRF8;LOC102175889;STAP1
234	GO:0014013	regulation_of_gliogenesis	74	3	0.01088	CDH2;P2RY12;STAP1
235	GO:0098542	defense_response_to_other_organism	490	8	0.01109	CD4;CXCL9;IRF8;LOC102169889;LOC102170238;LOC102190983;RSAD2;TNFSF8
236	GO:0033198	response_to_ATP	26	2	0.0112	P2RX1;P2RY12
237	GO:0030593	neutrophil_chemotaxis	75	3	0.01128	CCL5;LOC102175889;RAC2
238	GO:1902533	positive_regulation_of_intracellular_signal_transduction	808	11	0.01133	CCL5;CD4;CDH2;CHRNA7;CXCL9;F2R;FGF21;LOC102175889;LOC108633275;RASGRP4;TNFRSF11B
239	GO:0051046	regulation_of_secretion	595	9	0.01149	CCL5;CD244;CHRNA7;F2R;KCNS3;LOC102174398;RAC2;RSAD2;UCP2
240	GO:0001959	regulation_of_cytokine-mediated_signaling_pathway	76	3	0.01169	CCL5;PALM3;STAP1
241	GO:0019079	viral_genome_replication	76	3	0.01169	CCL5;LOC102190983;RSAD2
242	GO:0042102	positive_regulation_of_T_cell_proliferation	76	3	0.01169	CCL5;CD244;PDCD1LG2
243	GO:0050818	regulation_of_coagulation	76	3	0.01169	ADAMTS18;F2R;PLEK
244	GO:0002455	humoral_immune_response_mediated_by_circulating_immunoglobulin	27	2	0.01205	C3;FCER2
245	GO:0002714	positive_regulation_of_B_cell_mediated_immunity	27	2	0.01205	C3;FCER2
246	GO:0002891	positive_regulation_of_immunoglobulin_mediated_immune_response	27	2	0.01205	C3;FCER2
247	GO:1902578	single-organism_localization	2699	26	0.01223	C3;CACNB4;CCL5;CD244;CD4;CDH2;CHRNA7;CXCL9;F2R;FGF21;IRF8;KCNS3;LCN2;LOC102174398;LOC102175889;LOC108633275;LRRC15;NOX5;P2RX1;PLEK;RAC2;RSAD2;SLC27A6;STAP1;TSPAN33;UCP2
248	GO:0001970	positive_regulation_of_activation_of_membrane_attack_complex	2	1	0.01235	C3
249	GO:0007529	establishment_of_synaptic_specificity_at_neuromuscular_junction	2	1	0.01235	F2R
250	GO:0016998	cell_wall_macromolecule_catabolic_process	2	1	0.01235	LYG2
251	GO:0034155	regulation_of_toll-like_receptor_7_signaling_pathway	2	1	0.01235	RSAD2
252	GO:0034157	positive_regulation_of_toll-like_receptor_7_signaling_pathway	2	1	0.01235	RSAD2
253	GO:0042489	negative_regulation_of_odontogenesis_of_dentin-containing_tooth	2	1	0.01235	TNFRSF11B
254	GO:0060112	generation_of_ovulation_cycle_rhythm	2	1	0.01235	CHRNA7
255	GO:0070560	protein_secretion_by_platelet	2	1	0.01235	PLEK
256	GO:0072318	clathrin_coat_disassembly	2	1	0.01235	DNAJC6
257	GO:1902227	negative_regulation_of_macrophage_colony-stimulating_factor_signaling_pathway	2	1	0.01235	STAP1
258	GO:1902897	regulation_of_postsynaptic_density_protein_95_clustering	2	1	0.01235	CDH2
259	GO:1903970	negative_regulation_of_response_to_macrophage_colony-stimulating_factor	2	1	0.01235	STAP1
260	GO:1903973	negative_regulation_of_cellular_response_to_macrophage_colony-stimulating_factor...	2	1	0.01235	STAP1
261	GO:2000110	negative_regulation_of_macrophage_apoptotic_process	2	1	0.01235	CCL5
262	GO:2000502	negative_regulation_of_natural_killer_cell_chemotaxis	2	1	0.01235	LOC102175889
263	GO:0032102	negative_regulation_of_response_to_external_stimulus	224	5	0.01277	ADAMTS18;CHRNA7;LOC102175889;STAP1;TNFAIP6
264	GO:0042098	T_cell_proliferation	146	4	0.01289	CCL5;CD244;PDCD1LG2;RAC2
265	GO:0043277	apoptotic_cell_clearance	28	2	0.01293	C3;LOC102175889
266	GO:2000108	positive_regulation_of_leukocyte_apoptotic_process	28	2	0.01293	CCL5;LGALS15
267	GO:0032649	regulation_of_interferon-gamma_production	79	3	0.01298	CD244;IRF8;PDCD1LG2
268	GO:0019220	regulation_of_phosphate_metabolic_process	1538	17	0.01316	C3;CCL5;CD244;CD4;CDH2;CHRNA7;CXCL9;DUSP14;F2R;FGF21;LOC102175889;LRRC15;P2RY13;PLEK;RAC2;STAP1;TNFRSF11B
269	GO:0008284	positive_regulation_of_cell_proliferation	716	10	0.01322	ALDH1A2;CCL5;CD244;CHRNA7;F2R;FGF21;HPSE2;LOC102174398;PDCD1LG2;RAC2
270	GO:0051174	regulation_of_phosphorus_metabolic_process	1539	17	0.01324	C3;CCL5;CD244;CD4;CDH2;CHRNA7;CXCL9;DUSP14;F2R;FGF21;LOC102175889;LRRC15;P2RY13;PLEK;RAC2;STAP1;TNFRSF11B
271	GO:0042127	regulation_of_cell_proliferation	1295	15	0.01339	ALDH1A2;CCL5;CD244;CDH2;CHRNA7;CXCL9;F2R;FGF21;HPSE2;IKZF3;LOC102174398;PDCD1LG2;RAC2;RARRES1;TNFRSF11B
272	GO:0002705	positive_regulation_of_leukocyte_mediated_immunity	80	3	0.01343	C3;FCER2;RSAD2
273	GO:0016064	immunoglobulin_mediated_immune_response	80	3	0.01343	C3;FCER2;GAPT
274	GO:0007596	blood_coagulation	227	5	0.01346	ADAMTS18;F2R;P2RX1;P2RY12;PLEK
275	GO:1901700	response_to_oxygen-containing_compound	1176	14	0.0135	ALDH1A2;CCL5;CHRNA7;CXCL9;F2R;GNG4;IRF8;LOC102175889;P2RX1;P2RY12;PALM3;STAP1;TNFRSF11B;UCP2
276	GO:0002576	platelet_degranulation	29	2	0.01383	P2RX1;PLEK
277	GO:0010543	regulation_of_platelet_activation	29	2	0.01383	ADAMTS18;PLEK
278	GO:0010831	positive_regulation_of_myotube_differentiation	29	2	0.01383	CXCL9;LOC108633275
279	GO:1990266	neutrophil_migration	81	3	0.01388	CCL5;LOC102175889;RAC2
280	GO:0007599	hemostasis	229	5	0.01394	ADAMTS18;F2R;P2RX1;P2RY12;PLEK
281	GO:0050817	coagulation	229	5	0.01394	ADAMTS18;F2R;P2RX1;P2RY12;PLEK
282	GO:0019724	B_cell_mediated_immunity	82	3	0.01435	C3;FCER2;GAPT
283	GO:0051704	multi-organism_process	1935	20	0.01436	CCL5;CD4;CXCL9;DNALI1;F2R;FCER2;IRF8;LCN2;LOC102169889;LOC102170238;LOC102175889;LOC102190983;LRRC15;P2RX1;PALM3;RSAD2;STAP1;TNFRSF11B;TNFSF8;UCP2
284	GO:0050727	regulation_of_inflammatory_response	231	5	0.01442	C3;CCL5;CHRNA7;LOC102175889;TNFAIP6
285	GO:0050790	regulation_of_catalytic_activity	2069	21	0.01463	C10H15orf62;C3;CCL5;CD4;CHRNA7;DUSP14;F2R;FCER2;LOC102174398;LOC102175889;LOC102190983;LOC108633275;LRRC15;NRG2;P2RX1;P2RY13;PDCD1LG2;PLEK;RAC2;RASGRP4;STAP1
286	GO:0010574	regulation_of_vascular_endothelial_growth_factor_production	30	2	0.01476	C3;LOC102175889
287	GO:1902930	regulation_of_alcohol_biosynthetic_process	30	2	0.01476	CD244;PLEK
288	GO:0048525	negative_regulation_of_viral_process	83	3	0.01482	CCL5;LOC102190983;RSAD2
289	GO:0070201	regulation_of_establishment_of_protein_localization	729	10	0.01483	CCL5;CD244;F2R;KCNS3;LOC102174398;LOC108633275;LRRC15;RAC2;RSAD2;UCP2
290	GO:0060759	regulation_of_response_to_cytokine_stimulus	84	3	0.0153	CCL5;PALM3;STAP1
291	GO:0002437	inflammatory_response_to_antigenic_stimulus	31	2	0.01571	C3;IL5RA
292	GO:0046173	polyol_biosynthetic_process	31	2	0.01571	CD244;PLEK
293	GO:0051281	positive_regulation_of_release_of_sequestered_calcium_ion_into_cytosol	31	2	0.01571	CXCL9;F2R
294	GO:0071675	regulation_of_mononuclear_cell_migration	31	2	0.01571	CCL5;LOC102175889
295	GO:0006690	icosanoid_metabolic_process	85	3	0.01579	LOC102178853;LOC102185708;LOC102191099
296	GO:0050729	positive_regulation_of_inflammatory_response	85	3	0.01579	C3;CCL5;LOC102175889
297	GO:0043410	positive_regulation_of_MAPK_cascade	422	7	0.01588	CCL5;CDH2;CHRNA7;F2R;FGF21;LOC102175889;TNFRSF11B
298	GO:0045785	positive_regulation_of_cell_adhesion	327	6	0.01605	CCL5;CD244;CD4;LOC102175889;LOC108633275;PDCD1LG2
299	GO:0071216	cellular_response_to_biotic_stimulus	156	4	0.01608	CCL5;IRF8;LOC102175889;STAP1
300	GO:0070374	positive_regulation_of_ERK1_and_ERK2_cascade	157	4	0.01642	CCL5;F2R;FGF21;LOC102175889
301	GO:0010573	vascular_endothelial_growth_factor_production	32	2	0.01669	C3;LOC102175889
302	GO:0070232	regulation_of_T_cell_apoptotic_process	32	2	0.01669	CCL5;LGALS15
303	GO:0044707	single-multicellular_organism_process	5225	43	0.01675	ACAN;ADAMTS18;ADGRG3;ALDH1A2;C3;C3H1orf68;CACNB4;CD244;CD4;CDH2;CHAC1;CHRNA7;CUX2;EFHC1;EFNA2;F2R;GPR4;IGF2BP3;IKZF3;IL5RA;IRF8;KRT2;LOC102174398;LOC102175889;LOC102183766;LOC102185436;NOX5;NRG2;OPCML;P2RX1;P2RY12;PDCD1LG2;PLEK;PRTG;RAC2;RSAD2;RSPO3;SNRPE;STAP1;TNFRSF11B;TNFSF8;TNN;UCP2
304	GO:0090279	regulation_of_calcium_ion_import	87	3	0.01679	CXCL9;F2R;LOC102175889
305	GO:0010033	response_to_organic_substance	2364	23	0.0169	ALDH1A2;CCL5;CHAC1;CHRNA7;CUX2;CXCL9;F2R;FGF21;GNG4;IL37;IL5RA;IRF8;LOC102175889;LOC102190983;LRRC15;P2RX1;P2RY12;P2RY13;PALM3;SELPLG;STAP1;TNFRSF11B;UCP2
306	GO:0032880	regulation_of_protein_localization	859	11	0.0172	CCL5;CD244;CDH2;F2R;KCNS3;LOC102174398;LOC108633275;LRRC15;RAC2;RSAD2;UCP2
307	GO:0032609	interferon-gamma_production	88	3	0.01731	CD244;IRF8;PDCD1LG2
308	GO:0071621	granulocyte_chemotaxis	88	3	0.01731	CCL5;LOC102175889;RAC2
309	GO:0002686	negative_regulation_of_leukocyte_migration	33	2	0.0177	LOC102175889;STAP1
310	GO:0002920	regulation_of_humoral_immune_response	33	2	0.0177	C3;FCER2
311	GO:0032094	response_to_food	33	2	0.0177	CHRNA7;FGF21
312	GO:0019884	antigen_processing_and_presentation_of_exogenous_antigen	89	3	0.01783	LOC102179433;LOC102183142;LOC108635602
313	GO:0001794	type_IIa_hypersensitivity	3	1	0.01847	C3
314	GO:0001796	regulation_of_type_IIa_hypersensitivity	3	1	0.01847	C3
315	GO:0001798	positive_regulation_of_type_IIa_hypersensitivity	3	1	0.01847	C3
316	GO:0002351	serotonin_production_involved_in_inflammatory_response	3	1	0.01847	P2RX1
317	GO:0002442	serotonin_secretion_involved_in_inflammatory_response	3	1	0.01847	P2RX1
318	GO:0002445	type_II_hypersensitivity	3	1	0.01847	C3
319	GO:0002554	serotonin_secretion_by_platelet	3	1	0.01847	P2RX1
320	GO:0002892	regulation_of_type_II_hypersensitivity	3	1	0.01847	C3
321	GO:0002894	positive_regulation_of_type_II_hypersensitivity	3	1	0.01847	C3
322	GO:0003105	negative_regulation_of_glomerular_filtration	3	1	0.01847	F2R
323	GO:0015688	iron_chelate_transport	3	1	0.01847	LCN2
324	GO:0015891	siderophore_transport	3	1	0.01847	LCN2
325	GO:0032431	activation_of_phospholipase_A2_activity	3	1	0.01847	LOC102174398
326	GO:0034112	positive_regulation_of_homotypic_cell-cell_adhesion	3	1	0.01847	CCL5
327	GO:0034165	positive_regulation_of_toll-like_receptor_9_signaling_pathway	3	1	0.01847	RSAD2
328	GO:0042904	9-cis-retinoic_acid_biosynthetic_process	3	1	0.01847	ALDH1A2
329	GO:0042905	9-cis-retinoic_acid_metabolic_process	3	1	0.01847	ALDH1A2
330	GO:0071613	granzyme_B_production	3	1	0.01847	CD244
331	GO:0071661	regulation_of_granzyme_B_production	3	1	0.01847	CD244
332	GO:0071663	positive_regulation_of_granzyme_B_production	3	1	0.01847	CD244
333	GO:0072319	vesicle_uncoating	3	1	0.01847	DNAJC6
334	GO:0072683	T_cell_extravasation	3	1	0.01847	LOC102175889
335	GO:1901624	negative_regulation_of_lymphocyte_chemotaxis	3	1	0.01847	LOC102175889
336	GO:1902226	regulation_of_macrophage_colony-stimulating_factor_signaling_pathway	3	1	0.01847	STAP1
337	GO:1903969	regulation_of_response_to_macrophage_colony-stimulating_factor	3	1	0.01847	STAP1
338	GO:1903972	regulation_of_cellular_response_to_macrophage_colony-stimulating_factor_stimulus	3	1	0.01847	STAP1
339	GO:1903976	negative_regulation_of_glial_cell_migration	3	1	0.01847	STAP1
340	GO:0030031	cell_projection_assembly	247	5	0.01872	C10H15orf62;P2RY12;RAC2;SPAG17;STAP1
341	GO:0002886	regulation_of_myeloid_leukocyte_mediated_immunity	34	2	0.01873	C3;RAC2
342	GO:0006027	glycosaminoglycan_catabolic_process	34	2	0.01873	HPSE2;LYG2
343	GO:0070887	cellular_response_to_chemical_stimulus	2252	22	0.01873	ALDH1A2;CCL5;CUX2;CXCL9;FGF21;GNG4;IL37;IL5RA;IRF8;LOC102170310;LOC102175889;LOC102190983;LOC108633275;LRRC15;P2RY12;P2RY13;PALM3;RAC2;SELPLG;STAP1;TNFRSF11B;UCP2
344	GO:0033559	unsaturated_fatty_acid_metabolic_process	91	3	0.01891	LOC102178853;LOC102185708;LOC102191099
345	GO:0002697	regulation_of_immune_effector_process	340	6	0.01907	C3;CD244;FCER2;LOC102175889;RAC2;RSAD2
346	GO:0006909	phagocytosis	165	4	0.01934	C3;IRF8;LOC102175889;STAP1
347	GO:0044710	single-organism_metabolic_process	3648	32	0.01937	ALDH1A2;C3;CACNB4;CCL5;CD244;CDH2;CHRNA7;CXCL9;DUSP14;F2R;FGF21;HK3;LOC102172204;LOC102174398;LOC102175889;LOC102178853;LOC102181858;LOC102185708;LOC102190983;LOC102191099;LOC102191806;NEU2;NOX5;NRG2;P2RX1;P2RY13;PLEK;PRG4;RAC2;SLC27A6;SMPDL3B;TNFRSF11B
348	GO:0050709	negative_regulation_of_protein_secretion	92	3	0.01946	F2R;RSAD2;UCP2
349	GO:0007520	myoblast_fusion	35	2	0.01979	CXCL9;LOC108633275
350	GO:0046460	neutral_lipid_biosynthetic_process	35	2	0.01979	C3;LOC102174398
351	GO:0046463	acylglycerol_biosynthetic_process	35	2	0.01979	C3;LOC102174398
352	GO:0046579	positive_regulation_of_Ras_protein_signal_transduction	35	2	0.01979	F2R;RASGRP4
353	GO:0061098	positive_regulation_of_protein_tyrosine_kinase_activity	35	2	0.01979	CCL5;STAP1
354	GO:0051345	positive_regulation_of_hydrolase_activity	765	10	0.02007	C10H15orf62;CCL5;F2R;LOC102174398;LOC102175889;NRG2;P2RX1;PDCD1LG2;PLEK;RASGRP4
355	GO:0042303	molting_cycle	94	3	0.02059	LOC102183766;LOC102185436;SNRPE
356	GO:0042633	hair_cycle	94	3	0.02059	LOC102183766;LOC102185436;SNRPE
357	GO:0071310	cellular_response_to_organic_substance	1875	19	0.02059	ALDH1A2;CCL5;CUX2;CXCL9;FGF21;GNG4;IL37;IL5RA;IRF8;LOC102175889;LOC102190983;LRRC15;P2RY12;P2RY13;PALM3;SELPLG;STAP1;TNFRSF11B;UCP2
358	GO:0014066	regulation_of_phosphatidylinositol_3-kinase_signaling	95	3	0.02117	CCL5;F2R;NRG2
359	GO:0097530	granulocyte_migration	95	3	0.02117	CCL5;LOC102175889;RAC2
360	GO:0051223	regulation_of_protein_transport	661	9	0.02136	CCL5;CD244;F2R;KCNS3;LOC102174398;LOC108633275;RAC2;RSAD2;UCP2
361	GO:0035821	modification_of_morphology_or_physiology_of_other_organism	96	3	0.02176	CCL5;CD4;FCER2
362	GO:0031343	positive_regulation_of_cell_killing	37	2	0.02197	FCER2;STAP1
363	GO:0030155	regulation_of_cell_adhesion	560	8	0.0229	ADAMTS18;CCL5;CD244;CD4;LOC102175889;LOC108633275;PDCD1LG2;RAC2
364	GO:0032651	regulation_of_interleukin-1_beta_production	38	2	0.0231	CHRNA7;F2R
365	GO:0002443	leukocyte_mediated_immunity	261	5	0.02312	C3;FCER2;GAPT;RAC2;RSAD2
366	GO:0007165	signal_transduction	5782	46	0.0232	ADAMTS18;ADGRG3;ALDH1A2;C10H15orf62;C3;CACNB4;CCL5;CD4;CD48;CDH2;CHAC1;CHRNA7;CUX2;CXCL9;CYSLTR2;DUSP14;EFNA2;F2R;FGF21;GNG4;GPR4;GPR82;GPRC5D;IL37;IL5RA;LCN2;LOC102175889;LOC108633275;LRRC15;NRG2;P2RX1;P2RY12;P2RY13;P2RY14;PALM3;PLEK;PRG4;RAC2;RASGRP4;RSAD2;RSPO3;STAP1;SUCNR1;TNFRSF11B;TRIM55;TSPAN33
367	GO:0006812	cation_transport	900	11	0.02338	CACNB4;CCL5;CHRNA7;CXCL9;F2R;KCNS3;LOC102172204;LOC102175889;NOX5;P2RX1;UCP2
368	GO:1903169	regulation_of_calcium_ion_transmembrane_transport	99	3	0.02357	CACNB4;CXCL9;F2R
369	GO:0055082	cellular_chemical_homeostasis	564	8	0.02377	CACNB4;CCL5;CHRNA7;CXCL9;F2R;HK3;LOC102172204;UCP2
370	GO:0051235	maintenance_of_location	264	5	0.02414	C3;CD4;CXCL9;F2R;LOC108633275
371	GO:0002706	regulation_of_lymphocyte_mediated_immunity	100	3	0.02419	C3;FCER2;RSAD2
372	GO:0046631	alpha-beta_T_cell_activation	100	3	0.02419	CD244;RSAD2;TNFSF8
373	GO:0002889	regulation_of_immunoglobulin_mediated_immune_response	39	2	0.02425	C3;FCER2
374	GO:0010518	positive_regulation_of_phospholipase_activity	39	2	0.02425	CCL5;LOC102174398
375	GO:0043647	inositol_phosphate_metabolic_process	39	2	0.02425	CD244;PLEK
376	GO:0001905	activation_of_membrane_attack_complex	4	1	0.02455	C3
377	GO:0001969	regulation_of_activation_of_membrane_attack_complex	4	1	0.02455	C3
378	GO:0001978	regulation_of_systemic_arterial_blood_pressure_by_carotid_sinus_baroreceptor_fee...	4	1	0.02455	CHRNA7
379	GO:0002925	positive_regulation_of_humoral_immune_response_mediated_by_circulating_immunoglo...	4	1	0.02455	FCER2
380	GO:0007262	STAT_protein_import_into_nucleus	4	1	0.02455	F2R
381	GO:0010572	positive_regulation_of_platelet_activation	4	1	0.02455	PLEK
382	GO:0034163	regulation_of_toll-like_receptor_9_signaling_pathway	4	1	0.02455	RSAD2
383	GO:0035799	ureter_maturation	4	1	0.02455	ALDH1A2
384	GO:0038145	macrophage_colony-stimulating_factor_signaling_pathway	4	1	0.02455	STAP1
385	GO:0042483	negative_regulation_of_odontogenesis	4	1	0.02455	TNFRSF11B
386	GO:0045917	positive_regulation_of_complement_activation	4	1	0.02455	C3
387	GO:0097118	neuroligin_clustering_involved_in_postsynaptic_membrane_assembly	4	1	0.02455	CDH2
388	GO:1900133	regulation_of_renin_secretion_into_blood_stream	4	1	0.02455	F2R
389	GO:2000259	positive_regulation_of_protein_activation_cascade	4	1	0.02455	C3
390	GO:2000551	regulation_of_T-helper_2_cell_cytokine_production	4	1	0.02455	RSAD2
391	GO:2000553	positive_regulation_of_T-helper_2_cell_cytokine_production	4	1	0.02455	RSAD2
392	GO:2000566	positive_regulation_of_CD8-positive,_alpha-beta_T_cell_proliferation	4	1	0.02455	CD244
393	GO:0002712	regulation_of_B_cell_mediated_immunity	40	2	0.02543	C3;FCER2
394	GO:0010524	positive_regulation_of_calcium_ion_transport_into_cytosol	40	2	0.02543	CXCL9;F2R
395	GO:0032757	positive_regulation_of_interleukin-8_production	40	2	0.02543	CD244;F2R
396	GO:0090303	positive_regulation_of_wound_healing	40	2	0.02543	F2R;PLEK
397	GO:0009611	response_to_wounding	465	7	0.02543	ADAMTS18;F2R;GPR4;LOC102175889;P2RX1;P2RY12;PLEK
398	GO:0009615	response_to_virus	364	6	0.02561	CCL5;CXCL9;LCN2;LOC102169889;LOC102190983;RSAD2
399	GO:0007528	neuromuscular_junction_development	41	2	0.02662	CACNB4;F2R
400	GO:0010828	positive_regulation_of_glucose_transport	41	2	0.02662	C3;FGF21
401	GO:0051057	positive_regulation_of_small_GTPase_mediated_signal_transduction	41	2	0.02662	F2R;RASGRP4
402	GO:0043085	positive_regulation_of_catalytic_activity	1285	14	0.02687	C10H15orf62;CCL5;CD4;CHRNA7;F2R;FCER2;LOC102174398;LOC102175889;NRG2;P2RX1;PDCD1LG2;PLEK;RASGRP4;STAP1
403	GO:0051224	negative_regulation_of_protein_transport	183	4	0.02702	F2R;LOC108633275;RSAD2;UCP2
404	GO:0044700	single_organism_signaling	6143	48	0.02722	ADAMTS18;ADGRG3;ALDH1A2;C10H15orf62;C3;CACNB4;CCL5;CD4;CD48;CDH2;CHAC1;CHRNA7;CUX2;CXCL9;CYSLTR2;DUSP14;EFNA2;F2R;FGF21;GNG4;GPR4;GPR82;GPRC5D;IL37;IL5RA;KCNS3;LCN2;LOC102175889;LOC108633275;LRRC15;NRG2;P2RX1;P2RY12;P2RY13;P2RY14;PALM3;PLEK;PRG4;RAC2;RASGRP4;RSAD2;RSPO3;STAP1;SUCNR1;TNFRSF11B;TRIM55;TSPAN33;UCP2
405	GO:0006026	aminoglycan_catabolic_process	42	2	0.02784	HPSE2;LYG2
406	GO:0019229	regulation_of_vasoconstriction	42	2	0.02784	F2R;P2RX1
407	GO:0031529	ruffle_organization	42	2	0.02784	PLEK;STAP1
408	GO:0007186	G-protein_coupled_receptor_signaling_pathway	1806	18	0.028	ADGRG3;C3;CACNB4;CCL5;CXCL9;CYSLTR2;F2R;GNG4;GPR4;GPR82;GPRC5D;LOC102175889;P2RY12;P2RY13;P2RY14;PLEK;RAC2;SUCNR1
409	GO:0001935	endothelial_cell_proliferation	106	3	0.02811	ALDH1A2;LOC102174398;NOX5
410	GO:0050671	positive_regulation_of_lymphocyte_proliferation	106	3	0.02811	CCL5;CD244;PDCD1LG2
411	GO:0042742	defense_response_to_bacterium	186	4	0.02845	CD4;IRF8;LOC102170238;TNFSF8
412	GO:0023052	signaling	6159	48	0.02854	ADAMTS18;ADGRG3;ALDH1A2;C10H15orf62;C3;CACNB4;CCL5;CD4;CD48;CDH2;CHAC1;CHRNA7;CUX2;CXCL9;CYSLTR2;DUSP14;EFNA2;F2R;FGF21;GNG4;GPR4;GPR82;GPRC5D;IL37;IL5RA;KCNS3;LCN2;LOC102175889;LOC108633275;LRRC15;NRG2;P2RX1;P2RY12;P2RY13;P2RY14;PALM3;PLEK;PRG4;RAC2;RASGRP4;RSAD2;RSPO3;STAP1;SUCNR1;TNFRSF11B;TRIM55;TSPAN33;UCP2
413	GO:0032946	positive_regulation_of_mononuclear_cell_proliferation	107	3	0.0288	CCL5;CD244;PDCD1LG2
414	GO:0045807	positive_regulation_of_endocytosis	107	3	0.0288	C3;LOC102175889;STAP1
415	GO:0030100	regulation_of_endocytosis	187	4	0.02894	C3;DNAJC6;LOC102175889;STAP1
416	GO:0045744	negative_regulation_of_G-protein_coupled_receptor_protein_signaling_pathway	43	2	0.02909	CCL5;PLEK
417	GO:0006875	cellular_metal_ion_homeostasis	376	6	0.02939	CACNB4;CCL5;CHRNA7;CXCL9;F2R;LOC102172204
418	GO:0001999	renal_response_to_blood_flow_involved_in_circulatory_renin-angiotensin_regulatio...	5	1	0.03059	F2R
419	GO:0002001	renin_secretion_into_blood_stream	5	1	0.03059	F2R
420	GO:0002248	connective_tissue_replacement_involved_in_inflammatory_response_wound_healing	5	1	0.03059	F2R
421	GO:0006685	sphingomyelin_catabolic_process	5	1	0.03059	SMPDL3B
422	GO:0006776	vitamin_A_metabolic_process	5	1	0.03059	ALDH1A2
423	GO:0007614	short-term_memory	5	1	0.03059	CUX2
424	GO:0008588	release_of_cytoplasmic_sequestered_NF-kappaB	5	1	0.03059	LOC108633275
425	GO:0010760	negative_regulation_of_macrophage_chemotaxis	5	1	0.03059	STAP1
426	GO:0032430	positive_regulation_of_phospholipase_A2_activity	5	1	0.03059	LOC102174398
427	GO:0033634	positive_regulation_of_cell-cell_adhesion_mediated_by_integrin	5	1	0.03059	CCL5
428	GO:0046813	receptor-mediated_virion_attachment_to_host_cell	5	1	0.03059	LRRC15
429	GO:0060700	regulation_of_ribonuclease_activity	5	1	0.03059	LOC102190983
430	GO:0070100	negative_regulation_of_chemokine-mediated_signaling_pathway	5	1	0.03059	CCL5
431	GO:0090080	positive_regulation_of_MAPKKK_cascade_by_fibroblast_growth_factor_receptor_signa...	5	1	0.03059	FGF21
432	GO:2000564	regulation_of_CD8-positive,_alpha-beta_T_cell_proliferation	5	1	0.03059	CD244
433	GO:2000809	positive_regulation_of_synaptic_vesicle_clustering	5	1	0.03059	CDH2
434	GO:2001187	positive_regulation_of_CD8-positive,_alpha-beta_T_cell_activation	5	1	0.03059	CD244
435	GO:0061041	regulation_of_wound_healing	110	3	0.0309	ADAMTS18;F2R;PLEK
436	GO:0000768	syncytium_formation_by_plasma_membrane_fusion	45	2	0.03164	CXCL9;LOC108633275
437	GO:0006940	regulation_of_smooth_muscle_contraction	45	2	0.03164	F2R;P2RX1
438	GO:0007154	cell_communication	6198	48	0.03199	ADAMTS18;ADGRG3;ALDH1A2;C10H15orf62;C3;CACNB4;CCL5;CD4;CD48;CDH2;CHAC1;CHRNA7;CUX2;CXCL9;CYSLTR2;DUSP14;EFNA2;F2R;FGF21;GNG4;GPR4;GPR82;GPRC5D;IL37;IL5RA;KCNS3;LCN2;LOC102175889;LOC108633275;LRRC15;NRG2;P2RX1;P2RY12;P2RY13;P2RY14;PALM3;PLEK;PRG4;RAC2;RASGRP4;RSAD2;RSPO3;STAP1;SUCNR1;TNFRSF11B;TRIM55;TSPAN33;UCP2
439	GO:0042060	wound_healing	385	6	0.03245	ADAMTS18;F2R;GPR4;P2RX1;P2RY12;PLEK
440	GO:0032652	regulation_of_interleukin-1_production	46	2	0.03294	CHRNA7;F2R
441	GO:0051336	regulation_of_hydrolase_activity	1198	13	0.03347	C10H15orf62;C3;CCL5;F2R;LOC102174398;LOC102175889;LOC102190983;LOC108633275;NRG2;P2RX1;PDCD1LG2;PLEK;RASGRP4
442	GO:0001934	positive_regulation_of_protein_phosphorylation	833	10	0.03349	C3;CCL5;CD4;CDH2;CHRNA7;F2R;FGF21;LOC102175889;STAP1;TNFRSF11B
443	GO:0002449	lymphocyte_mediated_immunity	196	4	0.03355	C3;FCER2;GAPT;RSAD2
444	GO:0006665	sphingolipid_metabolic_process	114	3	0.03383	NEU2;P2RX1;SMPDL3B
445	GO:0070665	positive_regulation_of_leukocyte_proliferation	114	3	0.03383	CCL5;CD244;PDCD1LG2
446	GO:0032502	developmental_process	5145	41	0.03406	ACAN;ADAMTS18;ADGRG3;ALDH1A2;C10H15orf62;C3;C3H1orf68;CACNB4;CD4;CDH2;CHAC1;CHRNA7;CUX2;CXCL9;EFHC1;EFNA2;GPR4;IGF2BP3;IKZF3;IRF8;KRT2;LOC102174398;LOC102175889;LOC102183766;LOC102185436;LOC108633275;NOX5;NRG2;OPCML;P2RY12;PLEK;PRTG;RASGRP4;RSAD2;RSPO3;SPAG17;STAP1;TNFRSF11B;TNFSF8;TNN;UCP2
447	GO:0045765	regulation_of_angiogenesis	197	4	0.03409	C3;CHRNA7;GPR4;LOC102175889
448	GO:0006949	syncytium_formation	47	2	0.03427	CXCL9;LOC108633275
449	GO:0070231	T_cell_apoptotic_process	47	2	0.03427	CCL5;LGALS15
450	GO:1903036	positive_regulation_of_response_to_wounding	47	2	0.03427	F2R;PLEK
451	GO:1904427	positive_regulation_of_calcium_ion_transmembrane_transport	47	2	0.03427	CXCL9;F2R
452	GO:0006874	cellular_calcium_ion_homeostasis	291	5	0.03466	CACNB4;CCL5;CHRNA7;CXCL9;F2R
453	GO:0030001	metal_ion_transport	722	9	0.03494	CACNB4;CCL5;CHRNA7;CXCL9;F2R;KCNS3;LOC102172204;LOC102175889;P2RX1
454	GO:0000270	peptidoglycan_metabolic_process	6	1	0.03659	LYG2
455	GO:0002246	wound_healing_involved_in_inflammatory_response	6	1	0.03659	F2R
456	GO:0002322	B_cell_proliferation_involved_in_immune_response	6	1	0.03659	GAPT
457	GO:0002866	positive_regulation_of_acute_inflammatory_response_to_antigenic_stimulus	6	1	0.03659	C3
458	GO:0002885	positive_regulation_of_hypersensitivity	6	1	0.03659	C3
459	GO:0003025	regulation_of_systemic_arterial_blood_pressure_by_baroreceptor_feedback	6	1	0.03659	CHRNA7
460	GO:0006651	diacylglycerol_biosynthetic_process	6	1	0.03659	LOC102174398
461	GO:0007320	insemination	6	1	0.03659	P2RX1
462	GO:0008063	Toll_signaling_pathway	6	1	0.03659	PALM3
463	GO:0009253	peptidoglycan_catabolic_process	6	1	0.03659	LYG2
464	GO:0016102	diterpenoid_biosynthetic_process	6	1	0.03659	ALDH1A2
465	GO:0032792	negative_regulation_of_CREB_transcription_factor_activity	6	1	0.03659	ADGRG3
466	GO:0033625	positive_regulation_of_integrin_activation	6	1	0.03659	PLEK
467	GO:0034154	toll-like_receptor_7_signaling_pathway	6	1	0.03659	RSAD2
468	GO:0035740	CD8-positive,_alpha-beta_T_cell_proliferation	6	1	0.03659	CD244
469	GO:0035745	T-helper_2_cell_cytokine_production	6	1	0.03659	RSAD2
470	GO:0051712	positive_regulation_of_killing_of_cells_of_other_organism	6	1	0.03659	FCER2
471	GO:0060100	positive_regulation_of_phagocytosis,_engulfment	6	1	0.03659	STAP1
472	GO:0060732	positive_regulation_of_inositol_phosphate_biosynthetic_process	6	1	0.03659	CD244
473	GO:0061737	leukotriene_signaling_pathway	6	1	0.03659	CYSLTR2
474	GO:0070099	regulation_of_chemokine-mediated_signaling_pathway	6	1	0.03659	CCL5
475	GO:0070444	oligodendrocyte_progenitor_proliferation	6	1	0.03659	CDH2
476	GO:0070445	regulation_of_oligodendrocyte_progenitor_proliferation	6	1	0.03659	CDH2
477	GO:0072144	glomerular_mesangial_cell_development	6	1	0.03659	GPR4
478	GO:0090594	inflammatory_response_to_wounding	6	1	0.03659	F2R
479	GO:0097709	connective_tissue_replacement	6	1	0.03659	F2R
480	GO:1900028	negative_regulation_of_ruffle_assembly	6	1	0.03659	STAP1
481	GO:1901223	negative_regulation_of_NIK/NF-kappaB_signaling	6	1	0.03659	ADGRG3
482	GO:1901626	regulation_of_postsynaptic_membrane_organization	6	1	0.03659	CDH2
483	GO:1902715	positive_regulation_of_interferon-gamma_secretion	6	1	0.03659	CD244
484	GO:1905155	positive_regulation_of_membrane_invagination	6	1	0.03659	STAP1
485	GO:2000109	regulation_of_macrophage_apoptotic_process	6	1	0.03659	CCL5
486	GO:2000402	negative_regulation_of_lymphocyte_migration	6	1	0.03659	LOC102175889
487	GO:0014065	phosphatidylinositol_3-kinase_signaling	118	3	0.0369	CCL5;F2R;NRG2
488	GO:0010517	regulation_of_phospholipase_activity	49	2	0.03699	CCL5;LOC102174398
489	GO:0051155	positive_regulation_of_striated_muscle_cell_differentiation	49	2	0.03699	CXCL9;LOC108633275
490	GO:0000165	MAPK_cascade	733	9	0.03791	CCL5;CDH2;CHRNA7;DUSP14;F2R;FGF21;LOC102175889;NRG2;TNFRSF11B
491	GO:0043408	regulation_of_MAPK_cascade	619	8	0.0382	CCL5;CDH2;CHRNA7;DUSP14;F2R;FGF21;LOC102175889;TNFRSF11B
492	GO:0045661	regulation_of_myoblast_differentiation	50	2	0.03838	CXCL9;LOC108633275
493	GO:0065009	regulation_of_molecular_function	2563	23	0.0394	ADGRG3;C10H15orf62;C3;CACNB4;CCL5;CD4;CHRNA7;DUSP14;F2R;FCER2;LOC102174398;LOC102175889;LOC102190983;LOC108633275;LRRC15;NRG2;P2RX1;P2RY13;PDCD1LG2;PLEK;RAC2;RASGRP4;STAP1
494	GO:0002548	monocyte_chemotaxis	51	2	0.03979	CCL5;LOC102175889
495	GO:0050922	negative_regulation_of_chemotaxis	51	2	0.03979	LOC102175889;STAP1
496	GO:0046058	cAMP_metabolic_process	122	3	0.04011	CACNB4;CXCL9;P2RY13
497	GO:0055074	calcium_ion_homeostasis	303	5	0.04013	CACNB4;CCL5;CHRNA7;CXCL9;F2R
498	GO:0001932	regulation_of_protein_phosphorylation	1232	13	0.04055	C3;CCL5;CD4;CDH2;CHRNA7;DUSP14;F2R;FGF21;LOC102175889;LRRC15;RAC2;STAP1;TNFRSF11B
499	GO:0044344	cellular_response_to_fibroblast_growth_factor_stimulus	123	3	0.04093	CCL5;FGF21;LOC102175889
500	GO:0031663	lipopolysaccharide-mediated_signaling_pathway	52	2	0.04121	CCL5;LOC102175889
501	GO:0060193	positive_regulation_of_lipase_activity	52	2	0.04121	CCL5;LOC102174398
502	GO:0050808	synapse_organization	210	4	0.04154	CACNB4;CDH2;CUX2;F2R
503	GO:1901136	carbohydrate_derivative_catabolic_process	124	3	0.04176	HPSE2;LYG2;NEU2
504	GO:0072359	circulatory_system_development	867	10	0.04216	ACAN;ALDH1A2;C3;CDH2;CHRNA7;GPR4;LOC102174398;LOC102175889;NOX5;RSPO3
505	GO:0001774	microglial_cell_activation	7	1	0.04256	STAP1
506	GO:0001977	renal_system_process_involved_in_regulation_of_blood_volume	7	1	0.04256	F2R
507	GO:0003056	regulation_of_vascular_smooth_muscle_contraction	7	1	0.04256	P2RX1
508	GO:0003093	regulation_of_glomerular_filtration	7	1	0.04256	F2R
509	GO:0006689	ganglioside_catabolic_process	7	1	0.04256	NEU2
510	GO:0006930	substrate-dependent_cell_migration,_cell_extension	7	1	0.04256	P2RY12
511	GO:0006968	cellular_defense_response	7	1	0.04256	CXCL9
512	GO:0009313	oligosaccharide_catabolic_process	7	1	0.04256	NEU2
513	GO:0019062	virion_attachment_to_host_cell	7	1	0.04256	LRRC15
514	GO:0032819	positive_regulation_of_natural_killer_cell_proliferation	7	1	0.04256	CD244
515	GO:0035743	CD4-positive,_alpha-beta_T_cell_cytokine_production	7	1	0.04256	RSAD2
516	GO:0044036	cell_wall_macromolecule_metabolic_process	7	1	0.04256	LYG2
517	GO:0044650	adhesion_of_symbiont_to_host_cell	7	1	0.04256	LRRC15
518	GO:0050861	positive_regulation_of_B_cell_receptor_signaling_pathway	7	1	0.04256	STAP1
519	GO:0060099	regulation_of_phagocytosis,_engulfment	7	1	0.04256	STAP1
520	GO:0060753	regulation_of_mast_cell_chemotaxis	7	1	0.04256	RAC2
521	GO:0061179	negative_regulation_of_insulin_secretion_involved_in_cellular_response_to_glucos...	7	1	0.04256	UCP2
522	GO:0071554	cell_wall_organization_or_biogenesis	7	1	0.04256	LYG2
523	GO:0071888	macrophage_apoptotic_process	7	1	0.04256	CCL5
524	GO:0072008	glomerular_mesangial_cell_differentiation	7	1	0.04256	GPR4
525	GO:0072143	mesangial_cell_development	7	1	0.04256	GPR4
526	GO:1905153	regulation_of_membrane_invagination	7	1	0.04256	STAP1
527	GO:2000807	regulation_of_synaptic_vesicle_clustering	7	1	0.04256	CDH2
528	GO:2001185	regulation_of_CD8-positive,_alpha-beta_T_cell_activation	7	1	0.04256	CD244
529	GO:0010830	regulation_of_myotube_differentiation	53	2	0.04266	CXCL9;LOC108633275
530	GO:0070228	regulation_of_lymphocyte_apoptotic_process	53	2	0.04266	CCL5;LGALS15
531	GO:0042063	gliogenesis	212	4	0.04276	CDH2;LOC102175889;P2RY12;STAP1
532	GO:0071774	response_to_fibroblast_growth_factor	126	3	0.04345	CCL5;FGF21;LOC102175889
533	GO:1901342	regulation_of_vasculature_development	214	4	0.044	C3;CHRNA7;GPR4;LOC102175889
534	GO:0006631	fatty_acid_metabolic_process	311	5	0.04405	C3;LOC102178853;LOC102185708;LOC102191099;SLC27A6
535	GO:0042327	positive_regulation_of_phosphorylation	874	10	0.04412	C3;CCL5;CD4;CDH2;CHRNA7;F2R;FGF21;LOC102175889;STAP1;TNFRSF11B
536	GO:0014068	positive_regulation_of_phosphatidylinositol_3-kinase_signaling	54	2	0.04413	CCL5;F2R
537	GO:0044767	single-organism_developmental_process	5083	40	0.04437	ACAN;ADAMTS18;ADGRG3;ALDH1A2;C10H15orf62;C3;C3H1orf68;CACNB4;CD4;CDH2;CHAC1;CHRNA7;CUX2;CXCL9;EFHC1;EFNA2;GPR4;IKZF3;IRF8;KRT2;LOC102174398;LOC102175889;LOC102183766;LOC102185436;LOC108633275;NOX5;NRG2;OPCML;P2RY12;PLEK;PRTG;RASGRP4;RSAD2;RSPO3;SPAG17;STAP1;TNFRSF11B;TNFSF8;TNN;UCP2
538	GO:0072503	cellular_divalent_inorganic_cation_homeostasis	312	5	0.04455	CACNB4;CCL5;CHRNA7;CXCL9;F2R
539	GO:0019637	organophosphate_metabolic_process	879	10	0.04556	CACNB4;CD244;CXCL9;HK3;LOC102190983;NRG2;P2RY13;PLEK;PRG4;SMPDL3B
540	GO:0009991	response_to_extracellular_stimulus	314	5	0.04557	ALDH1A2;CHRNA7;FGF21;RASGRP4;UCP2
541	GO:0031341	regulation_of_cell_killing	55	2	0.04561	FCER2;STAP1
542	GO:0032677	regulation_of_interleukin-8_production	55	2	0.04561	CD244;F2R
543	GO:0006897	endocytosis	529	7	0.046	C3;CHRNA7;DNAJC6;IRF8;LOC102175889;PRG4;STAP1
544	GO:1903034	regulation_of_response_to_wounding	129	3	0.04605	ADAMTS18;F2R;PLEK
545	GO:0048731	system_development	3901	32	0.0463	ACAN;ADAMTS18;ADGRG3;ALDH1A2;C3;C3H1orf68;CACNB4;CD4;CDH2;CHAC1;CHRNA7;CUX2;EFHC1;EFNA2;GPR4;IKZF3;IRF8;KRT2;LOC102174398;LOC102175889;NOX5;NRG2;OPCML;P2RY12;PLEK;RSAD2;RSPO3;STAP1;TNFRSF11B;TNFSF8;TNN;UCP2
546	GO:0045859	regulation_of_protein_kinase_activity	644	8	0.04639	CCL5;CD4;CHRNA7;DUSP14;F2R;LRRC15;RAC2;STAP1
547	GO:1902531	regulation_of_intracellular_signal_transduction	1517	15	0.04652	ADGRG3;CCL5;CD4;CDH2;CHRNA7;CXCL9;DUSP14;F2R;FGF21;LOC102175889;LOC108633275;LRRC15;NRG2;RASGRP4;TNFRSF11B
548	GO:0048856	anatomical_structure_development	4797	38	0.04655	ACAN;ADAMTS18;ADGRG3;ALDH1A2;C10H15orf62;C3;C3H1orf68;CACNB4;CD4;CDH2;CHAC1;CHRNA7;CUX2;CXCL9;EFHC1;EFNA2;GPR4;IGF2BP3;IKZF3;IRF8;KRT2;LOC102174398;LOC102175889;LOC108633275;NOX5;NRG2;OPCML;P2RY12;PLEK;PRTG;RSAD2;RSPO3;SPAG17;STAP1;TNFRSF11B;TNFSF8;TNN;UCP2
549	GO:0018108	peptidyl-tyrosine_phosphorylation	316	5	0.04661	CCL5;CD4;F2R;NRG2;STAP1
550	GO:0032611	interleukin-1_beta_production	56	2	0.04711	CHRNA7;F2R
551	GO:0032729	positive_regulation_of_interferon-gamma_production	56	2	0.04711	CD244;IRF8
552	GO:0048534	hematopoietic_or_lymphoid_organ_development	764	9	0.0472	ADGRG3;CACNB4;CD4;EFNA2;IKZF3;IRF8;PLEK;RSAD2;TNFSF8
553	GO:0001819	positive_regulation_of_cytokine_production	318	5	0.04766	C3;CD244;F2R;IRF8;RSAD2
554	GO:0018212	peptidyl-tyrosine_modification	318	5	0.04766	CCL5;CD4;F2R;NRG2;STAP1
555	GO:0030098	lymphocyte_differentiation	318	5	0.04766	ADGRG3;CD4;IKZF3;RSAD2;TNFSF8
556	GO:0002883	regulation_of_hypersensitivity	8	1	0.04849	C3
557	GO:0014061	regulation_of_norepinephrine_secretion	8	1	0.04849	CHRNA7
558	GO:0016114	terpenoid_biosynthetic_process	8	1	0.04849	ALDH1A2
559	GO:0018377	protein_myristoylation	8	1	0.04849	LOC102190983
560	GO:0031584	activation_of_phospholipase_D_activity	8	1	0.04849	CCL5
561	GO:0032429	regulation_of_phospholipase_A2_activity	8	1	0.04849	LOC102174398
562	GO:0032817	regulation_of_natural_killer_cell_proliferation	8	1	0.04849	CD244
563	GO:0035095	behavioral_response_to_nicotine	8	1	0.04849	CHRNA7
564	GO:0035457	cellular_response_to_interferon-alpha	8	1	0.04849	LOC102190983
565	GO:0036005	response_to_macrophage_colony-stimulating_factor	8	1	0.04849	STAP1
566	GO:0036006	cellular_response_to_macrophage_colony-stimulating_factor_stimulus	8	1	0.04849	STAP1
567	GO:0043615	astrocyte_cell_migration	8	1	0.04849	LOC102175889
568	GO:0051709	regulation_of_killing_of_cells_of_other_organism	8	1	0.04849	FCER2
569	GO:0071318	cellular_response_to_ATP	8	1	0.04849	P2RY12
570	GO:0072007	mesangial_cell_differentiation	8	1	0.04849	GPR4
571	GO:0097104	postsynaptic_membrane_assembly	8	1	0.04849	CDH2
572	GO:0097119	postsynaptic_density_protein_95_clustering	8	1	0.04849	CDH2
573	GO:1902713	regulation_of_interferon-gamma_secretion	8	1	0.04849	CD244
574	GO:1902931	negative_regulation_of_alcohol_biosynthetic_process	8	1	0.04849	PLEK
575	GO:1904238	pericyte_cell_differentiation	8	1	0.04849	GPR4
576	GO:0060491	regulation_of_cell_projection_assembly	132	3	0.04872	C10H15orf62;RAC2;STAP1
577	GO:0070372	regulation_of_ERK1_and_ERK2_cascade	222	4	0.04917	CCL5;F2R;FGF21;LOC102175889
578	GO:0050796	regulation_of_insulin_secretion	133	3	0.04963	CCL5;KCNS3;UCP2
579	GO:0015844	monoamine_transport	58	2	0.05017	CHRNA7;P2RX1
580	GO:0042310	vasoconstriction	58	2	0.05017	F2R;P2RX1
581	GO:0023014	signal_transduction_by_protein_phosphorylation	774	9	0.0505	CCL5;CDH2;CHRNA7;DUSP14;F2R;FGF21;LOC102175889;NRG2;TNFRSF11B
582	GO:1903522	regulation_of_blood_circulation	224	4	0.05052	CACNB4;CHRNA7;F2R;P2RX1
583	GO:0006950	response_to_stress	3060	26	0.05124	ADAMTS18;C3;CCL5;CD4;CHAC1;CHRNA7;CXCL9;F2R;GPR4;IL37;IL5RA;IRF8;LCN2;LOC102169889;LOC102170238;LOC102174398;LOC102175889;LOC102190983;P2RX1;P2RY12;PLEK;RSAD2;TNFAIP6;TNFRSF11B;TNFSF8;UCP2
584	GO:0051239	regulation_of_multicellular_organismal_process	2353	21	0.05125	ADAMTS18;C3;CACNB4;CD244;CDH2;CHRNA7;CUX2;F2R;GPR4;IGF2BP3;IKZF3;IL5RA;IRF8;LOC102175889;P2RX1;P2RY12;PDCD1LG2;PLEK;RSAD2;STAP1;TNFRSF11B
585	GO:0070613	regulation_of_protein_processing	59	2	0.05173	C3;CHAC1
586	GO:0090002	establishment_of_protein_localization_to_plasma_membrane	136	3	0.0524	CDH2;LRRC15;TSPAN33
587	GO:0044765	single-organism_transport	2500	22	0.05266	C3;CACNB4;CCL5;CD244;CHRNA7;CXCL9;F2R;FGF21;IRF8;KCNS3;LCN2;LOC102174398;LOC102175889;LOC108633275;NOX5;P2RX1;PLEK;RAC2;RSAD2;SLC27A6;STAP1;UCP2
588	GO:0055065	metal_ion_homeostasis	435	6	0.05322	CACNB4;CCL5;CHRNA7;CXCL9;F2R;LOC102172204
589	GO:0002702	positive_regulation_of_production_of_molecular_mediator_of_immune_response	60	2	0.0533	CD244;RSAD2
590	GO:0061097	regulation_of_protein_tyrosine_kinase_activity	60	2	0.0533	CCL5;STAP1
591	GO:1903317	regulation_of_protein_maturation	60	2	0.0533	C3;CHAC1
592	GO:0072507	divalent_inorganic_cation_homeostasis	329	5	0.05368	CACNB4;CCL5;CHRNA7;CXCL9;F2R
593	GO:0051146	striated_muscle_cell_differentiation	229	4	0.05396	CACNB4;CDH2;CXCL9;LOC108633275
594	GO:0019725	cellular_homeostasis	665	8	0.0541	CACNB4;CCL5;CHRNA7;CXCL9;F2R;HK3;LOC102172204;UCP2
595	GO:0051716	cellular_response_to_stimulus	6862	51	0.05417	ADAMTS18;ADGRG3;ALDH1A2;C10H15orf62;C3;CACNB4;CCL5;CD4;CD48;CDH2;CHAC1;CHRNA7;CUX2;CXCL9;CYSLTR2;DUSP14;EFNA2;F2R;FGF21;GNG4;GPR4;GPR82;GPRC5D;IL37;IL5RA;IRF8;LCN2;LOC102170310;LOC102175889;LOC102190983;LOC108633275;LRRC15;NRG2;P2RX1;P2RY12;P2RY13;P2RY14;PALM3;PLEK;PRG4;RAC2;RASGRP4;RSAD2;RSPO3;SELPLG;STAP1;SUCNR1;TNFRSF11B;TRIM55;TSPAN33;UCP2
596	GO:0030003	cellular_cation_homeostasis	437	6	0.05419	CACNB4;CCL5;CHRNA7;CXCL9;F2R;LOC102172204
597	GO:0001820	serotonin_secretion	9	1	0.05439	P2RX1
598	GO:0002524	hypersensitivity	9	1	0.05439	C3
599	GO:0002864	regulation_of_acute_inflammatory_response_to_antigenic_stimulus	9	1	0.05439	C3
600	GO:0002923	regulation_of_humoral_immune_response_mediated_by_circulating_immunoglobulin	9	1	0.05439	FCER2
601	GO:0003084	positive_regulation_of_systemic_arterial_blood_pressure	9	1	0.05439	CHRNA7
602	GO:0019227	neuronal_action_potential_propagation	9	1	0.05439	CACNB4
603	GO:0019372	lipoxygenase_pathway	9	1	0.05439	LOC102178853
604	GO:0033632	regulation_of_cell-cell_adhesion_mediated_by_integrin	9	1	0.05439	CCL5
605	GO:0034351	negative_regulation_of_glial_cell_apoptotic_process	9	1	0.05439	LOC102175889
606	GO:0043374	CD8-positive,_alpha-beta_T_cell_differentiation	9	1	0.05439	TNFSF8
607	GO:0046007	negative_regulation_of_activated_T_cell_proliferation	9	1	0.05439	PDCD1LG2
608	GO:0048243	norepinephrine_secretion	9	1	0.05439	CHRNA7
609	GO:0048537	mucosal-associated_lymphoid_tissue_development	9	1	0.05439	CACNB4
610	GO:0048541	Peyer's_patch_development	9	1	0.05439	CACNB4
611	GO:0060019	radial_glial_cell_differentiation	9	1	0.05439	CDH2
612	GO:0097091	synaptic_vesicle_clustering	9	1	0.05439	CDH2
613	GO:0098870	action_potential_propagation	9	1	0.05439	CACNB4
614	GO:0050673	epithelial_cell_proliferation	332	5	0.0554	ALDH1A2;CCL5;KRT2;LOC102174398;NOX5
615	GO:0002440	production_of_molecular_mediator_of_immune_response	140	3	0.05622	CD244;GAPT;RSAD2
616	GO:0007260	tyrosine_phosphorylation_of_STAT_protein	62	2	0.0565	CCL5;F2R
617	GO:0032637	interleukin-8_production	62	2	0.0565	CD244;F2R
618	GO:0046427	positive_regulation_of_JAK-STAT_cascade	62	2	0.0565	CCL5;F2R
619	GO:1903524	positive_regulation_of_blood_circulation	62	2	0.0565	CHRNA7;F2R
620	GO:1904894	positive_regulation_of_STAT_cascade	62	2	0.0565	CCL5;F2R
621	GO:0006811	ion_transport	1296	13	0.05665	CACNB4;CCL5;CHRNA7;CXCL9;F2R;KCNS3;LOC102172204;LOC102175889;NOX5;P2RX1;P2RY12;SLC27A6;UCP2
622	GO:0070371	ERK1_and_ERK2_cascade	233	4	0.05681	CCL5;F2R;FGF21;LOC102175889
623	GO:0050731	positive_regulation_of_peptidyl-tyrosine_phosphorylation	141	3	0.05719	CCL5;CD4;STAP1
624	GO:1903900	regulation_of_viral_life_cycle	141	3	0.05719	CCL5;LOC102190983;RSAD2
625	GO:0016192	vesicle-mediated_transport	1169	12	0.0573	C3;CCL5;CHRNA7;DNAJC6;IRF8;LOC102175889;P2RX1;PDCD1LG2;PLEK;PRG4;RAC2;STAP1
626	GO:0070509	calcium_ion_import	142	3	0.05817	CXCL9;F2R;LOC102175889
627	GO:0042113	B_cell_activation	237	4	0.05973	ADGRG3;CHRNA7;GAPT;IKZF3
628	GO:0002551	mast_cell_chemotaxis	10	1	0.06025	RAC2
629	GO:0002863	positive_regulation_of_inflammatory_response_to_antigenic_stimulus	10	1	0.06025	C3
630	GO:0007253	cytoplasmic_sequestering_of_NF-kappaB	10	1	0.06025	LOC108633275
631	GO:0007494	midgut_development	10	1	0.06025	ALDH1A2
632	GO:0030836	positive_regulation_of_actin_filament_depolymerization	10	1	0.06025	PLEK
633	GO:0031274	positive_regulation_of_pseudopodium_assembly	10	1	0.06025	C10H15orf62
634	GO:0034162	toll-like_receptor_9_signaling_pathway	10	1	0.06025	RSAD2
635	GO:0034350	regulation_of_glial_cell_apoptotic_process	10	1	0.06025	LOC102175889
636	GO:0035871	protein_K11-linked_deubiquitination	10	1	0.06025	OTUB2
637	GO:0044406	adhesion_of_symbiont_to_host	10	1	0.06025	LRRC15
638	GO:0048149	behavioral_response_to_ethanol	10	1	0.06025	CHRNA7
639	GO:0090331	negative_regulation_of_platelet_aggregation	10	1	0.06025	ADAMTS18
640	GO:0006873	cellular_ion_homeostasis	450	6	0.06074	CACNB4;CCL5;CHRNA7;CXCL9;F2R;LOC102172204
641	GO:0002520	immune_system_development	804	9	0.0613	ADGRG3;CACNB4;CD4;EFNA2;IKZF3;IRF8;PLEK;RSAD2;TNFSF8
642	GO:0032612	interleukin-1_production	65	2	0.06141	CHRNA7;F2R
643	GO:0051279	regulation_of_release_of_sequestered_calcium_ion_into_cytosol	65	2	0.06141	CXCL9;F2R
644	GO:0050878	regulation_of_body_fluid_levels	344	5	0.06258	ADAMTS18;F2R;P2RX1;P2RY12;PLEK
645	GO:0008593	regulation_of_Notch_signaling_pathway	66	2	0.06308	CHAC1;TSPAN33
646	GO:0071674	mononuclear_cell_migration	66	2	0.06308	CCL5;LOC102175889
647	GO:0060191	regulation_of_lipase_activity	67	2	0.06477	CCL5;LOC102174398
648	GO:0001787	natural_killer_cell_proliferation	11	1	0.06607	CD244
649	GO:0001973	adenosine_receptor_signaling_pathway	11	1	0.06607	P2RY12
650	GO:0006684	sphingomyelin_metabolic_process	11	1	0.06607	SMPDL3B
651	GO:0006957	complement_activation,_alternative_pathway	11	1	0.06607	C3
652	GO:0014051	gamma-aminobutyric_acid_secretion	11	1	0.06607	CACNB4
653	GO:0031272	regulation_of_pseudopodium_assembly	11	1	0.06607	C10H15orf62
654	GO:0033033	negative_regulation_of_myeloid_cell_apoptotic_process	11	1	0.06607	CCL5
655	GO:0042487	regulation_of_odontogenesis_of_dentin-containing_tooth	11	1	0.06607	TNFRSF11B
656	GO:0042574	retinal_metabolic_process	11	1	0.06607	ALDH1A2
657	GO:0043032	positive_regulation_of_macrophage_activation	11	1	0.06607	STAP1
658	GO:0044331	cell-cell_adhesion_mediated_by_cadherin	11	1	0.06607	CDH2
659	GO:0099068	postsynapse_assembly	11	1	0.06607	CDH2
660	GO:1901678	iron_coordination_entity_transport	11	1	0.06607	LCN2
661	GO:1903531	negative_regulation_of_secretion_by_cell	150	3	0.0663	F2R;RSAD2;UCP2
662	GO:0070227	lymphocyte_apoptotic_process	68	2	0.06647	CCL5;LGALS15
663	GO:0050776	regulation_of_immune_response	577	7	0.06698	C3;CACNB4;CD4;FCER2;RAC2;RSAD2;STAP1
664	GO:0042325	regulation_of_phosphorylation	1331	13	0.06711	C3;CCL5;CD4;CDH2;CHRNA7;DUSP14;F2R;FGF21;LOC102175889;LRRC15;RAC2;STAP1;TNFRSF11B
665	GO:0002521	leukocyte_differentiation	462	6	0.06719	ADGRG3;CD4;EFNA2;IKZF3;RSAD2;TNFSF8
666	GO:1901565	organonitrogen_compound_catabolic_process	248	4	0.06819	HPSE2;LYG2;NEU2;SMPDL3B
667	GO:0050778	positive_regulation_of_immune_response	464	6	0.0683	C3;CACNB4;CD4;FCER2;RSAD2;STAP1
668	GO:0046849	bone_remodeling	70	2	0.06992	EFNA2;RAC2
669	GO:0032787	monocarboxylic_acid_metabolic_process	468	6	0.07056	C3;HK3;LOC102178853;LOC102185708;LOC102191099;SLC27A6
670	GO:0043549	regulation_of_kinase_activity	706	8	0.07142	CCL5;CD4;CHRNA7;DUSP14;F2R;LRRC15;RAC2;STAP1
671	GO:0001991	regulation_of_systemic_arterial_blood_pressure_by_circulatory_renin-angiotensin	12	1	0.07186	F2R
672	GO:0002830	positive_regulation_of_type_2_immune_response	12	1	0.07186	RSAD2
673	GO:0006750	glutathione_biosynthetic_process	12	1	0.07186	CHAC1
674	GO:0006925	inflammatory_cell_apoptotic_process	12	1	0.07186	CCL5
675	GO:0007620	copulation	12	1	0.07186	P2RX1
676	GO:0015874	norepinephrine_transport	12	1	0.07186	CHRNA7
677	GO:0031269	pseudopodium_assembly	12	1	0.07186	C10H15orf62
678	GO:0032693	negative_regulation_of_interleukin-10_production	12	1	0.07186	PDCD1LG2
679	GO:0033623	regulation_of_integrin_activation	12	1	0.07186	PLEK
680	GO:0060263	regulation_of_respiratory_burst	12	1	0.07186	RAC2
681	GO:0060670	branching_involved_in_labyrinthine_layer_morphogenesis	12	1	0.07186	RSPO3
682	GO:0072109	glomerular_mesangium_development	12	1	0.07186	GPR4
683	GO:0097531	mast_cell_migration	12	1	0.07186	RAC2
684	GO:2000052	positive_regulation_of_non-canonical_Wnt_signaling_pathway	12	1	0.07186	RSPO3
685	GO:0006643	membrane_lipid_metabolic_process	156	3	0.07273	NEU2;P2RX1;SMPDL3B
686	GO:0048015	phosphatidylinositol-mediated_signaling	156	3	0.07273	CCL5;F2R;NRG2
687	GO:0065008	regulation_of_biological_quality	3026	25	0.07339	ADAMTS18;ALDH1A2;C10H15orf62;C3;CACNB4;CCL5;CD4;CDH2;CHRNA7;CUX2;CXCL9;F2R;FCER2;GAPT;HK3;KCNS3;LOC102172204;LOC102175889;LOC102190983;LOC108633275;P2RX1;P2RY12;PLEK;RAC2;UCP2
688	GO:0002444	myeloid_leukocyte_mediated_immunity	72	2	0.07342	C3;RAC2
689	GO:2000106	regulation_of_leukocyte_apoptotic_process	72	2	0.07342	CCL5;LGALS15
690	GO:0010648	negative_regulation_of_cell_communication	1089	11	0.07372	ADGRG3;CCL5;CDH2;CHAC1;DUSP14;LOC108633275;LRRC15;PALM3;PLEK;STAP1;UCP2
691	GO:0023057	negative_regulation_of_signaling	1091	11	0.07447	ADGRG3;CCL5;CDH2;CHAC1;DUSP14;LOC108633275;LRRC15;PALM3;PLEK;STAP1;UCP2
692	GO:0006919	activation_of_cysteine-type_endopeptidase_activity_involved_in_apoptotic_process	73	2	0.07519	F2R;P2RX1
693	GO:0043255	regulation_of_carbohydrate_biosynthetic_process	73	2	0.07519	CD244;PLEK
694	GO:0006796	phosphate-containing_compound_metabolic_process	2896	24	0.07688	C3;CACNB4;CCL5;CD244;CD4;CDH2;CHRNA7;CXCL9;DNAJC6;DUSP14;F2R;FGF21;HK3;LOC102175889;LOC102190983;LRRC15;NRG2;P2RY13;PLEK;PRG4;RAC2;SMPDL3B;STAP1;TNFRSF11B
695	GO:0006672	ceramide_metabolic_process	74	2	0.07698	NEU2;P2RX1
696	GO:0007200	phospholipase_C-activating_G-protein_coupled_receptor_signaling_pathway	74	2	0.07698	CYSLTR2;F2R
697	GO:0010827	regulation_of_glucose_transport	74	2	0.07698	C3;FGF21
698	GO:0016525	negative_regulation_of_angiogenesis	74	2	0.07698	GPR4;LOC102175889
699	GO:0030097	hemopoiesis	718	8	0.07707	ADGRG3;CD4;EFNA2;IKZF3;IRF8;PLEK;RSAD2;TNFSF8
700	GO:0048017	inositol_lipid-mediated_signaling	160	3	0.07716	CCL5;F2R;NRG2
701	GO:0002438	acute_inflammatory_response_to_antigenic_stimulus	13	1	0.07761	C3
702	GO:0006837	serotonin_transport	13	1	0.07761	P2RX1
703	GO:0010544	negative_regulation_of_platelet_activation	13	1	0.07761	ADAMTS18
704	GO:0019184	nonribosomal_peptide_biosynthetic_process	13	1	0.07761	CHAC1
705	GO:0033189	response_to_vitamin_A	13	1	0.07761	ALDH1A2
706	GO:0033631	cell-cell_adhesion_mediated_by_integrin	13	1	0.07761	CCL5
707	GO:0035455	response_to_interferon-alpha	13	1	0.07761	LOC102190983
708	GO:0043922	negative_regulation_by_host_of_viral_transcription	13	1	0.07761	CCL5
709	GO:0043950	positive_regulation_of_cAMP-mediated_signaling	13	1	0.07761	CXCL9
710	GO:0045909	positive_regulation_of_vasodilation	13	1	0.07761	F2R
711	GO:0046479	glycosphingolipid_catabolic_process	13	1	0.07761	NEU2
712	GO:0051482	positive_regulation_of_cytosolic_calcium_ion_concentration_involved_in_phospholi...	13	1	0.07761	F2R
713	GO:0051546	keratinocyte_migration	13	1	0.07761	KRT2
714	GO:0072189	ureter_development	13	1	0.07761	ALDH1A2
715	GO:0090005	negative_regulation_of_establishment_of_protein_localization_to_plasma_membrane	13	1	0.07761	LRRC15
716	GO:0006939	smooth_muscle_contraction	75	2	0.07878	F2R;P2RX1
717	GO:0006793	phosphorus_metabolic_process	2905	24	0.07909	C3;CACNB4;CCL5;CD244;CD4;CDH2;CHRNA7;CXCL9;DNAJC6;DUSP14;F2R;FGF21;HK3;LOC102175889;LOC102190983;LRRC15;NRG2;P2RY13;PLEK;PRG4;RAC2;SMPDL3B;STAP1;TNFRSF11B
718	GO:0051495	positive_regulation_of_cytoskeleton_organization	162	3	0.07942	C10H15orf62;PLEK;STAP1
719	GO:0046632	alpha-beta_T_cell_differentiation	76	2	0.08059	RSAD2;TNFSF8
720	GO:0048660	regulation_of_smooth_muscle_cell_proliferation	76	2	0.08059	CCL5;LOC102174398
721	GO:0071346	cellular_response_to_interferon-gamma	76	2	0.08059	CCL5;LOC102175889
722	GO:0044403	symbiosis,_encompassing_mutualism_through_parasitism	851	9	0.08103	CCL5;CD4;CXCL9;IRF8;LCN2;LOC102169889;LOC102190983;LRRC15;RSAD2
723	GO:0044419	interspecies_interaction_between_organisms	852	9	0.08149	CCL5;CD4;CXCL9;IRF8;LCN2;LOC102169889;LOC102190983;LRRC15;RSAD2
724	GO:0009187	cyclic_nucleotide_metabolic_process	164	3	0.08171	CACNB4;CXCL9;P2RY13
725	GO:0032845	negative_regulation_of_homeostatic_process	164	3	0.08171	CXCL9;F2R;UCP2
726	GO:0071356	cellular_response_to_tumor_necrosis_factor	164	3	0.08171	CCL5;LOC102175889;TNFRSF11B
727	GO:0090276	regulation_of_peptide_hormone_secretion	164	3	0.08171	CCL5;KCNS3;UCP2
728	GO:0003073	regulation_of_systemic_arterial_blood_pressure	77	2	0.08242	CHRNA7;F2R
729	GO:0010522	regulation_of_calcium_ion_transport_into_cytosol	77	2	0.08242	CXCL9;F2R
730	GO:2000181	negative_regulation_of_blood_vessel_morphogenesis	77	2	0.08242	GPR4;LOC102175889
731	GO:0030073	insulin_secretion	165	3	0.08286	CCL5;KCNS3;UCP2
732	GO:0046425	regulation_of_JAK-STAT_cascade	165	3	0.08286	CCL5;F2R;LRRC15
733	GO:1904892	regulation_of_STAT_cascade	165	3	0.08286	CCL5;F2R;LRRC15
734	GO:0031268	pseudopodium_organization	14	1	0.08333	C10H15orf62
735	GO:0032674	regulation_of_interleukin-5_production	14	1	0.08333	IL5RA
736	GO:0034111	negative_regulation_of_homotypic_cell-cell_adhesion	14	1	0.08333	ADAMTS18
737	GO:0035025	positive_regulation_of_Rho_protein_signal_transduction	14	1	0.08333	F2R
738	GO:0050855	regulation_of_B_cell_receptor_signaling_pathway	14	1	0.08333	STAP1
739	GO:0050857	positive_regulation_of_antigen_receptor-mediated_signaling_pathway	14	1	0.08333	STAP1
740	GO:1901881	positive_regulation_of_protein_depolymerization	14	1	0.08333	PLEK
741	GO:2000369	regulation_of_clathrin-dependent_endocytosis	14	1	0.08333	DNAJC6
742	GO:0050714	positive_regulation_of_protein_secretion	166	3	0.08402	CD244;F2R;LOC102174398
743	GO:0050715	positive_regulation_of_cytokine_secretion	78	2	0.08426	CD244;F2R
744	GO:0002791	regulation_of_peptide_secretion	167	3	0.08519	CCL5;KCNS3;UCP2
745	GO:0008154	actin_polymerization_or_depolymerization	167	3	0.08519	C10H15orf62;LOC102174398;PLEK
746	GO:0051048	negative_regulation_of_secretion	167	3	0.08519	F2R;RSAD2;UCP2
747	GO:0032507	maintenance_of_protein_location_in_cell	79	2	0.08611	CD4;LOC108633275
748	GO:0051149	positive_regulation_of_muscle_cell_differentiation	79	2	0.08611	CXCL9;LOC108633275
749	GO:0090087	regulation_of_peptide_transport	168	3	0.08637	CCL5;KCNS3;UCP2
750	GO:0032268	regulation_of_cellular_protein_metabolic_process	2217	19	0.08658	C3;CCL5;CD4;CDH2;CHAC1;CHRNA7;DUSP14;F2R;FGF21;IGF2BP3;LOC102174398;LOC102175889;LOC108633275;LRRC15;P2RX1;PDCD1LG2;RAC2;STAP1;TNFRSF11B
751	GO:0044699	single-organism_process	12731	85	0.0867	ACAN;ADAMTS18;ADGRG3;ALDH1A2;C10H15orf62;C3;C3H1orf68;CACNB4;CCL5;CD244;CD4;CD48;CDH2;CHAC1;CHRNA7;CUX2;CXCL9;CYSLTR2;DNAJC6;DNALI1;DUSP14;EFHC1;EFNA2;F2R;FGF21;GAPT;GNG4;GPR4;GPR82;GPRC5D;HK3;HPSE2;IGF2BP3;IKZF3;IL37;IL5RA;IRF8;KCNS3;KRT2;LCN2;LGALS15;LOC102170310;LOC102172204;LOC102174398;LOC102175889;LOC102178853;LOC102181858;LOC102183766;LOC102185436;LOC102185708;LOC102190983;LOC102191099;LOC…
752	GO:0019751	polyol_metabolic_process	80	2	0.08797	CD244;PLEK
753	GO:0045445	myoblast_differentiation	80	2	0.08797	CXCL9;LOC108633275
754	GO:0048659	smooth_muscle_cell_proliferation	80	2	0.08797	CCL5;LOC102174398
755	GO:0001976	neurological_system_process_involved_in_regulation_of_systemic_arterial_blood_pr...	15	1	0.08901	CHRNA7
756	GO:0002726	positive_regulation_of_T_cell_cytokine_production	15	1	0.08901	RSAD2
757	GO:0003071	renal_system_process_involved_in_regulation_of_systemic_arterial_blood_pressure	15	1	0.08901	F2R
758	GO:0003094	glomerular_filtration	15	1	0.08901	F2R
759	GO:0006825	copper_ion_transport	15	1	0.08901	LOC102172204
760	GO:0010714	positive_regulation_of_collagen_metabolic_process	15	1	0.08901	F2R
761	GO:0019377	glycolipid_catabolic_process	15	1	0.08901	NEU2
762	GO:0031424	keratinization	15	1	0.08901	KRT2
763	GO:0032634	interleukin-5_production	15	1	0.08901	IL5RA
764	GO:0032691	negative_regulation_of_interleukin-1_beta_production	15	1	0.08901	CHRNA7
765	GO:0032967	positive_regulation_of_collagen_biosynthetic_process	15	1	0.08901	F2R
766	GO:0044130	negative_regulation_of_growth_of_symbiont_in_host	15	1	0.08901	IRF8
767	GO:0044146	negative_regulation_of_growth_of_symbiont_involved_in_interaction_with_host	15	1	0.08901	IRF8
768	GO:0044253	positive_regulation_of_multicellular_organismal_metabolic_process	15	1	0.08901	F2R
769	GO:0046339	diacylglycerol_metabolic_process	15	1	0.08901	LOC102174398
770	GO:0046514	ceramide_catabolic_process	15	1	0.08901	NEU2
771	GO:0051000	positive_regulation_of_nitric-oxide_synthase_activity	15	1	0.08901	FCER2
772	GO:0070233	negative_regulation_of_T_cell_apoptotic_process	15	1	0.08901	CCL5
773	GO:2000778	positive_regulation_of_interleukin-6_secretion	15	1	0.08901	F2R
774	GO:0048646	anatomical_structure_formation_involved_in_morphogenesis	998	10	0.08964	C3;CHRNA7;CXCL9;GPR4;LOC102174398;LOC102175889;LOC108633275;NOX5;RSPO3;SPAG17
775	GO:0007613	memory	81	2	0.08985	CHRNA7;CUX2
776	GO:0051153	regulation_of_striated_muscle_cell_differentiation	81	2	0.08985	CXCL9;LOC108633275
777	GO:1901343	negative_regulation_of_vasculature_development	81	2	0.08985	GPR4;LOC102175889
778	GO:0048518	positive_regulation_of_biological_process	4745	36	0.09169	ALDH1A2;C10H15orf62;C3;CACNB4;CCL5;CD244;CD4;CDH2;CHRNA7;CUX2;CXCL9;F2R;FCER2;FGF21;HPSE2;IKZF3;IRF8;LGALS15;LOC102174398;LOC102175889;LOC108633275;LRRC15;NOX5;P2RX1;P2RY12;PDCD1LG2;PLEK;RAC2;RASGRP4;RSAD2;RSPO3;STAP1;TNFRSF11B;TNFSF8;TSPAN33;UCP2
779	GO:0099565	chemical_synaptic_transmission,_postsynaptic	82	2	0.09174	CHRNA7;CUX2
780	GO:0009968	negative_regulation_of_signal_transduction	1003	10	0.09192	ADGRG3;CCL5;CDH2;CHAC1;DUSP14;LOC108633275;LRRC15;PALM3;PLEK;STAP1
781	GO:0048878	chemical_homeostasis	874	9	0.09196	CACNB4;CCL5;CHRNA7;CXCL9;F2R;HK3;LOC102172204;LOC102190983;UCP2
782	GO:0044089	positive_regulation_of_cellular_component_biogenesis	389	5	0.09398	C10H15orf62;CUX2;IRF8;PLEK;RAC2
783	GO:0007202	activation_of_phospholipase_C_activity	16	1	0.09466	LOC102174398
784	GO:0014829	vascular_smooth_muscle_contraction	16	1	0.09466	P2RX1
785	GO:0015812	gamma-aminobutyric_acid_transport	16	1	0.09466	CACNB4
786	GO:0030449	regulation_of_complement_activation	16	1	0.09466	C3
787	GO:0032225	regulation_of_synaptic_transmission,_dopaminergic	16	1	0.09466	CHRNA7
788	GO:0034349	glial_cell_apoptotic_process	16	1	0.09466	LOC102175889
789	GO:0044126	regulation_of_growth_of_symbiont_in_host	16	1	0.09466	IRF8
790	GO:0044144	modulation_of_growth_of_symbiont_involved_in_interaction_with_host	16	1	0.09466	IRF8
791	GO:0046641	positive_regulation_of_alpha-beta_T_cell_proliferation	16	1	0.09466	CD244
792	GO:0060055	angiogenesis_involved_in_wound_healing	16	1	0.09466	GPR4
793	GO:0060261	positive_regulation_of_transcription_initiation_from_RNA_polymerase_II_promoter	16	1	0.09466	IRF8
794	GO:0061003	positive_regulation_of_dendritic_spine_morphogenesis	16	1	0.09466	CUX2
795	GO:0072643	interferon-gamma_secretion	16	1	0.09466	CD244
796	GO:0097205	renal_filtration	16	1	0.09466	F2R
797	GO:0005975	carbohydrate_metabolic_process	508	6	0.09549	CD244;HK3;HPSE2;LOC102190983;NEU2;PLEK
798	GO:0022602	ovulation_cycle_process	84	2	0.09555	CHRNA7;LOC102174398
799	GO:0046165	alcohol_biosynthetic_process	84	2	0.09555	CD244;PLEK
800	GO:0051261	protein_depolymerization	84	2	0.09555	DNAJC6;PLEK
801	GO:0071347	cellular_response_to_interleukin-1	84	2	0.09555	CCL5;LOC102175889
802	GO:0048522	positive_regulation_of_cellular_process	4307	33	0.09581	ALDH1A2;C10H15orf62;C3;CCL5;CD244;CD4;CDH2;CHRNA7;CUX2;CXCL9;F2R;FGF21;HPSE2;IKZF3;IRF8;LGALS15;LOC102174398;LOC102175889;LOC108633275;LRRC15;NOX5;P2RX1;PDCD1LG2;PLEK;RAC2;RASGRP4;RSAD2;RSPO3;STAP1;TNFRSF11B;TNFSF8;TSPAN33;UCP2
803	GO:0046486	glycerolipid_metabolic_process	280	4	0.09607	C3;LOC102174398;NRG2;PLEK
804	GO:0055080	cation_homeostasis	509	6	0.09617	CACNB4;CCL5;CHRNA7;CXCL9;F2R;LOC102172204
805	GO:0044723	single-organism_carbohydrate_metabolic_process	392	5	0.09631	CD244;HK3;LOC102190983;NEU2;PLEK
806	GO:0007568	aging	177	3	0.09726	LOC102183766;LOC102185436;UCP2
807	GO:0007275	multicellular_organism_development	4313	33	0.09728	ACAN;ADAMTS18;ADGRG3;ALDH1A2;C3;C3H1orf68;CACNB4;CD4;CDH2;CHAC1;CHRNA7;CUX2;EFHC1;EFNA2;GPR4;IKZF3;IRF8;KRT2;LOC102174398;LOC102175889;NOX5;NRG2;OPCML;P2RY12;PLEK;PRTG;RSAD2;RSPO3;STAP1;TNFRSF11B;TNFSF8;TNN;UCP2
808	GO:0051817	modification_of_morphology_or_physiology_of_other_organism_involved_in_symbiotic...	85	2	0.09747	CCL5;CD4
809	GO:0034612	response_to_tumor_necrosis_factor	178	3	0.0985	CCL5;LOC102175889;TNFRSF11B
810	GO:0045185	maintenance_of_protein_location	86	2	0.0994	CD4;LOC108633275
811	GO:1904064	positive_regulation_of_cation_transmembrane_transport	86	2	0.0994	CXCL9;F2R
812	GO:0045860	positive_regulation_of_protein_kinase_activity	396	5	0.09948	CCL5;CD4;CHRNA7;F2R;STAP1
813	GO:0019882	antigen_processing_and_presentation	179	3	0.09975	LOC102179433;LOC102183142;LOC108635602
814	GO:0043281	regulation_of_cysteine-type_endopeptidase_activity_involved_in_apoptotic_process	179	3	0.09975	F2R;LOC108633275;P2RX1
815	GO:0002888	positive_regulation_of_myeloid_leukocyte_mediated_immunity	17	1	0.10027	C3
816	GO:0042832	defense_response_to_protozoan	17	1	0.10027	IRF8
817	GO:1902932	positive_regulation_of_alcohol_biosynthetic_process	17	1	0.10027	CD244
818	GO:2000257	regulation_of_protein_activation_cascade	17	1	0.10027	C3
819	GO:0007259	JAK-STAT_cascade	180	3	0.10101	CCL5;F2R;LRRC15
820	GO:0097696	STAT_cascade	180	3	0.10101	CCL5;F2R;LRRC15
821	GO:0048869	cellular_developmental_process	3577	28	0.10102	ACAN;ADGRG3;ALDH1A2;C10H15orf62;C3H1orf68;CACNB4;CD4;CDH2;CHAC1;CUX2;CXCL9;EFNA2;GPR4;IKZF3;IRF8;KRT2;LOC102174398;LOC102175889;LOC108633275;OPCML;P2RY12;PLEK;RASGRP4;RSAD2;SPAG17;STAP1;TNFSF8;TNN
822	GO:0046683	response_to_organophosphorus	87	2	0.10135	P2RX1;P2RY12
823	GO:0050728	negative_regulation_of_inflammatory_response	87	2	0.10135	CHRNA7;TNFAIP6
824	GO:0043547	positive_regulation_of_GTPase_activity	517	6	0.10168	C10H15orf62;CCL5;LOC102175889;NRG2;PDCD1LG2;RASGRP4
825	GO:0031349	positive_regulation_of_defense_response	287	4	0.10279	C3;CCL5;LOC102175889;RSAD2
826	GO:0051222	positive_regulation_of_protein_transport	403	5	0.10514	CD244;F2R;LOC102174398;LOC108633275;RAC2
827	GO:0098771	inorganic_ion_homeostasis	522	6	0.10521	CACNB4;CCL5;CHRNA7;CXCL9;F2R;LOC102172204
828	GO:0002675	positive_regulation_of_acute_inflammatory_response	18	1	0.10585	C3
829	GO:0006958	complement_activation,_classical_pathway	18	1	0.10585	C3
830	GO:0010460	positive_regulation_of_heart_rate	18	1	0.10585	CHRNA7
831	GO:0010592	positive_regulation_of_lamellipodium_assembly	18	1	0.10585	RAC2
832	GO:0010866	regulation_of_triglyceride_biosynthetic_process	18	1	0.10585	C3
833	GO:0016339	calcium-dependent_cell-cell_adhesion_via_plasma_membrane_cell_adhesion_molecules	18	1	0.10585	CDH2
834	GO:0019054	modulation_by_virus_of_host_process	18	1	0.10585	CD4
835	GO:0033622	integrin_activation	18	1	0.10585	PLEK
836	GO:0033630	positive_regulation_of_cell_adhesion_mediated_by_integrin	18	1	0.10585	CCL5
837	GO:0034123	positive_regulation_of_toll-like_receptor_signaling_pathway	18	1	0.10585	RSAD2
838	GO:0050908	detection_of_light_stimulus_involved_in_visual_perception	18	1	0.10585	CACNB4
839	GO:0050962	detection_of_light_stimulus_involved_in_sensory_perception	18	1	0.10585	CACNB4
840	GO:1903077	negative_regulation_of_protein_localization_to_plasma_membrane	18	1	0.10585	LRRC15
841	GO:2000050	regulation_of_non-canonical_Wnt_signaling_pathway	18	1	0.10585	RSPO3
842	GO:2000251	positive_regulation_of_actin_cytoskeleton_reorganization	18	1	0.10585	STAP1
843	GO:0031401	positive_regulation_of_protein_modification_process	1033	10	0.10633	C3;CCL5;CD4;CDH2;CHRNA7;F2R;FGF21;LOC102175889;STAP1;TNFRSF11B
844	GO:0044093	positive_regulation_of_molecular_function	1576	14	0.10693	C10H15orf62;CCL5;CD4;CHRNA7;F2R;FCER2;LOC102174398;LOC102175889;NRG2;P2RX1;PDCD1LG2;PLEK;RASGRP4;STAP1
845	GO:0022603	regulation_of_anatomical_structure_morphogenesis	903	9	0.10694	C10H15orf62;C3;CHRNA7;CUX2;CXCL9;GPR4;LOC102175889;LOC108633275;TNFRSF11B
846	GO:0030216	keratinocyte_differentiation	90	2	0.10724	C3H1orf68;KRT2
847	GO:0031532	actin_cytoskeleton_reorganization	90	2	0.10724	PLEK;STAP1
848	GO:0071887	leukocyte_apoptotic_process	90	2	0.10724	CCL5;LGALS15
849	GO:1901701	cellular_response_to_oxygen-containing_compound	775	8	0.10752	ALDH1A2;CCL5;GNG4;IRF8;LOC102175889;P2RY12;STAP1;UCP2
850	GO:0051130	positive_regulation_of_cellular_component_organization	1038	10	0.10885	C10H15orf62;C3;CUX2;CXCL9;IRF8;LOC102175889;LOC108633275;PLEK;RAC2;STAP1
851	GO:0001936	regulation_of_endothelial_cell_proliferation	91	2	0.10923	ALDH1A2;LOC102174398
852	GO:0002700	regulation_of_production_of_molecular_mediator_of_immune_response	91	2	0.10923	CD244;RSAD2
853	GO:0031667	response_to_nutrient_levels	294	4	0.10972	ALDH1A2;CHRNA7;FGF21;UCP2
854	GO:0044763	single-organism_cellular_process	11269	76	0.10981	ACAN;ADAMTS18;ADGRG3;ALDH1A2;C10H15orf62;C3;C3H1orf68;CACNB4;CCL5;CD244;CD4;CD48;CDH2;CHAC1;CHRNA7;CUX2;CXCL9;CYSLTR2;DNAJC6;DNALI1;DUSP14;EFHC1;EFNA2;F2R;FGF21;GAPT;GNG4;GPR4;GPR82;GPRC5D;HK3;HPSE2;IKZF3;IL37;IL5RA;IRF8;KCNS3;KRT2;LCN2;LGALS15;LOC102170310;LOC102172204;LOC102174398;LOC102175889;LOC102178853;LOC102185708;LOC102190983;LOC102191099;LOC108633275;LRRC15;NEU2;NRG2;OPCML;P2RX1;P2RY12;P…
855	GO:0010942	positive_regulation_of_cell_death	529	6	0.11026	ALDH1A2;CCL5;F2R;LGALS15;P2RX1;UCP2
856	GO:0043900	regulation_of_multi-organism_process	410	5	0.11095	CCL5;FCER2;IRF8;LOC102190983;RSAD2
857	GO:0006639	acylglycerol_metabolic_process	92	2	0.11122	C3;LOC102174398
858	GO:0034341	response_to_interferon-gamma	92	2	0.11122	CCL5;LOC102175889
859	GO:0051651	maintenance_of_location_in_cell	92	2	0.11122	CD4;LOC108633275
860	GO:0031334	positive_regulation_of_protein_complex_assembly	188	3	0.11129	C10H15orf62;IRF8;PLEK
861	GO:0001562	response_to_protozoan	19	1	0.11139	IRF8
862	GO:0002861	regulation_of_inflammatory_response_to_antigenic_stimulus	19	1	0.11139	C3
863	GO:0010884	positive_regulation_of_lipid_storage	19	1	0.11139	C3
864	GO:0010954	positive_regulation_of_protein_processing	19	1	0.11139	C3
865	GO:0032692	negative_regulation_of_interleukin-1_production	19	1	0.11139	CHRNA7
866	GO:0032816	positive_regulation_of_natural_killer_cell_activation	19	1	0.11139	CD244
867	GO:0032965	regulation_of_collagen_biosynthetic_process	19	1	0.11139	F2R
868	GO:0042994	cytoplasmic_sequestering_of_transcription_factor	19	1	0.11139	LOC108633275
869	GO:0044110	growth_involved_in_symbiotic_interaction	19	1	0.11139	IRF8
870	GO:0044116	growth_of_symbiont_involved_in_interaction_with_host	19	1	0.11139	IRF8
871	GO:0044117	growth_of_symbiont_in_host	19	1	0.11139	IRF8
872	GO:0046640	regulation_of_alpha-beta_T_cell_proliferation	19	1	0.11139	CD244
873	GO:0048799	animal_organ_maturation	19	1	0.11139	ALDH1A2
874	GO:0072012	glomerulus_vasculature_development	19	1	0.11139	GPR4
875	GO:0090330	regulation_of_platelet_aggregation	19	1	0.11139	ADAMTS18
876	GO:1900027	regulation_of_ruffle_assembly	19	1	0.11139	STAP1
877	GO:1904376	negative_regulation_of_protein_localization_to_cell_periphery	19	1	0.11139	LRRC15
878	GO:0071705	nitrogen_compound_transport	655	7	0.11173	CACNB4;CCL5;CHRNA7;IGF2BP3;KCNS3;P2RX1;UCP2
879	GO:0051607	defense_response_to_virus	296	4	0.11174	CXCL9;LOC102169889;LOC102190983;RSAD2
880	GO:0030154	cell_differentiation	3320	26	0.11257	ACAN;ADGRG3;ALDH1A2;C3H1orf68;CACNB4;CD4;CDH2;CHAC1;CUX2;CXCL9;EFNA2;GPR4;IKZF3;IRF8;KRT2;LOC102174398;LOC102175889;LOC108633275;OPCML;P2RY12;PLEK;RASGRP4;RSAD2;STAP1;TNFSF8;TNN
881	GO:0030217	T_cell_differentiation	189	3	0.1126	CD4;RSAD2;TNFSF8
882	GO:2000116	regulation_of_cysteine-type_endopeptidase_activity	189	3	0.1126	F2R;LOC108633275;P2RX1
883	GO:0006638	neutral_lipid_metabolic_process	93	2	0.11322	C3;LOC102174398
884	GO:0051209	release_of_sequestered_calcium_ion_into_cytosol	93	2	0.11322	CXCL9;F2R
885	GO:0060627	regulation_of_vesicle-mediated_transport	414	5	0.11435	C3;DNAJC6;LOC102175889;RAC2;STAP1
886	GO:1904062	regulation_of_cation_transmembrane_transport	191	3	0.11524	CACNB4;CXCL9;F2R
887	GO:0007015	actin_filament_organization	300	4	0.11583	C10H15orf62;LOC102174398;PLEK;RAC2
888	GO:0006644	phospholipid_metabolic_process	301	4	0.11686	NRG2;PLEK;PRG4;SMPDL3B
889	GO:0002724	regulation_of_T_cell_cytokine_production	20	1	0.1169	RSAD2
890	GO:0002828	regulation_of_type_2_immune_response	20	1	0.1169	RSAD2
891	GO:0010447	response_to_acidic_pH	20	1	0.1169	GPR4
892	GO:0042347	negative_regulation_of_NF-kappaB_import_into_nucleus	20	1	0.1169	LOC108633275
893	GO:0043030	regulation_of_macrophage_activation	20	1	0.1169	STAP1
894	GO:0043243	positive_regulation_of_protein_complex_disassembly	20	1	0.1169	PLEK
895	GO:0044068	modulation_by_symbiont_of_host_cellular_process	20	1	0.1169	CD4
896	GO:0045987	positive_regulation_of_smooth_muscle_contraction	20	1	0.1169	F2R
897	GO:1903319	positive_regulation_of_protein_maturation	20	1	0.1169	C3
898	GO:0051283	negative_regulation_of_sequestering_of_calcium_ion	95	2	0.11726	CXCL9;F2R
899	GO:0097553	calcium_ion_transmembrane_import_into_cytosol	95	2	0.11726	CXCL9;F2R
900	GO:1902656	calcium_ion_import_into_cytosol	95	2	0.11726	CXCL9;F2R
901	GO:0033500	carbohydrate_homeostasis	194	3	0.11925	HK3;LOC102190983;UCP2
902	GO:0042593	glucose_homeostasis	194	3	0.11925	HK3;LOC102190983;UCP2
903	GO:0050730	regulation_of_peptidyl-tyrosine_phosphorylation	194	3	0.11925	CCL5;CD4;STAP1
904	GO:0032675	regulation_of_interleukin-6_production	96	2	0.11929	CHRNA7;F2R
905	GO:0051282	regulation_of_sequestering_of_calcium_ion	96	2	0.11929	CXCL9;F2R
906	GO:0000303	response_to_superoxide	21	1	0.12238	UCP2
907	GO:0001502	cartilage_condensation	21	1	0.12238	ACAN
908	GO:0007205	protein_kinase_C-activating_G-protein_coupled_receptor_signaling_pathway	21	1	0.12238	F2R
909	GO:0019373	epoxygenase_P450_pathway	21	1	0.12238	LOC102185708
910	GO:0032069	regulation_of_nuclease_activity	21	1	0.12238	LOC102190983
911	GO:0033032	regulation_of_myeloid_cell_apoptotic_process	21	1	0.12238	CCL5
912	GO:0038128	ERBB2_signaling_pathway	21	1	0.12238	NRG2
913	GO:0042119	neutrophil_activation	21	1	0.12238	CCL5
914	GO:0042312	regulation_of_vasodilation	21	1	0.12238	F2R
915	GO:0042554	superoxide_anion_generation	21	1	0.12238	NOX5
916	GO:0045745	positive_regulation_of_G-protein_coupled_receptor_protein_signaling_pathway	21	1	0.12238	C3
917	GO:0060260	regulation_of_transcription_initiation_from_RNA_polymerase_II_promoter	21	1	0.12238	IRF8
918	GO:0061437	renal_system_vasculature_development	21	1	0.12238	GPR4
919	GO:0061440	kidney_vasculature_development	21	1	0.12238	GPR4
920	GO:0097150	neuronal_stem_cell_population_maintenance	21	1	0.12238	CDH2
921	GO:0098743	cell_aggregation	21	1	0.12238	ACAN
922	GO:1901385	regulation_of_voltage-gated_calcium_channel_activity	21	1	0.12238	CACNB4
923	GO:2000463	positive_regulation_of_excitatory_postsynaptic_potential	21	1	0.12238	CUX2
924	GO:0014074	response_to_purine-containing_compound	98	2	0.12338	P2RX1;P2RY12
925	GO:0042698	ovulation_cycle	98	2	0.12338	CHRNA7;LOC102174398
926	GO:0051208	sequestering_of_calcium_ion	98	2	0.12338	CXCL9;F2R
927	GO:0045055	regulated_exocytosis	200	3	0.12742	P2RX1;PLEK;RAC2
928	GO:0034767	positive_regulation_of_ion_transmembrane_transport	100	2	0.12751	CXCL9;F2R
929	GO:0006163	purine_nucleotide_metabolic_process	429	5	0.12751	CACNB4;CXCL9;HK3;LOC102190983;P2RY13
930	GO:0000305	response_to_oxygen_radical	22	1	0.12782	UCP2
931	GO:0003081	regulation_of_systemic_arterial_blood_pressure_by_renin-angiotensin	22	1	0.12782	F2R
932	GO:0007194	negative_regulation_of_adenylate_cyclase_activity	22	1	0.12782	P2RY13
933	GO:0007214	gamma-aminobutyric_acid_signaling_pathway	22	1	0.12782	CACNB4
934	GO:0008299	isoprenoid_biosynthetic_process	22	1	0.12782	ALDH1A2
935	GO:0010863	positive_regulation_of_phospholipase_C_activity	22	1	0.12782	LOC102174398
936	GO:0010922	positive_regulation_of_phosphatase_activity	22	1	0.12782	PLEK
937	GO:0031640	killing_of_cells_of_other_organism	22	1	0.12782	FCER2
938	GO:0032770	positive_regulation_of_monooxygenase_activity	22	1	0.12782	FCER2
939	GO:0042481	regulation_of_odontogenesis	22	1	0.12782	TNFRSF11B
940	GO:0044364	disruption_of_cells_of_other_organism	22	1	0.12782	FCER2
941	GO:0045577	regulation_of_B_cell_differentiation	22	1	0.12782	IKZF3
942	GO:0045907	positive_regulation_of_vasoconstriction	22	1	0.12782	F2R
943	GO:0060713	labyrinthine_layer_morphogenesis	22	1	0.12782	RSPO3
944	GO:0071377	cellular_response_to_glucagon_stimulus	22	1	0.12782	GNG4
945	GO:0090023	positive_regulation_of_neutrophil_chemotaxis	22	1	0.12782	RAC2
946	GO:0098801	regulation_of_renal_system_process	22	1	0.12782	F2R
947	GO:1903523	negative_regulation_of_blood_circulation	22	1	0.12782	F2R
948	GO:0006887	exocytosis	312	4	0.12848	CCL5;P2RX1;PLEK;RAC2
949	GO:0043903	regulation_of_symbiosis,_encompassing_mutualism_through_parasitism	312	4	0.12848	CCL5;IRF8;LOC102190983;RSAD2
950	GO:0035335	peptidyl-tyrosine_dephosphorylation	101	2	0.12958	DNAJC6;DUSP14
951	GO:0043280	positive_regulation_of_cysteine-type_endopeptidase_activity_involved_in_apoptoti...	101	2	0.12958	F2R;P2RX1
952	GO:0044724	single-organism_carbohydrate_catabolic_process	101	2	0.12958	HK3;NEU2
953	GO:0072659	protein_localization_to_plasma_membrane	202	3	0.13018	CDH2;LRRC15;TSPAN33
954	GO:0033674	positive_regulation_of_kinase_activity	433	5	0.13114	CCL5;CD4;CHRNA7;F2R;STAP1
955	GO:0032635	interleukin-6_production	102	2	0.13166	CHRNA7;F2R
956	GO:0070555	response_to_interleukin-1	102	2	0.13166	CCL5;LOC102175889
957	GO:0051338	regulation_of_transferase_activity	814	8	0.13172	CCL5;CD4;CHRNA7;DUSP14;F2R;LRRC15;RAC2;STAP1
958	GO:0071396	cellular_response_to_lipid	434	5	0.13205	ALDH1A2;CCL5;IRF8;LOC102175889;STAP1
959	GO:0002063	chondrocyte_development	23	1	0.13323	ACAN
960	GO:0010712	regulation_of_collagen_metabolic_process	23	1	0.13323	F2R
961	GO:0014911	positive_regulation_of_smooth_muscle_cell_migration	23	1	0.13323	CCL5
962	GO:0032897	negative_regulation_of_viral_transcription	23	1	0.13323	CCL5
963	GO:0042346	positive_regulation_of_NF-kappaB_import_into_nucleus	23	1	0.13323	LOC108633275
964	GO:0042572	retinol_metabolic_process	23	1	0.13323	ALDH1A2
965	GO:0043921	modulation_by_host_of_viral_transcription	23	1	0.13323	CCL5
966	GO:0043949	regulation_of_cAMP-mediated_signaling	23	1	0.13323	CXCL9
967	GO:0045730	respiratory_burst	23	1	0.13323	RAC2
968	GO:0046633	alpha-beta_T_cell_proliferation	23	1	0.13323	CD244
969	GO:0046835	carbohydrate_phosphorylation	23	1	0.13323	HK3
970	GO:0052472	modulation_by_host_of_symbiont_transcription	23	1	0.13323	CCL5
971	GO:0070542	response_to_fatty_acid	23	1	0.13323	UCP2
972	GO:0071108	protein_K48-linked_deubiquitination	23	1	0.13323	OTUB2
973	GO:0071624	positive_regulation_of_granulocyte_chemotaxis	23	1	0.13323	RAC2
974	GO:0071709	membrane_assembly	23	1	0.13323	CDH2
975	GO:0072604	interleukin-6_secretion	23	1	0.13323	F2R
976	GO:2000144	positive_regulation_of_DNA-templated_transcription,_initiation	23	1	0.13323	IRF8
977	GO:0031347	regulation_of_defense_response	559	6	0.13328	C3;CCL5;CHRNA7;LOC102175889;RSAD2;TNFAIP6
978	GO:0050801	ion_homeostasis	560	6	0.13408	CACNB4;CCL5;CHRNA7;CXCL9;F2R;LOC102172204
979	GO:0046883	regulation_of_hormone_secretion	206	3	0.13578	CCL5;KCNS3;UCP2
980	GO:0014902	myotube_differentiation	104	2	0.13585	CXCL9;LOC108633275
981	GO:0016032	viral_process	822	8	0.13701	CCL5;CD4;CXCL9;LCN2;LOC102169889;LOC102190983;LRRC15;RSAD2
982	GO:0016052	carbohydrate_catabolic_process	105	2	0.13796	HK3;NEU2
983	GO:0030814	regulation_of_cAMP_metabolic_process	105	2	0.13796	CXCL9;P2RY13
984	GO:0034764	positive_regulation_of_transmembrane_transport	105	2	0.13796	CXCL9;F2R
985	GO:0009303	rRNA_transcription	24	1	0.1386	LOC102174398
986	GO:0031280	negative_regulation_of_cyclase_activity	24	1	0.1386	P2RY13
987	GO:0042092	type_2_immune_response	24	1	0.1386	RSAD2
988	GO:0044246	regulation_of_multicellular_organismal_metabolic_process	24	1	0.1386	F2R
989	GO:0048662	negative_regulation_of_smooth_muscle_cell_proliferation	24	1	0.1386	LOC102174398
990	GO:0051156	glucose_6-phosphate_metabolic_process	24	1	0.1386	HK3
991	GO:0051930	regulation_of_sensory_perception_of_pain	24	1	0.1386	F2R
992	GO:0051931	regulation_of_sensory_perception	24	1	0.1386	F2R
993	GO:0052312	modulation_of_transcription_in_other_organism_involved_in_symbiotic_interaction	24	1	0.1386	CCL5
994	GO:0071354	cellular_response_to_interleukin-6	24	1	0.1386	SELPLG
995	GO:1902624	positive_regulation_of_neutrophil_migration	24	1	0.1386	RAC2
996	GO:0001666	response_to_hypoxia	208	3	0.13861	CHRNA7;LOC102174398;UCP2
997	GO:0030072	peptide_hormone_secretion	208	3	0.13861	CCL5;KCNS3;UCP2
998	GO:0051179	localization	5387	39	0.13874	ADGRG3;C3;CACNB4;CCL5;CD244;CD4;CDH2;CHRNA7;CXCL9;DNAJC6;EFHC1;F2R;FGF21;IGF2BP3;IRF8;KCNS3;KRT2;LCN2;LOC102170310;LOC102172204;LOC102174398;LOC102175889;LOC108633275;LRRC15;NOX5;NRG2;P2RX1;P2RY12;PDCD1LG2;PLEK;PRG4;RAC2;RSAD2;SLC27A6;SNRPE;STAP1;TNN;TSPAN33;UCP2
999	GO:0044764	multi-organism_cellular_process	825	8	0.13902	CCL5;CD4;CXCL9;LCN2;LOC102169889;LOC102190983;LRRC15;RSAD2
1000	GO:0009653	anatomical_structure_morphogenesis	2367	19	0.13923	ACAN;ALDH1A2;C10H15orf62;C3;CDH2;CHRNA7;CUX2;CXCL9;EFNA2;GPR4;IGF2BP3;LOC102174398;LOC102175889;LOC108633275;NOX5;RSPO3;SPAG17;TNFRSF11B;TNN
1001	GO:0051246	regulation_of_protein_metabolic_process	2367	19	0.13923	C3;CCL5;CD4;CDH2;CHAC1;CHRNA7;DUSP14;F2R;FGF21;IGF2BP3;LOC102174398;LOC102175889;LOC108633275;LRRC15;P2RX1;PDCD1LG2;RAC2;STAP1;TNFRSF11B
1002	GO:0021987	cerebral_cortex_development	106	2	0.14007	CDH2;EFHC1
1003	GO:0050880	regulation_of_blood_vessel_size	106	2	0.14007	F2R;P2RX1
1004	GO:0048519	negative_regulation_of_biological_process	4163	31	0.14094	ADAMTS18;ADGRG3;ALDH1A2;C3;CCL5;CDH2;CHAC1;CHRNA7;CUX2;CXCL9;DUSP14;F2R;GNG4;GPR4;IGF2BP3;IRF8;LOC102174398;LOC102175889;LOC102190983;LOC108633275;LRRC15;P2RY13;PALM3;PDCD1LG2;PLEK;RARRES1;RSAD2;STAP1;TNFAIP6;TNFRSF11B;UCP2
1005	GO:0001678	cellular_glucose_homeostasis	107	2	0.14219	HK3;UCP2
1006	GO:0035150	regulation_of_tube_size	107	2	0.14219	F2R;P2RX1
1007	GO:0050807	regulation_of_synapse_organization	107	2	0.14219	CDH2;CUX2
1008	GO:0043087	regulation_of_GTPase_activity	570	6	0.14226	C10H15orf62;CCL5;LOC102175889;NRG2;PDCD1LG2;RASGRP4
1009	GO:0036293	response_to_decreased_oxygen_levels	211	3	0.14289	CHRNA7;LOC102174398;UCP2
1010	GO:0001773	myeloid_dendritic_cell_activation	25	1	0.14395	CD244
1011	GO:0001941	postsynaptic_membrane_organization	25	1	0.14395	CDH2
1012	GO:0002369	T_cell_cytokine_production	25	1	0.14395	RSAD2
1013	GO:0010575	positive_regulation_of_vascular_endothelial_growth_factor_production	25	1	0.14395	C3
1014	GO:0032689	negative_regulation_of_interferon-gamma_production	25	1	0.14395	PDCD1LG2
1015	GO:0033006	regulation_of_mast_cell_activation_involved_in_immune_response	25	1	0.14395	RAC2
1016	GO:0043304	regulation_of_mast_cell_degranulation	25	1	0.14395	RAC2
1017	GO:0060669	embryonic_placenta_morphogenesis	25	1	0.14395	RSPO3
1018	GO:0070229	negative_regulation_of_lymphocyte_apoptotic_process	25	1	0.14395	CCL5
1019	GO:0090022	regulation_of_neutrophil_chemotaxis	25	1	0.14395	RAC2
1020	GO:1900274	regulation_of_phospholipase_C_activity	25	1	0.14395	LOC102174398
1021	GO:0015758	glucose_transport	108	2	0.14432	C3;FGF21
1022	GO:0045766	positive_regulation_of_angiogenesis	108	2	0.14432	C3;CHRNA7
1023	GO:0060402	calcium_ion_transport_into_cytosol	108	2	0.14432	CXCL9;F2R
1024	GO:0042592	homeostatic_process	1379	12	0.14468	CACNB4;CCL5;CDH2;CHRNA7;CXCL9;F2R;GAPT;HK3;LOC102172204;LOC102190983;RAC2;UCP2
1025	GO:0002790	peptide_secretion	213	3	0.14577	CCL5;KCNS3;UCP2
1026	GO:0030203	glycosaminoglycan_metabolic_process	109	2	0.14645	HPSE2;LYG2
1027	GO:0043624	cellular_protein_complex_disassembly	109	2	0.14645	DNAJC6;PLEK
1028	GO:0051238	sequestering_of_metal_ion	109	2	0.14645	CXCL9;F2R
1029	GO:1904951	positive_regulation_of_establishment_of_protein_localization	451	5	0.14802	CD244;F2R;LOC102174398;LOC108633275;RAC2
1030	GO:0060401	cytosolic_calcium_ion_transport	110	2	0.14859	CXCL9;F2R
1031	GO:2001056	positive_regulation_of_cysteine-type_endopeptidase_activity	110	2	0.14859	F2R;P2RX1
1032	GO:0035556	intracellular_signal_transduction	2390	19	0.1487	ADGRG3;C10H15orf62;CCL5;CD4;CDH2;CHAC1;CHRNA7;CXCL9;DUSP14;F2R;FGF21;LOC102175889;LOC108633275;LRRC15;NRG2;PLEK;RAC2;RASGRP4;TNFRSF11B
1033	GO:0001573	ganglioside_metabolic_process	26	1	0.14926	NEU2
1034	GO:0006911	phagocytosis,_engulfment	26	1	0.14926	STAP1
1035	GO:0006929	substrate-dependent_cell_migration	26	1	0.14926	P2RY12
1036	GO:0008334	histone_mRNA_metabolic_process	26	1	0.14926	SNRPE
1037	GO:0009395	phospholipid_catabolic_process	26	1	0.14926	SMPDL3B
1038	GO:0018149	peptide_cross-linking	26	1	0.14926	C3H1orf68
1039	GO:0032814	regulation_of_natural_killer_cell_activation	26	1	0.14926	CD244
1040	GO:0033028	myeloid_cell_apoptotic_process	26	1	0.14926	CCL5
1041	GO:0044091	membrane_biogenesis	26	1	0.14926	CDH2
1042	GO:0045777	positive_regulation_of_blood_pressure	26	1	0.14926	CHRNA7
1043	GO:0051350	negative_regulation_of_lyase_activity	26	1	0.14926	P2RY13
1044	GO:0030198	extracellular_matrix_organization	216	3	0.15013	ACAN;HPSE2;TNFRSF11B
1045	GO:0006066	alcohol_metabolic_process	217	3	0.15159	ALDH1A2;CD244;PLEK
1046	GO:0043062	extracellular_structure_organization	217	3	0.15159	ACAN;HPSE2;TNFRSF11B
1047	GO:1901214	regulation_of_neuron_death	217	3	0.15159	CCL5;F2R;LOC102175889
1048	GO:1990778	protein_localization_to_cell_periphery	217	3	0.15159	CDH2;LRRC15;TSPAN33
1049	GO:0000187	activation_of_MAPK_activity	112	2	0.15289	CHRNA7;F2R
1050	GO:0006937	regulation_of_muscle_contraction	112	2	0.15289	F2R;P2RX1
1051	GO:0008645	hexose_transport	112	2	0.15289	C3;FGF21
1052	GO:0015749	monosaccharide_transport	112	2	0.15289	C3;FGF21
1053	GO:0050803	regulation_of_synapse_structure_or_activity	112	2	0.15289	CDH2;CUX2
1054	GO:0001782	B_cell_homeostasis	27	1	0.15453	GAPT
1055	GO:0007618	mating	27	1	0.15453	P2RX1
1056	GO:0032735	positive_regulation_of_interleukin-12_production	27	1	0.15453	IRF8
1057	GO:0032964	collagen_biosynthetic_process	27	1	0.15453	F2R
1058	GO:0045746	negative_regulation_of_Notch_signaling_pathway	27	1	0.15453	CHAC1
1059	GO:0070536	protein_K63-linked_deubiquitination	27	1	0.15453	OTUB2
1060	GO:0070741	response_to_interleukin-6	27	1	0.15453	SELPLG
1061	GO:1902745	positive_regulation_of_lamellipodium_organization	27	1	0.15453	RAC2
1062	GO:0010675	regulation_of_cellular_carbohydrate_metabolic_process	113	2	0.15505	CD244;PLEK
1063	GO:0072521	purine-containing_compound_metabolic_process	459	5	0.15582	CACNB4;CXCL9;HK3;LOC102190983;P2RY13
1064	GO:0021537	telencephalon_development	221	3	0.15748	CDH2;EFHC1;EFNA2
1065	GO:0070482	response_to_oxygen_levels	221	3	0.15748	CHRNA7;LOC102174398;UCP2
1066	GO:0000188	inactivation_of_MAPK_activity	28	1	0.15978	DUSP14
1067	GO:0002720	positive_regulation_of_cytokine_production_involved_in_immune_response	28	1	0.15978	RSAD2
1068	GO:0010955	negative_regulation_of_protein_processing	28	1	0.15978	CHAC1
1069	GO:0036230	granulocyte_activation	28	1	0.15978	CCL5
1070	GO:0046717	acid_secretion	28	1	0.15978	CACNB4
1071	GO:0097178	ruffle_assembly	28	1	0.15978	STAP1
1072	GO:0098815	modulation_of_excitatory_postsynaptic_potential	28	1	0.15978	CUX2
1073	GO:1902622	regulation_of_neutrophil_migration	28	1	0.15978	RAC2
1074	GO:1903318	negative_regulation_of_protein_maturation	28	1	0.15978	CHAC1
1075	GO:0030900	forebrain_development	340	4	0.1601	ALDH1A2;CDH2;EFHC1;EFNA2
1076	GO:0007416	synapse_assembly	116	2	0.16156	CDH2;CUX2
1077	GO:0051234	establishment_of_localization	4381	32	0.16283	C3;CACNB4;CCL5;CD244;CDH2;CHRNA7;CXCL9;DNAJC6;F2R;FGF21;IGF2BP3;IRF8;KCNS3;LCN2;LOC102172204;LOC102174398;LOC102175889;LOC108633275;LRRC15;NOX5;P2RX1;P2RY12;PDCD1LG2;PLEK;PRG4;RAC2;RSAD2;SLC27A6;SNRPE;STAP1;TSPAN33;UCP2
1078	GO:0015833	peptide_transport	225	3	0.16344	CCL5;KCNS3;UCP2
1079	GO:0001906	cell_killing	117	2	0.16374	FCER2;STAP1
1080	GO:1904018	positive_regulation_of_vasculature_development	117	2	0.16374	C3;CHRNA7
1081	GO:0031399	regulation_of_protein_modification_process	1556	13	0.16416	C3;CCL5;CD4;CDH2;CHRNA7;DUSP14;F2R;FGF21;LOC102175889;LRRC15;RAC2;STAP1;TNFRSF11B
1082	GO:0042391	regulation_of_membrane_potential	344	4	0.16484	CACNB4;CHRNA7;CUX2;UCP2
1083	GO:0044262	cellular_carbohydrate_metabolic_process	226	3	0.16494	CD244;HK3;PLEK
1084	GO:0010591	regulation_of_lamellipodium_assembly	29	1	0.16499	RAC2
1085	GO:0033762	response_to_glucagon	29	1	0.16499	GNG4
1086	GO:0034308	primary_alcohol_metabolic_process	29	1	0.16499	ALDH1A2
1087	GO:0035094	response_to_nicotine	29	1	0.16499	CHRNA7
1088	GO:0045823	positive_regulation_of_heart_contraction	29	1	0.16499	CHRNA7
1089	GO:0061001	regulation_of_dendritic_spine_morphogenesis	29	1	0.16499	CUX2
1090	GO:2000142	regulation_of_DNA-templated_transcription,_initiation	29	1	0.16499	IRF8
1091	GO:0002253	activation_of_immune_response	345	4	0.16603	C3;CACNB4;RSAD2;STAP1
1092	GO:0042692	muscle_cell_differentiation	345	4	0.16603	CACNB4;CDH2;CXCL9;LOC108633275
1093	GO:0002366	leukocyte_activation_involved_in_immune_response	227	3	0.16644	CD244;GAPT;RAC2
1094	GO:1901135	carbohydrate_derivative_metabolic_process	1002	9	0.16775	ACAN;CACNB4;CXCL9;HK3;HPSE2;LOC102190983;LYG2;NEU2;P2RY13
1095	GO:0048872	homeostasis_of_number_of_cells	228	3	0.16795	CDH2;F2R;GAPT
1096	GO:0042100	B_cell_proliferation	119	2	0.16812	GAPT;IKZF3
1097	GO:0002263	cell_activation_involved_in_immune_response	229	3	0.16947	CD244;GAPT;RAC2
1098	GO:0014070	response_to_organic_cyclic_compound	734	7	0.16987	ALDH1A2;CCL5;CHRNA7;LOC102175889;P2RX1;P2RY12;P2RY13
1099	GO:0001912	positive_regulation_of_leukocyte_mediated_cytotoxicity	30	1	0.17017	STAP1
1100	GO:0001963	synaptic_transmission,_dopaminergic	30	1	0.17017	CHRNA7
1101	GO:0002711	positive_regulation_of_T_cell_mediated_immunity	30	1	0.17017	RSAD2
1102	GO:0008038	neuron_recognition	30	1	0.17017	OPCML
1103	GO:0014014	negative_regulation_of_gliogenesis	30	1	0.17017	STAP1
1104	GO:0030818	negative_regulation_of_cAMP_biosynthetic_process	30	1	0.17017	P2RY13
1105	GO:0033003	regulation_of_mast_cell_activation	30	1	0.17017	RAC2
1106	GO:0050433	regulation_of_catecholamine_secretion	30	1	0.17017	CHRNA7
1107	GO:0050999	regulation_of_nitric-oxide_synthase_activity	30	1	0.17017	FCER2
1108	GO:0097421	liver_regeneration	30	1	0.17017	UCP2
1109	GO:0006022	aminoglycan_metabolic_process	120	2	0.17031	HPSE2;LYG2
1110	GO:0010950	positive_regulation_of_endopeptidase_activity	120	2	0.17031	F2R;P2RX1
1111	GO:0031348	negative_regulation_of_defense_response	120	2	0.17031	CHRNA7;TNFAIP6
1112	GO:0052548	regulation_of_endopeptidase_activity	350	4	0.17204	C3;F2R;LOC108633275;P2RX1
1113	GO:0045087	innate_immune_response	606	6	0.17353	C3;CCL5;LCN2;LOC102169889;LOC102175889;RSAD2
1114	GO:0001889	liver_development	122	2	0.17472	ALDH1A2;UCP2
1115	GO:0007229	integrin-mediated_signaling_pathway	122	2	0.17472	ADAMTS18;PLEK
1116	GO:0007270	neuron-neuron_synaptic_transmission	122	2	0.17472	CACNB4;CHRNA7
1117	GO:0010677	negative_regulation_of_cellular_carbohydrate_metabolic_process	31	1	0.17532	PLEK
1118	GO:0030815	negative_regulation_of_cAMP_metabolic_process	31	1	0.17532	P2RY13
1119	GO:0045933	positive_regulation_of_muscle_contraction	31	1	0.17532	F2R
1120	GO:0050775	positive_regulation_of_dendrite_morphogenesis	31	1	0.17532	CUX2
1121	GO:0070528	protein_kinase_C_signaling	31	1	0.17532	PLEK
1122	GO:0032270	positive_regulation_of_cellular_protein_metabolic_process	1292	11	0.17534	C3;CCL5;CD4;CDH2;CHRNA7;F2R;FGF21;LOC102175889;P2RX1;STAP1;TNFRSF11B
1123	GO:0043524	negative_regulation_of_neuron_apoptotic_process	123	2	0.17693	F2R;LOC102175889
1124	GO:0022408	negative_regulation_of_cell-cell_adhesion	124	2	0.17915	ADAMTS18;PDCD1LG2
1125	GO:0034765	regulation_of_ion_transmembrane_transport	356	4	0.17935	CACNB4;CXCL9;F2R;KCNS3
1126	GO:0048513	animal_organ_development	2908	22	0.18017	ACAN;ADAMTS18;ADGRG3;ALDH1A2;C3H1orf68;CACNB4;CD4;CDH2;EFHC1;EFNA2;GPR4;IKZF3;IRF8;KRT2;LOC102174398;NRG2;PLEK;RSAD2;RSPO3;TNFRSF11B;TNFSF8;UCP2
1127	GO:0051604	protein_maturation	236	3	0.18017	C3;CHAC1;TSPAN33
1128	GO:0030803	negative_regulation_of_cyclic_nucleotide_biosynthetic_process	32	1	0.18044	P2RY13
1129	GO:0035115	embryonic_forelimb_morphogenesis	32	1	0.18044	ALDH1A2
1130	GO:0033002	muscle_cell_proliferation	125	2	0.18137	CCL5;LOC102174398
1131	GO:0050707	regulation_of_cytokine_secretion	125	2	0.18137	CD244;F2R
1132	GO:0061008	hepaticobiliary_system_development	125	2	0.18137	ALDH1A2;UCP2
1133	GO:0019058	viral_life_cycle	360	4	0.18428	CCL5;LOC102190983;LRRC15;RSAD2
1134	GO:0001990	regulation_of_systemic_arterial_blood_pressure_by_hormone	33	1	0.18552	F2R
1135	GO:0019048	modulation_by_virus_of_host_morphology_or_physiology	33	1	0.18552	CD4
1136	GO:0019432	triglyceride_biosynthetic_process	33	1	0.18552	C3
1137	GO:0030800	negative_regulation_of_cyclic_nucleotide_metabolic_process	33	1	0.18552	P2RY13
1138	GO:0032653	regulation_of_interleukin-10_production	33	1	0.18552	PDCD1LG2
1139	GO:0034198	cellular_response_to_amino_acid_starvation	33	1	0.18552	UCP2
1140	GO:0043300	regulation_of_leukocyte_degranulation	33	1	0.18552	RAC2
1141	GO:0045747	positive_regulation_of_Notch_signaling_pathway	33	1	0.18552	TSPAN33
1142	GO:0046006	regulation_of_activated_T_cell_proliferation	33	1	0.18552	PDCD1LG2
1143	GO:0046676	negative_regulation_of_insulin_secretion	33	1	0.18552	UCP2
1144	GO:0048873	homeostasis_of_number_of_cells_within_a_tissue	33	1	0.18552	F2R
1145	GO:0003018	vascular_process_in_circulatory_system	127	2	0.18582	F2R;P2RX1
1146	GO:0030799	regulation_of_cyclic_nucleotide_metabolic_process	127	2	0.18582	CXCL9;P2RY13
1147	GO:0070588	calcium_ion_transmembrane_transport	241	3	0.18793	CACNB4;CXCL9;F2R
1148	GO:0009893	positive_regulation_of_metabolic_process	2779	21	0.18947	ALDH1A2;C3;CCL5;CD244;CD4;CDH2;CHRNA7;CUX2;CXCL9;F2R;FCER2;FGF21;IKZF3;IRF8;LOC102175889;NOX5;P2RX1;PLEK;STAP1;TNFRSF11B;TNFSF8
1149	GO:0042886	amide_transport	242	3	0.18949	CCL5;KCNS3;UCP2
1150	GO:0051241	negative_regulation_of_multicellular_organismal_process	895	8	0.19006	ADAMTS18;CHRNA7;F2R;GPR4;LOC102175889;PDCD1LG2;STAP1;TNFRSF11B
1151	GO:0090501	RNA_phosphodiester_bond_hydrolysis	129	2	0.19029	LOC102170238;LOC102174398
1152	GO:1903828	negative_regulation_of_cellular_protein_localization	129	2	0.19029	LOC108633275;LRRC15
1153	GO:0006775	fat-soluble_vitamin_metabolic_process	34	1	0.19058	ALDH1A2
1154	GO:0006904	vesicle_docking_involved_in_exocytosis	34	1	0.19058	PLEK
1155	GO:0007271	synaptic_transmission,_cholinergic	34	1	0.19058	CHRNA7
1156	GO:0021772	olfactory_bulb_development	34	1	0.19058	EFNA2
1157	GO:0030809	negative_regulation_of_nucleotide_biosynthetic_process	34	1	0.19058	P2RY13
1158	GO:0042398	cellular_modified_amino_acid_biosynthetic_process	34	1	0.19058	CHAC1
1159	GO:0045123	cellular_extravasation	34	1	0.19058	LOC102175889
1160	GO:0045912	negative_regulation_of_carbohydrate_metabolic_process	34	1	0.19058	PLEK
1161	GO:0048566	embryonic_digestive_tract_development	34	1	0.19058	ALDH1A2
1162	GO:0050432	catecholamine_secretion	34	1	0.19058	CHRNA7
1163	GO:0050829	defense_response_to_Gram-negative_bacterium	34	1	0.19058	CD4
1164	GO:0060999	positive_regulation_of_dendritic_spine_development	34	1	0.19058	CUX2
1165	GO:0099024	plasma_membrane_invagination	34	1	0.19058	STAP1
1166	GO:1900372	negative_regulation_of_purine_nucleotide_biosynthetic_process	34	1	0.19058	P2RY13
1167	GO:0060341	regulation_of_cellular_localization	761	7	0.19236	CDH2;CXCL9;F2R;LOC108633275;LRRC15;RAC2;UCP2
1168	GO:0034762	regulation_of_transmembrane_transport	368	4	0.19427	CACNB4;CXCL9;F2R;KCNS3
1169	GO:0010952	positive_regulation_of_peptidase_activity	131	2	0.19478	F2R;P2RX1
1170	GO:0009268	response_to_pH	35	1	0.1956	GPR4
1171	GO:0009954	proximal/distal_pattern_formation	35	1	0.1956	ALDH1A2
1172	GO:0010883	regulation_of_lipid_storage	35	1	0.1956	C3
1173	GO:0021988	olfactory_lobe_development	35	1	0.1956	EFNA2
1174	GO:0030866	cortical_actin_cytoskeleton_organization	35	1	0.1956	PLEK
1175	GO:0032715	negative_regulation_of_interleukin-6_production	35	1	0.1956	CHRNA7
1176	GO:0048854	brain_morphogenesis	35	1	0.1956	CDH2
1177	GO:1901222	regulation_of_NIK/NF-kappaB_signaling	35	1	0.1956	ADGRG3
1178	GO:2000249	regulation_of_actin_cytoskeleton_reorganization	35	1	0.1956	STAP1
1179	GO:0043065	positive_regulation_of_apoptotic_process	499	5	0.19718	ALDH1A2;CCL5;F2R;LGALS15;P2RX1
1180	GO:0006109	regulation_of_carbohydrate_metabolic_process	133	2	0.19927	CD244;PLEK
1181	GO:0017148	negative_regulation_of_translation	133	2	0.19927	IGF2BP3;LOC102174398
1182	GO:0006468	protein_phosphorylation	1763	14	0.19951	C3;CCL5;CD4;CDH2;CHRNA7;DUSP14;F2R;FGF21;LOC102175889;LRRC15;NRG2;RAC2;STAP1;TNFRSF11B
1183	GO:0070997	neuron_death	249	3	0.20051	CCL5;F2R;LOC102175889
1184	GO:0030199	collagen_fibril_organization	36	1	0.20059	ACAN
1185	GO:0032613	interleukin-10_production	36	1	0.20059	PDCD1LG2
1186	GO:0033628	regulation_of_cell_adhesion_mediated_by_integrin	36	1	0.20059	CCL5
1187	GO:2000107	negative_regulation_of_leukocyte_apoptotic_process	36	1	0.20059	CCL5
1188	GO:0090305	nucleic_acid_phosphodiester_bond_hydrolysis	250	3	0.2021	LOC102170238;LOC102174398;RAC2
1189	GO:0043068	positive_regulation_of_programmed_cell_death	505	5	0.20369	ALDH1A2;CCL5;F2R;LGALS15;P2RX1
1190	GO:0008360	regulation_of_cell_shape	135	2	0.20378	C10H15orf62;LOC102175889
1191	GO:0050866	negative_regulation_of_cell_activation	135	2	0.20378	ADAMTS18;PDCD1LG2
1192	GO:0001974	blood_vessel_remodeling	37	1	0.20555	RSPO3
1193	GO:0042992	negative_regulation_of_transcription_factor_import_into_nucleus	37	1	0.20555	LOC108633275
1194	GO:0044060	regulation_of_endocrine_process	37	1	0.20555	F2R
1195	GO:0048536	spleen_development	37	1	0.20555	CACNB4
1196	GO:0051220	cytoplasmic_sequestering_of_protein	37	1	0.20555	LOC108633275
1197	GO:0051353	positive_regulation_of_oxidoreductase_activity	37	1	0.20555	FCER2
1198	GO:0090207	regulation_of_triglyceride_metabolic_process	37	1	0.20555	C3
1199	GO:0044281	small_molecule_metabolic_process	1628	13	0.2058	ALDH1A2;C3;CACNB4;CD244;CXCL9;HK3;LOC102178853;LOC102185708;LOC102190983;LOC102191099;P2RY13;PLEK;SLC27A6
1200	GO:0030183	B_cell_differentiation	136	2	0.20604	ADGRG3;IKZF3
1201	GO:0052547	regulation_of_peptidase_activity	379	4	0.20829	C3;F2R;LOC108633275;P2RX1
1202	GO:0046879	hormone_secretion	254	3	0.20848	CCL5;KCNS3;UCP2
1203	GO:0000387	spliceosomal_snRNP_assembly	38	1	0.21048	SNRPE
1204	GO:0002279	mast_cell_activation_involved_in_immune_response	38	1	0.21048	RAC2
1205	GO:0003341	cilium_movement	38	1	0.21048	SPAG17
1206	GO:0007628	adult_walking_behavior	38	1	0.21048	CACNB4
1207	GO:0030195	negative_regulation_of_blood_coagulation	38	1	0.21048	ADAMTS18
1208	GO:0031076	embryonic_camera-type_eye_development	38	1	0.21048	ALDH1A2
1209	GO:0032720	negative_regulation_of_tumor_necrosis_factor_production	38	1	0.21048	CHRNA7
1210	GO:0035306	positive_regulation_of_dephosphorylation	38	1	0.21048	PLEK
1211	GO:0043303	mast_cell_degranulation	38	1	0.21048	RAC2
1212	GO:0046326	positive_regulation_of_glucose_import	38	1	0.21048	FGF21
1213	GO:0050798	activated_T_cell_proliferation	38	1	0.21048	PDCD1LG2
1214	GO:0050850	positive_regulation_of_calcium-mediated_signaling	38	1	0.21048	CD4
1215	GO:0090659	walking_behavior	38	1	0.21048	CACNB4
1216	GO:1900047	negative_regulation_of_hemostasis	38	1	0.21048	ADAMTS18
1217	GO:0008217	regulation_of_blood_pressure	138	2	0.21057	CHRNA7;F2R
1218	GO:0043491	protein_kinase_B_signaling	138	2	0.21057	CCL5;LOC102175889
1219	GO:0007267	cell-cell_signaling	1205	10	0.21196	CACNB4;CCL5;CDH2;CHRNA7;CUX2;CXCL9;EFNA2;KCNS3;RSPO3;UCP2
1220	GO:0032956	regulation_of_actin_cytoskeleton_organization	257	3	0.2133	C10H15orf62;PLEK;STAP1
1221	GO:0010563	negative_regulation_of_phosphorus_metabolic_process	515	5	0.21472	DUSP14;LRRC15;P2RY13;PLEK;STAP1
1222	GO:0045936	negative_regulation_of_phosphate_metabolic_process	515	5	0.21472	DUSP14;LRRC15;P2RY13;PLEK;STAP1
1223	GO:0030865	cortical_cytoskeleton_organization	39	1	0.21538	PLEK
1224	GO:0031295	T_cell_costimulation	39	1	0.21538	LOC108633275
1225	GO:0035082	axoneme_assembly	39	1	0.21538	SPAG17
1226	GO:0042130	negative_regulation_of_T_cell_proliferation	39	1	0.21538	PDCD1LG2
1227	GO:0044003	modification_by_symbiont_of_host_morphology_or_physiology	39	1	0.21538	CD4
1228	GO:0046839	phospholipid_dephosphorylation	39	1	0.21538	PRG4
1229	GO:0050854	regulation_of_antigen_receptor-mediated_signaling_pathway	39	1	0.21538	STAP1
1230	GO:0032269	negative_regulation_of_cellular_protein_metabolic_process	928	8	0.2166	C3;CHAC1;DUSP14;IGF2BP3;LOC102174398;LOC108633275;LRRC15;PDCD1LG2
1231	GO:0034249	negative_regulation_of_cellular_amide_metabolic_process	141	2	0.21738	IGF2BP3;LOC102174398
1232	GO:1901215	negative_regulation_of_neuron_death	141	2	0.21738	F2R;LOC102175889
1233	GO:0051347	positive_regulation_of_transferase_activity	519	5	0.21918	CCL5;CD4;CHRNA7;F2R;STAP1
1234	GO:0010817	regulation_of_hormone_levels	388	4	0.21997	ALDH1A2;CCL5;KCNS3;UCP2
1235	GO:0000186	activation_of_MAPKK_activity	40	1	0.22026	F2R
1236	GO:0002381	immunoglobulin_production_involved_in_immunoglobulin_mediated_immune_response	40	1	0.22026	GAPT
1237	GO:0002448	mast_cell_mediated_immunity	40	1	0.22026	RAC2
1238	GO:0007157	heterophilic_cell-cell_adhesion_via_plasma_membrane_cell_adhesion_molecules	40	1	0.22026	CDH2
1239	GO:0014910	regulation_of_smooth_muscle_cell_migration	40	1	0.22026	CCL5
1240	GO:0021983	pituitary_gland_development	40	1	0.22026	ALDH1A2
1241	GO:0031294	lymphocyte_costimulation	40	1	0.22026	LOC108633275
1242	GO:0043616	keratinocyte_proliferation	40	1	0.22026	KRT2
1243	GO:0050853	B_cell_receptor_signaling_pathway	40	1	0.22026	STAP1
1244	GO:0051952	regulation_of_amine_transport	40	1	0.22026	CHRNA7
1245	GO:0060997	dendritic_spine_morphogenesis	40	1	0.22026	CUX2
1246	GO:1902743	regulation_of_lamellipodium_organization	40	1	0.22026	RAC2
1247	GO:1903556	negative_regulation_of_tumor_necrosis_factor_superfamily_cytokine_production	40	1	0.22026	CHRNA7
1248	GO:0045017	glycerolipid_biosynthetic_process	143	2	0.22193	C3;LOC102174398
1249	GO:0030036	actin_cytoskeleton_organization	522	5	0.22255	C10H15orf62;LOC102174398;PLEK;RAC2;STAP1
1250	GO:0030041	actin_filament_polymerization	144	2	0.22421	C10H15orf62;LOC102174398
1251	GO:0044706	multi-multicellular_organism_process	144	2	0.22421	P2RX1;UCP2
1252	GO:0050679	positive_regulation_of_epithelial_cell_proliferation	144	2	0.22421	CCL5;LOC102174398
1253	GO:0009914	hormone_transport	264	3	0.22463	CCL5;KCNS3;UCP2
1254	GO:0001910	regulation_of_leukocyte_mediated_cytotoxicity	41	1	0.2251	STAP1
1255	GO:0002673	regulation_of_acute_inflammatory_response	41	1	0.2251	C3
1256	GO:0006369	termination_of_RNA_polymerase_II_transcription	41	1	0.2251	SNRPE
1257	GO:0010324	membrane_invagination	41	1	0.2251	STAP1
1258	GO:0032768	regulation_of_monooxygenase_activity	41	1	0.2251	FCER2
1259	GO:0042116	macrophage_activation	41	1	0.2251	STAP1
1260	GO:0042345	regulation_of_NF-kappaB_import_into_nucleus	41	1	0.2251	LOC108633275
1261	GO:0042348	NF-kappaB_import_into_nucleus	41	1	0.2251	LOC108633275
1262	GO:0050819	negative_regulation_of_coagulation	41	1	0.2251	ADAMTS18
1263	GO:0006810	transport	4238	30	0.22742	C3;CACNB4;CCL5;CD244;CDH2;CHRNA7;CXCL9;DNAJC6;F2R;FGF21;IGF2BP3;IRF8;KCNS3;LCN2;LOC102172204;LOC102174398;LOC102175889;LOC108633275;NOX5;P2RX1;P2RY12;PDCD1LG2;PLEK;PRG4;RAC2;RSAD2;SLC27A6;SNRPE;STAP1;UCP2
1264	GO:0006082	organic_acid_metabolic_process	801	7	0.22775	ALDH1A2;C3;HK3;LOC102178853;LOC102185708;LOC102191099;SLC27A6
1265	GO:0051170	nuclear_import	266	3	0.22789	F2R;LOC108633275;SNRPE
1266	GO:0009913	epidermal_cell_differentiation	146	2	0.22877	C3H1orf68;KRT2
1267	GO:0050663	cytokine_secretion	146	2	0.22877	CD244;F2R
1268	GO:1901617	organic_hydroxy_compound_biosynthetic_process	146	2	0.22877	CD244;PLEK
1269	GO:0008285	negative_regulation_of_cell_proliferation	528	5	0.22933	ALDH1A2;F2R;LOC102174398;PDCD1LG2;RARRES1
1270	GO:0007009	plasma_membrane_organization	267	3	0.22952	CDH2;LRRC15;TSPAN33
1271	GO:0031346	positive_regulation_of_cell_projection_organization	267	3	0.22952	C10H15orf62;CUX2;RAC2
1272	GO:0051247	positive_regulation_of_protein_metabolic_process	1374	11	0.22972	C3;CCL5;CD4;CDH2;CHRNA7;F2R;FGF21;LOC102175889;P2RX1;STAP1;TNFRSF11B
1273	GO:0006879	cellular_iron_ion_homeostasis	42	1	0.22991	LOC102172204
1274	GO:0015837	amine_transport	42	1	0.22991	CHRNA7
1275	GO:0030834	regulation_of_actin_filament_depolymerization	42	1	0.22991	PLEK
1276	GO:0035136	forelimb_morphogenesis	42	1	0.22991	ALDH1A2
1277	GO:0035850	epithelial_cell_differentiation_involved_in_kidney_development	42	1	0.22991	GPR4
1278	GO:0045058	T_cell_selection	42	1	0.22991	CD4
1279	GO:1903363	negative_regulation_of_cellular_protein_catabolic_process	42	1	0.22991	PDCD1LG2
1280	GO:0008015	blood_circulation	396	4	0.2305	CACNB4;CHRNA7;F2R;P2RX1
1281	GO:0015992	proton_transport	147	2	0.23105	NOX5;UCP2
1282	GO:0046488	phosphatidylinositol_metabolic_process	147	2	0.23105	NRG2;PLEK
1283	GO:0050851	antigen_receptor-mediated_signaling_pathway	147	2	0.23105	CACNB4;STAP1
1284	GO:0051147	regulation_of_muscle_cell_differentiation	147	2	0.23105	CXCL9;LOC108633275
1285	GO:0044057	regulation_of_system_process	397	4	0.23183	CACNB4;CHRNA7;F2R;P2RX1
1286	GO:1903532	positive_regulation_of_secretion_by_cell	269	3	0.23279	CD244;F2R;LOC102174398
1287	GO:0008643	carbohydrate_transport	148	2	0.23334	C3;FGF21
1288	GO:0003013	circulatory_system_process	399	4	0.23448	CACNB4;CHRNA7;F2R;P2RX1
1289	GO:0006956	complement_activation	43	1	0.23469	C3
1290	GO:0032655	regulation_of_interleukin-12_production	43	1	0.23469	IRF8
1291	GO:0034121	regulation_of_toll-like_receptor_signaling_pathway	43	1	0.23469	RSAD2
1292	GO:0071695	anatomical_structure_maturation	43	1	0.23469	ALDH1A2
1293	GO:0006818	hydrogen_transport	149	2	0.23563	NOX5;UCP2
1294	GO:0044242	cellular_lipid_catabolic_process	149	2	0.23563	NEU2;SMPDL3B
1295	GO:0044711	single-organism_biosynthetic_process	1094	9	0.23617	ALDH1A2;C3;CD244;F2R;LOC102174398;LOC102190983;P2RX1;P2RY13;PLEK
1296	GO:0042981	regulation_of_apoptotic_process	1238	10	0.23617	ALDH1A2;CCL5;F2R;IKZF3;LGALS15;LOC102175889;LOC108633275;P2RX1;TNFRSF11B;UCP2
1297	GO:0098655	cation_transmembrane_transport	671	6	0.23628	CACNB4;CHRNA7;CXCL9;F2R;KCNS3;P2RX1
1298	GO:1901564	organonitrogen_compound_metabolic_process	1975	15	0.23772	CACNB4;CHAC1;CXCL9;HK3;HPSE2;IGF2BP3;LOC102174398;LOC102190983;LYG2;NEU2;NOX5;P2RX1;P2RY13;SMPDL3B;UCP2
1299	GO:0008064	regulation_of_actin_polymerization_or_depolymerization	150	2	0.23791	C10H15orf62;PLEK
1300	GO:0030832	regulation_of_actin_filament_length	150	2	0.23791	C10H15orf62;PLEK
1301	GO:0050678	regulation_of_epithelial_cell_proliferation	273	3	0.23937	ALDH1A2;CCL5;LOC102174398
1302	GO:0002709	regulation_of_T_cell_mediated_immunity	44	1	0.23944	RSAD2
1303	GO:0032233	positive_regulation_of_actin_filament_bundle_assembly	44	1	0.23944	PLEK
1304	GO:0042311	vasodilation	44	1	0.23944	F2R
1305	GO:0090278	negative_regulation_of_peptide_hormone_secretion	44	1	0.23944	UCP2
1306	GO:0080134	regulation_of_response_to_stress	1099	9	0.24016	ADAMTS18;C3;CCL5;CHRNA7;F2R;LOC102175889;PLEK;RSAD2;TNFAIP6
1307	GO:0043241	protein_complex_disassembly	152	2	0.24249	DNAJC6;PLEK
1308	GO:0003044	regulation_of_systemic_arterial_blood_pressure_mediated_by_a_chemical_signal	45	1	0.24416	F2R
1309	GO:0030042	actin_filament_depolymerization	45	1	0.24416	PLEK
1310	GO:0031644	regulation_of_neurological_system_process	45	1	0.24416	F2R
1311	GO:0032615	interleukin-12_production	45	1	0.24416	IRF8
1312	GO:0043113	receptor_clustering	45	1	0.24416	CDH2
1313	GO:0045576	mast_cell_activation	45	1	0.24416	RAC2
1314	GO:0046635	positive_regulation_of_alpha-beta_T_cell_activation	45	1	0.24416	CD244
1315	GO:0072583	clathrin-dependent_endocytosis	45	1	0.24416	DNAJC6
1316	GO:0021543	pallium_development	153	2	0.24479	CDH2;EFHC1
1317	GO:0030534	adult_behavior	153	2	0.24479	CACNB4;CHRNA7
1318	GO:0009117	nucleotide_metabolic_process	543	5	0.24654	CACNB4;CXCL9;HK3;LOC102190983;P2RY13
1319	GO:0090257	regulation_of_muscle_system_process	154	2	0.24708	F2R;P2RX1
1320	GO:0051051	negative_regulation_of_transport	409	4	0.24788	F2R;LOC108633275;RSAD2;UCP2
1321	GO:0043067	regulation_of_programmed_cell_death	1254	10	0.24827	ALDH1A2;CCL5;F2R;IKZF3;LGALS15;LOC102175889;LOC108633275;P2RX1;TNFRSF11B;UCP2
1322	GO:0001523	retinoid_metabolic_process	46	1	0.24886	ALDH1A2
1323	GO:0002532	production_of_molecular_mediator_involved_in_inflammatory_response	46	1	0.24886	P2RX1
1324	GO:0002792	negative_regulation_of_peptide_secretion	46	1	0.24886	UCP2
1325	GO:0010676	positive_regulation_of_cellular_carbohydrate_metabolic_process	46	1	0.24886	CD244
1326	GO:0042531	positive_regulation_of_tyrosine_phosphorylation_of_STAT_protein	46	1	0.24886	CCL5
1327	GO:0048661	positive_regulation_of_smooth_muscle_cell_proliferation	46	1	0.24886	CCL5
1328	GO:0051937	catecholamine_transport	46	1	0.24886	CHRNA7
1329	GO:0061178	regulation_of_insulin_secretion_involved_in_cellular_response_to_glucose_stimulu...	46	1	0.24886	UCP2
1330	GO:0007219	Notch_signaling_pathway	155	2	0.24937	CHAC1;TSPAN33
1331	GO:0007266	Rho_protein_signal_transduction	155	2	0.24937	C10H15orf62;F2R
1332	GO:0043405	regulation_of_MAP_kinase_activity	280	3	0.25094	CHRNA7;DUSP14;F2R
1333	GO:0006801	superoxide_metabolic_process	47	1	0.25352	NOX5
1334	GO:0009584	detection_of_visible_light	47	1	0.25352	CACNB4
1335	GO:0033627	cell_adhesion_mediated_by_integrin	47	1	0.25352	CCL5
1336	GO:0042993	positive_regulation_of_transcription_factor_import_into_nucleus	47	1	0.25352	LOC108633275
1337	GO:0046426	negative_regulation_of_JAK-STAT_cascade	47	1	0.25352	LRRC15
1338	GO:0097061	dendritic_spine_organization	47	1	0.25352	CUX2
1339	GO:1904893	negative_regulation_of_STAT_cascade	47	1	0.25352	LRRC15
1340	GO:0009150	purine_ribonucleotide_metabolic_process	415	4	0.256	CACNB4;CXCL9;HK3;P2RY13
1341	GO:0006915	apoptotic_process	1559	12	0.25668	ALDH1A2;CCL5;CHAC1;F2R;IKZF3;LCN2;LGALS15;LOC102175889;LOC108633275;P2RX1;TNFRSF11B;UCP2
1342	GO:0006753	nucleoside_phosphate_metabolic_process	552	5	0.25703	CACNB4;CXCL9;HK3;LOC102190983;P2RY13
1343	GO:0021795	cerebral_cortex_cell_migration	48	1	0.25816	EFHC1
1344	GO:0046513	ceramide_biosynthetic_process	48	1	0.25816	P2RX1
1345	GO:0048538	thymus_development	48	1	0.25816	CACNB4
1346	GO:0060711	labyrinthine_layer_development	48	1	0.25816	RSPO3
1347	GO:0090066	regulation_of_anatomical_structure_size	417	4	0.25871	C10H15orf62;F2R;P2RX1;PLEK
1348	GO:0044087	regulation_of_cellular_component_biogenesis	694	6	0.26005	C10H15orf62;CUX2;IRF8;PLEK;RAC2;STAP1
1349	GO:0032970	regulation_of_actin_filament-based_process	287	3	0.2626	C10H15orf62;PLEK;STAP1
1350	GO:0006687	glycosphingolipid_metabolic_process	49	1	0.26277	NEU2
1351	GO:0014909	smooth_muscle_cell_migration	49	1	0.26277	CCL5
1352	GO:0030166	proteoglycan_biosynthetic_process	49	1	0.26277	ACAN
1353	GO:0032418	lysosome_localization	49	1	0.26277	RAC2
1354	GO:0045453	bone_resorption	49	1	0.26277	RAC2
1355	GO:0048384	retinoic_acid_receptor_signaling_pathway	49	1	0.26277	ALDH1A2
1356	GO:0060998	regulation_of_dendritic_spine_development	49	1	0.26277	CUX2
1357	GO:0061045	negative_regulation_of_wound_healing	49	1	0.26277	ADAMTS18
1358	GO:1900543	negative_regulation_of_purine_nucleotide_metabolic_process	49	1	0.26277	P2RY13
1359	GO:0045862	positive_regulation_of_proteolysis	288	3	0.26428	C3;F2R;P2RX1
1360	GO:0050792	regulation_of_viral_process	289	3	0.26595	CCL5;LOC102190983;RSAD2
1361	GO:0051248	negative_regulation_of_protein_metabolic_process	986	8	0.2664	C3;CHAC1;DUSP14;IGF2BP3;LOC102174398;LOC108633275;LRRC15;PDCD1LG2
1362	GO:0002718	regulation_of_cytokine_production_involved_in_immune_response	50	1	0.26735	RSAD2
1363	GO:0006749	glutathione_metabolic_process	50	1	0.26735	CHAC1
1364	GO:0016101	diterpenoid_metabolic_process	50	1	0.26735	ALDH1A2
1365	GO:0030317	flagellated_sperm_motility	50	1	0.26735	CHRNA7
1366	GO:0045980	negative_regulation_of_nucleotide_metabolic_process	50	1	0.26735	P2RY13
1367	GO:0090003	regulation_of_establishment_of_protein_localization_to_plasma_membrane	50	1	0.26735	LRRC15
1368	GO:0097722	sperm_motility	50	1	0.26735	CHRNA7
1369	GO:0016051	carbohydrate_biosynthetic_process	163	2	0.26774	CD244;PLEK
1370	GO:0043123	positive_regulation_of_I-kappaB_kinase/NF-kappaB_signaling	163	2	0.26774	F2R;LOC108633275
1371	GO:0051047	positive_regulation_of_secretion	291	3	0.2693	CD244;F2R;LOC102174398
1372	GO:0015908	fatty_acid_transport	51	1	0.2719	SLC27A6
1373	GO:0032945	negative_regulation_of_mononuclear_cell_proliferation	51	1	0.2719	PDCD1LG2
1374	GO:0043124	negative_regulation_of_I-kappaB_kinase/NF-kappaB_signaling	51	1	0.2719	LOC108633275
1375	GO:0050672	negative_regulation_of_lymphocyte_proliferation	51	1	0.2719	PDCD1LG2
1376	GO:0070059	intrinsic_apoptotic_signaling_pathway_in_response_to_endoplasmic_reticulum_stres...	51	1	0.2719	CHAC1
1377	GO:0012501	programmed_cell_death	1581	12	0.27224	ALDH1A2;CCL5;CHAC1;F2R;IKZF3;LCN2;LGALS15;LOC102175889;LOC108633275;P2RX1;TNFRSF11B;UCP2
1378	GO:0032984	macromolecular_complex_disassembly	165	2	0.27233	DNAJC6;PLEK
1379	GO:0016311	dephosphorylation	427	4	0.27239	DNAJC6;DUSP14;PLEK;PRG4
1380	GO:0002285	lymphocyte_activation_involved_in_immune_response	166	2	0.27463	CD244;GAPT
1381	GO:0009259	ribonucleotide_metabolic_process	429	4	0.27514	CACNB4;CXCL9;HK3;P2RY13
1382	GO:0032835	glomerulus_development	52	1	0.27642	GPR4
1383	GO:0032963	collagen_metabolic_process	52	1	0.27642	F2R
1384	GO:0043367	CD4-positive,_alpha-beta_T_cell_differentiation	52	1	0.27642	RSAD2
1385	GO:0061005	cell_differentiation_involved_in_kidney_development	52	1	0.27642	GPR4
1386	GO:0070664	negative_regulation_of_leukocyte_proliferation	52	1	0.27642	PDCD1LG2
1387	GO:0071300	cellular_response_to_retinoic_acid	52	1	0.27642	ALDH1A2
1388	GO:0006959	humoral_immune_response	167	2	0.27692	C3;FCER2
1389	GO:0015850	organic_hydroxy_compound_transport	167	2	0.27692	CHRNA7;P2RX1
1390	GO:0030030	cell_projection_organization	1144	9	0.27714	C10H15orf62;CUX2;EFNA2;P2RY12;PLEK;RAC2;SPAG17;STAP1;TNN
1391	GO:0043603	cellular_amide_metabolic_process	999	8	0.27802	CHAC1;IGF2BP3;LOC102174398;NEU2;NOX5;P2RX1;SMPDL3B;UCP2
1392	GO:2000021	regulation_of_ion_homeostasis	168	2	0.27922	CXCL9;F2R
1393	GO:0071407	cellular_response_to_organic_cyclic_compound	432	4	0.27928	CCL5;LOC102175889;P2RY12;P2RY13
1394	GO:1902532	negative_regulation_of_intracellular_signal_transduction	433	4	0.28066	ADGRG3;DUSP14;LOC108633275;LRRC15
1395	GO:0044259	multicellular_organismal_macromolecule_metabolic_process	53	1	0.28092	F2R
1396	GO:0045761	regulation_of_adenylate_cyclase_activity	53	1	0.28092	P2RY13
1397	GO:0051851	modification_by_host_of_symbiont_morphology_or_physiology	53	1	0.28092	CCL5
1398	GO:0071702	organic_substance_transport	2349	17	0.2818	C3;CACNB4;CCL5;CD244;CHRNA7;F2R;FGF21;IGF2BP3;KCNS3;LOC102174398;LOC108633275;P2RX1;PLEK;RAC2;RSAD2;SLC27A6;UCP2
1399	GO:0002757	immune_response-activating_signal_transduction	299	3	0.28275	CACNB4;RSAD2;STAP1
1400	GO:0019933	cAMP-mediated_signaling	54	1	0.28538	CXCL9
1401	GO:0030888	regulation_of_B_cell_proliferation	54	1	0.28538	IKZF3
1402	GO:0046782	regulation_of_viral_transcription	54	1	0.28538	CCL5
1403	GO:0051702	interaction_with_symbiont	54	1	0.28538	CCL5
1404	GO:0060079	excitatory_postsynaptic_potential	54	1	0.28538	CUX2
1405	GO:0060563	neuroepithelial_cell_differentiation	54	1	0.28538	CDH2
1406	GO:0072376	protein_activation_cascade	54	1	0.28538	C3
1407	GO:0001818	negative_regulation_of_cytokine_production	172	2	0.2884	CHRNA7;PDCD1LG2
1408	GO:0019693	ribose_phosphate_metabolic_process	439	4	0.28897	CACNB4;CXCL9;HK3;P2RY13
1409	GO:0000245	spliceosomal_complex_assembly	55	1	0.28982	SNRPE
1410	GO:0006721	terpenoid_metabolic_process	55	1	0.28982	ALDH1A2
1411	GO:0033273	response_to_vitamin	55	1	0.28982	ALDH1A2
1412	GO:0035773	insulin_secretion_involved_in_cellular_response_to_glucose_stimulus	55	1	0.28982	UCP2
1413	GO:0048278	vesicle_docking	55	1	0.28982	PLEK
1414	GO:0050918	positive_chemotaxis	55	1	0.28982	CCL5
1415	GO:0051881	regulation_of_mitochondrial_membrane_potential	55	1	0.28982	UCP2
1416	GO:0060324	face_development	55	1	0.28982	ALDH1A2
1417	GO:0071260	cellular_response_to_mechanical_stimulus	55	1	0.28982	LOC108633275
1418	GO:1903035	negative_regulation_of_response_to_wounding	55	1	0.28982	ADAMTS18
1419	GO:0019752	carboxylic_acid_metabolic_process	723	6	0.29089	C3;HK3;LOC102178853;LOC102185708;LOC102191099;SLC27A6
1420	GO:0043406	positive_regulation_of_MAP_kinase_activity	174	2	0.29298	CHRNA7;F2R
1421	GO:0043523	regulation_of_neuron_apoptotic_process	174	2	0.29298	F2R;LOC102175889
1422	GO:0006081	cellular_aldehyde_metabolic_process	56	1	0.29424	ALDH1A2
1423	GO:0045913	positive_regulation_of_carbohydrate_metabolic_process	56	1	0.29424	CD244
1424	GO:0045184	establishment_of_protein_localization	1763	13	0.29503	CCL5;CD244;CDH2;F2R;KCNS3;LOC102174398;LOC108633275;LRRC15;PLEK;RAC2;RSAD2;TSPAN33;UCP2
1425	GO:0043436	oxoacid_metabolic_process	727	6	0.29521	C3;HK3;LOC102178853;LOC102185708;LOC102191099;SLC27A6
1426	GO:1900542	regulation_of_purine_nucleotide_metabolic_process	175	2	0.29527	CXCL9;P2RY13
1427	GO:0008016	regulation_of_heart_contraction	176	2	0.29757	CACNB4;CHRNA7
1428	GO:0030029	actin_filament-based_process	586	5	0.29757	C10H15orf62;LOC102174398;PLEK;RAC2;STAP1
1429	GO:0007265	Ras_protein_signal_transduction	308	3	0.29796	C10H15orf62;F2R;RASGRP4
1430	GO:0002312	B_cell_activation_involved_in_immune_response	57	1	0.29862	GAPT
1431	GO:0009583	detection_of_light_stimulus	57	1	0.29862	CACNB4
1432	GO:0030032	lamellipodium_assembly	57	1	0.29862	RAC2
1433	GO:0035710	CD4-positive,_alpha-beta_T_cell_activation	57	1	0.29862	RSAD2
1434	GO:0042509	regulation_of_tyrosine_phosphorylation_of_STAT_protein	57	1	0.29862	CCL5
1435	GO:1900006	positive_regulation_of_dendrite_development	57	1	0.29862	CUX2
1436	GO:0031100	animal_organ_regeneration	58	1	0.30298	UCP2
1437	GO:0046634	regulation_of_alpha-beta_T_cell_activation	58	1	0.30298	CD244
1438	GO:0050830	defense_response_to_Gram-positive_bacterium	58	1	0.30298	TNFSF8
1439	GO:0097164	ammonium_ion_metabolic_process	58	1	0.30298	SMPDL3B
1440	GO:0032846	positive_regulation_of_homeostatic_process	179	2	0.30443	CXCL9;F2R
1441	GO:0045861	negative_regulation_of_proteolysis	312	3	0.30473	C3;CHAC1;LOC108633275
1442	GO:0007204	positive_regulation_of_cytosolic_calcium_ion_concentration	180	2	0.30671	CXCL9;F2R
1443	GO:0007193	adenylate_cyclase-inhibiting_G-protein_coupled_receptor_signaling_pathway	59	1	0.30731	P2RY12
1444	GO:0009311	oligosaccharide_metabolic_process	59	1	0.30731	NEU2
1445	GO:0046324	regulation_of_glucose_import	59	1	0.30731	FGF21
1446	GO:0090407	organophosphate_biosynthetic_process	453	4	0.3085	CD244;LOC102190983;P2RY13;PLEK
1447	GO:0006140	regulation_of_nucleotide_metabolic_process	181	2	0.309	CXCL9;P2RY13
1448	GO:0055086	nucleobase-containing_small_molecule_metabolic_process	596	5	0.30971	CACNB4;CXCL9;HK3;LOC102190983;P2RY13
1449	GO:0010941	regulation_of_cell_death	1332	10	0.31019	ALDH1A2;CCL5;F2R;IKZF3;LGALS15;LOC102175889;LOC108633275;P2RX1;TNFRSF11B;UCP2
1450	GO:0001541	ovarian_follicle_development	60	1	0.31162	LOC102174398
1451	GO:0002323	natural_killer_cell_activation_involved_in_immune_response	60	1	0.31162	CD244
1452	GO:0019915	lipid_storage	60	1	0.31162	C3
1453	GO:0048747	muscle_fiber_development	60	1	0.31162	CACNB4
1454	GO:0001938	positive_regulation_of_endothelial_cell_proliferation	61	1	0.3159	LOC102174398
1455	GO:0006353	DNA-templated_transcription,_termination	61	1	0.3159	SNRPE
1456	GO:0014812	muscle_cell_migration	61	1	0.3159	CCL5
1457	GO:0019226	transmission_of_nerve_impulse	61	1	0.3159	CACNB4
1458	GO:0032755	positive_regulation_of_interleukin-6_production	61	1	0.3159	F2R
1459	GO:0035249	synaptic_transmission,_glutamatergic	61	1	0.3159	CACNB4
1460	GO:0043299	leukocyte_degranulation	61	1	0.3159	RAC2
1461	GO:0046854	phosphatidylinositol_phosphorylation	61	1	0.3159	NRG2
1462	GO:0046888	negative_regulation_of_hormone_secretion	61	1	0.3159	UCP2
1463	GO:0002367	cytokine_production_involved_in_immune_response	62	1	0.32015	RSAD2
1464	GO:0019935	cyclic-nucleotide-mediated_signaling	62	1	0.32015	CXCL9
1465	GO:0022029	telencephalon_cell_migration	62	1	0.32015	EFHC1
1466	GO:0046942	carboxylic_acid_transport	187	2	0.32267	CACNB4;SLC27A6
1467	GO:0010638	positive_regulation_of_organelle_organization	464	4	0.32394	C10H15orf62;PLEK;RAC2;STAP1
1468	GO:0006096	glycolytic_process	63	1	0.32438	HK3
1469	GO:0042308	negative_regulation_of_protein_import_into_nucleus	63	1	0.32438	LOC108633275
1470	GO:1901019	regulation_of_calcium_ion_transmembrane_transporter_activity	63	1	0.32438	CACNB4
1471	GO:1904590	negative_regulation_of_protein_import	63	1	0.32438	LOC108633275
1472	GO:0001894	tissue_homeostasis	188	2	0.32495	F2R;RAC2
1473	GO:0002683	negative_regulation_of_immune_system_process	324	3	0.3251	LOC102175889;PDCD1LG2;STAP1
1474	GO:0002764	immune_response-regulating_signaling_pathway	324	3	0.3251	CACNB4;RSAD2;STAP1
1475	GO:0007611	learning_or_memory	189	2	0.32722	CHRNA7;CUX2
1476	GO:0010243	response_to_organonitrogen_compound	611	5	0.32806	CHRNA7;GNG4;P2RX1;P2RY12;UCP2
1477	GO:0043254	regulation_of_protein_complex_assembly	326	3	0.32849	C10H15orf62;IRF8;PLEK
1478	GO:0002260	lymphocyte_homeostasis	64	1	0.32858	GAPT
1479	GO:0006757	ATP_generation_from_ADP	64	1	0.32858	HK3
1480	GO:0051341	regulation_of_oxidoreductase_activity	64	1	0.32858	FCER2
1481	GO:0051965	positive_regulation_of_synapse_assembly	64	1	0.32858	CUX2
1482	GO:0001578	microtubule_bundle_formation	65	1	0.33275	SPAG17
1483	GO:0021885	forebrain_cell_migration	65	1	0.33275	EFHC1
1484	GO:0031279	regulation_of_cyclase_activity	65	1	0.33275	P2RY13
1485	GO:0046834	lipid_phosphorylation	65	1	0.33275	NRG2
1486	GO:2000379	positive_regulation_of_reactive_oxygen_species_metabolic_process	65	1	0.33275	NOX5
1487	GO:1901615	organic_hydroxy_compound_metabolic_process	329	3	0.33359	ALDH1A2;CD244;PLEK
1488	GO:0042221	response_to_chemical	4152	28	0.33582	ALDH1A2;CCL5;CHAC1;CHRNA7;CMTM8;CUX2;CXCL9;EFNA2;F2R;FGF21;GNG4;IL37;IL5RA;IRF8;LOC102170310;LOC102175889;LOC102190983;LOC108633275;LRRC15;P2RX1;P2RY12;P2RY13;PALM3;RAC2;SELPLG;STAP1;TNFRSF11B;UCP2
1489	GO:0044236	multicellular_organism_metabolic_process	66	1	0.3369	F2R
1490	GO:1901879	regulation_of_protein_depolymerization	66	1	0.3369	PLEK
1491	GO:0002275	myeloid_cell_activation_involved_in_immune_response	67	1	0.34102	RAC2
1492	GO:0002456	T_cell_mediated_immunity	67	1	0.34102	RSAD2
1493	GO:0022406	membrane_docking	67	1	0.34102	PLEK
1494	GO:0038034	signal_transduction_in_absence_of_ligand	67	1	0.34102	LCN2
1495	GO:0042147	retrograde_transport,_endosome_to_Golgi	67	1	0.34102	PDCD1LG2
1496	GO:0051339	regulation_of_lyase_activity	67	1	0.34102	P2RY13
1497	GO:0051668	localization_within_membrane	67	1	0.34102	CDH2
1498	GO:0097192	extrinsic_apoptotic_signaling_pathway_in_absence_of_ligand	67	1	0.34102	LCN2
1499	GO:0098781	ncRNA_transcription	67	1	0.34102	LOC102174398
1500	GO:0022008	neurogenesis	1371	10	0.34255	ALDH1A2;CDH2;CHAC1;CUX2;EFNA2;LOC102175889;OPCML;P2RY12;STAP1;TNN
1501	GO:0002429	immune_response-activating_cell_surface_receptor_signaling_pathway	196	2	0.34306	CACNB4;STAP1
1502	GO:0008219	cell_death	1678	12	0.34424	ALDH1A2;CCL5;CHAC1;F2R;IKZF3;LCN2;LGALS15;LOC102175889;LOC108633275;P2RX1;TNFRSF11B;UCP2
1503	GO:0030816	positive_regulation_of_cAMP_metabolic_process	68	1	0.34512	CXCL9
1504	GO:0055072	iron_ion_homeostasis	68	1	0.34512	LOC102172204
1505	GO:0006650	glycerophospholipid_metabolic_process	197	2	0.34531	NRG2;PLEK
1506	GO:0007162	negative_regulation_of_cell_adhesion	197	2	0.34531	ADAMTS18;PDCD1LG2
1507	GO:0046578	regulation_of_Ras_protein_signal_transduction	198	2	0.34756	F2R;RASGRP4
1508	GO:0051480	regulation_of_cytosolic_calcium_ion_concentration	198	2	0.34756	CXCL9;F2R
1509	GO:0008610	lipid_biosynthetic_process	481	4	0.34791	ALDH1A2;C3;LOC102174398;P2RX1
1510	GO:0002040	sprouting_angiogenesis	69	1	0.34919	RSPO3
1511	GO:0031330	negative_regulation_of_cellular_catabolic_process	69	1	0.34919	PDCD1LG2
1512	GO:0030336	negative_regulation_of_cell_migration	199	2	0.34981	LOC102175889;STAP1
1513	GO:0051402	neuron_apoptotic_process	199	2	0.34981	F2R;LOC102175889
1514	GO:0030162	regulation_of_proteolysis	630	5	0.35147	C3;CHAC1;F2R;LOC108633275;P2RX1
1515	GO:0021536	diencephalon_development	70	1	0.35324	ALDH1A2
1516	GO:0030148	sphingolipid_biosynthetic_process	70	1	0.35324	P2RX1
1517	GO:0060996	dendritic_spine_development	70	1	0.35324	CUX2
1518	GO:1903076	regulation_of_protein_localization_to_plasma_membrane	70	1	0.35324	LRRC15
1519	GO:0031325	positive_regulation_of_cellular_metabolic_process	2618	18	0.35345	C3;CCL5;CD244;CD4;CDH2;CHRNA7;CXCL9;F2R;FGF21;IKZF3;IRF8;LOC102175889;NOX5;P2RX1;PLEK;STAP1;TNFRSF11B;TNFSF8
1520	GO:1905114	cell_surface_receptor_signaling_pathway_involved_in_cell-cell_signaling	486	4	0.35497	CDH2;CHRNA7;CUX2;RSPO3
1521	GO:0048523	negative_regulation_of_cellular_process	3877	26	0.35704	ADAMTS18;ADGRG3;ALDH1A2;C3;CCL5;CDH2;CHAC1;CUX2;CXCL9;DUSP14;F2R;GNG4;IGF2BP3;LOC102174398;LOC102175889;LOC102190983;LOC108633275;LRRC15;P2RY13;PALM3;PDCD1LG2;PLEK;RARRES1;RSAD2;STAP1;UCP2
1522	GO:0032231	regulation_of_actin_filament_bundle_assembly	71	1	0.35726	PLEK
1523	GO:0046031	ADP_metabolic_process	71	1	0.35726	HK3
1524	GO:0046323	glucose_import	71	1	0.35726	FGF21
1525	GO:0048814	regulation_of_dendrite_morphogenesis	71	1	0.35726	CUX2
1526	GO:1900181	negative_regulation_of_protein_localization_to_nucleus	71	1	0.35726	LOC108633275
1527	GO:0030258	lipid_modification	203	2	0.35878	NRG2;PRG4
1528	GO:0016310	phosphorylation	2161	15	0.35936	C3;CCL5;CD4;CDH2;CHRNA7;DUSP14;F2R;FGF21;HK3;LOC102175889;LRRC15;NRG2;RAC2;STAP1;TNFRSF11B
1529	GO:0060047	heart_contraction	204	2	0.36102	CACNB4;CHRNA7
1530	GO:0006029	proteoglycan_metabolic_process	72	1	0.36126	ACAN
1531	GO:0043407	negative_regulation_of_MAP_kinase_activity	72	1	0.36126	DUSP14
1532	GO:0046823	negative_regulation_of_nucleocytoplasmic_transport	72	1	0.36126	LOC108633275
1533	GO:0048013	ephrin_receptor_signaling_pathway	72	1	0.36126	EFNA2
1534	GO:0097581	lamellipodium_organization	72	1	0.36126	RAC2
1535	GO:1904375	regulation_of_protein_localization_to_cell_periphery	72	1	0.36126	LRRC15
1536	GO:0019932	second-messenger-mediated_signaling	205	2	0.36325	CD4;CXCL9
1537	GO:0008306	associative_learning	73	1	0.36523	CHRNA7
1538	GO:0034754	cellular_hormone_metabolic_process	73	1	0.36523	ALDH1A2
1539	GO:0050886	endocrine_process	73	1	0.36523	F2R
1540	GO:0003015	heart_process	206	2	0.36548	CACNB4;CHRNA7
1541	GO:0043588	skin_development	206	2	0.36548	C3H1orf68;KRT2
1542	GO:2000146	negative_regulation_of_cell_motility	206	2	0.36548	LOC102175889;STAP1
1543	GO:0031344	regulation_of_cell_projection_organization	495	4	0.36769	C10H15orf62;CUX2;RAC2;STAP1
1544	GO:0051258	protein_polymerization	207	2	0.36771	C10H15orf62;LOC102174398
1545	GO:0046916	cellular_transition_metal_ion_homeostasis	74	1	0.36918	LOC102172204
1546	GO:0045926	negative_regulation_of_growth	209	2	0.37215	GNG4;IRF8
1547	GO:0060828	regulation_of_canonical_Wnt_signaling_pathway	209	2	0.37215	CDH2;RSPO3
1548	GO:0006720	isoprenoid_metabolic_process	75	1	0.37311	ALDH1A2
1549	GO:0048259	regulation_of_receptor-mediated_endocytosis	75	1	0.37311	DNAJC6
1550	GO:0050848	regulation_of_calcium-mediated_signaling	75	1	0.37311	CD4
1551	GO:0043122	regulation_of_I-kappaB_kinase/NF-kappaB_signaling	210	2	0.37437	F2R;LOC108633275
1552	GO:0001101	response_to_acid_chemical	211	2	0.37659	ALDH1A2;UCP2
1553	GO:0006766	vitamin_metabolic_process	76	1	0.37701	ALDH1A2
1554	GO:0031016	pancreas_development	76	1	0.37701	ALDH1A2
1555	GO:0032355	response_to_estradiol	76	1	0.37701	ALDH1A2
1556	GO:0038061	NIK/NF-kappaB_signaling	76	1	0.37701	ADGRG3
1557	GO:0016485	protein_processing	212	2	0.3788	C3;CHAC1
1558	GO:0051128	regulation_of_cellular_component_organization	2036	14	0.3808	C10H15orf62;C3;CDH2;CUX2;CXCL9;DNAJC6;GNG4;IRF8;LOC102175889;LOC108633275;LRRC15;PLEK;RAC2;STAP1
1559	GO:0001776	leukocyte_homeostasis	77	1	0.38088	GAPT
1560	GO:0002027	regulation_of_heart_rate	77	1	0.38088	CHRNA7
1561	GO:0014032	neural_crest_cell_development	77	1	0.38088	ALDH1A2
1562	GO:0019233	sensory_perception_of_pain	77	1	0.38088	F2R
1563	GO:0042384	cilium_assembly	77	1	0.38088	SPAG17
1564	GO:0043244	regulation_of_protein_complex_disassembly	77	1	0.38088	PLEK
1565	GO:0050868	negative_regulation_of_T_cell_activation	77	1	0.38088	PDCD1LG2
1566	GO:0042475	odontogenesis_of_dentin-containing_tooth	78	1	0.38473	TNFRSF11B
1567	GO:0051963	regulation_of_synapse_assembly	78	1	0.38473	CUX2
1568	GO:1903729	regulation_of_plasma_membrane_organization	78	1	0.38473	LRRC15
1569	GO:2000177	regulation_of_neural_precursor_cell_proliferation	78	1	0.38473	CDH2
1570	GO:0030855	epithelial_cell_differentiation	508	4	0.38604	C3H1orf68;CDH2;GPR4;KRT2
1571	GO:0043154	negative_regulation_of_cysteine-type_endopeptidase_activity_involved_in_apoptoti...	79	1	0.38856	LOC108633275
1572	GO:2000117	negative_regulation_of_cysteine-type_endopeptidase_activity	80	1	0.39237	LOC108633275
1573	GO:0033036	macromolecule_localization	2524	17	0.39394	C3;CCL5;CD244;CD4;CDH2;F2R;IGF2BP3;KCNS3;LOC102174398;LOC108633275;LRRC15;PLEK;RAC2;RSAD2;SLC27A6;TSPAN33;UCP2
1574	GO:0002768	immune_response-regulating_cell_surface_receptor_signaling_pathway	219	2	0.39419	CACNB4;STAP1
1575	GO:0044708	single-organism_behavior	365	3	0.39442	CACNB4;CHRNA7;CUX2
1576	GO:0002377	immunoglobulin_production	81	1	0.39615	GAPT
1577	GO:0003014	renal_system_process	81	1	0.39615	F2R
1578	GO:0006641	triglyceride_metabolic_process	81	1	0.39615	C3
1579	GO:0009135	purine_nucleoside_diphosphate_metabolic_process	81	1	0.39615	HK3
1580	GO:0009179	purine_ribonucleoside_diphosphate_metabolic_process	81	1	0.39615	HK3
1581	GO:0014031	mesenchymal_cell_development	81	1	0.39615	ALDH1A2
1582	GO:0030316	osteoclast_differentiation	81	1	0.39615	EFNA2
1583	GO:0045471	response_to_ethanol	81	1	0.39615	CHRNA7
1584	GO:0061337	cardiac_conduction	81	1	0.39615	CACNB4
1585	GO:0071496	cellular_response_to_external_stimulus	220	2	0.39637	LOC108633275;UCP2
1586	GO:0050794	regulation_of_cellular_process	10042	64	0.39764	ADAMTS18;ADGRG3;ALDH1A2;C10H15orf62;C3;CACNB4;CCL5;CD244;CD4;CD48;CDH2;CHAC1;CHRNA7;CSDC2;CUX2;CXCL9;CYSLTR2;DNAJC6;DUSP14;EFNA2;F2R;FGF21;GNG4;GPR4;GPR82;GPRC5D;HPSE2;IGF2BP3;IKZF3;IL37;IL5RA;IRF8;KCNS3;LCN2;LGALS15;LOC102174398;LOC102174824;LOC102175889;LOC102187255;LOC102190983;LOC108633275;LRRC15;NOX5;NRG2;P2RX1;P2RY12;P2RY13;P2RY14;PALM3;PDCD1LG2;PLEK;PRG4;RAC2;RARRES1;RASGRP4;RSAD2;RSPO3;ST…
1587	GO:0050890	cognition	221	2	0.39856	CHRNA7;CUX2
1588	GO:0006497	protein_lipidation	82	1	0.39991	LOC102190983
1589	GO:0048864	stem_cell_development	82	1	0.39991	ALDH1A2
1590	GO:0060078	regulation_of_postsynaptic_membrane_potential	82	1	0.39991	CUX2
1591	GO:0006469	negative_regulation_of_protein_kinase_activity	222	2	0.40073	DUSP14;LRRC15
1592	GO:0023061	signal_release	369	3	0.40112	CCL5;KCNS3;UCP2
1593	GO:1903827	regulation_of_cellular_protein_localization	519	4	0.40152	CDH2;LOC108633275;LRRC15;RAC2
1594	GO:0061448	connective_tissue_development	223	2	0.40291	ACAN;GPR4
1595	GO:0002526	acute_inflammatory_response	83	1	0.40364	C3
1596	GO:0009185	ribonucleoside_diphosphate_metabolic_process	83	1	0.40364	HK3
1597	GO:0042990	regulation_of_transcription_factor_import_into_nucleus	83	1	0.40364	LOC108633275
1598	GO:0051493	regulation_of_cytoskeleton_organization	372	3	0.40612	C10H15orf62;PLEK;STAP1
1599	GO:0071822	protein_complex_subunit_organization	1291	9	0.40665	ACAN;C10H15orf62;CCL5;DNAJC6;IRF8;KCNS3;LOC102174398;LOC102190983;PLEK
1600	GO:0015711	organic_anion_transport	225	2	0.40725	CACNB4;SLC27A6
1601	GO:0006165	nucleoside_diphosphate_phosphorylation	84	1	0.40735	HK3
1602	GO:0014033	neural_crest_cell_differentiation	84	1	0.40735	ALDH1A2
1603	GO:0030801	positive_regulation_of_cyclic_nucleotide_metabolic_process	84	1	0.40735	CXCL9
1604	GO:0042307	positive_regulation_of_protein_import_into_nucleus	84	1	0.40735	LOC108633275
1605	GO:1903038	negative_regulation_of_leukocyte_cell-cell_adhesion	84	1	0.40735	PDCD1LG2
1606	GO:0055114	oxidation-reduction_process	983	7	0.4082	ALDH1A2;LOC102172204;LOC102178853;LOC102181858;LOC102185708;LOC102191099;NOX5
1607	GO:0032526	response_to_retinoic_acid	85	1	0.41104	ALDH1A2
1608	GO:0051259	protein_oligomerization	376	3	0.41278	CCL5;KCNS3;LOC102190983
1609	GO:0033209	tumor_necrosis_factor-mediated_signaling_pathway	86	1	0.41471	TNFRSF11B
1610	GO:0042177	negative_regulation_of_protein_catabolic_process	86	1	0.41471	PDCD1LG2
1611	GO:2001257	regulation_of_cation_channel_activity	86	1	0.41471	CACNB4
1612	GO:0043604	amide_biosynthetic_process	835	6	0.41487	CHAC1;IGF2BP3;LOC102174398;NOX5;P2RX1;UCP2
1613	GO:0006164	purine_nucleotide_biosynthetic_process	230	2	0.41803	LOC102190983;P2RY13
1614	GO:0015718	monocarboxylic_acid_transport	87	1	0.41835	SLC27A6
1615	GO:0030838	positive_regulation_of_actin_filament_polymerization	87	1	0.41835	C10H15orf62
1616	GO:0042991	transcription_factor_import_into_nucleus	87	1	0.41835	LOC108633275
1617	GO:1904591	positive_regulation_of_protein_import	87	1	0.41835	LOC108633275
1618	GO:0010951	negative_regulation_of_endopeptidase_activity	231	2	0.42017	C3;LOC108633275
1619	GO:0090317	negative_regulation_of_intracellular_protein_transport	88	1	0.42198	LOC108633275
1620	GO:1903955	positive_regulation_of_protein_targeting_to_mitochondrion	88	1	0.42198	RAC2
1621	GO:0032147	activation_of_protein_kinase_activity	232	2	0.42231	CHRNA7;F2R
1622	GO:0007249	I-kappaB_kinase/NF-kappaB_signaling	233	2	0.42445	F2R;LOC108633275
1623	GO:0006664	glycolipid_metabolic_process	89	1	0.42557	NEU2
1624	GO:0042158	lipoprotein_biosynthetic_process	89	1	0.42557	LOC102190983
1625	GO:0051271	negative_regulation_of_cellular_component_movement	234	2	0.42658	LOC102175889;STAP1
1626	GO:0040013	negative_regulation_of_locomotion	235	2	0.42871	LOC102175889;STAP1
1627	GO:0006090	pyruvate_metabolic_process	90	1	0.42915	HK3
1628	GO:0043279	response_to_alkaloid	90	1	0.42915	CHRNA7
1629	GO:0046434	organophosphate_catabolic_process	90	1	0.42915	SMPDL3B
1630	GO:0051899	membrane_depolarization	90	1	0.42915	CACNB4
1631	GO:0090150	establishment_of_protein_localization_to_membrane	386	3	0.42932	CDH2;LRRC15;TSPAN33
1632	GO:0007264	small_GTPase_mediated_signal_transduction	540	4	0.43089	C10H15orf62;F2R;RAC2;RASGRP4
1633	GO:0001892	embryonic_placenta_development	91	1	0.43271	RSPO3
1634	GO:0042035	regulation_of_cytokine_biosynthetic_process	91	1	0.43271	IGF2BP3
1635	GO:1903509	liposaccharide_metabolic_process	91	1	0.43271	NEU2
1636	GO:0072522	purine-containing_compound_biosynthetic_process	237	2	0.43295	LOC102190983;P2RY13
1637	GO:0033673	negative_regulation_of_kinase_activity	238	2	0.43507	DUSP14;LRRC15
1638	GO:0050804	modulation_of_synaptic_transmission	238	2	0.43507	CHRNA7;CUX2
1639	GO:0030101	natural_killer_cell_activation	92	1	0.43624	CD244
1640	GO:0032680	regulation_of_tumor_necrosis_factor_production	92	1	0.43624	CHRNA7
1641	GO:0071333	cellular_response_to_glucose_stimulus	92	1	0.43624	UCP2
1642	GO:0008544	epidermis_development	239	2	0.43718	C3H1orf68;KRT2
1643	GO:0022607	cellular_component_assembly	2115	14	0.43835	C10H15orf62;CCL5;CDH2;CUX2;IRF8;KCNS3;LOC102174398;LOC102190983;P2RY12;PLEK;RAC2;SNRPE;SPAG17;STAP1
1644	GO:0002062	chondrocyte_differentiation	93	1	0.43975	ACAN
1645	GO:0002224	toll-like_receptor_signaling_pathway	93	1	0.43975	RSAD2
1646	GO:0007218	neuropeptide_signaling_pathway	93	1	0.43975	CYSLTR2
1647	GO:0007584	response_to_nutrient	93	1	0.43975	ALDH1A2
1648	GO:0032640	tumor_necrosis_factor_production	93	1	0.43975	CHRNA7
1649	GO:0046939	nucleotide_phosphorylation	93	1	0.43975	HK3
1650	GO:0071417	cellular_response_to_organonitrogen_compound	393	3	0.44081	GNG4;P2RY12;UCP2
1651	GO:0071375	cellular_response_to_peptide_hormone_stimulus	241	2	0.44139	GNG4;UCP2
1652	GO:0090316	positive_regulation_of_intracellular_protein_transport	241	2	0.44139	LOC108633275;RAC2
1653	GO:0001909	leukocyte_mediated_cytotoxicity	94	1	0.44324	STAP1
1654	GO:0030817	regulation_of_cAMP_biosynthetic_process	94	1	0.44324	P2RY13
1655	GO:0050806	positive_regulation_of_synaptic_transmission	94	1	0.44324	CUX2
1656	GO:1903555	regulation_of_tumor_necrosis_factor_superfamily_cytokine_production	94	1	0.44324	CHRNA7
1657	GO:0000041	transition_metal_ion_transport	95	1	0.44671	LOC102172204
1658	GO:0071326	cellular_response_to_monosaccharide_stimulus	95	1	0.44671	UCP2
1659	GO:0071331	cellular_response_to_hexose_stimulus	95	1	0.44671	UCP2
1660	GO:0009628	response_to_abiotic_stimulus	865	6	0.44825	CACNB4;CHRNA7;GPR4;LOC102174398;LOC108633275;UCP2
1661	GO:0061061	muscle_structure_development	553	4	0.44889	CACNB4;CDH2;CXCL9;LOC108633275
1662	GO:0001822	kidney_development	245	2	0.44976	ALDH1A2;GPR4
1663	GO:0051056	regulation_of_small_GTPase_mediated_signal_transduction	245	2	0.44976	F2R;RASGRP4
1664	GO:0032501	multicellular_organismal_process	6767	43	0.4502	ACAN;ADAMTS18;ADGRG3;ALDH1A2;C3;C3H1orf68;CACNB4;CD244;CD4;CDH2;CHAC1;CHRNA7;CUX2;EFHC1;EFNA2;F2R;GPR4;IGF2BP3;IKZF3;IL5RA;IRF8;KRT2;LOC102174398;LOC102175889;LOC102183766;LOC102185436;NOX5;NRG2;OPCML;P2RX1;P2RY12;PDCD1LG2;PLEK;PRTG;RAC2;RSAD2;RSPO3;SNRPE;STAP1;TNFRSF11B;TNFSF8;TNN;UCP2
1665	GO:0016042	lipid_catabolic_process	246	2	0.45184	NEU2;SMPDL3B
1666	GO:0032844	regulation_of_homeostatic_process	400	3	0.45221	CXCL9;F2R;UCP2
1667	GO:0044283	small_molecule_biosynthetic_process	400	3	0.45221	ALDH1A2;CD244;PLEK
1668	GO:0008344	adult_locomotory_behavior	97	1	0.45358	CACNB4
1669	GO:0008585	female_gonad_development	97	1	0.45358	LOC102174398
1670	GO:0071706	tumor_necrosis_factor_superfamily_cytokine_production	97	1	0.45358	CHRNA7
1671	GO:1903214	regulation_of_protein_targeting_to_mitochondrion	97	1	0.45358	RAC2
1672	GO:0006898	receptor-mediated_endocytosis	247	2	0.45392	DNAJC6;PRG4
1673	GO:0007010	cytoskeleton_organization	1028	7	0.45436	C10H15orf62;LOC102174398;LOC102175889;PLEK;RAC2;SPAG17;STAP1
1674	GO:0048732	gland_development	402	3	0.45545	ALDH1A2;CACNB4;UCP2
1675	GO:1901653	cellular_response_to_peptide	248	2	0.45599	GNG4;UCP2
1676	GO:0010604	positive_regulation_of_macromolecule_metabolic_process	2618	17	0.45689	ALDH1A2;C3;CCL5;CD4;CDH2;CHRNA7;CUX2;F2R;FCER2;FGF21;IKZF3;IRF8;LOC102175889;P2RX1;STAP1;TNFRSF11B;TNFSF8
1677	GO:0006839	mitochondrial_transport	250	2	0.46013	RAC2;UCP2
1678	GO:0010466	negative_regulation_of_peptidase_activity	250	2	0.46013	C3;LOC108633275
1679	GO:0071902	positive_regulation_of_protein_serine/threonine_kinase_activity	250	2	0.46013	CHRNA7;F2R
1680	GO:0032273	positive_regulation_of_protein_polymerization	99	1	0.46037	C10H15orf62
1681	GO:0050864	regulation_of_B_cell_activation	99	1	0.46037	IKZF3
1682	GO:0090263	positive_regulation_of_canonical_Wnt_signaling_pathway	99	1	0.46037	RSPO3
1683	GO:0006606	protein_import_into_nucleus	251	2	0.46219	F2R;LOC108633275
1684	GO:0044744	protein_targeting_to_nucleus	251	2	0.46219	F2R;LOC108633275
1685	GO:1902593	single-organism_nuclear_import	251	2	0.46219	F2R;LOC108633275
1686	GO:0071900	regulation_of_protein_serine/threonine_kinase_activity	407	3	0.46352	CHRNA7;DUSP14;F2R
1687	GO:0046545	development_of_primary_female_sexual_characteristics	100	1	0.46373	LOC102174398
1688	GO:0042326	negative_regulation_of_phosphorylation	408	3	0.46512	DUSP14;LRRC15;STAP1
1689	GO:0006171	cAMP_biosynthetic_process	101	1	0.46707	P2RY13
1690	GO:0006936	muscle_contraction	254	2	0.46834	F2R;P2RX1
1691	GO:0050789	regulation_of_biological_process	10511	66	0.47044	ADAMTS18;ADGRG3;ALDH1A2;C10H15orf62;C3;CACNB4;CCL5;CD244;CD4;CD48;CDH2;CHAC1;CHRNA7;CSDC2;CUX2;CXCL9;CYSLTR2;DNAJC6;DUSP14;EFNA2;F2R;FCER2;FGF21;GNG4;GPR4;GPR82;GPRC5D;HPSE2;IGF2BP3;IKZF3;IL37;IL5RA;IRF8;KCNS3;LCN2;LGALS15;LOC102174398;LOC102174824;LOC102175889;LOC102187255;LOC102190983;LOC108633275;LRRC15;NOX5;NRG2;P2RX1;P2RY12;P2RY13;P2RY14;PALM3;PDCD1LG2;PLEK;PRG4;RAC2;RARRES1;RASGRP4;RSAD2;RS…
1692	GO:0006470	protein_dephosphorylation	256	2	0.47242	DNAJC6;DUSP14
1693	GO:0008037	cell_recognition	103	1	0.47369	OPCML
1694	GO:0008543	fibroblast_growth_factor_receptor_signaling_pathway	103	1	0.47369	FGF21
1695	GO:0055076	transition_metal_ion_homeostasis	103	1	0.47369	LOC102172204
1696	GO:0071322	cellular_response_to_carbohydrate_stimulus	103	1	0.47369	UCP2
1697	GO:0019222	regulation_of_metabolic_process	5529	35	0.4738	ADGRG3;ALDH1A2;C3;CCL5;CD244;CD4;CDH2;CHAC1;CHRNA7;CSDC2;CUX2;CXCL9;DUSP14;F2R;FCER2;FGF21;IGF2BP3;IKZF3;IRF8;LOC102174398;LOC102174824;LOC102175889;LOC102187255;LOC102190983;LOC108633275;LRRC15;NOX5;P2RX1;P2RY13;PDCD1LG2;PLEK;RAC2;STAP1;TNFRSF11B;TNFSF8
1698	GO:0042476	odontogenesis	104	1	0.47697	TNFRSF11B
1699	GO:0046467	membrane_lipid_biosynthetic_process	104	1	0.47697	P2RX1
1700	GO:0043066	negative_regulation_of_apoptotic_process	733	5	0.478	CCL5;F2R;LOC102175889;LOC108633275;UCP2
1701	GO:0002244	hematopoietic_progenitor_cell_differentiation	105	1	0.48023	PLEK
1702	GO:0046824	positive_regulation_of_nucleocytoplasmic_transport	105	1	0.48023	LOC108633275
1703	GO:1900182	positive_regulation_of_protein_localization_to_nucleus	105	1	0.48023	LOC108633275
1704	GO:1900544	positive_regulation_of_purine_nucleotide_metabolic_process	105	1	0.48023	CXCL9
1705	GO:0007169	transmembrane_receptor_protein_tyrosine_kinase_signaling_pathway	577	4	0.48166	EFNA2;FGF21;NRG2;STAP1
1706	GO:0072001	renal_system_development	261	2	0.48253	ALDH1A2;GPR4
1707	GO:0009132	nucleoside_diphosphate_metabolic_process	106	1	0.48347	HK3
1708	GO:0042089	cytokine_biosynthetic_process	106	1	0.48347	IGF2BP3
1709	GO:0045981	positive_regulation_of_nucleotide_metabolic_process	106	1	0.48347	CXCL9
1710	GO:0051250	negative_regulation_of_lymphocyte_activation	106	1	0.48347	PDCD1LG2
1711	GO:0051701	interaction_with_host	106	1	0.48347	CD4
1712	GO:0060070	canonical_Wnt_signaling_pathway	262	2	0.48454	CDH2;RSPO3
1713	GO:0032387	negative_regulation_of_intracellular_transport	107	1	0.48669	LOC108633275
1714	GO:0050852	T_cell_receptor_signaling_pathway	107	1	0.48669	CACNB4
1715	GO:0035567	non-canonical_Wnt_signaling_pathway	108	1	0.48989	RSPO3
1716	GO:2000026	regulation_of_multicellular_organismal_development	1544	10	0.49	C3;CDH2;CHRNA7;CUX2;GPR4;IKZF3;LOC102175889;P2RY12;STAP1;TNFRSF11B
1717	GO:0006913	nucleocytoplasmic_transport	424	3	0.49055	F2R;LOC108633275;SNRPE
1718	GO:0043069	negative_regulation_of_programmed_cell_death	745	5	0.49236	CCL5;F2R;LOC102175889;LOC108633275;UCP2
1719	GO:0030802	regulation_of_cyclic_nucleotide_biosynthetic_process	109	1	0.49307	P2RY13
1720	GO:0042107	cytokine_metabolic_process	109	1	0.49307	IGF2BP3
1721	GO:0099504	synaptic_vesicle_cycle	109	1	0.49307	CDH2
1722	GO:1901698	response_to_nitrogen_compound	747	5	0.49474	CHRNA7;GNG4;P2RX1;P2RY12;UCP2
1723	GO:0031323	regulation_of_cellular_metabolic_process	5249	33	0.49553	ADGRG3;C3;CCL5;CD244;CD4;CDH2;CHAC1;CHRNA7;CSDC2;CUX2;CXCL9;DUSP14;F2R;FGF21;IGF2BP3;IKZF3;IRF8;LOC102174398;LOC102174824;LOC102175889;LOC102187255;LOC102190983;LOC108633275;LRRC15;NOX5;P2RX1;P2RY13;PDCD1LG2;PLEK;RAC2;STAP1;TNFRSF11B;TNFSF8
1724	GO:0009582	detection_of_abiotic_stimulus	110	1	0.49623	CACNB4
1725	GO:0038127	ERBB_signaling_pathway	110	1	0.49623	NRG2
1726	GO:0050773	regulation_of_dendrite_development	110	1	0.49623	CUX2
1727	GO:0016049	cell_growth	428	3	0.49682	GNG4;RASGRP4;TNN
1728	GO:0002065	columnar/cuboidal_epithelial_cell_differentiation	111	1	0.49937	CDH2
1729	GO:0007338	single_fertilization	111	1	0.49937	DNALI1
1730	GO:0009581	detection_of_external_stimulus	111	1	0.49937	CACNB4
1731	GO:0046660	female_sex_differentiation	111	1	0.49937	LOC102174398
1732	GO:0051017	actin_filament_bundle_assembly	111	1	0.49937	PLEK
1733	GO:0051262	protein_tetramerization	111	1	0.49937	CCL5
1734	GO:1903305	regulation_of_regulated_secretory_pathway	111	1	0.49937	RAC2
1735	GO:1903749	positive_regulation_of_establishment_of_protein_localization_to_mitochondrion	111	1	0.49937	RAC2
1736	GO:0032388	positive_regulation_of_intracellular_transport	271	2	0.50241	LOC108633275;RAC2
1737	GO:0044272	sulfur_compound_biosynthetic_process	112	1	0.50249	CHAC1
1738	GO:0051028	mRNA_transport	112	1	0.50249	IGF2BP3
1739	GO:0051169	nuclear_transport	432	3	0.50305	F2R;LOC108633275;SNRPE
1740	GO:0008104	protein_localization	2205	14	0.50395	CCL5;CD244;CD4;CDH2;F2R;KCNS3;LOC102174398;LOC108633275;LRRC15;PLEK;RAC2;RSAD2;TSPAN33;UCP2
1741	GO:0044782	cilium_organization	113	1	0.50559	SPAG17
1742	GO:0045619	regulation_of_lymphocyte_differentiation	113	1	0.50559	IKZF3
1743	GO:0046890	regulation_of_lipid_biosynthetic_process	113	1	0.50559	C3
1744	GO:0061572	actin_filament_bundle_organization	113	1	0.50559	PLEK
1745	GO:0048511	rhythmic_process	274	2	0.50827	CHRNA7;LOC102174398
1746	GO:0006986	response_to_unfolded_protein	114	1	0.50868	CHAC1
1747	GO:0009855	determination_of_bilateral_symmetry	114	1	0.50868	ALDH1A2
1748	GO:0048813	dendrite_morphogenesis	114	1	0.50868	CUX2
1749	GO:0030111	regulation_of_Wnt_signaling_pathway	275	2	0.51022	CDH2;RSPO3
1750	GO:0098662	inorganic_cation_transmembrane_transport	599	4	0.51104	CACNB4;CXCL9;F2R;KCNS3
1751	GO:0006367	transcription_initiation_from_RNA_polymerase_II_promoter	115	1	0.51174	IRF8
1752	GO:0009799	specification_of_symmetry	115	1	0.51174	ALDH1A2
1753	GO:0030808	regulation_of_nucleotide_biosynthetic_process	115	1	0.51174	P2RY13
1754	GO:1900371	regulation_of_purine_nucleotide_biosynthetic_process	115	1	0.51174	P2RY13
1755	GO:0031589	cell-substrate_adhesion	276	2	0.51216	RAC2;TNN
1756	GO:0034220	ion_transmembrane_transport	924	6	0.51262	CACNB4;CHRNA7;CXCL9;F2R;KCNS3;P2RX1
1757	GO:0065007	biological_regulation	11078	69	0.51384	ADAMTS18;ADGRG3;ALDH1A2;C10H15orf62;C3;CACNB4;CCL5;CD244;CD4;CD48;CDH2;CHAC1;CHRNA7;CSDC2;CUX2;CXCL9;CYSLTR2;DNAJC6;DUSP14;EFNA2;F2R;FCER2;FGF21;GAPT;GNG4;GPR4;GPR82;GPRC5D;HK3;HPSE2;IGF2BP3;IKZF3;IL37;IL5RA;IRF8;KCNS3;LCN2;LGALS15;LOC102172204;LOC102174398;LOC102174824;LOC102175889;LOC102187255;LOC102190983;LOC108633275;LRRC15;NOX5;NRG2;P2RX1;P2RY12;P2RY13;P2RY14;PALM3;PDCD1LG2;PLEK;PRG4;RAC2;RA…
1758	GO:0031503	protein_complex_localization	116	1	0.51479	LOC108633275
1759	GO:0043086	negative_regulation_of_catalytic_activity	765	5	0.51598	C3;DUSP14;LOC108633275;LRRC15;P2RY13
1760	GO:0009165	nucleotide_biosynthetic_process	278	2	0.51603	LOC102190983;P2RY13
1761	GO:0010770	positive_regulation_of_cell_morphogenesis_involved_in_differentiation	117	1	0.51781	CUX2
1762	GO:0019362	pyridine_nucleotide_metabolic_process	117	1	0.51781	HK3
1763	GO:0035023	regulation_of_Rho_protein_signal_transduction	117	1	0.51781	F2R
1764	GO:0046496	nicotinamide_nucleotide_metabolic_process	117	1	0.51781	HK3
1765	GO:0016482	cytosolic_transport	118	1	0.52082	PDCD1LG2
1766	GO:1903533	regulation_of_protein_targeting	282	2	0.5237	LOC108633275;RAC2
1767	GO:0022604	regulation_of_cell_morphogenesis	446	3	0.52455	C10H15orf62;CUX2;LOC102175889
1768	GO:0050767	regulation_of_neurogenesis	610	4	0.52546	CDH2;CUX2;P2RY12;STAP1
1769	GO:0097305	response_to_alcohol	120	1	0.52678	CHRNA7
1770	GO:1901293	nucleoside_phosphate_biosynthetic_process	284	2	0.52751	LOC102190983;P2RY13
1771	GO:0007420	brain_development	612	4	0.52806	ALDH1A2;CDH2;EFHC1;EFNA2
1772	GO:0001508	action_potential	121	1	0.52973	CACNB4
1773	GO:0002221	pattern_recognition_receptor_signaling_pathway	121	1	0.52973	RSAD2
1774	GO:0002695	negative_regulation_of_leukocyte_activation	121	1	0.52973	PDCD1LG2
1775	GO:0009267	cellular_response_to_starvation	121	1	0.52973	UCP2
1776	GO:0072524	pyridine-containing_compound_metabolic_process	121	1	0.52973	HK3
1777	GO:0043043	peptide_biosynthetic_process	777	5	0.52994	CHAC1;IGF2BP3;LOC102174398;NOX5;UCP2
1778	GO:0048871	multicellular_organismal_homeostasis	286	2	0.53129	F2R;RAC2
1779	GO:0006575	cellular_modified_amino_acid_metabolic_process	122	1	0.53267	CHAC1
1780	GO:0007156	homophilic_cell_adhesion_via_plasma_membrane_adhesion_molecules	122	1	0.53267	CDH2
1781	GO:0071901	negative_regulation_of_protein_serine/threonine_kinase_activity	122	1	0.53267	DUSP14
1782	GO:1903747	regulation_of_establishment_of_protein_localization_to_mitochondrion	122	1	0.53267	RAC2
1783	GO:0050793	regulation_of_developmental_process	2086	13	0.53517	C10H15orf62;C3;CDH2;CHRNA7;CUX2;CXCL9;GPR4;IKZF3;LOC102175889;LOC108633275;P2RY12;STAP1;TNFRSF11B
1784	GO:0035270	endocrine_system_development	123	1	0.53558	ALDH1A2
1785	GO:0055002	striated_muscle_cell_development	123	1	0.53558	CACNB4
1786	GO:0007399	nervous_system_development	1925	12	0.53637	ACAN;ALDH1A2;CDH2;CHAC1;CUX2;EFHC1;EFNA2;LOC102175889;OPCML;P2RY12;STAP1;TNN
1787	GO:0015672	monovalent_inorganic_cation_transport	455	3	0.5381	KCNS3;NOX5;UCP2
1788	GO:0009895	negative_regulation_of_catabolic_process	125	1	0.54136	PDCD1LG2
1789	GO:0051240	positive_regulation_of_multicellular_organismal_process	1280	8	0.54252	C3;CD244;CHRNA7;CUX2;F2R;IRF8;PLEK;RSAD2
1790	GO:0007565	female_pregnancy	126	1	0.54422	UCP2
1791	GO:0010921	regulation_of_phosphatase_activity	126	1	0.54422	PLEK
1792	GO:0048565	digestive_tract_development	126	1	0.54422	ALDH1A2
1793	GO:0015031	protein_transport	1610	10	0.54509	CCL5;CD244;F2R;KCNS3;LOC102174398;LOC108633275;PLEK;RAC2;RSAD2;UCP2
1794	GO:0048699	generation_of_neurons	1284	8	0.54615	ALDH1A2;CDH2;CUX2;EFNA2;OPCML;P2RY12;STAP1;TNN
1795	GO:0007612	learning	127	1	0.54707	CHRNA7
1796	GO:0097479	synaptic_vesicle_localization	127	1	0.54707	CDH2
1797	GO:0051348	negative_regulation_of_transferase_activity	295	2	0.54808	DUSP14;LRRC15
1798	GO:0030326	embryonic_limb_morphogenesis	128	1	0.54989	ALDH1A2
1799	GO:0009101	glycoprotein_biosynthetic_process	297	2	0.55175	ACAN;LOC102190983
1800	GO:0035113	embryonic_appendage_morphogenesis	129	1	0.5527	ALDH1A2
1801	GO:0072006	nephron_development	129	1	0.5527	GPR4
1802	GO:0080090	regulation_of_primary_metabolic_process	5197	32	0.55313	ADGRG3;C3;CCL5;CD244;CD4;CDH2;CHAC1;CHRNA7;CSDC2;CUX2;CXCL9;DUSP14;F2R;FGF21;IGF2BP3;IKZF3;IRF8;LOC102174398;LOC102174824;LOC102175889;LOC102187255;LOC102190983;LOC108633275;LRRC15;P2RX1;P2RY13;PDCD1LG2;PLEK;RAC2;STAP1;TNFRSF11B;TNFSF8
1803	GO:0043623	cellular_protein_complex_assembly	466	3	0.55437	C10H15orf62;CCL5;LOC102174398
1804	GO:1901699	cellular_response_to_nitrogen_compound	466	3	0.55437	GNG4;P2RY12;UCP2
1805	GO:0060548	negative_regulation_of_cell_death	799	5	0.55508	CCL5;F2R;LOC102175889;LOC108633275;UCP2
1806	GO:0009719	response_to_endogenous_stimulus	1294	8	0.5552	CCL5;CHRNA7;FGF21;GNG4;LOC102175889;P2RX1;P2RY12;UCP2
1807	GO:0010876	lipid_localization	299	2	0.55541	C3;SLC27A6
1808	GO:0035966	response_to_topologically_incorrect_protein	130	1	0.55549	CHAC1
1809	GO:0042157	lipoprotein_metabolic_process	130	1	0.55549	LOC102190983
1810	GO:0043433	negative_regulation_of_sequence-specific_DNA_binding_transcription_factor_activi...	130	1	0.55549	ADGRG3
1811	GO:0052652	cyclic_purine_nucleotide_metabolic_process	130	1	0.55549	P2RY13
1812	GO:0006733	oxidoreduction_coenzyme_metabolic_process	131	1	0.55827	HK3
1813	GO:0019722	calcium-mediated_signaling	131	1	0.55827	CD4
1814	GO:0030902	hindbrain_development	131	1	0.55827	ALDH1A2
1815	GO:0071229	cellular_response_to_acid_chemical	131	1	0.55827	ALDH1A2
1816	GO:0090090	negative_regulation_of_canonical_Wnt_signaling_pathway	131	1	0.55827	CDH2
1817	GO:0043434	response_to_peptide_hormone	301	2	0.55904	GNG4;UCP2
1818	GO:0001655	urogenital_system_development	302	2	0.56085	ALDH1A2;GPR4
1819	GO:0009190	cyclic_nucleotide_biosynthetic_process	132	1	0.56103	P2RY13
1820	GO:0030177	positive_regulation_of_Wnt_signaling_pathway	132	1	0.56103	RSPO3
1821	GO:0017038	protein_import	303	2	0.56265	F2R;LOC108633275
1822	GO:0007188	adenylate_cyclase-modulating_G-protein_coupled_receptor_signaling_pathway	133	1	0.56377	P2RY12
1823	GO:0030833	regulation_of_actin_filament_polymerization	133	1	0.56377	C10H15orf62
1824	GO:0035637	multicellular_organismal_signaling	134	1	0.56649	CACNB4
1825	GO:0048468	cell_development	1802	11	0.56744	ACAN;ALDH1A2;CACNB4;CDH2;CUX2;EFNA2;GPR4;OPCML;P2RY12;STAP1;TNN
1826	GO:2000377	regulation_of_reactive_oxygen_species_metabolic_process	135	1	0.5692	NOX5
1827	GO:0016579	protein_deubiquitination	136	1	0.57189	OTUB2
1828	GO:0031345	negative_regulation_of_cell_projection_organization	136	1	0.57189	STAP1
1829	GO:0055001	muscle_cell_development	136	1	0.57189	CACNB4
1830	GO:0006461	protein_complex_assembly	1147	7	0.57195	C10H15orf62;CCL5;IRF8;KCNS3;LOC102174398;LOC102190983;PLEK
1831	GO:0070271	protein_complex_biogenesis	1147	7	0.57195	C10H15orf62;CCL5;IRF8;KCNS3;LOC102174398;LOC102190983;PLEK
1832	GO:0060249	anatomical_structure_homeostasis	309	2	0.57336	F2R;RAC2
1833	GO:0007417	central_nervous_system_development	816	5	0.57407	ACAN;ALDH1A2;CDH2;EFHC1;EFNA2
1834	GO:0055123	digestive_system_development	137	1	0.57456	ALDH1A2
1835	GO:0042594	response_to_starvation	138	1	0.57722	UCP2
1836	GO:0060429	epithelium_development	988	6	0.5792	ALDH1A2;C3H1orf68;CDH2;GPR4;KRT2;RSPO3
1837	GO:0001890	placenta_development	139	1	0.57986	RSPO3
1838	GO:0003012	muscle_system_process	313	2	0.58039	F2R;P2RX1
1839	GO:0060322	head_development	655	4	0.58224	ALDH1A2;CDH2;EFHC1;EFNA2
1840	GO:0061351	neural_precursor_cell_proliferation	140	1	0.58248	CDH2
1841	GO:0007268	chemical_synaptic_transmission	487	3	0.58449	CACNB4;CHRNA7;CUX2
1842	GO:0098916	anterograde_trans-synaptic_signaling	487	3	0.58449	CACNB4;CHRNA7;CUX2
1843	GO:0099536	synaptic_signaling	487	3	0.58449	CACNB4;CHRNA7;CUX2
1844	GO:0099537	trans-synaptic_signaling	487	3	0.58449	CACNB4;CHRNA7;CUX2
1845	GO:0032535	regulation_of_cellular_component_size	316	2	0.58561	C10H15orf62;PLEK
1846	GO:0030099	myeloid_cell_differentiation	317	2	0.58734	EFNA2;IRF8
1847	GO:0009749	response_to_glucose	142	1	0.58768	UCP2
1848	GO:0031099	regeneration	142	1	0.58768	UCP2
1849	GO:0042445	hormone_metabolic_process	142	1	0.58768	ALDH1A2
1850	GO:0071704	organic_substance_metabolic_process	9783	60	0.58926	ACAN;ADAMTS18;ADGRG3;ALDH1A2;C3;C3H1orf68;CACNB4;CCL5;CD244;CD4;CDH2;CHAC1;CHRNA7;CSDC2;CUX2;CXCL9;DNAJC6;DUSP14;F2R;FCER2;FGF21;HK3;HPSE2;IGF2BP3;IKZF3;IRF8;LOC102169889;LOC102170238;LOC102174398;LOC102174824;LOC102175889;LOC102178853;LOC102182474;LOC102185708;LOC102187255;LOC102190983;LOC102191099;LOC102191806;LOC108633275;LOC108636028;LRRC15;LYG2;NEU2;NOX5;NRG2;OTUB2;P2RX1;P2RY13;PDCD1LG2;PLEK…
1851	GO:0031324	negative_regulation_of_cellular_metabolic_process	2164	13	0.59138	C3;CCL5;CHAC1;CUX2;DUSP14;IGF2BP3;LOC102174398;LOC108633275;LRRC15;P2RY13;PDCD1LG2;PLEK;STAP1
1852	GO:0007187	G-protein_coupled_receptor_signaling_pathway,_coupled_to_cyclic_nucleotide_secon...	144	1	0.59282	P2RY12
1853	GO:0010256	endomembrane_system_organization	493	3	0.59285	CDH2;LRRC15;TSPAN33
1854	GO:0044092	negative_regulation_of_molecular_function	1002	6	0.59318	ADGRG3;C3;DUSP14;LOC108633275;LRRC15;P2RY13
1855	GO:0044238	primary_metabolic_process	9310	57	0.59322	ADAMTS18;ADGRG3;ALDH1A2;C3;C3H1orf68;CACNB4;CCL5;CD244;CD4;CDH2;CHAC1;CHRNA7;CSDC2;CUX2;CXCL9;DNAJC6;DUSP14;F2R;FGF21;HK3;HPSE2;IGF2BP3;IKZF3;IRF8;LOC102169889;LOC102170238;LOC102174398;LOC102174824;LOC102175889;LOC102178853;LOC102182474;LOC102185708;LOC102187255;LOC102190983;LOC102191099;LOC102191806;LOC108633275;LOC108636028;LRRC15;NEU2;NOX5;NRG2;OTUB2;P2RX1;P2RY13;PDCD1LG2;PLEK;PRG4;RAC2;SLC27…
1856	GO:0000302	response_to_reactive_oxygen_species	145	1	0.59536	UCP2
1857	GO:0009746	response_to_hexose	145	1	0.59536	UCP2
1858	GO:1901566	organonitrogen_compound_biosynthetic_process	1342	8	0.59758	CHAC1;IGF2BP3;LOC102174398;LOC102190983;NOX5;P2RX1;P2RY13;UCP2
1859	GO:0007601	visual_perception	146	1	0.59789	CACNB4
1860	GO:0034284	response_to_monosaccharide	146	1	0.59789	UCP2
1861	GO:0043409	negative_regulation_of_MAPK_cascade	146	1	0.59789	DUSP14
1862	GO:0060271	cilium_morphogenesis	146	1	0.59789	SPAG17
1863	GO:0030308	negative_regulation_of_cell_growth	147	1	0.6004	GNG4
1864	GO:0050657	nucleic_acid_transport	147	1	0.6004	IGF2BP3
1865	GO:0050658	RNA_transport	147	1	0.6004	IGF2BP3
1866	GO:0051236	establishment_of_RNA_localization	147	1	0.6004	IGF2BP3
1867	GO:0034504	protein_localization_to_nucleus	325	2	0.60099	F2R;LOC108633275
1868	GO:0006626	protein_targeting_to_mitochondrion	148	1	0.6029	RAC2
1869	GO:0031669	cellular_response_to_nutrient_levels	148	1	0.6029	UCP2
1870	GO:0006417	regulation_of_translation	327	2	0.60435	IGF2BP3;LOC102174398
1871	GO:1901652	response_to_peptide	327	2	0.60435	GNG4;UCP2
1872	GO:0019827	stem_cell_population_maintenance	149	1	0.60538	CDH2
1873	GO:0035303	regulation_of_dephosphorylation	149	1	0.60538	PLEK
1874	GO:0035108	limb_morphogenesis	150	1	0.60785	ALDH1A2
1875	GO:0035107	appendage_morphogenesis	151	1	0.6103	ALDH1A2
1876	GO:0043902	positive_regulation_of_multi-organism_process	151	1	0.6103	FCER2
1877	GO:0098727	maintenance_of_cell_number	151	1	0.6103	CDH2
1878	GO:0050953	sensory_perception_of_light_stimulus	152	1	0.61273	CACNB4
1879	GO:0070646	protein_modification_by_small_protein_removal	153	1	0.61515	OTUB2
1880	GO:1903829	positive_regulation_of_cellular_protein_localization	334	2	0.61593	LOC108633275;RAC2
1881	GO:0072657	protein_localization_to_membrane	510	3	0.61598	CDH2;LRRC15;TSPAN33
1882	GO:0019538	protein_metabolic_process	5157	31	0.61625	ADAMTS18;C3;C3H1orf68;CCL5;CD4;CDH2;CHAC1;CHRNA7;DNAJC6;DUSP14;F2R;FGF21;IGF2BP3;LOC102169889;LOC102174398;LOC102175889;LOC102182474;LOC102190983;LOC108633275;LOC108636028;LRRC15;NOX5;NRG2;OTUB2;P2RX1;PDCD1LG2;RAC2;STAP1;TNFRSF11B;TSPAN33;UCP2
1883	GO:0001654	eye_development	335	2	0.61757	ADAMTS18;ALDH1A2
1884	GO:0098660	inorganic_ion_transmembrane_transport	686	4	0.61906	CACNB4;CXCL9;F2R;KCNS3
1885	GO:0009100	glycoprotein_metabolic_process	336	2	0.6192	ACAN;LOC102190983
1886	GO:0006352	DNA-templated_transcription,_initiation	156	1	0.62233	IRF8
1887	GO:0042306	regulation_of_protein_import_into_nucleus	156	1	0.62233	LOC108633275
1888	GO:0008361	regulation_of_cell_size	157	1	0.62469	PLEK
1889	GO:0009636	response_to_toxic_substance	157	1	0.62469	CCL5
1890	GO:0010810	regulation_of_cell-substrate_adhesion	157	1	0.62469	RAC2
1891	GO:0010822	positive_regulation_of_mitochondrion_organization	157	1	0.62469	RAC2
1892	GO:0010927	cellular_component_assembly_involved_in_morphogenesis	157	1	0.62469	SPAG17
1893	GO:0009612	response_to_mechanical_stimulus	158	1	0.62704	LOC108633275
1894	GO:0032271	regulation_of_protein_polymerization	158	1	0.62704	C10H15orf62
1895	GO:0009566	fertilization	159	1	0.62937	DNALI1
1896	GO:0016331	morphogenesis_of_embryonic_epithelium	159	1	0.62937	ALDH1A2
1897	GO:0044085	cellular_component_biogenesis	2387	14	0.63021	C10H15orf62;CCL5;CDH2;CUX2;IRF8;KCNS3;LOC102174398;LOC102190983;P2RY12;PLEK;RAC2;SNRPE;SPAG17;STAP1
1898	GO:0007610	behavior	521	3	0.63047	CACNB4;CHRNA7;CUX2
1899	GO:0000902	cell_morphogenesis	1041	6	0.63084	C10H15orf62;CUX2;EFNA2;LOC102175889;SPAG17;TNN
1900	GO:0030178	negative_regulation_of_Wnt_signaling_pathway	160	1	0.63169	CDH2
1901	GO:1904589	regulation_of_protein_import	160	1	0.63169	LOC108633275
1902	GO:0051960	regulation_of_nervous_system_development	698	4	0.63277	CDH2;CUX2;P2RY12;STAP1
1903	GO:0002758	innate_immune_response-activating_signal_transduction	161	1	0.63399	RSAD2
1904	GO:1902580	single-organism_cellular_localization	1048	6	0.63738	CDH2;F2R;LOC108633275;LRRC15;RAC2;TSPAN33
1905	GO:0048738	cardiac_muscle_tissue_development	163	1	0.63855	ALDH1A2
1906	GO:0009743	response_to_carbohydrate	164	1	0.64081	UCP2
1907	GO:0021915	neural_tube_development	164	1	0.64081	ALDH1A2
1908	GO:0031668	cellular_response_to_extracellular_stimulus	164	1	0.64081	UCP2
1909	GO:0034248	regulation_of_cellular_amide_metabolic_process	350	2	0.64146	IGF2BP3;LOC102174398
1910	GO:0071495	cellular_response_to_endogenous_stimulus	1053	6	0.64202	CCL5;FGF21;GNG4;LOC102175889;P2RY12;UCP2
1911	GO:0033157	regulation_of_intracellular_protein_transport	351	2	0.64301	LOC108633275;RAC2
1912	GO:0017157	regulation_of_exocytosis	166	1	0.64529	RAC2
1913	GO:0032869	cellular_response_to_insulin_stimulus	166	1	0.64529	UCP2
1914	GO:0008152	metabolic_process	10380	63	0.64598	ACAN;ADAMTS18;ADGRG3;ALDH1A2;C3;C3H1orf68;CACNB4;CCL5;CD244;CD4;CDH2;CHAC1;CHRNA7;CSDC2;CUX2;CXCL9;DNAJC6;DUSP14;F2R;FCER2;FGF21;HK3;HPSE2;IGF2BP3;IKZF3;IRF8;LOC102169889;LOC102170238;LOC102172204;LOC102174398;LOC102174824;LOC102175889;LOC102176870;LOC102178853;LOC102181858;LOC102182474;LOC102185708;LOC102187255;LOC102190983;LOC102191099;LOC102191806;LOC108633275;LOC108636028;LRRC15;LYG2;NEU2;NOX…
1915	GO:0002218	activation_of_innate_immune_response	167	1	0.64751	RSAD2
1916	GO:0007160	cell-matrix_adhesion	167	1	0.64751	TNN
1917	GO:0006403	RNA_localization	168	1	0.64972	IGF2BP3
1918	GO:0098742	cell-cell_adhesion_via_plasma-membrane_adhesion_molecules	168	1	0.64972	CDH2
1919	GO:0010001	glial_cell_differentiation	169	1	0.65191	CDH2
1920	GO:0032412	regulation_of_ion_transmembrane_transporter_activity	169	1	0.65191	CACNB4
1921	GO:0060173	limb_development	169	1	0.65191	ALDH1A2
1922	GO:0048667	cell_morphogenesis_involved_in_neuron_differentiation	538	3	0.65213	CUX2;EFNA2;TNN
1923	GO:0006518	peptide_metabolic_process	891	5	0.65257	CHAC1;IGF2BP3;LOC102174398;NOX5;UCP2
1924	GO:0048736	appendage_development	170	1	0.65409	ALDH1A2
1925	GO:0044267	cellular_protein_metabolic_process	4581	27	0.6557	C3;C3H1orf68;CCL5;CD4;CDH2;CHAC1;CHRNA7;DNAJC6;DUSP14;F2R;FGF21;IGF2BP3;LOC102169889;LOC102174398;LOC102175889;LOC102190983;LOC108633275;LRRC15;NOX5;NRG2;OTUB2;P2RX1;PDCD1LG2;RAC2;STAP1;TNFRSF11B;UCP2
1926	GO:0060284	regulation_of_cell_development	719	4	0.65601	CDH2;CUX2;P2RY12;STAP1
1927	GO:0002573	myeloid_leukocyte_differentiation	171	1	0.65625	EFNA2
1928	GO:0006006	glucose_metabolic_process	171	1	0.65625	LOC102190983
1929	GO:0071804	cellular_potassium_ion_transport	171	1	0.65625	KCNS3
1930	GO:0071805	potassium_ion_transmembrane_transport	171	1	0.65625	KCNS3
1931	GO:0030324	lung_development	172	1	0.6584	ALDH1A2
1932	GO:0048863	stem_cell_differentiation	172	1	0.6584	ALDH1A2
1933	GO:0051216	cartilage_development	172	1	0.6584	ACAN
1934	GO:0065003	macromolecular_complex_assembly	1416	8	0.65892	C10H15orf62;CCL5;IRF8;KCNS3;LOC102174398;LOC102190983;PLEK;SNRPE
1935	GO:0048858	cell_projection_morphogenesis	722	4	0.65925	CUX2;EFNA2;SPAG17;TNN
1936	GO:0071363	cellular_response_to_growth_factor_stimulus	546	3	0.66201	CCL5;FGF21;LOC102175889
1937	GO:0022898	regulation_of_transmembrane_transporter_activity	174	1	0.66267	CACNB4
1938	GO:0030323	respiratory_tube_development	176	1	0.66688	ALDH1A2
1939	GO:0006820	anion_transport	369	2	0.67003	CACNB4;SLC27A6
1940	GO:0019083	viral_transcription	178	1	0.67103	CCL5
1941	GO:0072655	establishment_of_protein_localization_to_mitochondrion	178	1	0.67103	RAC2
1942	GO:0001933	negative_regulation_of_protein_phosphorylation	371	2	0.67293	DUSP14;LRRC15
1943	GO:0015931	nucleobase-containing_compound_transport	181	1	0.67717	IGF2BP3
1944	GO:0046034	ATP_metabolic_process	181	1	0.67717	HK3
1945	GO:0070585	protein_localization_to_mitochondrion	181	1	0.67717	RAC2
1946	GO:0097190	apoptotic_signaling_pathway	560	3	0.67882	CHAC1;LCN2;TNFRSF11B
1947	GO:0070848	response_to_growth_factor	562	3	0.68117	CCL5;FGF21;LOC102175889
1948	GO:0032990	cell_part_morphogenesis	743	4	0.68136	CUX2;EFNA2;SPAG17;TNN
1949	GO:0048812	neuron_projection_morphogenesis	565	3	0.68468	CUX2;EFNA2;TNN
1950	GO:0016358	dendrite_development	185	1	0.68519	CUX2
1951	GO:0019080	viral_gene_expression	185	1	0.68519	CCL5
1952	GO:0009892	negative_regulation_of_metabolic_process	2308	13	0.68699	C3;CCL5;CHAC1;CUX2;DUSP14;IGF2BP3;LOC102174398;LOC108633275;LRRC15;P2RY13;PDCD1LG2;PLEK;STAP1
1953	GO:0032409	regulation_of_transporter_activity	186	1	0.68716	CACNB4
1954	GO:0006508	proteolysis	1630	9	0.69059	ADAMTS18;C3;CHAC1;F2R;LOC102182474;LOC108633275;LOC108636028;OTUB2;P2RX1
1955	GO:0008406	gonad_development	188	1	0.69106	LOC102174398
1956	GO:1900180	regulation_of_protein_localization_to_nucleus	188	1	0.69106	LOC108633275
1957	GO:0061138	morphogenesis_of_a_branching_epithelium	190	1	0.69492	RSPO3
1958	GO:0045137	development_of_primary_sexual_characteristics	191	1	0.69683	LOC102174398
1959	GO:0006412	translation	759	4	0.69754	IGF2BP3;LOC102174398;NOX5;UCP2
1960	GO:0032989	cellular_component_morphogenesis	1119	6	0.69991	C10H15orf62;CUX2;EFNA2;LOC102175889;SPAG17;TNN
1961	GO:0006813	potassium_ion_transport	193	1	0.70062	KCNS3
1962	GO:0048608	reproductive_structure_development	392	2	0.70216	LOC102174398;RSPO3
1963	GO:1903362	regulation_of_cellular_protein_catabolic_process	194	1	0.7025	PDCD1LG2
1964	GO:0051346	negative_regulation_of_hydrolase_activity	393	2	0.7035	C3;LOC108633275
1965	GO:0048762	mesenchymal_cell_differentiation	196	1	0.70621	ALDH1A2
1966	GO:0061458	reproductive_system_development	396	2	0.70748	LOC102174398;RSPO3
1967	GO:0060541	respiratory_system_development	198	1	0.70989	ALDH1A2
1968	GO:0022414	reproductive_process	1132	6	0.71056	CHRNA7;DNALI1;LOC102174398;P2RX1;RSPO3;UCP2
1969	GO:0000003	reproduction	1134	6	0.71217	CHRNA7;DNALI1;LOC102174398;P2RX1;RSPO3;UCP2
1970	GO:0010976	positive_regulation_of_neuron_projection_development	200	1	0.71351	CUX2
1971	GO:0046822	regulation_of_nucleocytoplasmic_transport	200	1	0.71351	LOC108633275
1972	GO:0044033	multi-organism_metabolic_process	201	1	0.71531	CCL5
1973	GO:0051093	negative_regulation_of_developmental_process	778	4	0.71599	GPR4;LOC102175889;STAP1;TNFRSF11B
1974	GO:0002064	epithelial_cell_development	203	1	0.71887	GPR4
1975	GO:0009205	purine_ribonucleoside_triphosphate_metabolic_process	203	1	0.71887	HK3
1976	GO:0045089	positive_regulation_of_innate_immune_response	203	1	0.71887	RSAD2
1977	GO:0060255	regulation_of_macromolecule_metabolic_process	5210	30	0.71969	ADGRG3;ALDH1A2;C3;CCL5;CD4;CDH2;CHAC1;CHRNA7;CSDC2;CUX2;DUSP14;F2R;FCER2;FGF21;IGF2BP3;IKZF3;IRF8;LOC102174398;LOC102174824;LOC102175889;LOC102187255;LOC102190983;LOC108633275;LRRC15;P2RX1;PDCD1LG2;RAC2;STAP1;TNFRSF11B;TNFSF8
1978	GO:0006397	mRNA_processing	406	2	0.72043	CSDC2;SNRPE
1979	GO:0001763	morphogenesis_of_a_branching_structure	204	1	0.72063	RSPO3
1980	GO:0019318	hexose_metabolic_process	204	1	0.72063	LOC102190983
1981	GO:0032868	response_to_insulin	204	1	0.72063	UCP2
1982	GO:0072593	reactive_oxygen_species_metabolic_process	204	1	0.72063	NOX5
1983	GO:1902105	regulation_of_leukocyte_differentiation	205	1	0.72238	IKZF3
1984	GO:0016055	Wnt_signaling_pathway	409	2	0.72422	CDH2;RSPO3
1985	GO:0198738	cell-cell_signaling_by_wnt	410	2	0.72548	CDH2;RSPO3
1986	GO:0009952	anterior/posterior_pattern_specification	207	1	0.72585	ALDH1A2
1987	GO:0010821	regulation_of_mitochondrion_organization	207	1	0.72585	RAC2
1988	GO:0007018	microtubule-based_movement	208	1	0.72757	SPAG17
1989	GO:0043543	protein_acylation	208	1	0.72757	LOC102190983
1990	GO:0007626	locomotory_behavior	209	1	0.72928	CACNB4
1991	GO:0009199	ribonucleoside_triphosphate_metabolic_process	209	1	0.72928	HK3
1992	GO:0051648	vesicle_localization	209	1	0.72928	CDH2
1993	GO:2000027	regulation_of_organ_morphogenesis	210	1	0.73098	TNFRSF11B
1994	GO:0010608	posttranscriptional_regulation_of_gene_expression	415	2	0.73168	IGF2BP3;LOC102174398
1995	GO:0009144	purine_nucleoside_triphosphate_metabolic_process	211	1	0.73267	HK3
1996	GO:0005996	monosaccharide_metabolic_process	212	1	0.73434	LOC102190983
1997	GO:0022618	ribonucleoprotein_complex_assembly	216	1	0.74095	SNRPE
1998	GO:0048568	embryonic_organ_development	424	2	0.74254	ALDH1A2;RSPO3
[truncated: 862 more rows]

## Sheet: GO mRNA DOWN
List of GO enrichment analysis of differentially expressed mRNAs
BP	GO.ID	Term	Annotated	Significant	PValue	ann.genes
1	GO:0070208	protein_heterotrimerization	15	4	6e-06	ADIPOQ;C1QTNF6;COL1A1;COL1A2
2	GO:0030199	collagen_fibril_organization	36	5	1.2e-05	COL1A1;COL1A2;LMX1B;LOC102187872;SERPINF2
3	GO:0032964	collagen_biosynthetic_process	27	4	7.1e-05	ADAMTS3;COL1A1;LOC102187872;SERPINF2
4	GO:0070206	protein_trimerization	35	4	0.0002	ADIPOQ;C1QTNF6;COL1A1;COL1A2
5	GO:0072244	metanephric_glomerular_epithelium_development	3	2	0.00021	ADIPOQ;NPHS2
6	GO:0072248	metanephric_glomerular_visceral_epithelial_cell_differentiation	3	2	0.00021	ADIPOQ;NPHS2
7	GO:0072249	metanephric_glomerular_visceral_epithelial_cell_development	3	2	0.00021	ADIPOQ;NPHS2
8	GO:0072312	metanephric_glomerular_epithelial_cell_differentiation	3	2	0.00021	ADIPOQ;NPHS2
9	GO:0072313	metanephric_glomerular_epithelial_cell_development	3	2	0.00021	ADIPOQ;NPHS2
10	GO:0044707	single-multicellular_organism_process	5225	64	0.00021	ACKR1;ADAMTS3;ADIPOQ;ADRA2A;ANK1;ATP2B2;AZGP1;CCDC80;CCL24;CD248;CDO1;CHGA;CNTN2;COL1A1;COL1A2;COL8A1;CXCL13;DAGLA;DMRT2;DMRTA1;EPPK1;HGF;KCP;KERA;KRT4;LMX1B;LOC102168874;LOC102171917;LOC102172205;LOC102174478;LOC102183132;LOC102184041;LOC102187872;LOC106503399;LOC106504024;LOC108636990;MYOCD;NNAT;NPHS2;NR5A2;NRK;NYAP1;OGN;OLFM1;PCDH10;PGLYRP1;PKD1;RCN1;SELP;SERPINF1;SERPINF2;SFRP4;SIX4;SIX5;SLC1…
11	GO:0071878	negative_regulation_of_adrenergic_receptor_signaling_pathway	4	2	0.00041	ADRA2A;ATP2B2
12	GO:2001015	negative_regulation_of_skeletal_muscle_cell_differentiation	4	2	0.00041	MYOCD;SIX4
13	GO:0031668	cellular_response_to_extracellular_stimulus	164	7	0.00046	AOC1;KIAA1324;MYOCD;RRAGD;SLC1A2;SREBF1;UCN3
14	GO:0071496	cellular_response_to_external_stimulus	220	8	0.00054	AOC1;COL1A1;KIAA1324;MYOCD;RRAGD;SLC1A2;SREBF1;UCN3
15	GO:0043200	response_to_amino_acid	81	5	0.00059	CDO1;COL1A1;COL1A2;RRAGD;SLC1A2
16	GO:0061055	myotome_development	5	2	0.00069	DMRT2;SIX4
17	GO:2000169	regulation_of_peptidyl-cysteine_S-nitrosylation	5	2	0.00069	ATP2B2;LOC102171917
18	GO:0032963	collagen_metabolic_process	52	4	0.00094	ADAMTS3;COL1A1;LOC102187872;SERPINF2
19	GO:0044259	multicellular_organismal_macromolecule_metabolic_process	53	4	0.00101	ADAMTS3;COL1A1;LOC102187872;SERPINF2
20	GO:2000481	positive_regulation_of_cAMP-dependent_protein_kinase_activity	6	2	0.00102	ADIPOQ;ATP2B2
21	GO:0072243	metanephric_nephron_epithelium_development	24	3	0.00102	ADIPOQ;NPHS2;PKD1
22	GO:0072207	metanephric_epithelium_development	27	3	0.00145	ADIPOQ;NPHS2;PKD1
23	GO:0046395	carboxylic_acid_catabolic_process	153	6	0.00183	ABCD2;ADIPOQ;ATP2B2;CDO1;LOC102182692;LOC108634030
24	GO:0043589	skin_morphogenesis	8	2	0.00189	COL1A1;COL1A2
25	GO:0009063	cellular_amino_acid_catabolic_process	63	4	0.00192	ATP2B2;CDO1;LOC102182692;LOC108634030
26	GO:0007275	multicellular_organism_development	4313	52	0.00192	ADIPOQ;ANK1;ATP2B2;CCDC80;CCL24;CD248;CDO1;CHGA;CNTN2;COL1A1;COL1A2;COL8A1;CXCL13;DAGLA;DMRT2;DMRTA1;EPPK1;HGF;KCP;KERA;KRT4;LMX1B;LOC102168874;LOC102171917;LOC102183132;LOC102187872;LOC106504024;LOC108636990;MYOCD;NNAT;NPHS2;NR5A2;NRK;NYAP1;OGN;OLFM1;PCDH10;PGLYRP1;PKD1;RCN1;SERPINF1;SERPINF2;SFRP4;SIX4;SIX5;SLC1A2;SLIT1;SPDEF;TCAP;TLL1;TNFRSF18;TNFSF13
27	GO:0048731	system_development	3901	48	0.00206	ADIPOQ;ANK1;ATP2B2;CCDC80;CCL24;CD248;CDO1;CHGA;CNTN2;COL1A1;COL1A2;COL8A1;CXCL13;DAGLA;DMRT2;DMRTA1;HGF;KCP;KERA;LMX1B;LOC102168874;LOC102171917;LOC102183132;LOC102187872;LOC106504024;LOC108636990;MYOCD;NNAT;NPHS2;NR5A2;NRK;NYAP1;OGN;OLFM1;PCDH10;PGLYRP1;PKD1;RCN1;SERPINF1;SERPINF2;SIX4;SIX5;SLC1A2;SLIT1;SPDEF;TCAP;TLL1;TNFSF13
28	GO:0044236	multicellular_organism_metabolic_process	66	4	0.00228	ADAMTS3;COL1A1;LOC102187872;SERPINF2
29	GO:0030198	extracellular_matrix_organization	216	7	0.0023	CCDC80;COL1A1;COL1A2;LMX1B;LOC102187872;SERPINF2;TLL1
30	GO:0043062	extracellular_structure_organization	217	7	0.00236	CCDC80;COL1A1;COL1A2;LMX1B;LOC102187872;SERPINF2;TLL1
31	GO:0071877	regulation_of_adrenergic_receptor_signaling_pathway	9	2	0.00241	ADRA2A;ATP2B2
32	GO:0072015	glomerular_visceral_epithelial_cell_development	9	2	0.00241	ADIPOQ;NPHS2
33	GO:0046676	negative_regulation_of_insulin_secretion	33	3	0.00261	ADRA2A;CHGA;SREBF1
34	GO:0006954	inflammatory_response	487	11	0.00266	ACKR1;ADIPOQ;CCL24;CXCL13;HGF;LOC102172711;LOC106503399;PGLYRP1;SELP;SERPINF2;TNFRSF18
35	GO:0051291	protein_heterooligomerization	69	4	0.00268	ADIPOQ;C1QTNF6;COL1A1;COL1A2
36	GO:0032102	negative_regulation_of_response_to_external_stimulus	224	7	0.00282	ADIPOQ;CXCL13;EPPK1;HGF;LOC102168874;PGLYRP1;SERPINF2
37	GO:0016054	organic_acid_catabolic_process	167	6	0.00284	ABCD2;ADIPOQ;ATP2B2;CDO1;LOC102182692;LOC108634030
38	GO:0009605	response_to_external_stimulus	1855	27	0.0029	ADIPOQ;AOC1;ATP2B2;CCL24;CHGA;CNTN2;COL1A1;CXCL13;EPPK1;HGF;KIAA1324;LOC102168874;LOC106503399;MATN4;MYOCD;OGN;PGLYRP1;PKD1;RRAGD;SELP;SERPINF2;SLC1A2;SLIT1;SREBF1;TCAP;TNFRSF18;UCN3
39	GO:0035385	Roundabout_signaling_pathway	10	2	0.003	OGN;SLIT1
40	GO:0072310	glomerular_epithelial_cell_development	10	2	0.003	ADIPOQ;NPHS2
41	GO:0051241	negative_regulation_of_multicellular_organismal_process	895	16	0.00338	ADIPOQ;ATP2B2;CHGA;CNTN2;CXCL13;EPPK1;HGF;LOC102184041;LOC102187872;LOC108636990;MYOCD;PGLYRP1;SERPINF1;SERPINF2;SIX4;SLIT1
42	GO:0045995	regulation_of_embryonic_development	120	5	0.00339	ADIPOQ;DMRT2;LOC102187872;NRK;SIX4
43	GO:0021826	substrate-independent_telencephalic_tangential_migration	11	2	0.00365	CNTN2;SLIT1
44	GO:0021843	substrate-independent_telencephalic_tangential_interneuron_migration	11	2	0.00365	CNTN2;SLIT1
45	GO:0071605	monocyte_chemotactic_protein-1_production	11	2	0.00365	ADIPOQ;LOC102184041
46	GO:0071637	regulation_of_monocyte_chemotactic_protein-1_production	11	2	0.00365	ADIPOQ;LOC102184041
47	GO:0018119	peptidyl-cysteine_S-nitrosylation	12	2	0.00435	ATP2B2;LOC102171917
48	GO:0033623	regulation_of_integrin_activation	12	2	0.00435	CXCL13;SELP
49	GO:0090303	positive_regulation_of_wound_healing	40	3	0.00453	ADRA2A;SELP;SERPINF2
50	GO:0048870	cell_motility	1186	19	0.00474	ADIPOQ;ADRA2A;ATP2B2;CCDC80;CCL24;CD248;CHGA;CNTN2;COL1A1;CXCL13;EPPK1;HGF;LMX1B;LOC102168874;LOC102187872;SELP;SIX4;SLIT1;TNFRSF18
51	GO:0051674	localization_of_cell	1186	19	0.00474	ADIPOQ;ADRA2A;ATP2B2;CCDC80;CCL24;CD248;CHGA;CNTN2;COL1A1;CXCL13;EPPK1;HGF;LMX1B;LOC102168874;LOC102187872;SELP;SIX4;SLIT1;TNFRSF18
52	GO:0072210	metanephric_nephron_development	41	3	0.00486	ADIPOQ;NPHS2;PKD1
53	GO:0015865	purine_nucleotide_transport	13	2	0.00512	ABCC11;GJB1
54	GO:0017014	protein_nitrosylation	13	2	0.00512	ATP2B2;LOC102171917
55	GO:0048642	negative_regulation_of_skeletal_muscle_tissue_development	13	2	0.00512	MYOCD;SIX4
56	GO:0050982	detection_of_mechanical_stimulus	42	3	0.0052	ATP2B2;PKD1;TCAP
57	GO:0002685	regulation_of_leukocyte_migration	133	5	0.00524	CCL24;CXCL13;LOC102168874;SELP;TNFRSF18
58	GO:0048518	positive_regulation_of_biological_process	4745	54	0.00566	ABCD2;ADAMTS3;ADIPOQ;ADRA2A;ANK1;ATP2B2;CCDC80;CCL24;CD248;CHGA;CNTN2;COL1A1;COL8A1;CREB3L4;CXCL13;DMRT2;EGFL7;EPPK1;FBLN2;GRIA4;HGF;KCP;KIAA1324;LMX1B;LOC102168874;LOC102171917;LOC102172205;LOC102172711;LOC106503399;LOC106504024;LOC108636990;LOC108637766;MYOCD;NACC2;NNAT;NR5A2;NRK;OLFM1;PGLYRP1;PKD1;RILP;RRAGD;SELP;SERPINF1;SERPINF2;SFRP4;SIX4;SIX5;SLC1A2;SLC35D3;SPDEF;SREBF1;TNFRSF18;TNFSF13
59	GO:0001656	metanephros_development	86	4	0.0059	ADIPOQ;NPHS2;PKD1;SIX4
60	GO:0090278	negative_regulation_of_peptide_hormone_secretion	44	3	0.00593	ADRA2A;CHGA;SREBF1
61	GO:0061318	renal_filtration_cell_differentiation	14	2	0.00594	ADIPOQ;NPHS2
62	GO:0072112	glomerular_visceral_epithelial_cell_differentiation	14	2	0.00594	ADIPOQ;NPHS2
63	GO:0035987	endodermal_cell_differentiation	45	3	0.00632	COL8A1;LOC102187872;LOC108636990
64	GO:0002792	negative_regulation_of_peptide_secretion	46	3	0.00672	ADRA2A;CHGA;SREBF1
65	GO:0098657	import_into_cell	46	3	0.00672	ATP2B2;LOC102172205;SLC6A2
66	GO:0072311	glomerular_epithelial_cell_differentiation	15	2	0.00681	ADIPOQ;NPHS2
67	GO:0002687	positive_regulation_of_leukocyte_migration	90	4	0.00691	CCL24;CXCL13;SELP;TNFRSF18
68	GO:1903036	positive_regulation_of_response_to_wounding	47	3	0.00713	ADRA2A;SELP;SERPINF2
69	GO:0001654	eye_development	335	8	0.00728	ATP2B2;COL8A1;KERA;LMX1B;LOC102183132;LOC102187872;RCN1;SIX5
70	GO:0072010	glomerular_epithelium_development	16	2	0.00774	ADIPOQ;NPHS2
71	GO:0072224	metanephric_glomerulus_development	16	2	0.00774	ADIPOQ;NPHS2
72	GO:2001237	negative_regulation_of_extrinsic_apoptotic_signaling_pathway	93	4	0.00775	HGF;KIAA1324;LOC102184041;LOC106504024
73	GO:0008643	carbohydrate_transport	148	5	0.00817	ADIPOQ;AQP8;SLC1A2;SLC2A9;SLC35D3
74	GO:0031669	cellular_response_to_nutrient_levels	148	5	0.00817	AOC1;KIAA1324;RRAGD;SREBF1;UCN3
75	GO:0048513	animal_organ_development	2908	36	0.00831	ADIPOQ;ANK1;ATP2B2;CD248;CDO1;CNTN2;COL1A1;COL1A2;COL8A1;CXCL13;DMRTA1;HGF;KCP;KERA;LMX1B;LOC102171917;LOC102183132;LOC102187872;LOC106504024;LOC108636990;MYOCD;NNAT;NPHS2;NR5A2;NRK;OLFM1;PGLYRP1;PKD1;RCN1;SERPINF1;SIX4;SIX5;SLC1A2;SLIT1;SPDEF;TCAP
76	GO:0002518	lymphocyte_chemotaxis_across_high_endothelial_venule	1	1	0.00838	CXCL13
77	GO:0014859	negative_regulation_of_skeletal_muscle_cell_proliferation	1	1	0.00838	SIX5
78	GO:0019450	L-cysteine_catabolic_process_to_pyruvate	1	1	0.00838	CDO1
79	GO:0019451	L-cysteine_catabolic_process_to_pyruvate,_using_cysteine_dioxygenase	1	1	0.00838	CDO1
80	GO:0019452	L-cysteine_catabolic_process_to_taurine	1	1	0.00838	CDO1
81	GO:0021834	chemorepulsion_involved_in_embryonic_olfactory_bulb_interneuron_precursor_migrat...	1	1	0.00838	SLIT1
82	GO:0035769	B_cell_chemotaxis_across_high_endothelial_venule	1	1	0.00838	CXCL13
83	GO:0035874	cellular_response_to_copper_ion_starvation	1	1	0.00838	AOC1
84	GO:0042412	taurine_biosynthetic_process	1	1	0.00838	CDO1
85	GO:0045299	otolith_mineralization	1	1	0.00838	ATP2B2
86	GO:0051548	negative_regulation_of_keratinocyte_migration	1	1	0.00838	EPPK1
87	GO:0060720	spongiotrophoblast_cell_proliferation	1	1	0.00838	NRK
88	GO:0060721	regulation_of_spongiotrophoblast_cell_proliferation	1	1	0.00838	NRK
89	GO:0060722	cell_proliferation_involved_in_embryonic_placenta_development	1	1	0.00838	NRK
90	GO:0060723	regulation_of_cell_proliferation_involved_in_embryonic_placenta_development	1	1	0.00838	NRK
91	GO:0070994	detection_of_oxidative_stress	1	1	0.00838	ADIPOQ
92	GO:0071206	establishment_of_protein_localization_to_juxtaparanode_region_of_axon	1	1	0.00838	CNTN2
93	GO:0071881	adenylate_cyclase-inhibiting_adrenergic_receptor_signaling_pathway	1	1	0.00838	ADRA2A
94	GO:0071882	phospholipase_C-activating_adrenergic_receptor_signaling_pathway	1	1	0.00838	ADRA2A
95	GO:0072287	metanephric_distal_tubule_morphogenesis	1	1	0.00838	PKD1
96	GO:0097184	response_to_azide	1	1	0.00838	AOC1
97	GO:0097185	cellular_response_to_azide	1	1	0.00838	AOC1
98	GO:1900239	regulation_of_phenotypic_switching	1	1	0.00838	MYOCD
99	GO:1900477	negative_regulation_of_G1/S_transition_of_mitotic_cell_cycle_by_negative_regulat...	1	1	0.00838	NACC2
100	GO:1902723	negative_regulation_of_skeletal_muscle_satellite_cell_proliferation	1	1	0.00838	SIX5
101	GO:1902725	negative_regulation_of_satellite_cell_differentiation	1	1	0.00838	SIX4
102	GO:1903597	negative_regulation_of_gap_junction_assembly	1	1	0.00838	LOC102171917
103	GO:1904848	negative_regulation_of_cell_chemotaxis_to_fibroblast_growth_factor	1	1	0.00838	CXCL13
104	GO:1905041	regulation_of_epithelium_regeneration	1	1	0.00838	EPPK1
105	GO:1990399	epithelium_regeneration	1	1	0.00838	EPPK1
106	GO:2000119	negative_regulation_of_sodium-dependent_phosphate_transport	1	1	0.00838	SFRP4
107	GO:2000170	positive_regulation_of_peptidyl-cysteine_S-nitrosylation	1	1	0.00838	LOC102171917
108	GO:2000287	positive_regulation_of_myotome_development	1	1	0.00838	DMRT2
109	GO:2000477	regulation_of_metanephric_glomerular_visceral_epithelial_cell_development	1	1	0.00838	ADIPOQ
110	GO:2000478	positive_regulation_of_metanephric_glomerular_visceral_epithelial_cell_developme...	1	1	0.00838	ADIPOQ
111	GO:2000534	positive_regulation_of_renal_albumin_absorption	1	1	0.00838	ADIPOQ
112	GO:2000545	negative_regulation_of_endothelial_cell_chemotaxis_to_fibroblast_growth_factor	1	1	0.00838	CXCL13
113	GO:2000590	negative_regulation_of_metanephric_mesenchymal_cell_migration	1	1	0.00838	ADIPOQ
114	GO:0090066	regulation_of_anatomical_structure_size	417	9	0.00854	ADRA2A;AQP8;ATP2B2;CCL24;CNTN2;OLFM1;RILP;SERPINF2;SLC12A7
115	GO:2000479	regulation_of_cAMP-dependent_protein_kinase_activity	17	2	0.00873	ADIPOQ;ATP2B2
116	GO:2001014	regulation_of_skeletal_muscle_cell_differentiation	17	2	0.00873	MYOCD;SIX4
117	GO:0001101	response_to_acid_chemical	211	6	0.00874	ATP2B2;CDO1;COL1A1;COL1A2;RRAGD;SLC1A2
118	GO:0065008	regulation_of_biological_quality	3026	37	0.009	ADIPOQ;ADRA2A;ANK1;AQP8;ATP2B2;AZGP1;CCL24;CDO1;CHGA;CNTN2;COL1A2;CP;CXCL13;DAGLA;DIO1;GRIA4;LOC102168874;LOC102171917;LOC102172205;LOC106504024;NNAT;NR5A2;OLFM1;PGLYRP1;PKD1;POPDC3;RILP;SELP;SERPINF2;SFRP4;SIX4;SLC12A7;SLC35D3;SLC6A2;SLCO4A1;SLIT1;SREBF1
119	GO:2000026	regulation_of_multicellular_organismal_development	1544	22	0.00933	ADIPOQ;CCL24;CHGA;CNTN2;COL1A1;DMRT2;EPPK1;HGF;LOC102168874;LOC102171917;LOC102187872;LOC108636990;MYOCD;NRK;OGN;OLFM1;PGLYRP1;SERPINF1;SFRP4;SIX4;SLIT1;TNFSF13
120	GO:0090287	regulation_of_cellular_response_to_growth_factor_stimulus	216	6	0.00975	ADAMTS3;CXCL13;KCP;LOC102168874;LOC102183132;MYOCD
121	GO:0006862	nucleotide_transport	18	2	0.00977	ABCC11;GJB1
122	GO:0030194	positive_regulation_of_blood_coagulation	18	2	0.00977	SELP;SERPINF2
123	GO:0033622	integrin_activation	18	2	0.00977	CXCL13;SELP
124	GO:0048535	lymph_node_development	18	2	0.00977	CD248;CXCL13
125	GO:1900048	positive_regulation_of_hemostasis	18	2	0.00977	SELP;SERPINF2
126	GO:0001706	endoderm_formation	53	3	0.00993	COL8A1;LOC102187872;LOC108636990
127	GO:0016477	cell_migration	1095	17	0.0101	ADIPOQ;ADRA2A;CCL24;CD248;CHGA;CNTN2;COL1A1;CXCL13;EPPK1;HGF;LMX1B;LOC102168874;LOC102187872;SELP;SIX4;SLIT1;TNFRSF18
128	GO:1901606	alpha-amino_acid_catabolic_process	54	3	0.01046	ATP2B2;LOC102182692;LOC108634030
129	GO:0006928	movement_of_cell_or_subcellular_component	1565	22	0.01084	ADIPOQ;ADRA2A;ATP2B2;CCDC80;CCL24;CD248;CHGA;CNTN2;COL1A1;CXCL13;EPPK1;HGF;LMX1B;LOC102168874;LOC102187872;LOC106504024;OGN;SELP;SIX4;SLIT1;TCAP;TNFRSF18
130	GO:0050820	positive_regulation_of_coagulation	19	2	0.01086	SELP;SERPINF2
131	GO:0071230	cellular_response_to_amino_acid_stimulus	55	3	0.01099	COL1A1;COL1A2;RRAGD
132	GO:0051239	regulation_of_multicellular_organismal_process	2353	30	0.01126	ACKR1;ADIPOQ;ADRA2A;ATP2B2;CCL24;CHGA;CNTN2;COL1A1;CXCL13;DMRT2;EPPK1;HGF;LOC102168874;LOC102171917;LOC102184041;LOC102187872;LOC108636990;MYOCD;NRK;OGN;OLFM1;PGLYRP1;SELP;SERPINF1;SERPINF2;SFRP4;SIX4;SLIT1;SREBF1;TNFSF13
133	GO:0040011	locomotion	1384	20	0.01138	ADIPOQ;ADRA2A;ATP2B2;CCDC80;CCL24;CD248;CHGA;CNTN2;COL1A1;CXCL13;EPPK1;HGF;LMX1B;LOC102168874;LOC102187872;OGN;SELP;SIX4;SLIT1;TNFRSF18
134	GO:0007423	sensory_organ_development	516	10	0.01161	ATP2B2;COL8A1;KERA;LMX1B;LOC102183132;LOC102187872;RCN1;SIX4;SIX5;TCAP
135	GO:0042127	regulation_of_cell_proliferation	1295	19	0.0117	ADIPOQ;CCL24;CD248;CXCL13;EGFL7;EPPK1;HGF;KRT4;LOC102171917;MYOCD;NACC2;NR5A2;NRK;SERPINF1;SERPINF2;SFRP4;SIX4;SIX5;TNFRSF18
136	GO:0072009	nephron_epithelium_development	105	4	0.01175	ADIPOQ;NPHS2;PKD1;SIX4
137	GO:0009065	glutamine_family_amino_acid_catabolic_process	20	2	0.012	ATP2B2;LOC102182692
138	GO:0043954	cellular_component_maintenance	20	2	0.012	MPZ;MYOCD
139	GO:0098659	inorganic_cation_import_into_cell	20	2	0.012	ATP2B2;LOC102172205
140	GO:0099587	inorganic_ion_import_into_cell	20	2	0.012	ATP2B2;LOC102172205
141	GO:0003299	muscle_hypertrophy_in_response_to_stress	21	2	0.01319	ATP2B2;TCAP
142	GO:0014898	cardiac_muscle_hypertrophy_in_response_to_stress	21	2	0.01319	ATP2B2;TCAP
143	GO:0010951	negative_regulation_of_endopeptidase_activity	231	6	0.01324	HGF;LOC102172711;MATN4;SERPINF1;SERPINF2;SPINK7
144	GO:0001655	urogenital_system_development	302	7	0.01373	ADIPOQ;LOC102171917;MYOCD;NPHS2;PKD1;SERPINF1;SIX4
145	GO:0061041	regulation_of_wound_healing	110	4	0.01375	ADRA2A;EPPK1;SELP;SERPINF2
146	GO:0014887	cardiac_muscle_adaptation	22	2	0.01443	ATP2B2;TCAP
147	GO:0031640	killing_of_cells_of_other_organism	22	2	0.01443	CHGA;PGLYRP1
148	GO:0044364	disruption_of_cells_of_other_organism	22	2	0.01443	CHGA;PGLYRP1
149	GO:1904037	positive_regulation_of_epithelial_cell_apoptotic_process	22	2	0.01443	CD248;SFRP4
150	GO:0046888	negative_regulation_of_hormone_secretion	61	3	0.01454	ADRA2A;CHGA;SREBF1
151	GO:0010565	regulation_of_cellular_ketone_metabolic_process	114	4	0.0155	ABCD2;ADIPOQ;ATP2B2;SREBF1
152	GO:0001568	blood_vessel_development	542	10	0.01589	CCDC80;CCL24;CHGA;COL1A1;COL1A2;LOC102187872;MYOCD;PKD1;SERPINF1;SERPINF2
153	GO:0044282	small_molecule_catabolic_process	242	6	0.01631	ABCD2;ADIPOQ;ATP2B2;CDO1;LOC102182692;LOC108634030
154	GO:0009991	response_to_extracellular_stimulus	314	7	0.01666	AOC1;KIAA1324;MYOCD;RRAGD;SLC1A2;SREBF1;UCN3
155	GO:0001560	regulation_of_cell_growth_by_extracellular_stimulus	2	1	0.01669	MYOCD
156	GO:0019448	L-cysteine_catabolic_process	2	1	0.01669	CDO1
157	GO:0030241	skeletal_muscle_myosin_thick_filament_assembly	2	1	0.01669	TCAP
158	GO:0031034	myosin_filament_assembly	2	1	0.01669	TCAP
159	GO:0036166	phenotypic_switching	2	1	0.01669	MYOCD
160	GO:0046439	L-cysteine_metabolic_process	2	1	0.01669	CDO1
161	GO:0048769	sarcomerogenesis	2	1	0.01669	TCAP
162	GO:0060168	positive_regulation_of_adenosine_receptor_signaling_pathway	2	1	0.01669	CNTN2
163	GO:0070676	intralumenal_vesicle_formation	2	1	0.01669	RILP
164	GO:0071688	striated_muscle_myosin_thick_filament_assembly	2	1	0.01669	TCAP
165	GO:0072237	metanephric_proximal_tubule_development	2	1	0.01669	PKD1
166	GO:0090214	spongiotrophoblast_layer_developmental_growth	2	1	0.01669	NRK
167	GO:0097018	renal_albumin_absorption	2	1	0.01669	ADIPOQ
168	GO:0098703	calcium_ion_import_across_plasma_membrane	2	1	0.01669	ATP2B2
169	GO:2000290	regulation_of_myotome_development	2	1	0.01669	DMRT2
170	GO:2000532	regulation_of_renal_albumin_absorption	2	1	0.01669	ADIPOQ
171	GO:2000583	regulation_of_platelet-derived_growth_factor_receptor-alpha_signaling_pathway	2	1	0.01669	ADIPOQ
172	GO:2000584	negative_regulation_of_platelet-derived_growth_factor_receptor-alpha_signaling_p...	2	1	0.01669	ADIPOQ
173	GO:0032535	regulation_of_cellular_component_size	316	7	0.01719	AQP8;ATP2B2;CCL24;CNTN2;OLFM1;RILP;SLC12A7
174	GO:0032642	regulation_of_chemokine_production	65	3	0.01723	ACKR1;ADIPOQ;LOC102184041
175	GO:0009790	embryo_development	980	15	0.01734	ADIPOQ;ATP2B2;COL1A1;COL8A1;DMRT2;KRT4;LMX1B;LOC102187872;LOC108636990;NR5A2;NRK;PKD1;RCN1;SIX4;TCAP
176	GO:0071417	cellular_response_to_organonitrogen_compound	393	8	0.01773	ADIPOQ;AOC1;AQP8;ATP2B2;COL1A1;COL1A2;RRAGD;SREBF1
177	GO:0010647	positive_regulation_of_cell_communication	1353	19	0.01788	ADAMTS3;ADIPOQ;ADRA2A;CCL24;CNTN2;COL1A1;GRIA4;HGF;KCP;LOC106504024;MYOCD;NACC2;NNAT;NRK;RRAGD;SELP;SERPINF2;SFRP4;TNFRSF18
178	GO:1901565	organonitrogen_compound_catabolic_process	248	6	0.01818	ATP2B2;CDO1;LOC102182692;LOC108634030;LYVE1;PGLYRP1
179	GO:0048856	anatomical_structure_development	4797	52	0.01835	ADIPOQ;ANK1;ATP2B2;CCDC80;CCL24;CD248;CDO1;CHGA;CNTN2;COL1A1;COL1A2;COL8A1;CXCL13;DAGLA;DMRT2;DMRTA1;EPPK1;HGF;KCP;KERA;KRT4;LMX1B;LOC102168874;LOC102171917;LOC102183132;LOC102187872;LOC106504024;LOC108636990;MYOCD;NNAT;NPHS2;NR5A2;NRK;NYAP1;OGN;OLFM1;PCDH10;PGLYRP1;PKD1;RCN1;SERPINF1;SERPINF2;SFRP4;SIX4;SIX5;SLC1A2;SLIT1;SPDEF;TCAP;TLL1;TNFRSF18;TNFSF13
180	GO:0008015	blood_circulation	396	8	0.01847	ADIPOQ;ADRA2A;ATP2B2;COL1A2;LOC102171917;SERPINF2;SREBF1;TCAP
181	GO:0010466	negative_regulation_of_peptidase_activity	250	6	0.01883	HGF;LOC102172711;MATN4;SERPINF1;SERPINF2;SPINK7
182	GO:0009267	cellular_response_to_starvation	121	4	0.01887	AOC1;KIAA1324;RRAGD;SREBF1
183	GO:0051224	negative_regulation_of_protein_transport	183	5	0.019	ADIPOQ;ADRA2A;CHGA;PKD1;SREBF1
184	GO:0023056	positive_regulation_of_signaling	1362	19	0.01904	ADAMTS3;ADIPOQ;ADRA2A;CCL24;CNTN2;COL1A1;GRIA4;HGF;KCP;LOC106504024;MYOCD;NACC2;NNAT;NRK;RRAGD;SELP;SERPINF2;SFRP4;TNFRSF18
185	GO:0003013	circulatory_system_process	399	8	0.01923	ADIPOQ;ADRA2A;ATP2B2;COL1A2;LOC102171917;SERPINF2;SREBF1;TCAP
186	GO:0055072	iron_ion_homeostasis	68	3	0.01941	ANK1;CP;LOC102172205
187	GO:0072202	cell_differentiation_involved_in_metanephros_development	26	2	0.01986	ADIPOQ;NPHS2
188	GO:0032602	chemokine_production	69	3	0.02017	ACKR1;ADIPOQ;LOC102184041
189	GO:0001944	vasculature_development	565	10	0.02058	CCDC80;CCL24;CHGA;COL1A1;COL1A2;LOC102187872;MYOCD;PKD1;SERPINF1;SERPINF2
190	GO:0009653	anatomical_structure_morphogenesis	2367	29	0.02111	ADIPOQ;ATP2B2;CCDC80;CCL24;CD248;CHGA;CNTN2;COL1A1;COL1A2;COL8A1;DMRT2;HGF;KERA;LMX1B;LOC102168874;LOC102187872;LOC106504024;LOC108636990;MYOCD;NR5A2;NYAP1;OGN;OLFM1;PKD1;SERPINF1;SERPINF2;SIX4;SLIT1;TCAP
191	GO:0006884	cell_volume_homeostasis	27	2	0.02133	AQP8;SLC12A7
192	GO:0050832	defense_response_to_fungus	27	2	0.02133	CHGA;PGLYRP1
193	GO:0071900	regulation_of_protein_serine/threonine_kinase_activity	407	8	0.02137	ADIPOQ;ADRA2A;ATP2B2;HGF;LOC102184041;MYOCD;NRK;PKD1
194	GO:0050900	leukocyte_migration	258	6	0.0216	CCL24;CHGA;CXCL13;LOC102168874;SELP;TNFRSF18
195	GO:0019217	regulation_of_fatty_acid_metabolic_process	71	3	0.02175	ABCD2;ADIPOQ;SREBF1
196	GO:0070098	chemokine-mediated_signaling_pathway	71	3	0.02175	ACKR1;CCL24;CXCL13
197	GO:0050673	epithelial_cell_proliferation	332	7	0.02186	CCL24;COL8A1;EGFL7;EPPK1;KRT4;SERPINF1;SIX4
198	GO:0072001	renal_system_development	261	6	0.02271	ADIPOQ;LOC102171917;MYOCD;NPHS2;PKD1;SIX4
199	GO:0018198	peptidyl-cysteine_modification	28	2	0.02285	ATP2B2;LOC102171917
200	GO:0009719	response_to_endogenous_stimulus	1294	18	0.02288	ADIPOQ;ADRA2A;AOC1;AQP8;ATP2B2;CDO1;COL1A1;COL1A2;CXCL13;KCP;LOC102168874;LOC102183132;MYOCD;NR5A2;RRAGD;SFRP4;SLC1A2;SREBF1
201	GO:0072358	cardiovascular_system_development	575	10	0.0229	CCDC80;CCL24;CHGA;COL1A1;COL1A2;LOC102187872;MYOCD;PKD1;SERPINF1;SERPINF2
202	GO:0072006	nephron_development	129	4	0.02325	ADIPOQ;NPHS2;PKD1;SIX4
203	GO:1903034	regulation_of_response_to_wounding	129	4	0.02325	ADRA2A;EPPK1;SELP;SERPINF2
204	GO:0007267	cell-cell_signaling	1205	17	0.02375	ADIPOQ;ADRA2A;ATP2B2;CHGA;CNTN2;COL1A1;CXCL13;GRIA4;HGF;LOC108636990;MPZ;NNAT;PCDH10;SFRP4;SLC12A7;SLC6A2;SREBF1
205	GO:1904950	negative_regulation_of_establishment_of_protein_localization	194	5	0.02375	ADIPOQ;ADRA2A;CHGA;PKD1;SREBF1
206	GO:0048584	positive_regulation_of_response_to_stimulus	1687	22	0.02388	ADAMTS3;ADIPOQ;ADRA2A;CCL24;CNTN2;COL1A1;CXCL13;HGF;KCP;LOC102172711;LOC106504024;LOC108637766;MYOCD;NACC2;NRK;PGLYRP1;RRAGD;SELP;SERPINF2;SFRP4;TNFRSF18;TNFSF13
207	GO:0045923	positive_regulation_of_fatty_acid_metabolic_process	29	2	0.02441	ABCD2;ADIPOQ
208	GO:0002034	regulation_of_blood_vessel_size_by_renin-angiotensin	3	1	0.02493	SERPINF2
209	GO:0002325	natural_killer_cell_differentiation_involved_in_immune_response	3	1	0.02493	PGLYRP1
210	GO:0002930	trabecular_meshwork_development	3	1	0.02493	LMX1B
211	GO:0003072	renal_control_of_peripheral_vascular_resistance_involved_in_regulation_of_system...	3	1	0.02493	SERPINF2
212	GO:0008582	regulation_of_synaptic_growth_at_neuromuscular_junction	3	1	0.02493	SIX4
213	GO:0010133	proline_catabolic_process_to_glutamate	3	1	0.02493	LOC102182692
214	GO:0010796	regulation_of_multivesicular_body_size	3	1	0.02493	RILP
215	GO:0021831	embryonic_olfactory_bulb_interneuron_precursor_migration	3	1	0.02493	SLIT1
216	GO:0032824	negative_regulation_of_natural_killer_cell_differentiation	3	1	0.02493	PGLYRP1
217	GO:0032826	regulation_of_natural_killer_cell_differentiation_involved_in_immune_response	3	1	0.02493	PGLYRP1
218	GO:0032827	negative_regulation_of_natural_killer_cell_differentiation_involved_in_immune_re...	3	1	0.02493	PGLYRP1
219	GO:0033239	negative_regulation_of_cellular_amine_metabolic_process	3	1	0.02493	ATP2B2
220	GO:0033241	regulation_of_cellular_amine_catabolic_process	3	1	0.02493	ATP2B2
221	GO:0033242	negative_regulation_of_cellular_amine_catabolic_process	3	1	0.02493	ATP2B2
222	GO:0035754	B_cell_chemotaxis	3	1	0.02493	CXCL13
223	GO:0035788	cell_migration_involved_in_metanephros_development	3	1	0.02493	ADIPOQ
224	GO:0035789	metanephric_mesenchymal_cell_migration	3	1	0.02493	ADIPOQ
225	GO:0035790	platelet-derived_growth_factor_receptor-alpha_signaling_pathway	3	1	0.02493	ADIPOQ
226	GO:0045163	clustering_of_voltage-gated_potassium_channels	3	1	0.02493	CNTN2
227	GO:0045715	negative_regulation_of_low-density_lipoprotein_particle_receptor_biosynthetic_pr...	3	1	0.02493	ADIPOQ
228	GO:0045763	negative_regulation_of_cellular_amino_acid_metabolic_process	3	1	0.02493	ATP2B2
229	GO:0046340	diacylglycerol_catabolic_process	3	1	0.02493	DAGLA
230	GO:0048298	positive_regulation_of_isotype_switching_to_IgA_isotypes	3	1	0.02493	TNFSF13
231	GO:0060167	regulation_of_adenosine_receptor_signaling_pathway	3	1	0.02493	CNTN2
232	GO:0060179	male_mating_behavior	3	1	0.02493	DMRTA1
233	GO:0061110	dense_core_granule_biogenesis	3	1	0.02493	CHGA
234	GO:0070777	D-aspartate_transport	3	1	0.02493	SLC1A2
235	GO:0070779	D-aspartate_import	3	1	0.02493	SLC1A2
236	GO:0071883	activation_of_MAPK_activity_by_adrenergic_receptor_signaling_pathway	3	1	0.02493	ADRA2A
237	GO:0071926	endocannabinoid_signaling_pathway	3	1	0.02493	DAGLA
238	GO:0072156	distal_tubule_morphogenesis	3	1	0.02493	PKD1
239	GO:0097017	renal_protein_absorption	3	1	0.02493	ADIPOQ
240	GO:0097283	keratinocyte_apoptotic_process	3	1	0.02493	SFRP4
241	GO:0098736	negative_regulation_of_the_force_of_heart_contraction	3	1	0.02493	ATP2B2
242	GO:1900081	regulation_of_arginine_catabolic_process	3	1	0.02493	ATP2B2
243	GO:1900082	negative_regulation_of_arginine_catabolic_process	3	1	0.02493	ATP2B2
244	GO:1900086	positive_regulation_of_peptidyl-tyrosine_autophosphorylation	3	1	0.02493	LOC102171917
245	GO:1900222	negative_regulation_of_beta-amyloid_clearance	3	1	0.02493	MYOCD
246	GO:1900748	positive_regulation_of_vascular_endothelial_growth_factor_signaling_pathway	3	1	0.02493	ADAMTS3
247	GO:1901205	negative_regulation_of_adrenergic_receptor_signaling_pathway_involved_in_heart_p...	3	1	0.02493	ATP2B2
248	GO:1902172	regulation_of_keratinocyte_apoptotic_process	3	1	0.02493	SFRP4
249	GO:1902174	positive_regulation_of_keratinocyte_apoptotic_process	3	1	0.02493	SFRP4
250	GO:1902499	positive_regulation_of_protein_autoubiquitination	3	1	0.02493	LOC106503399
251	GO:1903248	regulation_of_citrulline_biosynthetic_process	3	1	0.02493	ATP2B2
252	GO:1903249	negative_regulation_of_citrulline_biosynthetic_process	3	1	0.02493	ATP2B2
253	GO:1990035	calcium_ion_import_into_cell	3	1	0.02493	ATP2B2
254	GO:2000118	regulation_of_sodium-dependent_phosphate_transport	3	1	0.02493	SFRP4
255	GO:2000418	positive_regulation_of_eosinophil_migration	3	1	0.02493	CCL24
256	GO:2000589	regulation_of_metanephric_mesenchymal_cell_migration	3	1	0.02493	ADIPOQ
257	GO:2000705	regulation_of_dense_core_granule_biogenesis	3	1	0.02493	CHGA
258	GO:2000707	positive_regulation_of_dense_core_granule_biogenesis	3	1	0.02493	CHGA
259	GO:2000721	positive_regulation_of_transcription_from_RNA_polymerase_II_promoter_involved_in...	3	1	0.02493	MYOCD
260	GO:0050796	regulation_of_insulin_secretion	133	4	0.02565	ADRA2A;CHGA;NNAT;SREBF1
261	GO:0072073	kidney_epithelium_development	134	4	0.02627	ADIPOQ;NPHS2;PKD1;SIX4
262	GO:0032091	negative_regulation_of_protein_binding	77	3	0.02685	ADIPOQ;LOC102171917;MATN4
263	GO:0050678	regulation_of_epithelial_cell_proliferation	273	6	0.02752	CCL24;EGFL7;EPPK1;KRT4;SERPINF1;SIX4
264	GO:0010718	positive_regulation_of_epithelial_to_mesenchymal_transition	31	2	0.02766	COL1A1;OLFM1
265	GO:0045214	sarcomere_organization	31	2	0.02766	SIX4;TCAP
266	GO:0007492	endoderm_development	78	3	0.02775	COL8A1;LOC102187872;LOC108636990
267	GO:0008283	cell_proliferation	1714	22	0.02798	ADIPOQ;CCL24;CD248;COL8A1;CXCL13;DAGLA;EGFL7;EPPK1;HGF;KRT4;LMX1B;LOC102171917;MYOCD;NACC2;NR5A2;NRK;SERPINF1;SERPINF2;SFRP4;SIX4;SIX5;TNFRSF18
268	GO:0021954	central_nervous_system_neuron_development	79	3	0.02868	CNTN2;LMX1B;SLIT1
269	GO:0008217	regulation_of_blood_pressure	138	4	0.02885	ADIPOQ;COL1A2;LOC102171917;SERPINF2
270	GO:0042594	response_to_starvation	138	4	0.02885	AOC1;KIAA1324;RRAGD;SREBF1
271	GO:0009888	tissue_development	1623	21	0.02927	ADIPOQ;ATP2B2;COL1A1;COL8A1;DMRT2;EPPK1;HGF;KRT4;LMX1B;LOC102187872;LOC108636990;MYOCD;NPHS2;NR5A2;NRK;OLFM1;PKD1;SFRP4;SIX4;SPDEF;TCAP
272	GO:0045843	negative_regulation_of_striated_muscle_tissue_development	32	2	0.02934	MYOCD;SIX4
273	GO:0071495	cellular_response_to_endogenous_stimulus	1053	15	0.03056	ADIPOQ;ADRA2A;AOC1;AQP8;ATP2B2;COL1A1;COL1A2;CXCL13;KCP;LOC102168874;LOC102183132;MYOCD;NR5A2;RRAGD;SREBF1
274	GO:0030510	regulation_of_BMP_signaling_pathway	81	3	0.03057	KCP;LOC102168874;LOC102183132
275	GO:0030335	positive_regulation_of_cell_migration	357	7	0.03082	ADRA2A;CCL24;COL1A1;CXCL13;HGF;SELP;TNFRSF18
276	GO:0050731	positive_regulation_of_peptidyl-tyrosine_phosphorylation	141	4	0.03088	ADRA2A;HGF;LOC102171917;TNFRSF18
277	GO:0051179	localization	5387	56	0.03103	ABCC11;ABCD2;ADIPOQ;ADRA2A;ANK1;AQP8;ATP2B2;CA4;CCDC80;CCL24;CD248;CDO1;CHGA;CNTN2;COL1A1;CP;CXCL13;EPPK1;GEM;GJB1;GRIA4;HGF;LMX1B;LOC102168874;LOC102172205;LOC102174478;LOC102186944;LOC102187755;LOC102187872;LOC102188300;LOC102189201;LOC102189749;LOC106504024;LOC108634312;LOC108634363;LOC108634465;LYVE1;MLPH;NACC2;NNAT;PKD1;RILP;SELP;SFRP4;SIX4;SLC12A7;SLC16A6;SLC1A2;SLC2A9;SLC35D3;SLC6A2;SLCO4A…
278	GO:0031952	regulation_of_protein_autophosphorylation	33	2	0.03107	ADIPOQ;LOC102171917
279	GO:0048635	negative_regulation_of_muscle_organ_development	33	2	0.03107	MYOCD;SIX4
280	GO:0071875	adrenergic_receptor_signaling_pathway	33	2	0.03107	ADRA2A;ATP2B2
281	GO:1990267	response_to_transition_metal_nanoparticle	82	3	0.03154	AOC1;LOC102172205;LOC102188618
282	GO:0009749	response_to_glucose	142	4	0.03158	ADIPOQ;ADRA2A;NNAT;SREBF1
283	GO:0009967	positive_regulation_of_signal_transduction	1248	17	0.03185	ADAMTS3;ADIPOQ;ADRA2A;CCL24;CNTN2;COL1A1;HGF;KCP;LOC106504024;MYOCD;NACC2;NRK;RRAGD;SELP;SERPINF2;SFRP4;TNFRSF18
284	GO:0050808	synapse_organization	210	5	0.03193	ATP2B2;CNTN2;LMX1B;SIX4;SLIT1
285	GO:0060326	cell_chemotaxis	210	5	0.03193	CCL24;CHGA;CXCL13;HGF;LOC102168874
286	GO:0006027	glycosaminoglycan_catabolic_process	34	2	0.03283	LYVE1;PGLYRP1
287	GO:0021884	forebrain_neuron_development	34	2	0.03283	CNTN2;SLIT1
288	GO:0010243	response_to_organonitrogen_compound	611	10	0.03287	ADIPOQ;AOC1;AQP8;ATP2B2;CDO1;COL1A1;COL1A2;RRAGD;SLC1A2;SREBF1
289	GO:0043010	camera-type_eye_development	285	6	0.03297	ATP2B2;COL8A1;KERA;LMX1B;RCN1;SIX5
290	GO:0016485	protein_processing	212	5	0.03306	ADAMTS3;CNTN2;CPZ;RHBDL1;SERPINF2
291	GO:0000097	sulfur_amino_acid_biosynthetic_process	4	1	0.0331	CDO1
292	GO:0000821	regulation_of_arginine_metabolic_process	4	1	0.0331	ATP2B2
293	GO:0003257	positive_regulation_of_transcription_from_RNA_polymerase_II_promoter_involved_in...	4	1	0.0331	MYOCD
294	GO:0006546	glycine_catabolic_process	4	1	0.0331	LOC108634030
295	GO:0006562	proline_catabolic_process	4	1	0.0331	LOC102182692
296	GO:0010572	positive_regulation_of_platelet_activation	4	1	0.0331	SELP
297	GO:0010749	regulation_of_nitric_oxide_mediated_signal_transduction	4	1	0.0331	ATP2B2
298	GO:0010751	negative_regulation_of_nitric_oxide_mediated_signal_transduction	4	1	0.0331	ATP2B2
299	GO:0019464	glycine_decarboxylation_via_glycine_cleavage_system	4	1	0.0331	LOC108634030
300	GO:0019530	taurine_metabolic_process	4	1	0.0331	CDO1
301	GO:0030910	olfactory_placode_formation	4	1	0.0331	SIX4
302	GO:0031587	positive_regulation_of_inositol_1,4,5-trisphosphate-sensitive_calcium-release_ch...	4	1	0.0331	LOC106504024
303	GO:0035582	sequestering_of_BMP_in_extracellular_matrix	4	1	0.0331	LOC102168874
304	GO:0035625	epidermal_growth_factor-activated_receptor_transactivation_by_G-protein_coupled_...	4	1	0.0331	ADRA2A
305	GO:0035787	cell_migration_involved_in_kidney_development	4	1	0.0331	ADIPOQ
306	GO:0035995	detection_of_muscle_stretch	4	1	0.0331	TCAP
307	GO:0048290	isotype_switching_to_IgA_isotypes	4	1	0.0331	TNFSF13
308	GO:0048296	regulation_of_isotype_switching_to_IgA_isotypes	4	1	0.0331	TNFSF13
309	GO:0048749	compound_eye_development	4	1	0.0331	LOC102183132
310	GO:0051964	negative_regulation_of_synapse_assembly	4	1	0.0331	SLIT1
311	GO:0060157	urinary_bladder_development	4	1	0.0331	MYOCD
312	GO:0060480	lung_goblet_cell_differentiation	4	1	0.0331	SPDEF
313	GO:0060665	regulation_of_branching_involved_in_salivary_gland_morphogenesis_by_mesenchymal-...	4	1	0.0331	HGF
314	GO:0061113	pancreas_morphogenesis	4	1	0.0331	NR5A2
315	GO:0061197	fungiform_papilla_morphogenesis	4	1	0.0331	SIX4
316	GO:0071205	protein_localization_to_juxtaparanode_region_of_axon	4	1	0.0331	CNTN2
317	GO:0071698	olfactory_placode_development	4	1	0.0331	SIX4
318	GO:0071699	olfactory_placode_morphogenesis	4	1	0.0331	SIX4
319	GO:0072014	proximal_tubule_development	4	1	0.0331	PKD1
320	GO:0072021	ascending_thin_limb_development	4	1	0.0331	PKD1
321	GO:0072095	regulation_of_branch_elongation_involved_in_ureteric_bud_branching	4	1	0.0331	SIX4
322	GO:0072106	regulation_of_ureteric_bud_formation	4	1	0.0331	SIX4
323	GO:0072107	positive_regulation_of_ureteric_bud_formation	4	1	0.0331	SIX4
324	GO:0072218	metanephric_ascending_thin_limb_development	4	1	0.0331	PKD1
325	GO:0090027	negative_regulation_of_monocyte_chemotaxis	4	1	0.0331	LOC102168874
326	GO:0098528	skeletal_muscle_fiber_differentiation	4	1	0.0331	SIX4
327	GO:1900084	regulation_of_peptidyl-tyrosine_autophosphorylation	4	1	0.0331	LOC102171917
328	GO:1901204	regulation_of_adrenergic_receptor_signaling_pathway_involved_in_heart_process	4	1	0.0331	ATP2B2
329	GO:1901660	calcium_ion_export	4	1	0.0331	ATP2B2
330	GO:1902083	negative_regulation_of_peptidyl-cysteine_S-nitrosylation	4	1	0.0331	ATP2B2
331	GO:1903225	negative_regulation_of_endodermal_cell_differentiation	4	1	0.0331	LOC102187872
332	GO:1903243	negative_regulation_of_cardiac_muscle_hypertrophy_in_response_to_stress	4	1	0.0331	ATP2B2
333	GO:1903596	regulation_of_gap_junction_assembly	4	1	0.0331	LOC102171917
334	GO:1905278	positive_regulation_of_epithelial_tube_formation	4	1	0.0331	SIX4
335	GO:2000467	positive_regulation_of_glycogen_(starch)_synthase_activity	4	1	0.0331	ADIPOQ
336	GO:2001027	negative_regulation_of_endothelial_cell_chemotaxis	4	1	0.0331	CXCL13
337	GO:0008285	negative_regulation_of_cell_proliferation	528	9	0.0337	ADIPOQ;EPPK1;KRT4;MYOCD;NACC2;NRK;SERPINF1;SFRP4;SIX5
338	GO:0009746	response_to_hexose	145	4	0.03372	ADIPOQ;ADRA2A;NNAT;SREBF1
339	GO:0034284	response_to_monosaccharide	146	4	0.03445	ADIPOQ;ADRA2A;NNAT;SREBF1
340	GO:2000147	positive_regulation_of_cell_motility	366	7	0.03457	ADRA2A;CCL24;COL1A1;CXCL13;HGF;SELP;TNFRSF18
341	GO:0061098	positive_regulation_of_protein_tyrosine_kinase_activity	35	2	0.03463	ADRA2A;LOC102171917
342	GO:0090184	positive_regulation_of_kidney_development	35	2	0.03463	ADIPOQ;SIX4
343	GO:1901862	negative_regulation_of_muscle_tissue_development	35	2	0.03463	MYOCD;SIX4
344	GO:0010033	response_to_organic_substance	2364	28	0.03468	ACKR1;ADAMTS3;ADIPOQ;ADRA2A;AOC1;AQP8;ATP2B2;CCL24;CDO1;COL1A1;COL1A2;CREB3L4;CXCL13;HGF;IL17REL;KCP;LOC102168874;LOC102183132;LOC106503399;MATN4;MYOCD;NNAT;NR5A2;RRAGD;SFRP4;SLC1A2;SREBF1;TNFRSF18
345	GO:0044767	single-organism_developmental_process	5083	53	0.03511	ADIPOQ;ANK1;ATP2B2;CCDC80;CCL24;CD248;CDO1;CHGA;CNTN2;COL1A1;COL1A2;COL8A1;CXCL13;DAGLA;DMRT2;DMRTA1;EPPK1;HGF;KCP;KERA;KRT4;LMX1B;LOC102168874;LOC102171917;LOC102183132;LOC102187872;LOC106504024;LOC108636990;MYOCD;NNAT;NPHS2;NR5A2;NRK;NYAP1;OGN;OLFM1;PCDH10;PGLYRP1;PKD1;RCN1;SERPINF1;SERPINF2;SFRP4;SIX4;SIX5;SLC1A2;SLIT1;SPDEF;SREBF1;TCAP;TLL1;TNFRSF18;TNFSF13
346	GO:0007166	cell_surface_receptor_signaling_pathway	2370	28	0.03569	ACKR1;ADAMTS3;ADIPOQ;ADRA2A;CCL24;CNTN2;COL1A1;COL1A2;CXCL13;EGFL7;GRIA4;HGF;IGFBP6;IL17REL;KCP;KIAA1324;LOC102168874;LOC102183132;LOC102184041;LOC106504024;LOC108636990;MYOCD;OGN;SFRP4;SLIT1;SREBF1;TNFRSF18;TSPAN4
347	GO:0006820	anion_transport	369	7	0.03589	ABCC11;CA4;SFRP4;SLC12A7;SLC16A6;SLC1A2;SLCO4A1
348	GO:0007595	lactation	36	2	0.03647	ATP2B2;CDO1
349	GO:0097191	extrinsic_apoptotic_signaling_pathway	218	5	0.03661	HGF;KIAA1324;LOC102184041;LOC106504024;TNFRSF18
350	GO:0050728	negative_regulation_of_inflammatory_response	87	3	0.03664	ADIPOQ;HGF;PGLYRP1
351	GO:0030334	regulation_of_cell_migration	623	10	0.03679	ADIPOQ;ADRA2A;CCL24;COL1A1;CXCL13;EPPK1;HGF;LOC102168874;SELP;TNFRSF18
352	GO:1901700	response_to_oxygen-containing_compound	1176	16	0.03721	ADIPOQ;ADRA2A;AQP8;ATP2B2;CDO1;COL1A1;COL1A2;CXCL13;HGF;LOC106503399;MATN4;NNAT;RRAGD;SLC1A2;SREBF1;TNFRSF18
353	GO:0001816	cytokine_production	538	9	0.03728	ACKR1;ADAMTS3;ADIPOQ;ADRA2A;CHGA;HGF;LOC102184041;PGLYRP1;SERPINF2
354	GO:0060429	epithelium_development	988	14	0.03751	ADIPOQ;ATP2B2;DMRT2;EPPK1;HGF;KRT4;LOC102187872;NPHS2;NR5A2;PKD1;SFRP4;SIX4;SPDEF;TCAP
355	GO:0051272	positive_regulation_of_cellular_component_movement	377	7	0.03956	ADRA2A;CCL24;COL1A1;CXCL13;HGF;SELP;TNFRSF18
356	GO:0022603	regulation_of_anatomical_structure_morphogenesis	903	13	0.03979	ADIPOQ;CCL24;CHGA;CNTN2;DMRT2;HGF;LOC102187872;LOC106504024;OGN;OLFM1;SERPINF1;SIX4;SLIT1
357	GO:2001236	regulation_of_extrinsic_apoptotic_signaling_pathway	153	4	0.03984	HGF;KIAA1324;LOC102184041;LOC106504024
358	GO:0010470	regulation_of_gastrulation	38	2	0.04026	ADIPOQ;LOC102187872
359	GO:0032720	negative_regulation_of_tumor_necrosis_factor_production	38	2	0.04026	ADIPOQ;LOC102184041
360	GO:0040019	positive_regulation_of_embryonic_development	38	2	0.04026	DMRT2;SIX4
361	GO:0046326	positive_regulation_of_glucose_import	38	2	0.04026	ADIPOQ;SLC1A2
362	GO:0048646	anatomical_structure_formation_involved_in_morphogenesis	998	14	0.04028	ATP2B2;CCDC80;CCL24;CHGA;COL1A1;COL8A1;DMRT2;LOC102187872;LOC106504024;LOC108636990;OLFM1;SERPINF1;SIX4;TCAP
363	GO:0050793	regulation_of_developmental_process	2086	25	0.04037	ADIPOQ;CCL24;CHGA;CNTN2;COL1A1;DMRT2;EPPK1;HGF;LOC102168874;LOC102171917;LOC102187872;LOC106504024;LOC108636990;MYOCD;NRK;OGN;OLFM1;PGLYRP1;SERPINF1;SERPINF2;SFRP4;SIX4;SLIT1;SPDEF;TNFSF13
364	GO:0040017	positive_regulation_of_locomotion	380	7	0.041	ADRA2A;CCL24;COL1A1;CXCL13;HGF;SELP;TNFRSF18
365	GO:0015711	organic_anion_transport	225	5	0.04103	ABCC11;CA4;SLC16A6;SLC1A2;SLCO4A1
366	GO:0001957	intramembranous_ossification	5	1	0.0412	COL1A1
367	GO:0003190	atrioventricular_valve_formation	5	1	0.0412	OLFM1
368	GO:0010616	negative_regulation_of_cardiac_muscle_adaptation	5	1	0.0412	ATP2B2
369	GO:0010739	positive_regulation_of_protein_kinase_A_signaling	5	1	0.0412	ADIPOQ
370	GO:0010966	regulation_of_phosphate_transport	5	1	0.0412	SFRP4
371	GO:0014816	skeletal_muscle_satellite_cell_differentiation	5	1	0.0412	SIX4
372	GO:0031033	myosin_filament_organization	5	1	0.0412	TCAP
373	GO:0031119	tRNA_pseudouridine_synthesis	5	1	0.0412	RPUSD1
374	GO:0031133	regulation_of_axon_diameter	5	1	0.0412	CNTN2
375	GO:0033634	positive_regulation_of_cell-cell_adhesion_mediated_by_integrin	5	1	0.0412	CXCL13
376	GO:0035581	sequestering_of_extracellular_ligand_from_receptor	5	1	0.0412	LOC102168874
377	GO:0035624	receptor_transactivation	5	1	0.0412	ADRA2A
378	GO:0036072	direct_ossification	5	1	0.0412	COL1A1
379	GO:0051036	regulation_of_endosome_size	5	1	0.0412	RILP
380	GO:0051124	synaptic_growth_at_neuromuscular_junction	5	1	0.0412	SIX4
381	GO:0051599	response_to_hydrostatic_pressure	5	1	0.0412	ATP2B2
382	GO:0051771	negative_regulation_of_nitric-oxide_synthase_biosynthetic_process	5	1	0.0412	LOC102184041
383	GO:0060236	regulation_of_mitotic_spindle_organization	5	1	0.0412	PKD1
384	GO:0060481	lobar_bronchus_epithelium_development	5	1	0.0412	SPDEF
385	GO:0060681	branch_elongation_involved_in_ureteric_bud_branching	5	1	0.0412	SIX4
386	GO:0060992	response_to_fungicide	5	1	0.0412	GRIA4
387	GO:0061196	fungiform_papilla_development	5	1	0.0412	SIX4
388	GO:0061551	trigeminal_ganglion_development	5	1	0.0412	SIX4
389	GO:0071639	positive_regulation_of_monocyte_chemotactic_protein-1_production	5	1	0.0412	ADIPOQ
390	GO:0071692	protein_localization_to_extracellular_region	5	1	0.0412	LOC102168874
391	GO:0071694	maintenance_of_protein_location_in_extracellular_region	5	1	0.0412	LOC102168874
392	GO:0072300	positive_regulation_of_metanephric_glomerulus_development	5	1	0.0412	ADIPOQ
393	GO:1901228	positive_regulation_of_transcription_from_RNA_polymerase_II_promoter_involved_in...	5	1	0.0412	MYOCD
394	GO:1901299	negative_regulation_of_hydrogen_peroxide-mediated_programmed_cell_death	5	1	0.0412	HGF
395	GO:1902498	regulation_of_protein_autoubiquitination	5	1	0.0412	LOC106503399
396	GO:1902947	regulation_of_tau-protein_kinase_activity	5	1	0.0412	HGF
397	GO:1904396	regulation_of_neuromuscular_junction_development	5	1	0.0412	SIX4
398	GO:2000416	regulation_of_eosinophil_migration	5	1	0.0412	CCL24
399	GO:0050709	negative_regulation_of_protein_secretion	92	3	0.04214	ADRA2A;CHGA;SREBF1
400	GO:0061053	somite_development	92	3	0.04214	DMRT2;SIX4;TCAP
401	GO:1901699	cellular_response_to_nitrogen_compound	466	8	0.04251	ADIPOQ;AOC1;AQP8;ATP2B2;COL1A1;COL1A2;RRAGD;SREBF1
402	GO:0008361	regulation_of_cell_size	157	4	0.04312	AQP8;ATP2B2;OLFM1;SLC12A7
403	GO:0010810	regulation_of_cell-substrate_adhesion	157	4	0.04312	CCDC80;COL1A1;COL8A1;FBLN2
404	GO:0030595	leukocyte_chemotaxis	157	4	0.04312	CCL24;CHGA;CXCL13;LOC102168874
405	GO:0006811	ion_transport	1296	17	0.04316	ABCC11;ADRA2A;ANK1;AQP8;ATP2B2;CA4;CP;GRIA4;LOC102172205;LOC106504024;PKD1;SFRP4;SLC12A7;SLC16A6;SLC1A2;SLCO4A1;TRPV6
406	GO:0032502	developmental_process	5145	53	0.04339	ADIPOQ;ANK1;ATP2B2;CCDC80;CCL24;CD248;CDO1;CHGA;CNTN2;COL1A1;COL1A2;COL8A1;CXCL13;DAGLA;DMRT2;DMRTA1;EPPK1;HGF;KCP;KERA;KRT4;LMX1B;LOC102168874;LOC102171917;LOC102183132;LOC102187872;LOC106504024;LOC108636990;MYOCD;NNAT;NPHS2;NR5A2;NRK;NYAP1;OGN;OLFM1;PCDH10;PGLYRP1;PKD1;RCN1;SERPINF1;SERPINF2;SFRP4;SIX4;SIX5;SLC1A2;SLIT1;SPDEF;SREBF1;TCAP;TLL1;TNFRSF18;TNFSF13
407	GO:0009612	response_to_mechanical_stimulus	158	4	0.04396	ATP2B2;COL1A1;PKD1;TCAP
408	GO:0021587	cerebellum_morphogenesis	40	2	0.04419	ATP2B2;LMX1B
409	GO:1903556	negative_regulation_of_tumor_necrosis_factor_superfamily_cytokine_production	40	2	0.04419	ADIPOQ;LOC102184041
410	GO:2000273	positive_regulation_of_receptor_activity	40	2	0.04419	ADRA2A;LOC106504024
411	GO:0010811	positive_regulation_of_cell-substrate_adhesion	94	3	0.04445	CCDC80;COL8A1;FBLN2
412	GO:0050770	regulation_of_axonogenesis	159	4	0.04481	CNTN2;OGN;OLFM1;SLIT1
413	GO:0010817	regulation_of_hormone_levels	388	7	0.045	ADRA2A;CHGA;DIO1;LOC102171917;NNAT;SLCO4A1;SREBF1
414	GO:0032501	multicellular_organismal_process	6767	67	0.04501	ACKR1;ADAMTS3;ADIPOQ;ADRA2A;ANK1;ATP2B2;AZGP1;CCDC80;CCL24;CD248;CDO1;CHGA;CNTN2;COL1A1;COL1A2;COL8A1;CREB3L4;CXCL13;DAGLA;DMRT2;DMRTA1;EPPK1;HGF;KCP;KERA;KRT4;LMX1B;LOC102168874;LOC102171917;LOC102172205;LOC102174478;LOC102183132;LOC102184041;LOC102187872;LOC106503399;LOC106504024;LOC108636082;LOC108636990;MYOCD;NNAT;NPHS2;NR5A2;NRK;NYAP1;OGN;OLFM1;PCDH10;PGLYRP1;PKD1;RCN1;SELP;SERPINF1;SERPINF2…
415	GO:0050727	regulation_of_inflammatory_response	231	5	0.04507	ADIPOQ;CCL24;HGF;LOC106503399;PGLYRP1
416	GO:0006950	response_to_stress	3060	34	0.04556	ACKR1;ADIPOQ;ADRA2A;AOC1;ATP2B2;CCL24;CHGA;CREB3L4;CXCL13;EPPK1;FAAP100;HGF;KIAA1324;LOC102172711;LOC102184041;LOC102187872;LOC106503399;LOC108637766;MATN4;MYOCD;NACC2;NRK;PGLYRP1;PKD1;RRAGD;SELP;SERPINF2;SFRP4;SLC1A2;SLC6A2;SREBF1;TCAP;TNFRSF18;UCN3
417	GO:0030155	regulation_of_cell_adhesion	560	9	0.04608	ADIPOQ;CCDC80;CHGA;COL1A1;COL8A1;CXCL13;FBLN2;PKD1;TNFRSF18
418	GO:0009620	response_to_fungus	41	2	0.04621	CHGA;PGLYRP1
419	GO:0010828	positive_regulation_of_glucose_transport	41	2	0.04621	ADIPOQ;SLC1A2
420	GO:0045861	negative_regulation_of_proteolysis	312	6	0.04765	HGF;LOC102172711;MATN4;SERPINF1;SERPINF2;SPINK7
421	GO:0006026	aminoglycan_catabolic_process	42	2	0.04826	LYVE1;PGLYRP1
422	GO:0006879	cellular_iron_ion_homeostasis	42	2	0.04826	CP;LOC102172205
423	GO:0035850	epithelial_cell_differentiation_involved_in_kidney_development	42	2	0.04826	ADIPOQ;NPHS2
424	GO:0048247	lymphocyte_chemotaxis	42	2	0.04826	CCL24;CXCL13
425	GO:0051604	protein_maturation	236	5	0.04861	ADAMTS3;CNTN2;CPZ;RHBDL1;SERPINF2
426	GO:0009743	response_to_carbohydrate	164	4	0.04921	ADIPOQ;ADRA2A;NNAT;SREBF1
427	GO:0090276	regulation_of_peptide_hormone_secretion	164	4	0.04921	ADRA2A;CHGA;NNAT;SREBF1
428	GO:0045860	positive_regulation_of_protein_kinase_activity	396	7	0.04924	ADIPOQ;ADRA2A;ATP2B2;HGF;LOC102171917;NRK;PKD1
429	GO:0000270	peptidoglycan_metabolic_process	6	1	0.04924	PGLYRP1
430	GO:0007256	activation_of_JNKK_activity	6	1	0.04924	NRK
431	GO:0009253	peptidoglycan_catabolic_process	6	1	0.04924	PGLYRP1
432	GO:0010455	positive_regulation_of_cell_fate_commitment	6	1	0.04924	SPDEF
433	GO:0010757	negative_regulation_of_plasminogen_activation	6	1	0.04924	SERPINF2
434	GO:0010871	negative_regulation_of_receptor_biosynthetic_process	6	1	0.04924	ADIPOQ
435	GO:0015810	aspartate_transport	6	1	0.04924	SLC1A2
436	GO:0021853	cerebral_cortex_GABAergic_interneuron_migration	6	1	0.04924	CNTN2
437	GO:0023041	neuronal_signal_transduction	6	1	0.04924	OLFM1
438	GO:0031585	regulation_of_inositol_1,4,5-trisphosphate-sensitive_calcium-release_channel_act...	6	1	0.04924	LOC106504024
439	GO:0032000	positive_regulation_of_fatty_acid_beta-oxidation	6	1	0.04924	ABCD2
440	GO:0032762	mast_cell_cytokine_production	6	1	0.04924	CHGA
441	GO:0032815	negative_regulation_of_natural_killer_cell_activation	6	1	0.04924	PGLYRP1
442	GO:0033034	positive_regulation_of_myeloid_cell_apoptotic_process	6	1	0.04924	ADIPOQ
443	GO:0033604	negative_regulation_of_catecholamine_secretion	6	1	0.04924	CHGA
444	GO:0033625	positive_regulation_of_integrin_activation	6	1	0.04924	CXCL13
445	GO:0038171	cannabinoid_signaling_pathway	6	1	0.04924	DAGLA
446	GO:0042447	hormone_catabolic_process	6	1	0.04924	LOC102171917
447	GO:0042760	very_long-chain_fatty_acid_catabolic_process	6	1	0.04924	ABCD2
448	GO:0045110	intermediate_filament_bundle_assembly	6	1	0.04924	EPPK1
449	GO:0045650	negative_regulation_of_macrophage_differentiation	6	1	0.04924	ADIPOQ
450	GO:0046485	ether_lipid_metabolic_process	6	1	0.04924	TMEM86B
451	GO:0051918	negative_regulation_of_fibrinolysis	6	1	0.04924	SERPINF2
452	GO:0051938	L-glutamate_import	6	1	0.04924	SLC1A2
453	GO:0060482	lobar_bronchus_development	6	1	0.04924	SPDEF
454	GO:0060770	negative_regulation_of_epithelial_cell_proliferation_involved_in_prostate_gland_...	6	1	0.04924	SERPINF1
455	GO:0061550	cranial_ganglion_development	6	1	0.04924	SIX4
456	GO:0070885	negative_regulation_of_calcineurin-NFAT_signaling_cascade	6	1	0.04924	ATP2B2
457	GO:0071280	cellular_response_to_copper_ion	6	1	0.04924	AOC1
458	GO:0071638	negative_regulation_of_monocyte_chemotactic_protein-1_production	6	1	0.04924	LOC102184041
459	GO:0072236	metanephric_loop_of_Henle_development	6	1	0.04924	PKD1
460	GO:0072298	regulation_of_metanephric_glomerulus_development	6	1	0.04924	ADIPOQ
461	GO:0086023	adrenergic_receptor_signaling_pathway_involved_in_heart_process	6	1	0.04924	ATP2B2
462	GO:0097070	ductus_arteriosus_closure	6	1	0.04924	MYOCD
463	GO:0099612	protein_localization_to_axon	6	1	0.04924	CNTN2
464	GO:1902231	positive_regulation_of_intrinsic_apoptotic_signaling_pathway_in_response_to_DNA_...	6	1	0.04924	NACC2
465	GO:1904936	interneuron_migration	6	1	0.04924	CNTN2
466	GO:0030073	insulin_secretion	165	4	0.05012	ADRA2A;CHGA;NNAT;SREBF1
467	GO:0006956	complement_activation	43	2	0.05034	LOC102172711;LOC108637766
468	GO:0021575	hindbrain_morphogenesis	43	2	0.05034	ATP2B2;LMX1B
469	GO:0045744	negative_regulation_of_G-protein_coupled_receptor_protein_signaling_pathway	43	2	0.05034	ADRA2A;ATP2B2
470	GO:0060428	lung_epithelium_development	43	2	0.05034	PKD1;SPDEF
471	GO:2000145	regulation_of_cell_motility	659	10	0.05045	ADIPOQ;ADRA2A;CCL24;COL1A1;CXCL13;EPPK1;HGF;LOC102168874;SELP;TNFRSF18
472	GO:0002791	regulation_of_peptide_secretion	167	4	0.05197	ADRA2A;CHGA;NNAT;SREBF1
473	GO:0015850	organic_hydroxy_compound_transport	167	4	0.05197	ADIPOQ;AQP8;CHGA;SLC6A2
474	GO:0070588	calcium_ion_transmembrane_transport	241	5	0.05231	ADRA2A;ATP2B2;LOC106504024;PKD1;TRPV6
475	GO:0014888	striated_muscle_adaptation	44	2	0.05246	ATP2B2;TCAP
476	GO:0048846	axon_extension_involved_in_axon_guidance	44	2	0.05246	OGN;SLIT1
477	GO:1902284	neuron_projection_extension_involved_in_neuron_projection_guidance	44	2	0.05246	OGN;SLIT1
478	GO:0090087	regulation_of_peptide_transport	168	4	0.0529	ADRA2A;CHGA;NNAT;SREBF1
479	GO:0070887	cellular_response_to_chemical_stimulus	2252	26	0.05398	ACKR1;ADAMTS3;ADIPOQ;ADRA2A;AOC1;AQP8;ATP2B2;CCL24;CHGA;COL1A1;COL1A2;CREB3L4;CXCL13;HGF;IL17REL;KCP;LOC102168874;LOC102172205;LOC102183132;LOC102184041;LOC102188618;MYOCD;NR5A2;RRAGD;SREBF1;TNFRSF18
480	GO:0042472	inner_ear_morphogenesis	102	3	0.05429	ATP2B2;SIX4;TCAP
481	GO:0006940	regulation_of_smooth_muscle_contraction	45	2	0.0546	ADRA2A;MYOCD
482	GO:0030514	negative_regulation_of_BMP_signaling_pathway	45	2	0.0546	LOC102168874;LOC102183132
483	GO:0032101	regulation_of_response_to_external_stimulus	669	10	0.05479	ADIPOQ;CCL24;CXCL13;EPPK1;HGF;LOC102168874;LOC106503399;PGLYRP1;SELP;SERPINF2
484	GO:0001822	kidney_development	245	5	0.05538	ADIPOQ;LOC102171917;NPHS2;PKD1;SIX4
485	GO:0055076	transition_metal_ion_homeostasis	103	3	0.05559	ANK1;CP;LOC102172205
486	GO:0043393	regulation_of_protein_binding	171	4	0.05576	ADIPOQ;LOC102171917;MATN4;PKD1
487	GO:0043086	negative_regulation_of_catalytic_activity	765	11	0.05665	ADIPOQ;ADRA2A;ATP2B2;HGF;LOC102172711;LOC102184041;MATN4;MYOCD;SERPINF1;SERPINF2;SPINK7
488	GO:0001818	negative_regulation_of_cytokine_production	172	4	0.05674	ADIPOQ;HGF;LOC102184041;PGLYRP1
489	GO:0048260	positive_regulation_of_receptor-mediated_endocytosis	46	2	0.05678	LOC102172205;SFRP4
490	GO:0051937	catecholamine_transport	46	2	0.05678	CHGA;SLC6A2
491	GO:0000820	regulation_of_glutamine_family_amino_acid_metabolic_process	7	1	0.05721	ATP2B2
492	GO:0003256	regulation_of_transcription_from_RNA_polymerase_II_promoter_involved_in_myocardi...	7	1	0.05721	MYOCD
493	GO:0009249	protein_lipoylation	7	1	0.05721	NNAT
494	GO:0014842	regulation_of_skeletal_muscle_satellite_cell_proliferation	7	1	0.05721	SIX5
495	GO:0014866	skeletal_myofibril_assembly	7	1	0.05721	TCAP
496	GO:0030240	skeletal_muscle_thin_filament_assembly	7	1	0.05721	TCAP
497	GO:0031442	positive_regulation_of_mRNA_3'-end_processing	7	1	0.05721	LOC108636990
498	GO:0033563	dorsal/ventral_axon_guidance	7	1	0.05721	SLIT1
499	GO:0035766	cell_chemotaxis_to_fibroblast_growth_factor	7	1	0.05721	CXCL13
500	GO:0035768	endothelial_cell_chemotaxis_to_fibroblast_growth_factor	7	1	0.05721	CXCL13
501	GO:0035989	tendon_development	7	1	0.05721	LOC102187872
502	GO:0045714	regulation_of_low-density_lipoprotein_particle_receptor_biosynthetic_process	7	1	0.05721	ADIPOQ
503	GO:0048840	otolith_development	7	1	0.05721	ATP2B2
504	GO:0051152	positive_regulation_of_smooth_muscle_cell_differentiation	7	1	0.05721	MYOCD
505	GO:0060676	ureteric_bud_formation	7	1	0.05721	SIX4
506	GO:0060677	ureteric_bud_elongation	7	1	0.05721	SIX4
507	GO:0061179	negative_regulation_of_insulin_secretion_involved_in_cellular_response_to_glucos...	7	1	0.05721	ADRA2A
508	GO:0070327	thyroid_hormone_transport	7	1	0.05721	SLCO4A1
509	GO:0071676	negative_regulation_of_mononuclear_cell_migration	7	1	0.05721	LOC102168874
510	GO:0071838	cell_proliferation_in_bone_marrow	7	1	0.05721	LOC102171917
511	GO:0072235	metanephric_distal_tubule_development	7	1	0.05721	PKD1
512	GO:0090193	positive_regulation_of_glomerulus_development	7	1	0.05721	ADIPOQ
513	GO:0097242	beta-amyloid_clearance	7	1	0.05721	MYOCD
514	GO:1900221	regulation_of_beta-amyloid_clearance	7	1	0.05721	MYOCD
515	GO:1902033	regulation_of_hematopoietic_stem_cell_proliferation	7	1	0.05721	LOC102171917
516	GO:1903224	regulation_of_endodermal_cell_differentiation	7	1	0.05721	LOC102187872
517	GO:1904847	regulation_of_cell_chemotaxis_to_fibroblast_growth_factor	7	1	0.05721	CXCL13
518	GO:2000544	regulation_of_endothelial_cell_chemotaxis_to_fibroblast_growth_factor	7	1	0.05721	CXCL13
519	GO:2000698	positive_regulation_of_epithelial_cell_differentiation_involved_in_kidney_develo...	7	1	0.05721	ADIPOQ
520	GO:0071248	cellular_response_to_metal_ion	105	3	0.05823	AOC1;LOC102172205;LOC102188618
521	GO:0042180	cellular_ketone_metabolic_process	174	4	0.05871	ABCD2;ADIPOQ;ATP2B2;SREBF1
522	GO:0071902	positive_regulation_of_protein_serine/threonine_kinase_activity	250	5	0.05938	ADIPOQ;ADRA2A;ATP2B2;HGF;PKD1
523	GO:0072359	circulatory_system_development	867	12	0.06019	CCDC80;CCL24;CHGA;COL1A1;COL1A2;LOC102187872;MYOCD;OLFM1;PKD1;SERPINF1;SERPINF2;TCAP
524	GO:0015758	glucose_transport	108	3	0.06231	ADIPOQ;SLC1A2;SLC2A9
525	GO:0051093	negative_regulation_of_developmental_process	778	11	0.06236	ADIPOQ;CHGA;CNTN2;LOC102187872;LOC108636990;MYOCD;PGLYRP1;SERPINF1;SIX4;SLIT1;SPDEF
526	GO:0030858	positive_regulation_of_epithelial_cell_differentiation	49	2	0.06348	ADIPOQ;SFRP4
527	GO:0050994	regulation_of_lipid_catabolic_process	49	2	0.06348	ABCD2;ADRA2A
528	GO:0061045	negative_regulation_of_wound_healing	49	2	0.06348	EPPK1;SERPINF2
529	GO:0090183	regulation_of_kidney_development	49	2	0.06348	ADIPOQ;SIX4
530	GO:0030856	regulation_of_epithelial_cell_differentiation	109	3	0.06369	ADIPOQ;EPPK1;SFRP4
531	GO:1903707	negative_regulation_of_hemopoiesis	109	3	0.06369	ADIPOQ;LOC108636990;PGLYRP1
532	GO:0007369	gastrulation	179	4	0.0638	ADIPOQ;COL8A1;LOC102187872;LOC108636990
533	GO:0030855	epithelial_cell_differentiation	508	8	0.06402	ADIPOQ;ATP2B2;EPPK1;KRT4;NPHS2;NR5A2;SFRP4;SPDEF
534	GO:0071310	cellular_response_to_organic_substance	1875	22	0.06445	ACKR1;ADAMTS3;ADIPOQ;ADRA2A;AOC1;AQP8;ATP2B2;CCL24;COL1A1;COL1A2;CREB3L4;CXCL13;HGF;IL17REL;KCP;LOC102168874;LOC102183132;MYOCD;NR5A2;RRAGD;SREBF1;TNFRSF18
535	GO:0009582	detection_of_abiotic_stimulus	110	3	0.06509	ATP2B2;PKD1;TCAP
536	GO:0003062	regulation_of_heart_rate_by_chemical_signal	8	1	0.06511	SREBF1
537	GO:0009071	serine_family_amino_acid_catabolic_process	8	1	0.06511	LOC108634030
538	GO:0010745	negative_regulation_of_macrophage_derived_foam_cell_differentiation	8	1	0.06511	ADIPOQ
539	GO:0014841	skeletal_muscle_satellite_cell_proliferation	8	1	0.06511	SIX5
540	GO:0014857	regulation_of_skeletal_muscle_cell_proliferation	8	1	0.06511	SIX5
541	GO:0015740	C4-dicarboxylate_transport	8	1	0.06511	SLC1A2
542	GO:0016264	gap_junction_assembly	8	1	0.06511	LOC102171917
543	GO:0021894	cerebral_cortex_GABAergic_interneuron_development	8	1	0.06511	CNTN2
544	GO:0030916	otic_vesicle_formation	8	1	0.06511	TCAP
545	GO:0031659	positive_regulation_of_cyclin-dependent_protein_serine/threonine_kinase_activity...	8	1	0.06511	PKD1
546	GO:0034331	cell_junction_maintenance	8	1	0.06511	MPZ
547	GO:0042428	serotonin_metabolic_process	8	1	0.06511	ATP2B2
548	GO:0043587	tongue_morphogenesis	8	1	0.06511	SIX4
549	GO:0045217	cell-cell_junction_maintenance	8	1	0.06511	MPZ
550	GO:0045542	positive_regulation_of_cholesterol_biosynthetic_process	8	1	0.06511	SREBF1
551	GO:0045713	low-density_lipoprotein_particle_receptor_biosynthetic_process	8	1	0.06511	ADIPOQ
552	GO:0051001	negative_regulation_of_nitric-oxide_synthase_activity	8	1	0.06511	ATP2B2
553	GO:0051547	regulation_of_keratinocyte_migration	8	1	0.06511	EPPK1
554	GO:0051953	negative_regulation_of_amine_transport	8	1	0.06511	CHGA
555	GO:0060638	mesenchymal-epithelial_cell_signaling	8	1	0.06511	HGF
556	GO:0061303	cornea_development_in_camera-type_eye	8	1	0.06511	KERA
557	GO:0070627	ferrous_iron_import	8	1	0.06511	LOC102172205
558	GO:0071276	cellular_response_to_cadmium_ion	8	1	0.06511	LOC102188618
559	GO:0071420	cellular_response_to_histamine	8	1	0.06511	AOC1
560	GO:0072205	metanephric_collecting_duct_development	8	1	0.06511	PKD1
561	GO:0072282	metanephric_nephron_tubule_morphogenesis	8	1	0.06511	PKD1
562	GO:0097460	ferrous_iron_import_into_cell	8	1	0.06511	LOC102172205
563	GO:1901160	primary_amino_compound_metabolic_process	8	1	0.06511	ATP2B2
564	GO:1901298	regulation_of_hydrogen_peroxide-mediated_programmed_cell_death	8	1	0.06511	HGF
565	GO:2000465	regulation_of_glycogen_(starch)_synthase_activity	8	1	0.06511	ADIPOQ
566	GO:2000542	negative_regulation_of_gastrulation	8	1	0.06511	LOC102187872
567	GO:0040012	regulation_of_locomotion	691	10	0.06517	ADIPOQ;ADRA2A;CCL24;COL1A1;CXCL13;EPPK1;HGF;LOC102168874;SELP;TNFRSF18
568	GO:0008277	regulation_of_G-protein_coupled_receptor_protein_signaling_pathway	111	3	0.06651	ADRA2A;ATP2B2;CNTN2
569	GO:0009581	detection_of_external_stimulus	111	3	0.06651	ATP2B2;PKD1;TCAP
570	GO:0044087	regulation_of_cellular_component_biogenesis	694	10	0.06668	CCL24;CHGA;CXCL13;KIAA1324;LOC102171917;LOC106504024;SELP;SERPINF2;SIX4;SLIT1
571	GO:0051094	positive_regulation_of_developmental_process	1078	14	0.06785	ADIPOQ;CCL24;COL1A1;DMRT2;LOC102168874;LOC106504024;MYOCD;OLFM1;SERPINF1;SERPINF2;SFRP4;SIX4;SPDEF;TNFSF13
572	GO:0008645	hexose_transport	112	3	0.06793	ADIPOQ;SLC1A2;SLC2A9
573	GO:0015749	monosaccharide_transport	112	3	0.06793	ADIPOQ;SLC1A2;SLC2A9
574	GO:0050803	regulation_of_synapse_structure_or_activity	112	3	0.06793	GRIA4;SIX4;SLIT1
575	GO:0002548	monocyte_chemotaxis	51	2	0.0681	CCL24;LOC102168874
576	GO:0030239	myofibril_assembly	51	2	0.0681	SIX4;TCAP
577	GO:0050922	negative_regulation_of_chemotaxis	51	2	0.0681	CXCL13;LOC102168874
578	GO:0021953	central_nervous_system_neuron_differentiation	184	4	0.06911	ATP2B2;CNTN2;LMX1B;SLIT1
579	GO:0032872	regulation_of_stress-activated_MAPK_cascade	184	4	0.06911	HGF;LOC102184041;NRK;SERPINF2
580	GO:0070302	regulation_of_stress-activated_protein_kinase_signaling_cascade	185	4	0.0702	HGF;LOC102184041;NRK;SERPINF2
581	GO:0032835	glomerulus_development	52	2	0.07044	ADIPOQ;NPHS2
582	GO:0048641	regulation_of_skeletal_muscle_tissue_development	52	2	0.07044	MYOCD;SIX4
583	GO:0061005	cell_differentiation_involved_in_kidney_development	52	2	0.07044	ADIPOQ;NPHS2
584	GO:1902117	positive_regulation_of_organelle_assembly	52	2	0.07044	KIAA1324;LOC106504024
585	GO:0045595	regulation_of_cell_differentiation	1383	17	0.07062	ADIPOQ;CNTN2;COL1A1;EPPK1;LOC102168874;LOC102187872;LOC108636990;MYOCD;OGN;OLFM1;PGLYRP1;SERPINF1;SERPINF2;SFRP4;SIX4;SLIT1;SPDEF
586	GO:0042742	defense_response_to_bacterium	186	4	0.0713	CHGA;CXCL13;MATN4;PGLYRP1
587	GO:0009914	hormone_transport	264	5	0.0714	ADRA2A;CHGA;NNAT;SLCO4A1;SREBF1
588	GO:0040007	growth	893	12	0.0717	EPPK1;IGFBP6;LMX1B;LOC102188618;MYOCD;NRK;OGN;OLFM1;PGLYRP1;SIX4;SLC1A2;SLIT1
589	GO:0033674	positive_regulation_of_kinase_activity	433	7	0.07212	ADIPOQ;ADRA2A;ATP2B2;HGF;LOC102171917;NRK;PKD1
590	GO:0001704	formation_of_primary_germ_layer	115	3	0.0723	COL8A1;LOC102187872;LOC108636990
591	GO:0045834	positive_regulation_of_lipid_metabolic_process	115	3	0.0723	ABCD2;ADIPOQ;SREBF1
592	GO:0048675	axon_extension	115	3	0.0723	OGN;OLFM1;SLIT1
593	GO:0003084	positive_regulation_of_systemic_arterial_blood_pressure	9	1	0.07295	LOC102171917
594	GO:0010642	negative_regulation_of_platelet-derived_growth_factor_receptor_signaling_pathway	9	1	0.07295	ADIPOQ
595	GO:0010820	positive_regulation_of_T_cell_chemotaxis	9	1	0.07295	CXCL13
596	GO:0014745	negative_regulation_of_muscle_adaptation	9	1	0.07295	ATP2B2
597	GO:0021684	cerebellar_granular_layer_formation	9	1	0.07295	ATP2B2
598	GO:0021707	cerebellar_granule_cell_differentiation	9	1	0.07295	ATP2B2
599	GO:0021830	interneuron_migration_from_the_subpallium_to_the_cortex	9	1	0.07295	CNTN2
600	GO:0021891	olfactory_bulb_interneuron_development	9	1	0.07295	SLIT1
601	GO:0022028	tangential_migration_from_the_subventricular_zone_to_the_olfactory_bulb	9	1	0.07295	SLIT1
602	GO:0030853	negative_regulation_of_granulocyte_differentiation	9	1	0.07295	ADIPOQ
603	GO:0031657	regulation_of_cyclin-dependent_protein_serine/threonine_kinase_activity_involved...	9	1	0.07295	PKD1
604	GO:0033632	regulation_of_cell-cell_adhesion_mediated_by_integrin	9	1	0.07295	CXCL13
605	GO:0034115	negative_regulation_of_heterotypic_cell-cell_adhesion	9	1	0.07295	ADIPOQ
606	GO:0042048	olfactory_behavior	9	1	0.07295	LMX1B
607	GO:0042136	neurotransmitter_biosynthetic_process	9	1	0.07295	DAGLA
608	GO:0045112	integrin_biosynthetic_process	9	1	0.07295	LOC102187872
609	GO:0045721	negative_regulation_of_gluconeogenesis	9	1	0.07295	ADIPOQ
610	GO:0045741	positive_regulation_of_epidermal_growth_factor-activated_receptor_activity	9	1	0.07295	ADRA2A
611	GO:0048012	hepatocyte_growth_factor_receptor_signaling_pathway	9	1	0.07295	HGF
612	GO:0048263	determination_of_dorsal_identity	9	1	0.07295	LOC102168874
613	GO:0048739	cardiac_muscle_fiber_development	9	1	0.07295	TCAP
614	GO:0051917	regulation_of_fibrinolysis	9	1	0.07295	SERPINF2
615	GO:0060054	positive_regulation_of_epithelial_cell_proliferation_involved_in_wound_healing	9	1	0.07295	EPPK1
616	GO:0060693	regulation_of_branching_involved_in_salivary_gland_morphogenesis	9	1	0.07295	HGF
617	GO:0060768	regulation_of_epithelial_cell_proliferation_involved_in_prostate_gland_developme...	9	1	0.07295	SERPINF1
618	GO:0070587	regulation_of_cell-cell_adhesion_involved_in_gastrulation	9	1	0.07295	ADIPOQ
619	GO:0070863	positive_regulation_of_protein_exit_from_endoplasmic_reticulum	9	1	0.07295	SLC35D3
620	GO:0071294	cellular_response_to_zinc_ion	9	1	0.07295	LOC102188618
621	GO:0072177	mesonephric_duct_development	9	1	0.07295	PKD1
622	GO:0072217	negative_regulation_of_metanephros_development	9	1	0.07295	ADIPOQ
623	GO:0086103	G-protein_coupled_receptor_signaling_pathway_involved_in_heart_process	9	1	0.07295	ATP2B2
624	GO:0090205	positive_regulation_of_cholesterol_metabolic_process	9	1	0.07295	SREBF1
625	GO:0097090	presynaptic_membrane_organization	9	1	0.07295	CNTN2
626	GO:1900115	extracellular_regulation_of_signal_transduction	9	1	0.07295	LOC102168874
627	GO:1900116	extracellular_negative_regulation_of_signal_transduction	9	1	0.07295	LOC102168874
628	GO:1903242	regulation_of_cardiac_muscle_hypertrophy_in_response_to_stress	9	1	0.07295	ATP2B2
629	GO:2000786	positive_regulation_of_autophagosome_assembly	9	1	0.07295	KIAA1324
630	GO:0090596	sensory_organ_morphogenesis	266	5	0.07322	ATP2B2;COL8A1;LOC102187872;SIX4;TCAP
631	GO:0006082	organic_acid_metabolic_process	801	11	0.07338	ABCD2;ACSM5;ADIPOQ;ATP2B2;CDO1;DAGLA;LOC102182692;LOC108634030;NR5A2;SLC2A9;SREBF1
632	GO:0050680	negative_regulation_of_epithelial_cell_proliferation	116	3	0.07379	EPPK1;KRT4;SERPINF1
633	GO:0090288	negative_regulation_of_cellular_response_to_growth_factor_stimulus	116	3	0.07379	CXCL13;LOC102168874;LOC102183132
634	GO:0052548	regulation_of_endopeptidase_activity	350	6	0.0743	HGF;LOC102172711;MATN4;SERPINF1;SERPINF2;SPINK7
635	GO:0006935	chemotaxis	525	8	0.07437	CCL24;CHGA;CNTN2;CXCL13;HGF;LOC102168874;OGN;SLIT1
636	GO:0014068	positive_regulation_of_phosphatidylinositol_3-kinase_signaling	54	2	0.07522	HGF;SELP
637	GO:0072376	protein_activation_cascade	54	2	0.07522	LOC102172711;LOC108637766
638	GO:1904035	regulation_of_epithelial_cell_apoptotic_process	54	2	0.07522	CD248;SFRP4
639	GO:0042330	taxis	527	8	0.07566	CCL24;CHGA;CNTN2;CXCL13;HGF;LOC102168874;OGN;SLIT1
640	GO:0051270	regulation_of_cellular_component_movement	712	10	0.0762	ADIPOQ;ADRA2A;CCL24;COL1A1;CXCL13;EPPK1;HGF;LOC102168874;SELP;TNFRSF18
641	GO:0048522	positive_regulation_of_cellular_process	4307	44	0.07671	ABCD2;ADAMTS3;ADIPOQ;ADRA2A;ANK1;ATP2B2;CCL24;CD248;CNTN2;COL1A1;CREB3L4;CXCL13;DMRT2;EGFL7;EPPK1;GRIA4;HGF;KCP;KIAA1324;LMX1B;LOC102168874;LOC102171917;LOC102172205;LOC106503399;LOC106504024;LOC108636990;MYOCD;NACC2;NNAT;NR5A2;NRK;OLFM1;PKD1;RRAGD;SELP;SERPINF1;SERPINF2;SFRP4;SIX4;SIX5;SPDEF;SREBF1;TNFRSF18;TNFSF13
642	GO:0014065	phosphatidylinositol_3-kinase_signaling	118	3	0.07679	HGF;NYAP1;SELP
643	GO:1902533	positive_regulation_of_intracellular_signal_transduction	808	11	0.07696	ADIPOQ;ADRA2A;CCL24;HGF;LOC106504024;NACC2;NRK;RRAGD;SELP;SERPINF2;TNFRSF18
644	GO:0044092	negative_regulation_of_molecular_function	1002	13	0.07736	ADIPOQ;ADRA2A;ATP2B2;HGF;LOC102171917;LOC102172711;LOC102184041;MATN4;MYOCD;SERPINF1;SERPINF2;SFRP4;SPINK7
645	GO:0002066	columnar/cuboidal_epithelial_cell_development	55	2	0.07764	ATP2B2;SPDEF
646	GO:0070373	negative_regulation_of_ERK1_and_ERK2_cascade	55	2	0.07764	ADIPOQ;LOC102184041
647	GO:1903035	negative_regulation_of_response_to_wounding	55	2	0.07764	EPPK1;SERPINF2
648	GO:0031348	negative_regulation_of_defense_response	120	3	0.07986	ADIPOQ;HGF;PGLYRP1
649	GO:0051100	negative_regulation_of_binding	120	3	0.07986	ADIPOQ;LOC102171917;MATN4
650	GO:0007155	cell_adhesion	1306	16	0.07999	ADIPOQ;AZGP1;CCDC80;CHGA;CNTN2;COL1A1;COL8A1;CXCL13;FBLN2;LOC102187872;LYVE1;PCDH10;PKD1;SELP;SNED1;TNFRSF18
651	GO:0003300	cardiac_muscle_hypertrophy	56	2	0.08009	ATP2B2;TCAP
652	GO:0050730	regulation_of_peptidyl-tyrosine_phosphorylation	194	4	0.0804	ADRA2A;HGF;LOC102171917;TNFRSF18
653	GO:0002551	mast_cell_chemotaxis	10	1	0.08072	CHGA
654	GO:0006527	arginine_catabolic_process	10	1	0.08072	ATP2B2
655	GO:0010421	hydrogen_peroxide-mediated_programmed_cell_death	10	1	0.08072	HGF
656	GO:0010454	negative_regulation_of_cell_fate_commitment	10	1	0.08072	SPDEF
657	GO:0010612	regulation_of_cardiac_muscle_adaptation	10	1	0.08072	ATP2B2
658	GO:0010819	regulation_of_T_cell_chemotaxis	10	1	0.08072	CXCL13
659	GO:0014807	regulation_of_somitogenesis	10	1	0.08072	DMRT2
660	GO:0014856	skeletal_muscle_cell_proliferation	10	1	0.08072	SIX5
661	GO:0018065	protein-cofactor_linkage	10	1	0.08072	NNAT
662	GO:0019240	citrulline_biosynthetic_process	10	1	0.08072	ATP2B2
663	GO:0031953	negative_regulation_of_protein_autophosphorylation	10	1	0.08072	ADIPOQ
664	GO:0032509	endosome_transport_via_multivesicular_body_sorting_pathway	10	1	0.08072	RILP
665	GO:0032536	regulation_of_cell_projection_size	10	1	0.08072	CNTN2
666	GO:0043508	negative_regulation_of_JUN_kinase_activity	10	1	0.08072	LOC102184041
667	GO:0044341	sodium-dependent_phosphate_transport	10	1	0.08072	SFRP4
668	GO:0048262	determination_of_dorsal/ventral_asymmetry	10	1	0.08072	LOC102168874
669	GO:0050765	negative_regulation_of_phagocytosis	10	1	0.08072	ADIPOQ
670	GO:0051583	dopamine_uptake_involved_in_synaptic_transmission	10	1	0.08072	SLC6A2
671	GO:0051934	catecholamine_uptake_involved_in_synaptic_transmission	10	1	0.08072	SLC6A2
672	GO:0060379	cardiac_muscle_cell_myoblast_differentiation	10	1	0.08072	MYOCD
673	GO:0060576	intestinal_epithelial_cell_development	10	1	0.08072	SPDEF
674	GO:0060767	epithelial_cell_proliferation_involved_in_prostate_gland_development	10	1	0.08072	SERPINF1
675	GO:0061140	lung_secretory_cell_differentiation	10	1	0.08072	SPDEF
676	GO:0070586	cell-cell_adhesion_involved_in_gastrulation	10	1	0.08072	ADIPOQ
677	GO:0071872	cellular_response_to_epinephrine_stimulus	10	1	0.08072	ATP2B2
678	GO:0072173	metanephric_tubule_morphogenesis	10	1	0.08072	PKD1
679	GO:0090493	catecholamine_uptake	10	1	0.08072	SLC6A2
680	GO:0090494	dopamine_uptake	10	1	0.08072	SLC6A2
681	GO:0097468	programmed_cell_death_in_response_to_reactive_oxygen_species	10	1	0.08072	HGF
682	GO:0019752	carboxylic_acid_metabolic_process	723	10	0.08242	ABCD2;ACSM5;ADIPOQ;ATP2B2;CDO1;DAGLA;LOC102182692;LOC108634030;NR5A2;SREBF1
683	GO:0031589	cell-substrate_adhesion	276	5	0.0827	CCDC80;COL1A1;COL8A1;FBLN2;SNED1
684	GO:2001234	negative_regulation_of_apoptotic_signaling_pathway	196	4	0.08276	HGF;KIAA1324;LOC102184041;LOC106504024
685	GO:0030162	regulation_of_proteolysis	630	9	0.08289	ADRA2A;CNTN2;HGF;LOC102172711;MATN4;PKD1;SERPINF1;SERPINF2;SPINK7
686	GO:0022610	biological_adhesion	1313	16	0.08296	ADIPOQ;AZGP1;CCDC80;CHGA;CNTN2;COL1A1;COL8A1;CXCL13;FBLN2;LOC102187872;LYVE1;PCDH10;PKD1;SELP;SNED1;TNFRSF18
687	GO:0042471	ear_morphogenesis	122	3	0.08297	ATP2B2;SIX4;TCAP
688	GO:0071241	cellular_response_to_inorganic_substance	122	3	0.08297	AOC1;LOC102172205;LOC102188618
689	GO:0071901	negative_regulation_of_protein_serine/threonine_kinase_activity	122	3	0.08297	ADIPOQ;LOC102184041;MYOCD
690	GO:1902806	regulation_of_cell_cycle_G1/S_phase_transition	122	3	0.08297	ATP2B2;NACC2;PKD1
691	GO:0043436	oxoacid_metabolic_process	727	10	0.08476	ABCD2;ACSM5;ADIPOQ;ATP2B2;CDO1;DAGLA;LOC102182692;LOC108634030;NR5A2;SREBF1
692	GO:0006635	fatty_acid_beta-oxidation	58	2	0.08505	ABCD2;ADIPOQ
693	GO:0010633	negative_regulation_of_epithelial_cell_migration	58	2	0.08505	CXCL13;EPPK1
694	GO:0014897	striated_muscle_hypertrophy	58	2	0.08505	ATP2B2;TCAP
695	GO:0015844	monoamine_transport	58	2	0.08505	CHGA;SLC6A2
696	GO:0050830	defense_response_to_Gram-positive_bacterium	58	2	0.08505	CHGA;PGLYRP1
697	GO:0051591	response_to_cAMP	58	2	0.08505	AQP8;CDO1
698	GO:0060688	regulation_of_morphogenesis_of_a_branching_structure	58	2	0.08505	HGF;SIX4
699	GO:0060541	respiratory_system_development	198	4	0.08516	MYOCD;PKD1;SIX4;SPDEF
700	GO:0030336	negative_regulation_of_cell_migration	199	4	0.08637	ADIPOQ;CXCL13;EPPK1;LOC102168874
701	GO:0090092	regulation_of_transmembrane_receptor_protein_serine/threonine_kinase_signaling_p...	199	4	0.08637	KCP;LOC102168874;LOC102183132;MYOCD
702	GO:0043405	regulation_of_MAP_kinase_activity	280	5	0.08667	ADIPOQ;ADRA2A;HGF;LOC102184041;NRK
703	GO:0001895	retina_homeostasis	59	2	0.08757	AZGP1;LOC102172205
704	GO:0014896	muscle_hypertrophy	59	2	0.08757	ATP2B2;TCAP
705	GO:0046324	regulation_of_glucose_import	59	2	0.08757	ADIPOQ;SLC1A2
706	GO:0070613	regulation_of_protein_processing	59	2	0.08757	CNTN2;SERPINF2
707	GO:0009895	negative_regulation_of_catabolic_process	125	3	0.08774	ADRA2A;ATP2B2;RILP
708	GO:0033002	muscle_cell_proliferation	125	3	0.08774	ADIPOQ;SERPINF2;SIX5
709	GO:0001973	adenosine_receptor_signaling_pathway	11	1	0.08843	CNTN2
710	GO:0006662	glycerol_ether_metabolic_process	11	1	0.08843	TMEM86B
711	GO:0006957	complement_activation,_alternative_pathway	11	1	0.08843	LOC108637766
712	GO:0009415	response_to_water	11	1	0.08843	ATP2B2
713	GO:0010804	negative_regulation_of_tumor_necrosis_factor-mediated_signaling_pathway	11	1	0.08843	ADIPOQ
714	GO:0015684	ferrous_iron_transport	11	1	0.08843	LOC102172205
715	GO:0015793	glycerol_transport	11	1	0.08843	AQP8
716	GO:0015868	purine_ribonucleotide_transport	11	1	0.08843	GJB1
717	GO:0021683	cerebellar_granular_layer_morphogenesis	11	1	0.08843	ATP2B2
718	GO:0032799	low-density_lipoprotein_receptor_particle_metabolic_process	11	1	0.08843	ADIPOQ
719	GO:0032823	regulation_of_natural_killer_cell_differentiation	11	1	0.08843	PGLYRP1
720	GO:0034776	response_to_histamine	11	1	0.08843	AOC1
721	GO:0035879	plasma_membrane_lactate_transport	11	1	0.08843	SLC16A6
722	GO:0042511	positive_regulation_of_tyrosine_phosphorylation_of_Stat1_protein	11	1	0.08843	TNFRSF18
723	GO:0044090	positive_regulation_of_vacuole_organization	11	1	0.08843	KIAA1324
724	GO:0045161	neuronal_ion_channel_clustering	11	1	0.08843	CNTN2
725	GO:0051451	myoblast_migration	11	1	0.08843	SIX4
726	GO:0060346	bone_trabecula_formation	11	1	0.08843	COL1A1
727	GO:0060433	bronchus_development	11	1	0.08843	SPDEF
728	GO:0071600	otic_vesicle_morphogenesis	11	1	0.08843	TCAP
729	GO:0071636	positive_regulation_of_transforming_growth_factor_beta_production	11	1	0.08843	SERPINF2
730	GO:0071871	response_to_epinephrine	11	1	0.08843	ATP2B2
731	GO:0072172	mesonephric_tubule_formation	11	1	0.08843	SIX4
732	GO:0072216	positive_regulation_of_metanephros_development	11	1	0.08843	ADIPOQ
733	GO:0090192	regulation_of_glomerulus_development	11	1	0.08843	ADIPOQ
734	GO:0098739	import_across_plasma_membrane	11	1	0.08843	ATP2B2
735	GO:1900003	regulation_of_serine-type_endopeptidase_activity	11	1	0.08843	SPINK7
736	GO:1900004	negative_regulation_of_serine-type_endopeptidase_activity	11	1	0.08843	SPINK7
737	GO:1902571	regulation_of_serine-type_peptidase_activity	11	1	0.08843	SPINK7
738	GO:1902572	negative_regulation_of_serine-type_peptidase_activity	11	1	0.08843	SPINK7
739	GO:2000353	positive_regulation_of_endothelial_cell_apoptotic_process	11	1	0.08843	CD248
740	GO:0071363	cellular_response_to_growth_factor_stimulus	546	8	0.08849	ADAMTS3;COL1A2;CXCL13;HGF;KCP;LOC102168874;LOC102183132;MYOCD
741	GO:0009887	animal_organ_morphogenesis	927	12	0.0888	ATP2B2;COL1A1;COL1A2;COL8A1;HGF;LOC102187872;NR5A2;OLFM1;PKD1;SIX4;SLIT1;TCAP
742	GO:0048565	digestive_tract_development	126	3	0.08935	MYOCD;PKD1;SPDEF
743	GO:0045069	regulation_of_viral_genome_replication	60	2	0.09011	MATN4;NR5A2
744	GO:0061097	regulation_of_protein_tyrosine_kinase_activity	60	2	0.09011	ADRA2A;LOC102171917
745	GO:1903317	regulation_of_protein_maturation	60	2	0.09011	CNTN2;SERPINF2
746	GO:0002064	epithelial_cell_development	203	4	0.09129	ADIPOQ;ATP2B2;NPHS2;SPDEF
747	GO:0045859	regulation_of_protein_kinase_activity	644	9	0.09193	ADIPOQ;ADRA2A;ATP2B2;HGF;LOC102171917;LOC102184041;MYOCD;NRK;PKD1
748	GO:0060047	heart_contraction	204	4	0.09254	ATP2B2;LOC102171917;SREBF1;TCAP
749	GO:0001938	positive_regulation_of_endothelial_cell_proliferation	61	2	0.09267	CCL24;EGFL7
750	GO:0014812	muscle_cell_migration	61	2	0.09267	ADIPOQ;SIX4
751	GO:0010506	regulation_of_autophagy	205	4	0.0938	KIAA1324;LMX1B;RRAGD;SREBF1
752	GO:0048706	embryonic_skeletal_system_development	129	3	0.09427	COL1A1;DMRT2;SIX4
753	GO:0003015	heart_process	206	4	0.09507	ATP2B2;LOC102171917;SREBF1;TCAP
754	GO:0043588	skin_development	206	4	0.09507	COL1A1;COL1A2;LOC102187872;PKD1
755	GO:0046883	regulation_of_hormone_secretion	206	4	0.09507	ADRA2A;CHGA;NNAT;SREBF1
756	GO:2000146	negative_regulation_of_cell_motility	206	4	0.09507	ADIPOQ;CXCL13;EPPK1;LOC102168874
757	GO:0021879	forebrain_neuron_differentiation	62	2	0.09526	CNTN2;SLIT1
758	GO:0022029	telencephalon_cell_migration	62	2	0.09526	CNTN2;SLIT1
759	GO:0051234	establishment_of_localization	4381	44	0.096	ABCC11;ABCD2;ADIPOQ;ADRA2A;ANK1;AQP8;ATP2B2;CA4;CDO1;CHGA;CNTN2;COL1A1;CP;GEM;GJB1;GRIA4;LMX1B;LOC102172205;LOC102174478;LOC102186944;LOC102187755;LOC102188300;LOC102189201;LOC102189749;LOC106504024;LOC108634312;LOC108634363;LOC108634465;LYVE1;MLPH;NNAT;PKD1;RILP;SFRP4;SLC12A7;SLC16A6;SLC1A2;SLC2A9;SLC35D3;SLC6A2;SLCO4A1;SLIT1;SREBF1;TRPV6
760	GO:0003188	heart_valve_formation	12	1	0.09607	OLFM1
761	GO:0006560	proline_metabolic_process	12	1	0.09607	LOC102182692
762	GO:0007567	parturition	12	1	0.09607	NRK
763	GO:0010667	negative_regulation_of_cardiac_muscle_cell_apoptotic_process	12	1	0.09607	MYOCD
764	GO:0015727	lactate_transport	12	1	0.09607	SLC16A6
765	GO:0015874	norepinephrine_transport	12	1	0.09607	SLC6A2
766	GO:0021702	cerebellar_Purkinje_cell_differentiation	12	1	0.09607	ATP2B2
767	GO:0021889	olfactory_bulb_interneuron_differentiation	12	1	0.09607	SLIT1
768	GO:0021892	cerebral_cortex_GABAergic_interneuron_differentiation	12	1	0.09607	CNTN2
769	GO:0022010	central_nervous_system_myelination	12	1	0.09607	CNTN2
770	GO:0031507	heterochromatin_assembly	12	1	0.09607	TNRC18
771	GO:0031998	regulation_of_fatty_acid_beta-oxidation	12	1	0.09607	ABCD2
772	GO:0032291	axon_ensheathment_in_central_nervous_system	12	1	0.09607	CNTN2
773	GO:0032769	negative_regulation_of_monooxygenase_activity	12	1	0.09607	ATP2B2
774	GO:0033523	histone_H2B_ubiquitination	12	1	0.09607	LOC108636990
775	GO:0035873	lactate_transmembrane_transport	12	1	0.09607	SLC16A6
776	GO:0043090	amino_acid_import	12	1	0.09607	SLC1A2
777	GO:0046415	urate_metabolic_process	12	1	0.09607	SLC2A9
778	GO:0048245	eosinophil_chemotaxis	12	1	0.09607	CCL24
779	GO:0051044	positive_regulation_of_membrane_protein_ectodomain_proteolysis	12	1	0.09607	ADRA2A
780	GO:0051450	myoblast_proliferation	12	1	0.09607	HGF
781	GO:0051968	positive_regulation_of_synaptic_transmission,_glutamatergic	12	1	0.09607	GRIA4
782	GO:0060033	anatomical_structure_regression	12	1	0.09607	CD248
783	GO:0060088	auditory_receptor_cell_stereocilium_organization	12	1	0.09607	ATP2B2
784	GO:0061548	ganglion_development	12	1	0.09607	SIX4
785	GO:0072017	distal_tubule_development	12	1	0.09607	PKD1
786	GO:0072044	collecting_duct_development	12	1	0.09607	PKD1
787	GO:0072070	loop_of_Henle_development	12	1	0.09607	PKD1
788	GO:0089711	L-glutamate_transmembrane_transport	12	1	0.09607	SLC1A2
789	GO:0097531	mast_cell_migration	12	1	0.09607	CHGA
790	GO:1900746	regulation_of_vascular_endothelial_growth_factor_signaling_pathway	12	1	0.09607	ADAMTS3
791	GO:1901213	regulation_of_transcription_from_RNA_polymerase_II_promoter_involved_in_heart_de...	12	1	0.09607	MYOCD
792	GO:0051259	protein_oligomerization	376	6	0.0966	ADIPOQ;C1QTNF6;COL1A1;COL1A2;GJB1;NACC2
793	GO:0051098	regulation_of_binding	290	5	0.09701	ADIPOQ;LOC102171917;MATN4;MYOCD;PKD1
794	GO:1901698	response_to_nitrogen_compound	747	10	0.09705	ADIPOQ;AOC1;AQP8;ATP2B2;CDO1;COL1A1;COL1A2;RRAGD;SLC1A2;SREBF1
795	GO:0019722	calcium-mediated_signaling	131	3	0.09761	ATP2B2;LOC106504024;SELP
796	GO:0071229	cellular_response_to_acid_chemical	131	3	0.09761	COL1A1;COL1A2;RRAGD
797	GO:0030072	peptide_hormone_secretion	208	4	0.09763	ADRA2A;CHGA;NNAT;SREBF1
798	GO:1901019	regulation_of_calcium_ion_transmembrane_transporter_activity	63	2	0.09786	ADRA2A;LOC106504024
799	GO:0032787	monocarboxylic_acid_metabolic_process	468	7	0.09875	ABCD2;ACSM5;ADIPOQ;CDO1;DAGLA;NR5A2;SREBF1
800	GO:0048585	negative_regulation_of_response_to_stimulus	1246	15	0.09889	ADIPOQ;ADRA2A;ATP2B2;CXCL13;EGFL7;EPPK1;HGF;KIAA1324;LOC102168874;LOC102183132;LOC102184041;LOC106504024;PGLYRP1;SERPINF2;SFRP4
801	GO:0007626	locomotory_behavior	209	4	0.09893	ATP2B2;CNTN2;LMX1B;LOC106503399
802	GO:0060560	developmental_growth_involved_in_morphogenesis	209	4	0.09893	OGN;OLFM1;SIX4;SLIT1
803	GO:0052547	regulation_of_peptidase_activity	379	6	0.09938	HGF;LOC102172711;MATN4;SERPINF1;SERPINF2;SPINK7
804	GO:0071705	nitrogen_compound_transport	655	9	0.09943	ABCC11;ADRA2A;CHGA;GJB1;NNAT;SLC1A2;SLC6A2;SLCO4A1;SREBF1
805	GO:0070848	response_to_growth_factor	562	8	0.10023	ADAMTS3;COL1A2;CXCL13;HGF;KCP;LOC102168874;LOC102183132;MYOCD
806	GO:0009064	glutamine_family_amino_acid_metabolic_process	64	2	0.10048	ATP2B2;LOC102182692
807	GO:0010717	regulation_of_epithelial_to_mesenchymal_transition	64	2	0.10048	COL1A1;OLFM1
808	GO:0031667	response_to_nutrient_levels	294	5	0.10132	AOC1;KIAA1324;RRAGD;SREBF1;UCN3
809	GO:0007167	enzyme_linked_receptor_protein_signaling_pathway	852	11	0.10202	ADAMTS3;ADIPOQ;ADRA2A;COL1A2;HGF;IGFBP6;KCP;LOC102168874;LOC102183132;MYOCD;SREBF1
810	GO:0021885	forebrain_cell_migration	65	2	0.10313	CNTN2;SLIT1
811	GO:0072676	lymphocyte_migration	65	2	0.10313	CCL24;CXCL13
812	GO:0070838	divalent_metal_ion_transport	383	6	0.10315	ADRA2A;ATP2B2;LOC102172205;LOC106504024;PKD1;TRPV6
813	GO:0000052	citrulline_metabolic_process	13	1	0.10365	ATP2B2
814	GO:0007263	nitric_oxide_mediated_signal_transduction	13	1	0.10365	ATP2B2
815	GO:0007512	adult_heart_development	13	1	0.10365	TCAP
816	GO:0009312	oligosaccharide_biosynthetic_process	13	1	0.10365	ST6GALNAC1
817	GO:0010755	regulation_of_plasminogen_activation	13	1	0.10365	SERPINF2
818	GO:0010867	positive_regulation_of_triglyceride_biosynthetic_process	13	1	0.10365	SREBF1
819	GO:0018904	ether_metabolic_process	13	1	0.10365	TMEM86B
820	GO:0021694	cerebellar_Purkinje_cell_layer_formation	13	1	0.10365	ATP2B2
821	GO:0030238	male_sex_determination	13	1	0.10365	SIX4
822	GO:0033631	cell-cell_adhesion_mediated_by_integrin	13	1	0.10365	CXCL13
823	GO:0043584	nose_development	13	1	0.10365	SIX4
824	GO:0045724	positive_regulation_of_cilium_assembly	13	1	0.10365	LOC106504024
825	GO:0046321	positive_regulation_of_fatty_acid_oxidation	13	1	0.10365	ABCD2
826	GO:0051546	keratinocyte_migration	13	1	0.10365	EPPK1
827	GO:0055062	phosphate_ion_homeostasis	13	1	0.10365	SFRP4
828	GO:0071281	cellular_response_to_iron_ion	13	1	0.10365	LOC102172205
829	GO:0072075	metanephric_mesenchyme_development	13	1	0.10365	SIX4
830	GO:0072506	trivalent_inorganic_anion_homeostasis	13	1	0.10365	SFRP4
831	GO:0097459	iron_ion_import_into_cell	13	1	0.10365	LOC102172205
832	GO:1902547	regulation_of_cellular_response_to_vascular_endothelial_growth_factor_stimulus	13	1	0.10365	ADAMTS3
833	GO:1904659	glucose_transmembrane_transport	13	1	0.10365	SLC2A9
834	GO:2000727	positive_regulation_of_cardiac_muscle_cell_differentiation	13	1	0.10365	MYOCD
835	GO:0072511	divalent_inorganic_cation_transport	384	6	0.10411	ADRA2A;ATP2B2;LOC102172205;LOC106504024;PKD1;TRPV6
836	GO:0002790	peptide_secretion	213	4	0.10418	ADRA2A;CHGA;NNAT;SREBF1
837	GO:0007178	transmembrane_receptor_protein_serine/threonine_kinase_signaling_pathway	298	5	0.10572	COL1A2;KCP;LOC102168874;LOC102183132;MYOCD
838	GO:0071674	mononuclear_cell_migration	66	2	0.10579	CCL24;LOC102168874
839	GO:0048589	developmental_growth	571	8	0.10721	EPPK1;LMX1B;NRK;OGN;OLFM1;SIX4;SLC1A2;SLIT1
840	GO:0030509	BMP_signaling_pathway	137	3	0.10791	KCP;LOC102168874;LOC102183132
841	GO:0055123	digestive_system_development	137	3	0.10791	MYOCD;PKD1;SPDEF
842	GO:0044089	positive_regulation_of_cellular_component_biogenesis	389	6	0.10896	CCL24;CHGA;CXCL13;KIAA1324;LOC106504024;SERPINF2
843	GO:0001817	regulation_of_cytokine_production	480	7	0.10898	ACKR1;ADIPOQ;ADRA2A;HGF;LOC102184041;PGLYRP1;SERPINF2
844	GO:0051403	stress-activated_MAPK_cascade	218	4	0.11092	HGF;LOC102184041;NRK;SERPINF2
845	GO:0002689	negative_regulation_of_leukocyte_chemotaxis	14	1	0.11117	LOC102168874
846	GO:0003181	atrioventricular_valve_morphogenesis	14	1	0.11117	OLFM1
847	GO:0009992	cellular_water_homeostasis	14	1	0.11117	AQP8
848	GO:0010614	negative_regulation_of_cardiac_muscle_hypertrophy	14	1	0.11117	ATP2B2
849	GO:0010640	regulation_of_platelet-derived_growth_factor_receptor_signaling_pathway	14	1	0.11117	ADIPOQ
850	GO:0010875	positive_regulation_of_cholesterol_efflux	14	1	0.11117	ADIPOQ
851	GO:0014912	negative_regulation_of_smooth_muscle_cell_migration	14	1	0.11117	ADIPOQ
852	GO:0015791	polyol_transport	14	1	0.11117	AQP8
853	GO:0016045	detection_of_bacterium	14	1	0.11117	PGLYRP1
854	GO:0016266	O-glycan_processing	14	1	0.11117	GALNT13
855	GO:0021681	cerebellar_granular_layer_development	14	1	0.11117	ATP2B2
856	GO:0031065	positive_regulation_of_histone_deacetylation	14	1	0.11117	SREBF1
857	GO:0034383	low-density_lipoprotein_particle_clearance	14	1	0.11117	ADIPOQ
858	GO:0061430	bone_trabecula_morphogenesis	14	1	0.11117	COL1A1
859	GO:0098543	detection_of_other_organism	14	1	0.11117	PGLYRP1
860	GO:1900121	negative_regulation_of_receptor_binding	14	1	0.11117	ADIPOQ
861	GO:0031032	actomyosin_structure_organization	139	3	0.11144	SERPINF2;SIX4;TCAP
862	GO:0097529	myeloid_leukocyte_migration	139	3	0.11144	CCL24;CHGA;LOC102168874
863	GO:0048608	reproductive_structure_development	392	6	0.11192	DMRTA1;MYOCD;NRK;PKD1;SERPINF1;SIX4
864	GO:0045596	negative_regulation_of_cell_differentiation	578	8	0.11281	ADIPOQ;CNTN2;LOC102187872;LOC108636990;MYOCD;PGLYRP1;SIX4;SPDEF
865	GO:0051346	negative_regulation_of_hydrolase_activity	393	6	0.11292	HGF;LOC102172711;MATN4;SERPINF1;SERPINF2;SPINK7
866	GO:0043506	regulation_of_JUN_kinase_activity	69	2	0.11388	LOC102184041;NRK
867	GO:0021537	telencephalon_development	221	4	0.11505	ATP2B2;CNTN2;SLC1A2;SLIT1
868	GO:0007268	chemical_synaptic_transmission	487	7	0.11521	ADIPOQ;ATP2B2;CNTN2;GRIA4;MPZ;SLC12A7;SLC6A2
869	GO:0098916	anterograde_trans-synaptic_signaling	487	7	0.11521	ADIPOQ;ATP2B2;CNTN2;GRIA4;MPZ;SLC12A7;SLC6A2
870	GO:0099536	synaptic_signaling	487	7	0.11521	ADIPOQ;ATP2B2;CNTN2;GRIA4;MPZ;SLC12A7;SLC6A2
871	GO:0099537	trans-synaptic_signaling	487	7	0.11521	ADIPOQ;ATP2B2;CNTN2;GRIA4;MPZ;SLC12A7;SLC6A2
872	GO:0061458	reproductive_system_development	396	6	0.11594	DMRTA1;MYOCD;NRK;PKD1;SERPINF1;SIX4
873	GO:0048878	chemical_homeostasis	874	11	0.11619	ADIPOQ;ADRA2A;ANK1;AQP8;ATP2B2;CP;CXCL13;LOC102172205;LOC106504024;NR5A2;SFRP4
874	GO:0031098	stress-activated_protein_kinase_signaling_cascade	222	4	0.11645	HGF;LOC102184041;NRK;SERPINF2
875	GO:0070372	regulation_of_ERK1_and_ERK2_cascade	222	4	0.11645	ADIPOQ;CCL24;LOC102184041;SERPINF2
876	GO:0021872	forebrain_generation_of_neurons	70	2	0.11662	CNTN2;SLIT1
877	GO:0032941	secretion_by_tissue	70	2	0.11662	ATP2B2;CDO1
878	GO:1902106	negative_regulation_of_leukocyte_differentiation	70	2	0.11662	ADIPOQ;PGLYRP1
879	GO:1990138	neuron_projection_extension	143	3	0.11862	OGN;OLFM1;SLIT1
880	GO:0002093	auditory_receptor_cell_morphogenesis	15	1	0.11862	ATP2B2
881	GO:0003071	renal_system_process_involved_in_regulation_of_systemic_arterial_blood_pressure	15	1	0.11862	SERPINF2
882	GO:0006825	copper_ion_transport	15	1	0.11862	CP
883	GO:0007635	chemosensory_behavior	15	1	0.11862	LMX1B
884	GO:0010664	negative_regulation_of_striated_muscle_cell_apoptotic_process	15	1	0.11862	MYOCD
885	GO:0010714	positive_regulation_of_collagen_metabolic_process	15	1	0.11862	SERPINF2
886	GO:0010839	negative_regulation_of_keratinocyte_proliferation	15	1	0.11862	EPPK1
887	GO:0010893	positive_regulation_of_steroid_biosynthetic_process	15	1	0.11862	SREBF1
888	GO:0014741	negative_regulation_of_muscle_hypertrophy	15	1	0.11862	ATP2B2
889	GO:0032691	negative_regulation_of_interleukin-1_beta_production	15	1	0.11862	LOC102184041
890	GO:0032967	positive_regulation_of_collagen_biosynthetic_process	15	1	0.11862	SERPINF2
891	GO:0032968	positive_regulation_of_transcription_elongation_from_RNA_polymerase_II_promoter	15	1	0.11862	LOC108636990
892	GO:0042789	mRNA_transcription_from_RNA_polymerase_II_promoter	15	1	0.11862	SREBF1
893	GO:0044253	positive_regulation_of_multicellular_organismal_metabolic_process	15	1	0.11862	SERPINF2
894	GO:0045019	negative_regulation_of_nitric_oxide_biosynthetic_process	15	1	0.11862	ATP2B2
895	GO:0045475	locomotor_rhythm	15	1	0.11862	LOC106503399
896	GO:0045540	regulation_of_cholesterol_biosynthetic_process	15	1	0.11862	SREBF1
897	GO:0046339	diacylglycerol_metabolic_process	15	1	0.11862	DAGLA
898	GO:0046688	response_to_copper_ion	15	1	0.11862	AOC1
899	GO:0055003	cardiac_myofibril_assembly	15	1	0.11862	TCAP
900	GO:0060712	spongiotrophoblast_layer_development	15	1	0.11862	NRK
901	GO:0070828	heterochromatin_organization	15	1	0.11862	TNRC18
902	GO:0072176	nephric_duct_development	15	1	0.11862	PKD1
903	GO:0072677	eosinophil_migration	15	1	0.11862	CCL24
904	GO:0090201	negative_regulation_of_release_of_cytochrome_c_from_mitochondria	15	1	0.11862	HGF
905	GO:0098810	neurotransmitter_reuptake	15	1	0.11862	SLC6A2
906	GO:1901032	negative_regulation_of_response_to_reactive_oxygen_species	15	1	0.11862	HGF
907	GO:1903206	negative_regulation_of_hydrogen_peroxide-induced_cell_death	15	1	0.11862	HGF
908	GO:1904406	negative_regulation_of_nitric_oxide_metabolic_process	15	1	0.11862	ATP2B2
909	GO:0000079	regulation_of_cyclin-dependent_protein_serine/threonine_kinase_activity	71	2	0.11937	MYOCD;PKD1
910	GO:0009062	fatty_acid_catabolic_process	71	2	0.11937	ABCD2;ADIPOQ
911	GO:0035914	skeletal_muscle_cell_differentiation	71	2	0.11937	MYOCD;SIX4
912	GO:0045638	negative_regulation_of_myeloid_cell_differentiation	71	2	0.11937	ADIPOQ;LOC108636990
913	GO:0046323	glucose_import	71	2	0.11937	ADIPOQ;SLC1A2
914	GO:0050679	positive_regulation_of_epithelial_cell_proliferation	144	3	0.12044	CCL24;EGFL7;EPPK1
915	GO:0006631	fatty_acid_metabolic_process	311	5	0.12066	ABCD2;ACSM5;ADIPOQ;DAGLA;SREBF1
916	GO:0015833	peptide_transport	225	4	0.12067	ADRA2A;CHGA;NNAT;SREBF1
917	GO:0006810	transport	4238	42	0.1217	ABCC11;ABCD2;ADIPOQ;ADRA2A;ANK1;AQP8;ATP2B2;CA4;CDO1;CHGA;CNTN2;COL1A1;CP;GJB1;GRIA4;LMX1B;LOC102172205;LOC102174478;LOC102186944;LOC102187755;LOC102188300;LOC102189201;LOC102189749;LOC106504024;LOC108634312;LOC108634363;LOC108634465;LYVE1;MLPH;NNAT;PKD1;RILP;SFRP4;SLC12A7;SLC16A6;SLC1A2;SLC2A9;SLC35D3;SLC6A2;SLCO4A1;SREBF1;TRPV6
918	GO:0048598	embryonic_morphogenesis	589	8	0.12194	ADIPOQ;ATP2B2;COL8A1;LMX1B;LOC102187872;LOC108636990;SIX4;TCAP
919	GO:0048732	gland_development	402	6	0.12209	ATP2B2;CDO1;HGF;PKD1;SERPINF1;SIX4
920	GO:0002444	myeloid_leukocyte_mediated_immunity	72	2	0.12213	CHGA;LOC102171917
921	GO:0007189	adenylate_cyclase-activating_G-protein_coupled_receptor_signaling_pathway	72	2	0.12213	ADRA2A;UCN3
922	GO:0030193	regulation_of_blood_coagulation	72	2	0.12213	SELP;SERPINF2
923	GO:0043407	negative_regulation_of_MAP_kinase_activity	72	2	0.12213	ADIPOQ;LOC102184041
924	GO:1900046	regulation_of_hemostasis	72	2	0.12213	SELP;SERPINF2
925	GO:0071772	response_to_BMP	145	3	0.12227	KCP;LOC102168874;LOC102183132
926	GO:0071773	cellular_response_to_BMP_stimulus	145	3	0.12227	KCP;LOC102168874;LOC102183132
927	GO:0006520	cellular_amino_acid_metabolic_process	227	4	0.12353	ATP2B2;CDO1;LOC102182692;LOC108634030
928	GO:0010646	regulation_of_cell_communication	2684	28	0.12447	ADAMTS3;ADIPOQ;ADRA2A;ATP2B2;CCL24;CHGA;CNTN2;COL1A1;EGFL7;GRIA4;HGF;IGFBP6;KCP;KIAA1324;LOC102168874;LOC102183132;LOC102184041;LOC106504024;MYOCD;NACC2;NNAT;NRK;RRAGD;SELP;SERPINF2;SFRP4;SREBF1;TNFRSF18
929	GO:0001756	somitogenesis	73	2	0.12491	DMRT2;TCAP
930	GO:0010648	negative_regulation_of_cell_communication	1089	13	0.12504	ADIPOQ;ADRA2A;ATP2B2;CHGA;EGFL7;HGF;KIAA1324;LOC102168874;LOC102183132;LOC102184041;LOC106504024;SFRP4;SREBF1
931	GO:0046328	regulation_of_JNK_cascade	147	3	0.12597	LOC102184041;NRK;SERPINF2
932	GO:0051099	positive_regulation_of_binding	147	3	0.12597	LOC102171917;MYOCD;PKD1
933	GO:0001711	endodermal_cell_fate_commitment	16	1	0.12601	LOC108636990
934	GO:0010738	regulation_of_protein_kinase_A_signaling	16	1	0.12601	ADIPOQ
935	GO:0010743	regulation_of_macrophage_derived_foam_cell_differentiation	16	1	0.12601	ADIPOQ
936	GO:0010818	T_cell_chemotaxis	16	1	0.12601	CXCL13
937	GO:0010832	negative_regulation_of_myotube_differentiation	16	1	0.12601	MYOCD
938	GO:0021692	cerebellar_Purkinje_cell_layer_morphogenesis	16	1	0.12601	ATP2B2
939	GO:0030852	regulation_of_granulocyte_differentiation	16	1	0.12601	ADIPOQ
940	GO:0034505	tooth_mineralization	16	1	0.12601	COL1A1
941	GO:0035428	hexose_transmembrane_transport	16	1	0.12601	SLC2A9
942	GO:0035729	cellular_response_to_hepatocyte_growth_factor_stimulus	16	1	0.12601	HGF
943	GO:0035886	vascular_smooth_muscle_cell_differentiation	16	1	0.12601	MYOCD
944	GO:0040023	establishment_of_nucleus_localization	16	1	0.12601	SLIT1
945	GO:0042510	regulation_of_tyrosine_phosphorylation_of_Stat1_protein	16	1	0.12601	TNFRSF18
946	GO:0048853	forebrain_morphogenesis	16	1	0.12601	SLIT1
947	GO:0050901	leukocyte_tethering_or_rolling	16	1	0.12601	SELP
948	GO:0050910	detection_of_mechanical_stimulus_involved_in_sensory_perception_of_sound	16	1	0.12601	ATP2B2
949	GO:0051767	nitric-oxide_synthase_biosynthetic_process	16	1	0.12601	LOC102184041
950	GO:0051769	regulation_of_nitric-oxide_synthase_biosynthetic_process	16	1	0.12601	LOC102184041
951	GO:0060788	ectodermal_placode_formation	16	1	0.12601	SIX4
952	GO:0071599	otic_vesicle_development	16	1	0.12601	TCAP
953	GO:0071696	ectodermal_placode_development	16	1	0.12601	SIX4
954	GO:0071697	ectodermal_placode_morphogenesis	16	1	0.12601	SIX4
955	GO:0097154	GABAergic_neuron_differentiation	16	1	0.12601	CNTN2
956	GO:0097286	iron_ion_import	16	1	0.12601	LOC102172205
957	GO:1903792	negative_regulation_of_anion_transport	16	1	0.12601	SFRP4
958	GO:0023057	negative_regulation_of_signaling	1091	13	0.1263	ADIPOQ;ADRA2A;ATP2B2;CHGA;EGFL7;HGF;KIAA1324;LOC102168874;LOC102183132;LOC102184041;LOC106504024;SFRP4;SREBF1
959	GO:0048869	cellular_developmental_process	3577	36	0.12687	ADIPOQ;ANK1;ATP2B2;CCL24;CNTN2;COL1A1;COL8A1;DAGLA;EPPK1;HGF;KCP;KERA;KRT4;LMX1B;LOC102168874;LOC102187872;LOC106504024;LOC108636990;MYOCD;NNAT;NPHS2;NR5A2;NYAP1;OGN;OLFM1;PGLYRP1;SERPINF1;SERPINF2;SFRP4;SIX4;SIX5;SLIT1;SPDEF;SREBF1;TCAP;TLL1
960	GO:0007589	body_fluid_secretion	74	2	0.12771	ATP2B2;CDO1
961	GO:0010827	regulation_of_glucose_transport	74	2	0.12771	ADIPOQ;SLC1A2
962	GO:0016525	negative_regulation_of_angiogenesis	74	2	0.12771	CHGA;SERPINF1
963	GO:0046916	cellular_transition_metal_ion_homeostasis	74	2	0.12771	CP;LOC102172205
964	GO:0072078	nephron_tubule_morphogenesis	74	2	0.12771	PKD1;SIX4
965	GO:0051051	negative_regulation_of_transport	409	6	0.12948	ADIPOQ;ADRA2A;CHGA;PKD1;SFRP4;SREBF1
966	GO:0044242	cellular_lipid_catabolic_process	149	3	0.1297	ABCD2;ADIPOQ;DAGLA
967	GO:0006939	smooth_muscle_contraction	75	2	0.13052	ADRA2A;MYOCD
968	GO:0008625	extrinsic_apoptotic_signaling_pathway_via_death_domain_receptors	75	2	0.13052	HGF;TNFRSF18
969	GO:0048259	regulation_of_receptor-mediated_endocytosis	75	2	0.13052	LOC102172205;SFRP4
970	GO:0050848	regulation_of_calcium-mediated_signaling	75	2	0.13052	ATP2B2;LOC106504024
971	GO:0009617	response_to_bacterium	410	6	0.13055	CHGA;CXCL13;LOC106503399;MATN4;PGLYRP1;TNFRSF18
972	GO:0045944	positive_regulation_of_transcription_from_RNA_polymerase_II_promoter	996	12	0.13073	CREB3L4;DMRT2;LMX1B;LOC108636990;MYOCD;NR5A2;PKD1;SERPINF2;SIX4;SIX5;SPDEF;SREBF1
973	GO:0080134	regulation_of_response_to_stress	1099	13	0.13142	ADIPOQ;ADRA2A;ATP2B2;CCL24;EPPK1;HGF;LOC102184041;LOC106503399;NACC2;NRK;PGLYRP1;SELP;SERPINF2
974	GO:1903531	negative_regulation_of_secretion_by_cell	150	3	0.13158	ADRA2A;CHGA;SREBF1
975	GO:0070371	ERK1_and_ERK2_cascade	233	4	0.13226	ADIPOQ;CCL24;LOC102184041;SERPINF2
976	GO:0000096	sulfur_amino_acid_metabolic_process	17	1	0.13334	CDO1
977	GO:0001522	pseudouridine_synthesis	17	1	0.13334	RPUSD1
978	GO:0001574	ganglioside_biosynthetic_process	17	1	0.13334	ST6GALNAC1
979	GO:0003171	atrioventricular_valve_development	17	1	0.13334	OLFM1
980	GO:0006544	glycine_metabolic_process	17	1	0.13334	LOC108634030
981	GO:0006590	thyroid_hormone_generation	17	1	0.13334	DIO1
982	GO:0007617	mating_behavior	17	1	0.13334	DMRTA1
983	GO:0015800	acidic_amino_acid_transport	17	1	0.13334	SLC1A2
984	GO:0015813	L-glutamate_transport	17	1	0.13334	SLC1A2
985	GO:0032373	positive_regulation_of_sterol_transport	17	1	0.13334	ADIPOQ
986	GO:0032376	positive_regulation_of_cholesterol_transport	17	1	0.13334	ADIPOQ
987	GO:0035313	wound_healing,_spreading_of_epidermal_cells	17	1	0.13334	LOC102187872
988	GO:0035584	calcium-mediated_signaling_using_intracellular_calcium_source	17	1	0.13334	SELP
989	GO:0035728	response_to_hepatocyte_growth_factor	17	1	0.13334	HGF
990	GO:0042508	tyrosine_phosphorylation_of_Stat1_protein	17	1	0.13334	TNFRSF18
991	GO:0045830	positive_regulation_of_isotype_switching	17	1	0.13334	TNFSF13
992	GO:0050995	negative_regulation_of_lipid_catabolic_process	17	1	0.13334	ADRA2A
993	GO:0051150	regulation_of_smooth_muscle_cell_differentiation	17	1	0.13334	MYOCD
994	GO:0060575	intestinal_epithelial_cell_differentiation	17	1	0.13334	SPDEF
995	GO:0061756	leukocyte_adhesion_to_vascular_endothelial_cell	17	1	0.13334	SELP
996	GO:0090185	negative_regulation_of_kidney_development	17	1	0.13334	ADIPOQ
997	GO:1902932	positive_regulation_of_alcohol_biosynthetic_process	17	1	0.13334	SREBF1
998	GO:1905276	regulation_of_epithelial_tube_formation	17	1	0.13334	SIX4
999	GO:2000696	regulation_of_epithelial_cell_differentiation_involved_in_kidney_development	17	1	0.13334	ADIPOQ
1000	GO:2001026	regulation_of_endothelial_cell_chemotaxis	17	1	0.13334	CXCL13
1001	GO:0016575	histone_deacetylation	76	2	0.13335	NACC2;SREBF1
1002	GO:0019079	viral_genome_replication	76	2	0.13335	MATN4;NR5A2
1003	GO:0048660	regulation_of_smooth_muscle_cell_proliferation	76	2	0.13335	ADIPOQ;SERPINF2
1004	GO:0050818	regulation_of_coagulation	76	2	0.13335	SELP;SERPINF2
1005	GO:0051271	negative_regulation_of_cellular_component_movement	234	4	0.13374	ADIPOQ;CXCL13;EPPK1;LOC102168874
1006	GO:0019221	cytokine-mediated_signaling_pathway	413	6	0.13379	ACKR1;ADIPOQ;CCL24;CXCL13;IL17REL;TNFRSF18
1007	GO:0048519	negative_regulation_of_biological_process	4163	41	0.13515	ADIPOQ;ADRA2A;ATP2B2;CHGA;CNTN2;COL1A1;CXCL13;EGFL7;EPPK1;HGF;KIAA1324;KRT4;LOC102168874;LOC102171917;LOC102172711;LOC102183132;LOC102184041;LOC102187872;LOC102188618;LOC106503399;LOC106504024;LOC108636990;MATN4;MPZ;MYOCD;NACC2;NRK;OLFM1;PGLYRP1;PKD1;RILP;SERPINF1;SERPINF2;SFRP4;SIX4;SIX5;SLIT1;SPDEF;SPINK7;SREBF1;TNRC18
1008	GO:0040013	negative_regulation_of_locomotion	235	4	0.13523	ADIPOQ;CXCL13;EPPK1;LOC102168874
1009	GO:0003073	regulation_of_systemic_arterial_blood_pressure	77	2	0.13619	LOC102171917;SERPINF2
1010	GO:0018958	phenol-containing_compound_metabolic_process	77	2	0.13619	ATP2B2;DIO1
1011	GO:0031623	receptor_internalization	77	2	0.13619	CNTN2;SFRP4
1012	GO:0043500	muscle_adaptation	77	2	0.13619	ATP2B2;TCAP
1013	GO:0072088	nephron_epithelium_morphogenesis	77	2	0.13619	PKD1;SIX4
1014	GO:1904019	epithelial_cell_apoptotic_process	77	2	0.13619	CD248;SFRP4
1015	GO:2000181	negative_regulation_of_blood_vessel_morphogenesis	77	2	0.13619	CHGA;SERPINF1
1016	GO:0043009	chordate_embryonic_development	606	8	0.1368	COL1A1;DMRT2;LMX1B;NRK;PKD1;RCN1;SIX4;TCAP
1017	GO:0002520	immune_system_development	804	10	0.13758	ADIPOQ;ANK1;CD248;CXCL13;KCP;LOC102171917;LOC108636990;PGLYRP1;SIX4;TNFSF13
1018	GO:0043549	regulation_of_kinase_activity	706	9	0.13864	ADIPOQ;ADRA2A;ATP2B2;HGF;LOC102171917;LOC102184041;MYOCD;NRK;PKD1
1019	GO:0051963	regulation_of_synapse_assembly	78	2	0.13904	SIX4;SLIT1
1020	GO:0061333	renal_tubule_morphogenesis	78	2	0.13904	PKD1;SIX4
1021	GO:0072028	nephron_morphogenesis	78	2	0.13904	PKD1;SIX4
1022	GO:0090257	regulation_of_muscle_system_process	154	3	0.13921	ADRA2A;ATP2B2;MYOCD
1023	GO:0032496	response_to_lipopolysaccharide	238	4	0.13973	CXCL13;LOC106503399;MATN4;TNFRSF18
1024	GO:0050804	modulation_of_synaptic_transmission	238	4	0.13973	ADIPOQ;ATP2B2;CNTN2;GRIA4
1025	GO:0045785	positive_regulation_of_cell_adhesion	327	5	0.14034	CCDC80;COL8A1;CXCL13;FBLN2;TNFRSF18
1026	GO:0003006	developmental_process_involved_in_reproduction	610	8	0.14043	DMRT2;DMRTA1;MYOCD;NRK;PKD1;SERPINF1;SIX4;SIX5
1027	GO:0006833	water_transport	18	1	0.14061	AQP8
1028	GO:0010002	cardioblast_differentiation	18	1	0.14061	MYOCD
1029	GO:0010665	regulation_of_cardiac_muscle_cell_apoptotic_process	18	1	0.14061	MYOCD
1030	GO:0010742	macrophage_derived_foam_cell_differentiation	18	1	0.14061	ADIPOQ
1031	GO:0010866	regulation_of_triglyceride_biosynthetic_process	18	1	0.14061	SREBF1
1032	GO:0010874	regulation_of_cholesterol_efflux	18	1	0.14061	ADIPOQ
1033	GO:0032682	negative_regulation_of_chemokine_production	18	1	0.14061	LOC102184041
1034	GO:0033630	positive_regulation_of_cell_adhesion_mediated_by_integrin	18	1	0.14061	CXCL13
1035	GO:0035994	response_to_muscle_stretch	18	1	0.14061	TCAP
1036	GO:0045606	positive_regulation_of_epidermal_cell_differentiation	18	1	0.14061	SFRP4
1037	GO:0045649	regulation_of_macrophage_differentiation	18	1	0.14061	ADIPOQ
1038	GO:0051043	regulation_of_membrane_protein_ectodomain_proteolysis	18	1	0.14061	ADRA2A
1039	GO:0055081	anion_homeostasis	18	1	0.14061	SFRP4
1040	GO:0060065	uterus_development	18	1	0.14061	MYOCD
1041	GO:0070884	regulation_of_calcineurin-NFAT_signaling_cascade	18	1	0.14061	ATP2B2
1042	GO:0072074	kidney_mesenchyme_development	18	1	0.14061	SIX4
1043	GO:0090077	foam_cell_differentiation	18	1	0.14061	ADIPOQ
1044	GO:0090312	positive_regulation_of_protein_deacetylation	18	1	0.14061	SREBF1
1045	GO:1900120	regulation_of_receptor_binding	18	1	0.14061	ADIPOQ
1046	GO:1901889	negative_regulation_of_cell_junction_assembly	18	1	0.14061	LOC102171917
1047	GO:2000406	positive_regulation_of_T_cell_migration	18	1	0.14061	CXCL13
1048	GO:2000725	regulation_of_cardiac_muscle_cell_differentiation	18	1	0.14061	MYOCD
1049	GO:0023051	regulation_of_signaling	2722	28	0.14069	ADAMTS3;ADIPOQ;ADRA2A;ATP2B2;CCL24;CHGA;CNTN2;COL1A1;EGFL7;GRIA4;HGF;IGFBP6;KCP;KIAA1324;LOC102168874;LOC102183132;LOC102184041;LOC106504024;MYOCD;NACC2;NNAT;NRK;RRAGD;SELP;SERPINF2;SFRP4;SREBF1;TNFRSF18
1050	GO:0009792	embryo_development_ending_in_birth_or_egg_hatching	612	8	0.14226	COL1A1;DMRT2;LMX1B;NRK;PKD1;RCN1;SIX4;TCAP
1051	GO:0048015	phosphatidylinositol-mediated_signaling	156	3	0.14307	HGF;NYAP1;SELP
1052	GO:0010604	positive_regulation_of_macromolecule_metabolic_process	2618	27	0.14348	ADIPOQ;ADRA2A;ATP2B2;CCL24;CNTN2;COL1A1;CREB3L4;DMRT2;HGF;LMX1B;LOC102171917;LOC106503399;LOC108636990;MYOCD;NR5A2;NRK;OLFM1;PKD1;RILP;SERPINF2;SFRP4;SIX4;SIX5;SPDEF;SREBF1;TNFRSF18;TNFSF13
1053	GO:0032989	cellular_component_morphogenesis	1119	13	0.14472	ATP2B2;CCL24;CNTN2;HGF;KERA;LOC102168874;LOC106504024;NYAP1;OGN;OLFM1;SIX4;SLIT1;TCAP
1054	GO:0048659	smooth_muscle_cell_proliferation	80	2	0.14479	ADIPOQ;SERPINF2
1055	GO:0010927	cellular_component_assembly_involved_in_morphogenesis	157	3	0.14502	LOC106504024;SIX4;TCAP
1056	GO:0042886	amide_transport	242	4	0.14582	ADRA2A;CHGA;NNAT;SREBF1
1057	GO:0051347	positive_regulation_of_transferase_activity	519	7	0.14596	ADIPOQ;ADRA2A;ATP2B2;HGF;LOC102171917;NRK;PKD1
1058	GO:0043112	receptor_metabolic_process	158	3	0.14698	ADIPOQ;CNTN2;SFRP4
1059	GO:0003014	renal_system_process	81	2	0.14768	ADIPOQ;SERPINF2
1060	GO:0019395	fatty_acid_oxidation	81	2	0.14768	ABCD2;ADIPOQ
1061	GO:0021549	cerebellum_development	81	2	0.14768	ATP2B2;LMX1B
1062	GO:1901343	negative_regulation_of_vasculature_development	81	2	0.14768	CHGA;SERPINF1
1063	GO:2000278	regulation_of_DNA_biosynthetic_process	81	2	0.14768	ADIPOQ;HGF
1064	GO:0006525	arginine_metabolic_process	19	1	0.14782	ATP2B2
1065	GO:0006817	phosphate_ion_transport	19	1	0.14782	SFRP4
1066	GO:0010954	positive_regulation_of_protein_processing	19	1	0.14782	CNTN2
1067	GO:0030049	muscle_filament_sliding	19	1	0.14782	TCAP
1068	GO:0030511	positive_regulation_of_transforming_growth_factor_beta_receptor_signaling_pathwa...	19	1	0.14782	MYOCD
1069	GO:0031440	regulation_of_mRNA_3'-end_processing	19	1	0.14782	LOC108636990
1070	GO:0031954	positive_regulation_of_protein_autophosphorylation	19	1	0.14782	LOC102171917
1071	GO:0032692	negative_regulation_of_interleukin-1_production	19	1	0.14782	LOC102184041
1072	GO:0032965	regulation_of_collagen_biosynthetic_process	19	1	0.14782	SERPINF2
1073	GO:0036303	lymph_vessel_morphogenesis	19	1	0.14782	PKD1
1074	GO:0042994	cytoplasmic_sequestering_of_transcription_factor	19	1	0.14782	PKD1
1075	GO:0043586	tongue_development	19	1	0.14782	SIX4
1076	GO:0044110	growth_involved_in_symbiotic_interaction	19	1	0.14782	PGLYRP1
1077	GO:0044116	growth_of_symbiont_involved_in_interaction_with_host	19	1	0.14782	PGLYRP1
1078	GO:0044117	growth_of_symbiont_in_host	19	1	0.14782	PGLYRP1
1079	GO:0061082	myeloid_leukocyte_cytokine_production	19	1	0.14782	CHGA
1080	GO:0070293	renal_absorption	19	1	0.14782	ADIPOQ
1081	GO:0090025	regulation_of_monocyte_chemotaxis	19	1	0.14782	LOC102168874
1082	GO:0098581	detection_of_external_biotic_stimulus	19	1	0.14782	PGLYRP1
1083	GO:1901623	regulation_of_lymphocyte_chemotaxis	19	1	0.14782	CXCL13
1084	GO:1903205	regulation_of_hydrogen_peroxide-induced_cell_death	19	1	0.14782	HGF
1085	GO:1903427	negative_regulation_of_reactive_oxygen_species_biosynthetic_process	19	1	0.14782	ATP2B2
1086	GO:1903846	positive_regulation_of_cellular_response_to_transforming_growth_factor_beta_stim...	19	1	0.14782	MYOCD
1087	GO:1905209	positive_regulation_of_cardiocyte_differentiation	19	1	0.14782	MYOCD
1088	GO:0098771	inorganic_ion_homeostasis	522	7	0.14903	ANK1;ATP2B2;CP;CXCL13;LOC102172205;LOC106504024;SFRP4
1089	GO:0007548	sex_differentiation	245	4	0.15046	DMRT2;DMRTA1;PKD1;SIX4
1090	GO:0055007	cardiac_muscle_cell_differentiation	82	2	0.15058	MYOCD;TCAP
1091	GO:0072329	monocarboxylic_acid_catabolic_process	82	2	0.15058	ABCD2;ADIPOQ
1092	GO:0048017	inositol_lipid-mediated_signaling	160	3	0.15091	HGF;NYAP1;SELP
1093	GO:0055085	transmembrane_transport	1337	15	0.15095	ABCC11;ABCD2;ADRA2A;AQP8;ATP2B2;GJB1;GRIA4;LOC106504024;PKD1;SLC12A7;SLC16A6;SLC1A2;SLC2A9;SLC6A2;TRPV6
1094	GO:0016042	lipid_catabolic_process	246	4	0.15202	ABCD2;ADIPOQ;ADRA2A;DAGLA
1095	GO:0006816	calcium_ion_transport	337	5	0.15331	ADRA2A;ATP2B2;LOC106504024;PKD1;TRPV6
1096	GO:0044712	single-organism_catabolic_process	624	8	0.1535	ABCD2;ADIPOQ;ADRA2A;ATP2B2;CDO1;DAGLA;LOC102182692;LOC108634030
1097	GO:0009308	amine_metabolic_process	83	2	0.1535	AOC1;ATP2B2
1098	GO:0015748	organophosphate_ester_transport	83	2	0.1535	ABCC11;GJB1
1099	GO:0034440	lipid_oxidation	83	2	0.1535	ABCD2;ADIPOQ
1100	GO:0022414	reproductive_process	1132	13	0.15375	ATP2B2;CREB3L4;DMRT2;DMRTA1;LOC102171917;LOC106503399;LOC108636082;MYOCD;NRK;PKD1;SERPINF1;SIX4;SIX5
1101	GO:0010035	response_to_inorganic_substance	338	5	0.15463	AOC1;ATP2B2;HGF;LOC102172205;LOC102188618
1102	GO:0001504	neurotransmitter_uptake	20	1	0.15497	SLC6A2
1103	GO:0001779	natural_killer_cell_differentiation	20	1	0.15497	PGLYRP1
1104	GO:0007413	axonal_fasciculation	20	1	0.15497	CNTN2
1105	GO:0007530	sex_determination	20	1	0.15497	SIX4
1106	GO:0009299	mRNA_transcription	20	1	0.15497	SREBF1
1107	GO:0033275	actin-myosin_filament_sliding	20	1	0.15497	TCAP
1108	GO:0034114	regulation_of_heterotypic_cell-cell_adhesion	20	1	0.15497	ADIPOQ
1109	GO:0043153	entrainment_of_circadian_clock_by_photoperiod	20	1	0.15497	LOC106503399
1110	GO:0043567	regulation_of_insulin-like_growth_factor_receptor_signaling_pathway	20	1	0.15497	IGFBP6
1111	GO:0045109	intermediate_filament_organization	20	1	0.15497	EPPK1
1112	GO:0045911	positive_regulation_of_DNA_recombination	20	1	0.15497	TNFSF13
1113	GO:0045987	positive_regulation_of_smooth_muscle_contraction	20	1	0.15497	MYOCD
1114	GO:0050849	negative_regulation_of_calcium-mediated_signaling	20	1	0.15497	ATP2B2
1115	GO:0051354	negative_regulation_of_oxidoreductase_activity	20	1	0.15497	ATP2B2
1116	GO:0055012	ventricular_cardiac_muscle_cell_differentiation	20	1	0.15497	MYOCD
1117	GO:0060117	auditory_receptor_cell_development	20	1	0.15497	ATP2B2
1118	GO:0060602	branch_elongation_of_an_epithelium	20	1	0.15497	SIX4
1119	GO:0070861	regulation_of_protein_exit_from_endoplasmic_reticulum	20	1	0.15497	SLC35D3
1120	GO:0071634	regulation_of_transforming_growth_factor_beta_production	20	1	0.15497	SERPINF2
1121	GO:0072079	nephron_tubule_formation	20	1	0.15497	SIX4
1122	GO:0072215	regulation_of_metanephros_development	20	1	0.15497	ADIPOQ
1123	GO:1903319	positive_regulation_of_protein_maturation	20	1	0.15497	CNTN2
1124	GO:0000003	reproduction	1134	13	0.15517	ATP2B2;CREB3L4;DMRT2;DMRTA1;LOC102171917;LOC106503399;LOC108636082;MYOCD;NRK;PKD1;SERPINF1;SIX4;SIX5
1125	GO:0048523	negative_regulation_of_cellular_process	3877	38	0.15609	ADIPOQ;ADRA2A;ATP2B2;CHGA;CNTN2;COL1A1;CXCL13;EGFL7;EPPK1;HGF;KIAA1324;KRT4;LOC102168874;LOC102171917;LOC102172711;LOC102183132;LOC102184041;LOC102187872;LOC106503399;LOC106504024;LOC108636990;MATN4;MPZ;MYOCD;NACC2;NRK;PGLYRP1;PKD1;SERPINF1;SERPINF2;SFRP4;SIX4;SIX5;SLIT1;SPDEF;SPINK7;SREBF1;TNRC18
1126	GO:0006952	defense_response	1240	14	0.15625	ACKR1;ADIPOQ;CCL24;CHGA;CXCL13;HGF;LOC102172711;LOC106503399;LOC108637766;MATN4;PGLYRP1;SELP;SERPINF2;TNFRSF18
1127	GO:1904029	regulation_of_cyclin-dependent_protein_kinase_activity	84	2	0.15643	MYOCD;PKD1
1128	GO:1901605	alpha-amino_acid_metabolic_process	163	3	0.15688	ATP2B2;LOC102182692;LOC108634030
1129	GO:0031401	positive_regulation_of_protein_modification_process	1033	12	0.15713	ADIPOQ;ADRA2A;ATP2B2;CCL24;HGF;LOC102171917;LOC106503399;NRK;PKD1;SERPINF2;SREBF1;TNFRSF18
1130	GO:0055065	metal_ion_homeostasis	435	6	0.15872	ANK1;ATP2B2;CP;CXCL13;LOC102172205;LOC106504024
1131	GO:0071356	cellular_response_to_tumor_necrosis_factor	164	3	0.15889	ADIPOQ;CCL24;TNFRSF18
1132	GO:0030154	cell_differentiation	3320	33	0.15904	ADIPOQ;ANK1;ATP2B2;CNTN2;COL1A1;COL8A1;DAGLA;EPPK1;KCP;KERA;KRT4;LMX1B;LOC102168874;LOC102187872;LOC108636990;MYOCD;NNAT;NPHS2;NR5A2;NYAP1;OGN;OLFM1;PGLYRP1;SERPINF1;SERPINF2;SFRP4;SIX4;SIX5;SLIT1;SPDEF;SREBF1;TCAP;TLL1
1133	GO:0010769	regulation_of_cell_morphogenesis_involved_in_differentiation	251	4	0.1599	CNTN2;OGN;OLFM1;SLIT1
1134	GO:0019216	regulation_of_lipid_metabolic_process	251	4	0.1599	ABCD2;ADIPOQ;ADRA2A;SREBF1
1135	GO:0001934	positive_regulation_of_protein_phosphorylation	833	10	0.16121	ADIPOQ;ADRA2A;ATP2B2;CCL24;HGF;LOC102171917;NRK;PKD1;SERPINF2;TNFRSF18
1136	GO:0001502	cartilage_condensation	21	1	0.16206	PKD1
1137	GO:0007176	regulation_of_epidermal_growth_factor-activated_receptor_activity	21	1	0.16206	ADRA2A
1138	GO:0009310	amine_catabolic_process	21	1	0.16206	ATP2B2
1139	GO:0009595	detection_of_biotic_stimulus	21	1	0.16206	PGLYRP1
1140	GO:0009648	photoperiodism	21	1	0.16206	LOC106503399
1141	GO:0010659	cardiac_muscle_cell_apoptotic_process	21	1	0.16206	MYOCD
1142	GO:0010662	regulation_of_striated_muscle_cell_apoptotic_process	21	1	0.16206	MYOCD
1143	GO:0010869	regulation_of_receptor_biosynthetic_process	21	1	0.16206	ADIPOQ
1144	GO:0031063	regulation_of_histone_deacetylation	21	1	0.16206	SREBF1
1145	GO:0031290	retinal_ganglion_cell_axon_guidance	21	1	0.16206	SLIT1
1146	GO:0032148	activation_of_protein_kinase_B_activity	21	1	0.16206	ADRA2A
1147	GO:0033032	regulation_of_myeloid_cell_apoptotic_process	21	1	0.16206	ADIPOQ
1148	GO:0036474	cell_death_in_response_to_hydrogen_peroxide	21	1	0.16206	HGF
1149	GO:0042403	thyroid_hormone_metabolic_process	21	1	0.16206	DIO1
1150	GO:0042430	indole-containing_compound_metabolic_process	21	1	0.16206	ATP2B2
1151	GO:0042730	fibrinolysis	21	1	0.16206	SERPINF2
1152	GO:0045745	positive_regulation_of_G-protein_coupled_receptor_protein_signaling_pathway	21	1	0.16206	CNTN2
1153	GO:0060037	pharyngeal_system_development	21	1	0.16206	SIX4
1154	GO:0071425	hematopoietic_stem_cell_proliferation	21	1	0.16206	LOC102171917
1155	GO:0071604	transforming_growth_factor_beta_production	21	1	0.16206	SERPINF2
1156	GO:0072234	metanephric_nephron_tubule_development	21	1	0.16206	PKD1
1157	GO:0090190	positive_regulation_of_branching_involved_in_ureteric_bud_morphogenesis	21	1	0.16206	SIX4
1158	GO:0097503	sialylation	21	1	0.16206	ST6GALNAC1
1159	GO:0098743	cell_aggregation	21	1	0.16206	PKD1
1160	GO:2000404	regulation_of_T_cell_migration	21	1	0.16206	CXCL13
1161	GO:0033209	tumor_necrosis_factor-mediated_signaling_pathway	86	2	0.16231	ADIPOQ;TNFRSF18
1162	GO:0045185	maintenance_of_protein_location	86	2	0.16231	LOC102168874;PKD1
1163	GO:0051928	positive_regulation_of_calcium_ion_transport	86	2	0.16231	ATP2B2;LOC106504024
1164	GO:0050878	regulation_of_body_fluid_levels	344	5	0.16268	ADRA2A;ATP2B2;CDO1;SELP;SERPINF2
1165	GO:0046879	hormone_secretion	254	4	0.1647	ADRA2A;CHGA;NNAT;SREBF1
1166	GO:0006959	humoral_immune_response	167	3	0.16496	LOC102172711;LOC108637766;MATN4
1167	GO:0051048	negative_regulation_of_secretion	167	3	0.16496	ADRA2A;CHGA;SREBF1
1168	GO:0006476	protein_deacetylation	87	2	0.16527	NACC2;SREBF1
1169	GO:0032092	positive_regulation_of_protein_binding	87	2	0.16527	LOC102171917;PKD1
1170	GO:0046683	response_to_organophosphorus	87	2	0.16527	AQP8;CDO1
1171	GO:0007254	JNK_cascade	168	3	0.16699	LOC102184041;NRK;SERPINF2
1172	GO:0098742	cell-cell_adhesion_via_plasma-membrane_adhesion_molecules	168	3	0.16699	ADIPOQ;PCDH10;SELP
1173	GO:0009893	positive_regulation_of_metabolic_process	2779	28	0.16734	ABCD2;ADIPOQ;ADRA2A;ATP2B2;CCL24;CNTN2;COL1A1;CREB3L4;DMRT2;HGF;LMX1B;LOC102171917;LOC106503399;LOC108636990;MYOCD;NR5A2;NRK;OLFM1;PKD1;RILP;SERPINF2;SFRP4;SIX4;SIX5;SPDEF;SREBF1;TNFRSF18;TNFSF13
1174	GO:0002237	response_to_molecule_of_bacterial_origin	256	4	0.16793	CXCL13;LOC106503399;MATN4;TNFRSF18
1175	GO:0090317	negative_regulation_of_intracellular_protein_transport	88	2	0.16823	ADIPOQ;PKD1
1176	GO:0003081	regulation_of_systemic_arterial_blood_pressure_by_renin-angiotensin	22	1	0.16909	SERPINF2
1177	GO:0007194	negative_regulation_of_adenylate_cyclase_activity	22	1	0.16909	ADRA2A
1178	GO:0010039	response_to_iron_ion	22	1	0.16909	LOC102172205
1179	GO:0042044	fluid_transport	22	1	0.16909	AQP8
1180	GO:0072337	modified_amino_acid_transport	22	1	0.16909	SLCO4A1
1181	GO:0090181	regulation_of_cholesterol_metabolic_process	22	1	0.16909	SREBF1
1182	GO:0098801	regulation_of_renal_system_process	22	1	0.16909	ADIPOQ
1183	GO:1902042	negative_regulation_of_extrinsic_apoptotic_signaling_pathway_via_death_domain_re...	22	1	0.16909	HGF
1184	GO:0022604	regulation_of_cell_morphogenesis	446	6	0.17191	CCL24;CNTN2;LOC106504024;OGN;OLFM1;SLIT1
1185	GO:0032879	regulation_of_localization	2236	23	0.17258	ADIPOQ;ADRA2A;ATP2B2;CCL24;CHGA;COL1A1;CXCL13;EPPK1;HGF;LMX1B;LOC102168874;LOC102172205;LOC106504024;NNAT;PKD1;SELP;SFRP4;SIX4;SLC1A2;SLC35D3;SREBF1;TNFRSF18;TRPV6
1186	GO:0002688	regulation_of_leukocyte_chemotaxis	90	2	0.17419	CXCL13;LOC102168874
1187	GO:0045597	positive_regulation_of_cell_differentiation	746	9	0.17427	ADIPOQ;COL1A1;LOC102168874;MYOCD;OLFM1;SERPINF1;SERPINF2;SFRP4;SPDEF
1188	GO:0030324	lung_development	172	3	0.17522	MYOCD;PKD1;SPDEF
1189	GO:0048588	developmental_cell_growth	172	3	0.17522	OGN;OLFM1;SLIT1
1190	GO:0002092	positive_regulation_of_receptor_internalization	23	1	0.17606	SFRP4
1191	GO:0010656	negative_regulation_of_muscle_cell_apoptotic_process	23	1	0.17606	MYOCD
1192	GO:0010712	regulation_of_collagen_metabolic_process	23	1	0.17606	SERPINF2
1193	GO:0010737	protein_kinase_A_signaling	23	1	0.17606	ADIPOQ
1194	GO:0015701	bicarbonate_transport	23	1	0.17606	CA4
1195	GO:0021533	cell_differentiation_in_hindbrain	23	1	0.17606	ATP2B2
1196	GO:0021895	cerebral_cortex_neuron_differentiation	23	1	0.17606	CNTN2
1197	GO:0031639	plasminogen_activation	23	1	0.17606	SERPINF2
1198	GO:0035588	G-protein_coupled_purinergic_receptor_signaling_pathway	23	1	0.17606	CNTN2
1199	GO:0045742	positive_regulation_of_epidermal_growth_factor_receptor_signaling_pathway	23	1	0.17606	ADRA2A
1200	GO:0048710	regulation_of_astrocyte_differentiation	23	1	0.17606	CNTN2
1201	GO:0061213	positive_regulation_of_mesonephros_development	23	1	0.17606	SIX4
1202	GO:0072170	metanephric_tubule_development	23	1	0.17606	PKD1
1203	GO:0001892	embryonic_placenta_development	91	2	0.17718	NRK;PKD1
1204	GO:0001936	regulation_of_endothelial_cell_proliferation	91	2	0.17718	CCL24;EGFL7
1205	GO:0022037	metencephalon_development	91	2	0.17718	ATP2B2;LMX1B
1206	GO:0006639	acylglycerol_metabolic_process	92	2	0.18019	DAGLA;SREBF1
1207	GO:0032680	regulation_of_tumor_necrosis_factor_production	92	2	0.18019	ADIPOQ;LOC102184041
1208	GO:0035601	protein_deacylation	92	2	0.18019	NACC2;SREBF1
1209	GO:0060993	kidney_morphogenesis	92	2	0.18019	PKD1;SIX4
1210	GO:0072080	nephron_tubule_development	92	2	0.18019	PKD1;SIX4
1211	GO:0001501	skeletal_system_development	453	6	0.18053	COL1A1;COL1A2;DMRT2;PKD1;SIX4;TLL1
1212	GO:0051924	regulation_of_calcium_ion_transport	175	3	0.18146	ADRA2A;ATP2B2;LOC106504024
1213	GO:0001945	lymph_vessel_development	24	1	0.18297	PKD1
1214	GO:0006688	glycosphingolipid_biosynthetic_process	24	1	0.18297	ST6GALNAC1
1215	GO:0006779	porphyrin-containing_compound_biosynthetic_process	24	1	0.18297	ANK1
1216	GO:0010658	striated_muscle_cell_apoptotic_process	24	1	0.18297	MYOCD
1217	GO:0010803	regulation_of_tumor_necrosis_factor-mediated_signaling_pathway	24	1	0.18297	ADIPOQ
1218	GO:0018345	protein_palmitoylation	24	1	0.18297	ZDHHC1
1219	GO:0031280	negative_regulation_of_cyclase_activity	24	1	0.18297	ADRA2A
1220	GO:0032733	positive_regulation_of_interleukin-10_production	24	1	0.18297	HGF
1221	GO:0034219	carbohydrate_transmembrane_transport	24	1	0.18297	SLC2A9
1222	GO:0035767	endothelial_cell_chemotaxis	24	1	0.18297	CXCL13
1223	GO:0038084	vascular_endothelial_growth_factor_signaling_pathway	24	1	0.18297	ADAMTS3
1224	GO:0043252	sodium-independent_organic_anion_transport	24	1	0.18297	SLCO4A1
1225	GO:0044246	regulation_of_multicellular_organismal_metabolic_process	24	1	0.18297	SERPINF2
1226	GO:0045191	regulation_of_isotype_switching	24	1	0.18297	TNFSF13
1227	GO:0045736	negative_regulation_of_cyclin-dependent_protein_serine/threonine_kinase_activity	24	1	0.18297	MYOCD
1228	GO:0046320	regulation_of_fatty_acid_oxidation	24	1	0.18297	ABCD2
1229	GO:0048662	negative_regulation_of_smooth_muscle_cell_proliferation	24	1	0.18297	ADIPOQ
1230	GO:0050685	positive_regulation_of_mRNA_processing	24	1	0.18297	LOC108636990
1231	GO:0051154	negative_regulation_of_striated_muscle_cell_differentiation	24	1	0.18297	MYOCD
1232	GO:0060445	branching_involved_in_salivary_gland_morphogenesis	24	1	0.18297	HGF
1233	GO:0071868	cellular_response_to_monoamine_stimulus	24	1	0.18297	ATP2B2
1234	GO:0071869	response_to_catecholamine	24	1	0.18297	ATP2B2
1235	GO:0071870	cellular_response_to_catecholamine_stimulus	24	1	0.18297	ATP2B2
1236	GO:0071880	adenylate_cyclase-activating_adrenergic_receptor_signaling_pathway	24	1	0.18297	ADRA2A
1237	GO:0072273	metanephric_nephron_morphogenesis	24	1	0.18297	PKD1
1238	GO:0090189	regulation_of_branching_involved_in_ureteric_bud_morphogenesis	24	1	0.18297	SIX4
1239	GO:0090208	positive_regulation_of_triglyceride_metabolic_process	24	1	0.18297	SREBF1
1240	GO:1901020	negative_regulation_of_calcium_ion_transmembrane_transporter_activity	24	1	0.18297	ADRA2A
1241	GO:1901186	positive_regulation_of_ERBB_signaling_pathway	24	1	0.18297	ADRA2A
1242	GO:0006638	neutral_lipid_metabolic_process	93	2	0.18319	DAGLA;SREBF1
1243	GO:0032640	tumor_necrosis_factor_production	93	2	0.18319	ADIPOQ;LOC102184041
1244	GO:0043271	negative_regulation_of_ion_transport	93	2	0.18319	ADRA2A;SFRP4
1245	GO:0098732	macromolecule_deacylation	93	2	0.18319	NACC2;SREBF1
1246	GO:0030323	respiratory_tube_development	176	3	0.18355	MYOCD;PKD1;SPDEF
1247	GO:0051128	regulation_of_cellular_component_organization	2036	21	0.18382	ADIPOQ;ANK1;CCL24;CNTN2;CXCL13;HGF;IGFBP6;KIAA1324;LOC102171917;LOC102172205;LOC102187872;LOC106504024;MYOCD;OGN;OLFM1;SELP;SERPINF2;SFRP4;SIX4;SLIT1;SREBF1
1248	GO:0051240	positive_regulation_of_multicellular_organismal_process	1280	14	0.1848	ADIPOQ;ADRA2A;CCL24;COL1A1;DMRT2;HGF;LOC102168874;MYOCD;OLFM1;SELP;SERPINF1;SERPINF2;SIX4;TNFSF13
1249	GO:1903555	regulation_of_tumor_necrosis_factor_superfamily_cytokine_production	94	2	0.18621	ADIPOQ;LOC102184041
1250	GO:0034612	response_to_tumor_necrosis_factor	178	3	0.18776	ADIPOQ;CCL24;TNFRSF18
1251	GO:2001233	regulation_of_apoptotic_signaling_pathway	363	5	0.18922	HGF;KIAA1324;LOC102184041;LOC106504024;NACC2
1252	GO:0000041	transition_metal_ion_transport	95	2	0.18923	CP;LOC102172205
1253	GO:0014066	regulation_of_phosphatidylinositol_3-kinase_signaling	95	2	0.18923	HGF;SELP
1254	GO:0061326	renal_tubule_development	95	2	0.18923	PKD1;SIX4
1255	GO:0090100	positive_regulation_of_transmembrane_receptor_protein_serine/threonine_kinase_si...	95	2	0.18923	KCP;MYOCD
1256	GO:0097553	calcium_ion_transmembrane_import_into_cytosol	95	2	0.18923	ATP2B2;LOC106504024
1257	GO:1902656	calcium_ion_import_into_cytosol	95	2	0.18923	ATP2B2;LOC106504024
1258	GO:0048514	blood_vessel_morphogenesis	460	6	0.18932	CCDC80;CCL24;CHGA;MYOCD;SERPINF1;SERPINF2
1259	GO:0002446	neutrophil_mediated_immunity	25	1	0.18983	LOC102171917
1260	GO:0010453	regulation_of_cell_fate_commitment	25	1	0.18983	SPDEF
1261	GO:0021697	cerebellar_cortex_formation	25	1	0.18983	ATP2B2
1262	GO:0032689	negative_regulation_of_interferon-gamma_production	25	1	0.18983	PGLYRP1
1263	GO:0033173	calcineurin-NFAT_signaling_cascade	25	1	0.18983	ATP2B2
1264	GO:0034381	plasma_lipoprotein_particle_clearance	25	1	0.18983	ADIPOQ
1265	GO:0044319	wound_healing,_spreading_of_cells	25	1	0.18983	LOC102187872
1266	GO:0045940	positive_regulation_of_steroid_metabolic_process	25	1	0.18983	SREBF1
1267	GO:0046329	negative_regulation_of_JNK_cascade	25	1	0.18983	LOC102184041
1268	GO:0046686	response_to_cadmium_ion	25	1	0.18983	LOC102188618
1269	GO:0060343	trabecula_formation	25	1	0.18983	COL1A1
1270	GO:0071867	response_to_monoamine	25	1	0.18983	ATP2B2
1271	GO:0090505	epiboly_involved_in_wound_healing	25	1	0.18983	LOC102187872
1272	GO:0097720	calcineurin-mediated_signaling	25	1	0.18983	ATP2B2
1273	GO:1900744	regulation_of_p38MAPK_cascade	25	1	0.18983	HGF
1274	GO:2000403	positive_regulation_of_lymphocyte_migration	25	1	0.18983	CXCL13
1275	GO:0050801	ion_homeostasis	560	7	0.19045	ANK1;ATP2B2;CP;CXCL13;LOC102172205;LOC106504024;SFRP4
1276	GO:0048534	hematopoietic_or_lymphoid_organ_development	764	9	0.19158	ADIPOQ;ANK1;CD248;CXCL13;KCP;LOC102171917;LOC108636990;PGLYRP1;SIX4
1277	GO:0007204	positive_regulation_of_cytosolic_calcium_ion_concentration	180	3	0.19199	ATP2B2;CXCL13;LOC106504024
1278	GO:0035821	modification_of_morphology_or_physiology_of_other_organism	96	2	0.19226	CHGA;PGLYRP1
1279	GO:0072163	mesonephric_epithelium_development	96	2	0.19226	PKD1;SIX4
1280	GO:0072164	mesonephric_tubule_development	96	2	0.19226	PKD1;SIX4
1281	GO:0071822	protein_complex_subunit_organization	1291	14	0.19308	ADIPOQ;C1QTNF6;CCL24;COL1A1;COL1A2;CXCL13;GJB1;LMX1B;LOC102187872;NACC2;SELP;SERPINF2;TCAP;TSPAN4
1282	GO:0048583	regulation_of_response_to_stimulus	3167	31	0.19329	ADAMTS3;ADIPOQ;ADRA2A;ATP2B2;CCL24;CNTN2;COL1A1;CXCL13;EGFL7;EPPK1;HGF;IGFBP6;KCP;KIAA1324;LOC102168874;LOC102172711;LOC102183132;LOC102184041;LOC106503399;LOC106504024;LOC108637766;MYOCD;NACC2;NRK;PGLYRP1;RRAGD;SELP;SERPINF2;SFRP4;TNFRSF18;TNFSF13
1283	GO:0040008	regulation_of_growth	563	7	0.1939	EPPK1;IGFBP6;LOC102188618;MYOCD;NRK;OLFM1;SIX4
1284	GO:0019725	cellular_homeostasis	665	8	0.19495	ADRA2A;AQP8;ATP2B2;CP;CXCL13;LOC102172205;LOC106504024;SLC12A7
1285	GO:0055082	cellular_chemical_homeostasis	564	7	0.19506	ADRA2A;AQP8;ATP2B2;CP;CXCL13;LOC102172205;LOC106504024
1286	GO:0071706	tumor_necrosis_factor_superfamily_cytokine_production	97	2	0.1953	ADIPOQ;LOC102184041
1287	GO:0009611	response_to_wounding	465	6	0.1957	ADRA2A;EPPK1;LOC102187872;SELP;SERPINF2;SLC1A2
1288	GO:0048812	neuron_projection_morphogenesis	565	7	0.19622	CNTN2;KERA;LOC102168874;NYAP1;OGN;OLFM1;SLIT1
1289	GO:0000132	establishment_of_mitotic_spindle_orientation	26	1	0.19663	LOC106504024
1290	GO:0001573	ganglioside_metabolic_process	26	1	0.19663	ST6GALNAC1
1291	GO:0001958	endochondral_ossification	26	1	0.19663	COL1A1
1292	GO:0008334	histone_mRNA_metabolic_process	26	1	0.19663	LOC102174478
1293	GO:0009649	entrainment_of_circadian_clock	26	1	0.19663	LOC106503399
1294	GO:0032800	receptor_biosynthetic_process	26	1	0.19663	ADIPOQ
1295	GO:0032814	regulation_of_natural_killer_cell_activation	26	1	0.19663	PGLYRP1
1296	GO:0033014	tetrapyrrole_biosynthetic_process	26	1	0.19663	ANK1
1297	GO:0033028	myeloid_cell_apoptotic_process	26	1	0.19663	ADIPOQ
1298	GO:0033137	negative_regulation_of_peptidyl-serine_phosphorylation	26	1	0.19663	HGF
1299	GO:0033363	secretory_granule_organization	26	1	0.19663	LOC106503399
1300	GO:0035235	ionotropic_glutamate_receptor_signaling_pathway	26	1	0.19663	GRIA4
1301	GO:0036075	replacement_ossification	26	1	0.19663	COL1A1
1302	GO:0042133	neurotransmitter_metabolic_process	26	1	0.19663	DAGLA
1303	GO:0045777	positive_regulation_of_blood_pressure	26	1	0.19663	LOC102171917
1304	GO:0045992	negative_regulation_of_embryonic_development	26	1	0.19663	LOC102187872
1305	GO:0051350	negative_regulation_of_lyase_activity	26	1	0.19663	ADRA2A
1306	GO:0051647	nucleus_localization	26	1	0.19663	SLIT1
1307	GO:0060122	inner_ear_receptor_stereocilium_organization	26	1	0.19663	ATP2B2
1308	GO:0060487	lung_epithelial_cell_differentiation	26	1	0.19663	SPDEF
1309	GO:0061217	regulation_of_mesonephros_development	26	1	0.19663	SIX4
1310	GO:0072661	protein_targeting_to_plasma_membrane	26	1	0.19663	ANK1
1311	GO:1901021	positive_regulation_of_calcium_ion_transmembrane_transporter_activity	26	1	0.19663	LOC106504024
1312	GO:0042327	positive_regulation_of_phosphorylation	874	10	0.19779	ADIPOQ;ADRA2A;ATP2B2;CCL24;HGF;LOC102171917;NRK;PKD1;SERPINF2;TNFRSF18
1313	GO:0014074	response_to_purine-containing_compound	98	2	0.19834	AQP8;CDO1
1314	GO:0090101	negative_regulation_of_transmembrane_receptor_protein_serine/threonine_kinase_si...	98	2	0.19834	LOC102168874;LOC102183132
1315	GO:0043270	positive_regulation_of_ion_transport	183	3	0.19838	ADRA2A;ATP2B2;LOC106504024
1316	GO:0098656	anion_transmembrane_transport	183	3	0.19838	SLC12A7;SLC16A6;SLC1A2
1317	GO:0031325	positive_regulation_of_cellular_metabolic_process	2618	26	0.2	ABCD2;ADIPOQ;ADRA2A;ATP2B2;CCL24;CNTN2;COL1A1;CREB3L4;DMRT2;HGF;LMX1B;LOC102171917;LOC106503399;LOC108636990;MYOCD;NR5A2;NRK;PKD1;SERPINF2;SFRP4;SIX4;SIX5;SPDEF;SREBF1;TNFRSF18;TNFSF13
1318	GO:0090263	positive_regulation_of_canonical_Wnt_signaling_pathway	99	2	0.20139	COL1A1;SFRP4
1319	GO:1903169	regulation_of_calcium_ion_transmembrane_transport	99	2	0.20139	ADRA2A;LOC106504024
1320	GO:0055114	oxidation-reduction_process	983	11	0.20165	ABCD2;ADIPOQ;AOC1;CDO1;CP;DIO1;HHIPL2;LOC102173111;LOC102182692;LOC102187204;LOC102187932
1321	GO:1901701	cellular_response_to_oxygen-containing_compound	775	9	0.20251	ADIPOQ;ADRA2A;AQP8;ATP2B2;COL1A1;COL1A2;HGF;RRAGD;SREBF1
1322	GO:0002026	regulation_of_the_force_of_heart_contraction	27	1	0.20337	ATP2B2
1323	GO:0002714	positive_regulation_of_B_cell_mediated_immunity	27	1	0.20337	TNFSF13
1324	GO:0002891	positive_regulation_of_immunoglobulin_mediated_immune_response	27	1	0.20337	TNFSF13
1325	GO:0006536	glutamate_metabolic_process	27	1	0.20337	LOC102182692
1326	GO:0007618	mating	27	1	0.20337	DMRTA1
1327	GO:0015682	ferric_iron_transport	27	1	0.20337	LOC102172205
1328	GO:0032786	positive_regulation_of_DNA-templated_transcription,_elongation	27	1	0.20337	LOC108636990
1329	GO:0034243	regulation_of_transcription_elongation_from_RNA_polymerase_II_promoter	27	1	0.20337	LOC108636990
1330	GO:0045746	negative_regulation_of_Notch_signaling_pathway	27	1	0.20337	EGFL7
1331	GO:0045776	negative_regulation_of_blood_pressure	27	1	0.20337	ADIPOQ
1332	GO:0050996	positive_regulation_of_lipid_catabolic_process	27	1	0.20337	ABCD2
1333	GO:0060351	cartilage_development_involved_in_endochondral_bone_morphogenesis	27	1	0.20337	COL1A1
1334	GO:0060479	lung_cell_differentiation	27	1	0.20337	SPDEF
1335	GO:0072512	trivalent_inorganic_cation_transport	27	1	0.20337	LOC102172205
1336	GO:1900408	negative_regulation_of_cellular_response_to_oxidative_stress	27	1	0.20337	HGF
1337	GO:1902883	negative_regulation_of_response_to_oxidative_stress	27	1	0.20337	HGF
1338	GO:1903170	negative_regulation_of_calcium_ion_transmembrane_transport	27	1	0.20337	ADRA2A
1339	GO:1903202	negative_regulation_of_oxidative_stress-induced_cell_death	27	1	0.20337	HGF
1340	GO:1905207	regulation_of_cardiocyte_differentiation	27	1	0.20337	MYOCD
1341	GO:0051248	negative_regulation_of_protein_metabolic_process	986	11	0.20433	ADIPOQ;ATP2B2;HGF;LOC102172711;LOC102184041;MATN4;MYOCD;RILP;SERPINF1;SERPINF2;SPINK7
1342	GO:0001823	mesonephros_development	100	2	0.20445	PKD1;SIX4
1343	GO:0035282	segmentation	100	2	0.20445	DMRT2;TCAP
1344	GO:0048839	inner_ear_development	186	3	0.20483	ATP2B2;SIX4;TCAP
1345	GO:0030100	regulation_of_endocytosis	187	3	0.20699	ADIPOQ;LOC102172205;SFRP4
1346	GO:0006875	cellular_metal_ion_homeostasis	376	5	0.20823	ATP2B2;CP;CXCL13;LOC102172205;LOC106504024
1347	GO:0048638	regulation_of_developmental_growth	280	4	0.20833	EPPK1;NRK;OLFM1;SIX4
1348	GO:0007154	cell_communication	6198	57	0.20944	ACKR1;ADAMTS3;ADIPOQ;ADRA2A;ANK1;AOC1;ARHGAP39;ATP2B2;CCL24;CHGA;CNTN2;COL1A1;COL1A2;CREB3L4;CXCL13;DAGLA;EGFL7;GEM;GJB1;GRIA4;HGF;IGFBP6;IL17REL;KCP;KIAA1324;LOC102168874;LOC102183132;LOC102184041;LOC106504024;LOC108636990;LYVE1;MPZ;MYOCD;NACC2;NNAT;NR5A2;NRK;NYAP1;OGN;OLFM1;PCDH10;PGLYRP1;PKD1;RASSF6;RRAGD;SELP;SERPINF2;SFRP4;SLC12A7;SLC1A2;SLC6A2;SLIT1;SORCS2;SREBF1;TNFRSF18;TSPAN4;UCN3
1349	GO:0002682	regulation_of_immune_system_process	1098	12	0.2096	ADIPOQ;CCL24;CXCL13;LOC102168874;LOC102171917;LOC102172711;LOC108636990;LOC108637766;PGLYRP1;SELP;TNFRSF18;TNFSF13
1350	GO:0000038	very_long-chain_fatty_acid_metabolic_process	28	1	0.21005	ABCD2
1351	GO:0002639	positive_regulation_of_immunoglobulin_production	28	1	0.21005	TNFSF13
1352	GO:0006521	regulation_of_cellular_amino_acid_metabolic_process	28	1	0.21005	ATP2B2
1353	GO:0010259	multicellular_organism_aging	28	1	0.21005	SLC1A2
1354	GO:0010390	histone_monoubiquitination	28	1	0.21005	LOC108636990
1355	GO:0010955	negative_regulation_of_protein_processing	28	1	0.21005	SERPINF2
1356	GO:0019098	reproductive_behavior	28	1	0.21005	DMRTA1
1357	GO:0021680	cerebellar_Purkinje_cell_layer_development	28	1	0.21005	ATP2B2
1358	GO:0034047	regulation_of_protein_phosphatase_type_2A_activity	28	1	0.21005	LOC106504024
1359	GO:0034405	response_to_fluid_shear_stress	28	1	0.21005	PKD1
1360	GO:0048009	insulin-like_growth_factor_receptor_signaling_pathway	28	1	0.21005	IGFBP6
1361	GO:0048821	erythrocyte_development	28	1	0.21005	ANK1
1362	GO:0090504	epiboly	28	1	0.21005	LOC102187872
1363	GO:1901031	regulation_of_response_to_reactive_oxygen_species	28	1	0.21005	HGF
1364	GO:1903318	negative_regulation_of_protein_maturation	28	1	0.21005	SERPINF2
1365	GO:0061138	morphogenesis_of_a_branching_epithelium	190	3	0.2135	HGF;PKD1;SIX4
1366	GO:1903706	regulation_of_hemopoiesis	283	4	0.21357	ADIPOQ;LOC102171917;LOC108636990;PGLYRP1
1367	GO:0009953	dorsal/ventral_pattern_formation	103	2	0.21364	LMX1B;LOC102168874
1368	GO:1904062	regulation_of_cation_transmembrane_transport	191	3	0.21568	ADRA2A;ATP2B2;LOC106504024
1369	GO:0003179	heart_valve_morphogenesis	29	1	0.21668	OLFM1
1370	GO:0010043	response_to_zinc_ion	29	1	0.21668	LOC102188618
1371	GO:0010543	regulation_of_platelet_activation	29	1	0.21668	SELP
1372	GO:0010837	regulation_of_keratinocyte_proliferation	29	1	0.21668	EPPK1
1373	GO:0015872	dopamine_transport	29	1	0.21668	SLC6A2
1374	GO:0033762	response_to_glucagon	29	1	0.21668	CDO1
1375	GO:0038066	p38MAPK_cascade	29	1	0.21668	HGF
1376	GO:0045684	positive_regulation_of_epidermis_development	29	1	0.21668	SFRP4
1377	GO:0050974	detection_of_mechanical_stimulus_involved_in_sensory_perception	29	1	0.21668	ATP2B2
1378	GO:0060674	placenta_blood_vessel_development	29	1	0.21668	PKD1
1379	GO:0014902	myotube_differentiation	104	2	0.21671	MYOCD;SIX4
1380	GO:0016202	regulation_of_striated_muscle_tissue_development	104	2	0.21671	MYOCD;SIX4
1381	GO:0035051	cardiocyte_differentiation	105	2	0.21979	MYOCD;TCAP
1382	GO:0048634	regulation_of_muscle_organ_development	105	2	0.21979	MYOCD;SIX4
1383	GO:0009968	negative_regulation_of_signal_transduction	1003	11	0.21982	ADIPOQ;ADRA2A;ATP2B2;EGFL7;HGF;KIAA1324;LOC102168874;LOC102183132;LOC102184041;LOC106504024;SFRP4
1384	GO:0042060	wound_healing	385	5	0.22174	ADRA2A;EPPK1;LOC102187872;SELP;SERPINF2
1385	GO:0001935	endothelial_cell_proliferation	106	2	0.22287	CCL24;EGFL7
1386	GO:0050880	regulation_of_blood_vessel_size	106	2	0.22287	ADRA2A;SERPINF2
1387	GO:0001963	synaptic_transmission,_dopaminergic	30	1	0.22326	SLC6A2
1388	GO:0003338	metanephros_morphogenesis	30	1	0.22326	PKD1
1389	GO:0007588	excretion	30	1	0.22326	NPHS2
1390	GO:0008038	neuron_recognition	30	1	0.22326	CNTN2
1391	GO:0008206	bile_acid_metabolic_process	30	1	0.22326	NR5A2
1392	GO:0015807	L-amino_acid_transport	30	1	0.22326	SLC1A2
1393	GO:0030818	negative_regulation_of_cAMP_biosynthetic_process	30	1	0.22326	ADRA2A
1394	GO:0040001	establishment_of_mitotic_spindle_localization	30	1	0.22326	LOC106504024
1395	GO:0046461	neutral_lipid_catabolic_process	30	1	0.22326	DAGLA
1396	GO:0046464	acylglycerol_catabolic_process	30	1	0.22326	DAGLA
1397	GO:0050433	regulation_of_catecholamine_secretion	30	1	0.22326	CHGA
1398	GO:0050999	regulation_of_nitric-oxide_synthase_activity	30	1	0.22326	ATP2B2
1399	GO:1901099	negative_regulation_of_signal_transduction_in_absence_of_ligand	30	1	0.22326	KIAA1324
1400	GO:1902930	regulation_of_alcohol_biosynthetic_process	30	1	0.22326	SREBF1
1401	GO:2001240	negative_regulation_of_extrinsic_apoptotic_signaling_pathway_in_absence_of_ligan...	30	1	0.22326	KIAA1324
1402	GO:0009966	regulation_of_signal_transduction	2437	24	0.22532	ADAMTS3;ADIPOQ;ADRA2A;ATP2B2;CCL24;CNTN2;COL1A1;EGFL7;HGF;IGFBP6;KCP;KIAA1324;LOC102168874;LOC102183132;LOC102184041;LOC106504024;MYOCD;NACC2;NRK;RRAGD;SELP;SERPINF2;SFRP4;TNFRSF18
1403	GO:0032387	negative_regulation_of_intracellular_transport	107	2	0.22595	ADIPOQ;PKD1
1404	GO:0035150	regulation_of_tube_size	107	2	0.22595	ADRA2A;SERPINF2
1405	GO:0045807	positive_regulation_of_endocytosis	107	2	0.22595	LOC102172205;SFRP4
1406	GO:0050807	regulation_of_synapse_organization	107	2	0.22595	SIX4;SLIT1
1407	GO:1901861	regulation_of_muscle_tissue_development	107	2	0.22595	MYOCD;SIX4
1408	GO:0044843	cell_cycle_G1/S_phase_transition	197	3	0.22885	ATP2B2;NACC2;PKD1
1409	GO:0045765	regulation_of_angiogenesis	197	3	0.22885	CCL24;CHGA;SERPINF1
1410	GO:0046330	positive_regulation_of_JNK_cascade	108	2	0.22904	NRK;SERPINF2
1411	GO:0060402	calcium_ion_transport_into_cytosol	108	2	0.22904	ATP2B2;LOC106504024
1412	GO:0008045	motor_neuron_axon_guidance	31	1	0.22978	SLIT1
1413	GO:0010677	negative_regulation_of_cellular_carbohydrate_metabolic_process	31	1	0.22978	ADIPOQ
1414	GO:0014003	oligodendrocyte_development	31	1	0.22978	CNTN2
1415	GO:0030225	macrophage_differentiation	31	1	0.22978	ADIPOQ
1416	GO:0030815	negative_regulation_of_cAMP_metabolic_process	31	1	0.22978	ADRA2A
1417	GO:0034629	cellular_protein_complex_localization	31	1	0.22978	NACC2
1418	GO:0045022	early_endosome_to_late_endosome_transport	31	1	0.22978	RILP
1419	GO:0045071	negative_regulation_of_viral_genome_replication	31	1	0.22978	MATN4
1420	GO:0045737	positive_regulation_of_cyclin-dependent_protein_serine/threonine_kinase_activity	31	1	0.22978	PKD1
1421	GO:0045933	positive_regulation_of_muscle_contraction	31	1	0.22978	MYOCD
1422	GO:0048512	circadian_behavior	31	1	0.22978	LOC106503399
1423	GO:0051281	positive_regulation_of_release_of_sequestered_calcium_ion_into_cytosol	31	1	0.22978	LOC106504024
1424	GO:0055025	positive_regulation_of_cardiac_muscle_tissue_development	31	1	0.22978	MYOCD
1425	GO:0071675	regulation_of_mononuclear_cell_migration	31	1	0.22978	LOC102168874
1426	GO:0090311	regulation_of_protein_deacetylation	31	1	0.22978	SREBF1
1427	GO:0097009	energy_homeostasis	31	1	0.22978	SLC35D3
1428	GO:1902229	regulation_of_intrinsic_apoptotic_signaling_pathway_in_response_to_DNA_damage	31	1	0.22978	NACC2
1429	GO:0051480	regulation_of_cytosolic_calcium_ion_concentration	198	3	0.23106	ATP2B2;CXCL13;LOC106504024
1430	GO:0030203	glycosaminoglycan_metabolic_process	109	2	0.23213	LYVE1;PGLYRP1
1431	GO:0010256	endomembrane_system_organization	493	6	0.23286	ADIPOQ;ANK1;LOC102187872;LOC106503399;LOC106504024;RILP
1432	GO:0060401	cytosolic_calcium_ion_transport	110	2	0.23523	ATP2B2;LOC106504024
1433	GO:0006778	porphyrin-containing_compound_metabolic_process	32	1	0.23625	ANK1
1434	GO:0007622	rhythmic_behavior	32	1	0.23625	LOC106503399
1435	GO:0010573	vascular_endothelial_growth_factor_production	32	1	0.23625	ADAMTS3
1436	GO:0021696	cerebellar_cortex_morphogenesis	32	1	0.23625	ATP2B2
1437	GO:0030803	negative_regulation_of_cyclic_nucleotide_biosynthetic_process	32	1	0.23625	ADRA2A
1438	GO:0030851	granulocyte_differentiation	32	1	0.23625	ADIPOQ
1439	GO:0045070	positive_regulation_of_viral_genome_replication	32	1	0.23625	NR5A2
1440	GO:0071320	cellular_response_to_cAMP	32	1	0.23625	AQP8
1441	GO:0072678	T_cell_migration	32	1	0.23625	CXCL13
1442	GO:1903779	regulation_of_cardiac_conduction	32	1	0.23625	ATP2B2
1443	GO:2001259	positive_regulation_of_cation_channel_activity	32	1	0.23625	LOC106504024
1444	GO:0042981	regulation_of_apoptotic_process	1238	13	0.23771	ADIPOQ;CD248;HGF;KIAA1324;LOC102184041;LOC106504024;MPZ;MYOCD;NACC2;SFRP4;SIX4;SPDEF;TNFRSF18
1445	GO:0002065	columnar/cuboidal_epithelial_cell_differentiation	111	2	0.23832	ATP2B2;SPDEF
1446	GO:0044057	regulation_of_system_process	397	5	0.24017	ADIPOQ;ADRA2A;ATP2B2;MYOCD;SREBF1
1447	GO:0000187	activation_of_MAPK_activity	112	2	0.24142	ADRA2A;HGF
1448	GO:0001837	epithelial_to_mesenchymal_transition	112	2	0.24142	COL1A1;OLFM1
1449	GO:0006937	regulation_of_muscle_contraction	112	2	0.24142	ADRA2A;MYOCD
1450	GO:2000045	regulation_of_G1/S_transition_of_mitotic_cell_cycle	112	2	0.24142	NACC2;PKD1
1451	GO:0001960	negative_regulation_of_cytokine-mediated_signaling_pathway	33	1	0.24266	ADIPOQ
1452	GO:0001990	regulation_of_systemic_arterial_blood_pressure_by_hormone	33	1	0.24266	SERPINF2
1453	GO:0002686	negative_regulation_of_leukocyte_migration	33	1	0.24266	LOC102168874
1454	GO:0018279	protein_N-linked_glycosylation_via_asparagine	33	1	0.24266	ST6GALNAC1
1455	GO:0019432	triglyceride_biosynthetic_process	33	1	0.24266	SREBF1
1456	GO:0030513	positive_regulation_of_BMP_signaling_pathway	33	1	0.24266	KCP
1457	GO:0030800	negative_regulation_of_cyclic_nucleotide_metabolic_process	33	1	0.24266	ADRA2A
1458	GO:0032008	positive_regulation_of_TOR_signaling	33	1	0.24266	RRAGD
1459	GO:0032653	regulation_of_interleukin-10_production	33	1	0.24266	HGF
1460	GO:0060317	cardiac_epithelial_to_mesenchymal_transition	33	1	0.24266	OLFM1
1461	GO:0060795	cell_fate_commitment_involved_in_formation_of_primary_germ_layer	33	1	0.24266	LOC108636990
1462	GO:1905332	positive_regulation_of_morphogenesis_of_an_epithelium	33	1	0.24266	SIX4
1463	GO:2000279	negative_regulation_of_DNA_biosynthetic_process	33	1	0.24266	ADIPOQ
1464	GO:0016043	cellular_component_organization	5336	49	0.24269	ADIPOQ;ANK1;AQP8;ATP2B2;C1QTNF6;CCDC80;CCL24;CNTN2;COL1A1;COL1A2;CXCL13;EPPK1;GEM;GJB1;HGF;IGFBP6;KERA;KIAA1324;KRT4;LMX1B;LOC102168874;LOC102171917;LOC102172205;LOC102174478;LOC102187872;LOC106503399;LOC106504024;LOC108634465;LOC108636981;LOC108636990;MPZ;MYOCD;NACC2;NPHS2;NYAP1;OGN;OLFM1;RILP;SELP;SERPINF2;SFRP4;SIX4;SLC12A7;SLIT1;SREBF1;TCAP;TLL1;TNRC18;TSPAN4
1465	GO:0051338	regulation_of_transferase_activity	814	9	0.24328	ADIPOQ;ADRA2A;ATP2B2;HGF;LOC102171917;LOC102184041;MYOCD;NRK;PKD1
1466	GO:0001763	morphogenesis_of_a_branching_structure	204	3	0.24441	HGF;PKD1;SIX4
1467	GO:0030010	establishment_of_cell_polarity	113	2	0.24452	LOC106504024;PKD1
1468	GO:0010628	positive_regulation_of_gene_expression	1577	16	0.24638	CNTN2;COL1A1;CREB3L4;DMRT2;LMX1B;LOC108636990;MYOCD;NR5A2;OLFM1;PKD1;SERPINF2;SFRP4;SIX4;SIX5;SPDEF;SREBF1
1469	GO:0019932	second-messenger-mediated_signaling	205	3	0.24664	ATP2B2;LOC106504024;SELP
1470	GO:0034220	ion_transmembrane_transport	924	10	0.24682	ADRA2A;AQP8;ATP2B2;GRIA4;LOC106504024;PKD1;SLC12A7;SLC16A6;SLC1A2;TRPV6
1471	GO:0031329	regulation_of_cellular_catabolic_process	302	4	0.24755	ABCD2;ADRA2A;ATP2B2;PKD1
1472	GO:0010469	regulation_of_receptor_activity	114	2	0.24762	ADRA2A;LOC106504024
1473	GO:0007283	spermatogenesis	402	5	0.24797	ATP2B2;CREB3L4;LOC102171917;LOC108636082;SIX5
1474	GO:0006805	xenobiotic_metabolic_process	34	1	0.24902	LOC102184041
1475	GO:0006953	acute-phase_response	34	1	0.24902	SERPINF2
1476	GO:0018196	peptidyl-asparagine_modification	34	1	0.24902	ST6GALNAC1
1477	GO:0021772	olfactory_bulb_development	34	1	0.24902	SLIT1
1478	GO:0030809	negative_regulation_of_nucleotide_biosynthetic_process	34	1	0.24902	ADRA2A
1479	GO:0032371	regulation_of_sterol_transport	34	1	0.24902	ADIPOQ
1480	GO:0032374	regulation_of_cholesterol_transport	34	1	0.24902	ADIPOQ
1481	GO:0035587	purinergic_receptor_signaling_pathway	34	1	0.24902	CNTN2
1482	GO:0043268	positive_regulation_of_potassium_ion_transport	34	1	0.24902	ADRA2A
1483	GO:0045123	cellular_extravasation	34	1	0.24902	SELP
1484	GO:0045620	negative_regulation_of_lymphocyte_differentiation	34	1	0.24902	PGLYRP1
1485	GO:0045912	negative_regulation_of_carbohydrate_metabolic_process	34	1	0.24902	ADIPOQ
1486	GO:0048265	response_to_pain	34	1	0.24902	SLC6A2
1487	GO:0050432	catecholamine_secretion	34	1	0.24902	CHGA
1488	GO:0050829	defense_response_to_Gram-negative_bacterium	34	1	0.24902	CHGA
1489	GO:0051294	establishment_of_spindle_orientation	34	1	0.24902	LOC106504024
1490	GO:0098927	vesicle-mediated_transport_between_endosomal_compartments	34	1	0.24902	RILP
1491	GO:1900372	negative_regulation_of_purine_nucleotide_biosynthetic_process	34	1	0.24902	ADRA2A
1492	GO:1902017	regulation_of_cilium_assembly	34	1	0.24902	LOC106504024
1493	GO:1904031	positive_regulation_of_cyclin-dependent_protein_kinase_activity	34	1	0.24902	PKD1
1494	GO:2000351	regulation_of_endothelial_cell_apoptotic_process	34	1	0.24902	CD248
1495	GO:0048232	male_gamete_generation	403	5	0.24954	ATP2B2;CREB3L4;LOC102171917;LOC108636082;SIX5
1496	GO:0032269	negative_regulation_of_cellular_protein_metabolic_process	928	10	0.25093	ADIPOQ;ATP2B2;HGF;LOC102172711;LOC102184041;MATN4;MYOCD;SERPINF1;SERPINF2;SPINK7
1497	GO:0043067	regulation_of_programmed_cell_death	1254	13	0.2518	ADIPOQ;CD248;HGF;KIAA1324;LOC102184041;LOC106504024;MPZ;MYOCD;NACC2;SFRP4;SIX4;SPDEF;TNFRSF18
1498	GO:0008284	positive_regulation_of_cell_proliferation	716	8	0.25219	CCL24;CD248;EGFL7;EPPK1;HGF;MYOCD;NACC2;SERPINF2
1499	GO:0051050	positive_regulation_of_transport	823	9	0.25309	ADIPOQ;ADRA2A;ATP2B2;LOC102172205;LOC106504024;NNAT;SFRP4;SLC1A2;SLC35D3
1500	GO:0007416	synapse_assembly	116	2	0.25383	SIX4;SLIT1
1501	GO:0044702	single_organism_reproductive_process	1039	11	0.25414	ATP2B2;CREB3L4;DMRTA1;LOC102171917;LOC108636082;MYOCD;NRK;PKD1;SERPINF1;SIX4;SIX5
1502	GO:0055080	cation_homeostasis	509	6	0.25503	ANK1;ATP2B2;CP;CXCL13;LOC102172205;LOC106504024
1503	GO:0001580	detection_of_chemical_stimulus_involved_in_sensory_perception_of_bitter_taste	35	1	0.25532	AZGP1
1504	GO:0003009	skeletal_muscle_contraction	35	1	0.25532	TCAP
1505	GO:0003170	heart_valve_development	35	1	0.25532	OLFM1
1506	GO:0006111	regulation_of_gluconeogenesis	35	1	0.25532	ADIPOQ
1507	GO:0010611	regulation_of_cardiac_muscle_hypertrophy	35	1	0.25532	ATP2B2
1508	GO:0021988	olfactory_lobe_development	35	1	0.25532	SLIT1
1509	GO:0032715	negative_regulation_of_interleukin-6_production	35	1	0.25532	HGF
1510	GO:0032873	negative_regulation_of_stress-activated_MAPK_cascade	35	1	0.25532	LOC102184041
1511	GO:0046460	neutral_lipid_biosynthetic_process	35	1	0.25532	SREBF1
1512	GO:0046463	acylglycerol_biosynthetic_process	35	1	0.25532	SREBF1
1513	GO:0046503	glycerolipid_catabolic_process	35	1	0.25532	DAGLA
1514	GO:0047496	vesicle_transport_along_microtubule	35	1	0.25532	LOC106504024
1515	GO:0048016	inositol_phosphate-mediated_signaling	35	1	0.25532	ATP2B2
1516	GO:0048854	brain_morphogenesis	35	1	0.25532	SLIT1
1517	GO:0070303	negative_regulation_of_stress-activated_protein_kinase_signaling_cascade	35	1	0.25532	LOC102184041
1518	GO:1904030	negative_regulation_of_cyclin-dependent_protein_kinase_activity	35	1	0.25532	MYOCD
1519	GO:0000902	cell_morphogenesis	1041	11	0.2561	ATP2B2;CCL24;CNTN2;HGF;KERA;LOC102168874;LOC106504024;NYAP1;OGN;OLFM1;SLIT1
1520	GO:0002684	positive_regulation_of_immune_system_process	720	8	0.2569	CCL24;CXCL13;LOC102172711;LOC108637766;PGLYRP1;SELP;TNFRSF18;TNFSF13
1521	GO:0001906	cell_killing	117	2	0.25693	CHGA;PGLYRP1
1522	GO:0071840	cellular_component_organization_or_biogenesis	5483	50	0.25748	ADIPOQ;ANK1;AQP8;ATP2B2;C1QTNF6;CCDC80;CCL24;CHGA;CNTN2;COL1A1;COL1A2;CXCL13;EPPK1;GEM;GJB1;HGF;IGFBP6;KERA;KIAA1324;KRT4;LMX1B;LOC102168874;LOC102171917;LOC102172205;LOC102174478;LOC102187872;LOC106503399;LOC106504024;LOC108634465;LOC108636981;LOC108636990;MPZ;MYOCD;NACC2;NPHS2;NYAP1;OGN;OLFM1;RILP;SELP;SERPINF2;SFRP4;SIX4;SLC12A7;SLIT1;SREBF1;TCAP;TLL1;TNRC18;TSPAN4
1523	GO:0030001	metal_ion_transport	722	8	0.25926	ADRA2A;ATP2B2;CP;LOC102172205;LOC106504024;PKD1;SLC12A7;TRPV6
1524	GO:0048858	cell_projection_morphogenesis	722	8	0.25926	CNTN2;KERA;LOC102168874;LOC106504024;NYAP1;OGN;OLFM1;SLIT1
1525	GO:0031214	biomineral_tissue_development	118	2	0.26004	ATP2B2;COL1A1
1526	GO:0072089	stem_cell_proliferation	118	2	0.26004	DAGLA;LOC102171917
1527	GO:0051247	positive_regulation_of_protein_metabolic_process	1374	14	0.26085	ADIPOQ;ADRA2A;ATP2B2;CCL24;CNTN2;HGF;LOC102171917;LOC106503399;NRK;PKD1;RILP;SERPINF2;SREBF1;TNFRSF18
1528	GO:0002090	regulation_of_receptor_internalization	36	1	0.26157	SFRP4
1529	GO:0003401	axis_elongation	36	1	0.26157	SIX4
1530	GO:0007435	salivary_gland_morphogenesis	36	1	0.26157	HGF
1531	GO:0010823	negative_regulation_of_mitochondrion_organization	36	1	0.26157	HGF
1532	GO:0014743	regulation_of_muscle_hypertrophy	36	1	0.26157	ATP2B2
1533	GO:0019731	antibacterial_humoral_response	36	1	0.26157	MATN4
1534	GO:0032613	interleukin-10_production	36	1	0.26157	HGF
1535	GO:0033628	regulation_of_cell_adhesion_mediated_by_integrin	36	1	0.26157	CXCL13
1536	GO:0035924	cellular_response_to_vascular_endothelial_growth_factor_stimulus	36	1	0.26157	ADAMTS3
1537	GO:0042491	auditory_receptor_cell_differentiation	36	1	0.26157	ATP2B2
1538	GO:0060325	face_morphogenesis	36	1	0.26157	COL1A1
1539	GO:1903146	regulation_of_mitophagy	36	1	0.26157	SREBF1
1540	GO:2000401	regulation_of_lymphocyte_migration	36	1	0.26157	CXCL13
1541	GO:2000785	regulation_of_autophagosome_assembly	36	1	0.26157	KIAA1324
1542	GO:0043583	ear_development	212	3	0.26238	ATP2B2;SIX4;TCAP
1543	GO:0043408	regulation_of_MAPK_cascade	619	7	0.26262	ADIPOQ;ADRA2A;CCL24;HGF;LOC102184041;NRK;SERPINF2
1544	GO:0031056	regulation_of_histone_modification	119	2	0.26315	MYOCD;SREBF1
1545	GO:0042592	homeostatic_process	1379	14	0.2652	ADIPOQ;ADRA2A;ANK1;AQP8;ATP2B2;AZGP1;CP;CXCL13;LOC102172205;LOC106504024;NR5A2;SFRP4;SLC12A7;SLC35D3
1546	GO:0006022	aminoglycan_metabolic_process	120	2	0.26625	LYVE1;PGLYRP1
1547	GO:0010038	response_to_metal_ion	214	3	0.26691	AOC1;LOC102172205;LOC102188618
1548	GO:1901342	regulation_of_vasculature_development	214	3	0.26691	CCL24;CHGA;SERPINF1
1549	GO:0003012	muscle_system_process	313	4	0.26775	ADRA2A;ATP2B2;MYOCD;TCAP
1550	GO:0002204	somatic_recombination_of_immunoglobulin_genes_involved_in_immune_response	37	1	0.26777	TNFSF13
1551	GO:0002208	somatic_diversification_of_immunoglobulins_involved_in_immune_response	37	1	0.26777	TNFSF13
1552	GO:0007052	mitotic_spindle_organization	37	1	0.26777	PKD1
1553	GO:0032527	protein_exit_from_endoplasmic_reticulum	37	1	0.26777	SLC35D3
1554	GO:0042551	neuron_maturation	37	1	0.26777	CNTN2
1555	GO:0042992	negative_regulation_of_transcription_factor_import_into_nucleus	37	1	0.26777	PKD1
1556	GO:0045190	isotype_switching	37	1	0.26777	TNFSF13
1557	GO:0046677	response_to_antibiotic	37	1	0.26777	AOC1
1558	GO:0051220	cytoplasmic_sequestering_of_protein	37	1	0.26777	PKD1
1559	GO:0051496	positive_regulation_of_stress_fiber_assembly	37	1	0.26777	SERPINF2
1560	GO:0071542	dopaminergic_neuron_differentiation	37	1	0.26777	LMX1B
1561	GO:0090207	regulation_of_triglyceride_metabolic_process	37	1	0.26777	SREBF1
1562	GO:0006357	regulation_of_transcription_from_RNA_polymerase_II_promoter	1717	17	0.26936	ATP2B2;CREB3L4;DMRT2;KCP;LMX1B;LOC102168874;LOC102183132;LOC108636990;MYOCD;NACC2;NR5A2;PKD1;SERPINF2;SIX4;SIX5;SPDEF;SREBF1
1563	GO:0030879	mammary_gland_development	121	2	0.26936	ATP2B2;CDO1
1564	GO:0007610	behavior	521	6	0.27204	ATP2B2;CNTN2;DMRTA1;LMX1B;LOC106503399;SLC1A2
1565	GO:0001889	liver_development	122	2	0.27247	HGF;PKD1
1566	GO:0006575	cellular_modified_amino_acid_metabolic_process	122	2	0.27247	DIO1;LOC102184041
1567	GO:0007270	neuron-neuron_synaptic_transmission	122	2	0.27247	GRIA4;SLC6A2
1568	GO:0018108	peptidyl-tyrosine_phosphorylation	316	4	0.27331	ADRA2A;HGF;LOC102171917;TNFRSF18
1569	GO:0045893	positive_regulation_of_transcription,_DNA-templated	1278	13	0.2735	COL1A1;CREB3L4;DMRT2;LMX1B;LOC108636990;MYOCD;NR5A2;PKD1;SERPINF2;SIX4;SIX5;SPDEF;SREBF1
1570	GO:1903508	positive_regulation_of_nucleic_acid-templated_transcription	1278	13	0.2735	COL1A1;CREB3L4;DMRT2;LMX1B;LOC108636990;MYOCD;NR5A2;PKD1;SERPINF2;SIX4;SIX5;SPDEF;SREBF1
1571	GO:0000387	spliceosomal_snRNP_assembly	38	1	0.27392	LOC102174478
1572	GO:0002279	mast_cell_activation_involved_in_immune_response	38	1	0.27392	CHGA
1573	GO:0002762	negative_regulation_of_myeloid_leukocyte_differentiation	38	1	0.27392	ADIPOQ
1574	GO:0007628	adult_walking_behavior	38	1	0.27392	CNTN2
1575	GO:0010660	regulation_of_muscle_cell_apoptotic_process	38	1	0.27392	MYOCD
1576	GO:0016239	positive_regulation_of_macroautophagy	38	1	0.27392	KIAA1324
1577	GO:0030195	negative_regulation_of_blood_coagulation	38	1	0.27392	SERPINF2
1578	GO:0031638	zymogen_activation	38	1	0.27392	SERPINF2
1579	GO:0032651	regulation_of_interleukin-1_beta_production	38	1	0.27392	LOC102184041
1580	GO:0043303	mast_cell_degranulation	38	1	0.27392	CHGA
1581	GO:0050850	positive_regulation_of_calcium-mediated_signaling	38	1	0.27392	LOC106504024
1582	GO:0060761	negative_regulation_of_response_to_cytokine_stimulus	38	1	0.27392	ADIPOQ
1583	GO:0071466	cellular_response_to_xenobiotic_stimulus	38	1	0.27392	LOC102184041
1584	GO:0072577	endothelial_cell_apoptotic_process	38	1	0.27392	CD248
1585	GO:0090102	cochlea_development	38	1	0.27392	ATP2B2
1586	GO:0090199	regulation_of_release_of_cytochrome_c_from_mitochondria	38	1	0.27392	HGF
1587	GO:0090659	walking_behavior	38	1	0.27392	CNTN2
1588	GO:1900047	negative_regulation_of_hemostasis	38	1	0.27392	SERPINF2
1589	GO:0055002	striated_muscle_cell_development	123	2	0.27557	SIX4;TCAP
1590	GO:0048705	skeletal_system_morphogenesis	218	3	0.27598	COL1A1;PKD1;SIX4
1591	GO:0001819	positive_regulation_of_cytokine_production	318	4	0.27703	ADIPOQ;ADRA2A;HGF;SERPINF2
1592	GO:0018212	peptidyl-tyrosine_modification	318	4	0.27703	ADRA2A;HGF;LOC102171917;TNFRSF18
1593	GO:0050708	regulation_of_protein_secretion	318	4	0.27703	ADRA2A;CHGA;NNAT;SREBF1
1594	GO:0030168	platelet_activation	124	2	0.27868	ADRA2A;SELP
1595	GO:1901136	carbohydrate_derivative_catabolic_process	124	2	0.27868	LYVE1;PGLYRP1
1596	GO:0048699	generation_of_neurons	1284	13	0.27903	ATP2B2;CNTN2;DAGLA;KERA;LMX1B;LOC102168874;NNAT;NYAP1;OGN;OLFM1;SERPINF1;SIX4;SLIT1
1597	GO:0043410	positive_regulation_of_MAPK_cascade	422	5	0.27979	ADRA2A;CCL24;HGF;NRK;SERPINF2
1598	GO:0002889	regulation_of_immunoglobulin_mediated_immune_response	39	1	0.28002	TNFSF13
1599	GO:0007431	salivary_gland_development	39	1	0.28002	HGF
1600	GO:0022617	extracellular_matrix_disassembly	39	1	0.28002	TLL1
1601	GO:0033013	tetrapyrrole_metabolic_process	39	1	0.28002	ANK1
1602	GO:0051966	regulation_of_synaptic_transmission,_glutamatergic	39	1	0.28002	GRIA4
1603	GO:1903201	regulation_of_oxidative_stress-induced_cell_death	39	1	0.28002	HGF
1604	GO:0061008	hepaticobiliary_system_development	125	2	0.28178	HGF;PKD1
1605	GO:0006366	transcription_from_RNA_polymerase_II_promoter	1845	18	0.28198	ATP2B2;CREB3L4;DMRT2;KCP;LMX1B;LOC102168874;LOC102174478;LOC102183132;LOC108636990;MYOCD;NACC2;NR5A2;PKD1;SERPINF2;SIX4;SIX5;SPDEF;SREBF1
1606	GO:0032103	positive_regulation_of_response_to_external_stimulus	221	3	0.28281	CCL24;CXCL13;SERPINF2
1607	GO:0048568	embryonic_organ_development	424	5	0.28302	ATP2B2;NRK;PKD1;SIX4;TCAP
1608	GO:0032990	cell_part_morphogenesis	743	8	0.28451	CNTN2;KERA;LOC102168874;LOC106504024;NYAP1;OGN;OLFM1;SLIT1
1609	GO:0032874	positive_regulation_of_stress-activated_MAPK_cascade	126	2	0.28489	NRK;SERPINF2
1610	GO:0006469	negative_regulation_of_protein_kinase_activity	222	3	0.28509	ADIPOQ;LOC102184041;MYOCD
1611	GO:0000186	activation_of_MAPKK_activity	40	1	0.28607	NRK
1612	GO:0002381	immunoglobulin_production_involved_in_immunoglobulin_mediated_immune_response	40	1	0.28607	TNFSF13
1613	GO:0002448	mast_cell_mediated_immunity	40	1	0.28607	CHGA
1614	GO:0002712	regulation_of_B_cell_mediated_immunity	40	1	0.28607	TNFSF13
1615	GO:0006378	mRNA_polyadenylation	40	1	0.28607	LOC108636990
1616	GO:0006509	membrane_protein_ectodomain_proteolysis	40	1	0.28607	ADRA2A
1617	GO:0007157	heterophilic_cell-cell_adhesion_via_plasma_membrane_cell_adhesion_molecules	40	1	0.28607	SELP
1618	GO:0008333	endosome_to_lysosome_transport	40	1	0.28607	RILP
1619	GO:0010524	positive_regulation_of_calcium_ion_transport_into_cytosol	40	1	0.28607	LOC106504024
1620	GO:0014910	regulation_of_smooth_muscle_cell_migration	40	1	0.28607	ADIPOQ
1621	GO:0032757	positive_regulation_of_interleukin-8_production	40	1	0.28607	ADIPOQ
1622	GO:0043616	keratinocyte_proliferation	40	1	0.28607	EPPK1
1623	GO:0045604	regulation_of_epidermal_cell_differentiation	40	1	0.28607	SFRP4
1624	GO:0045806	negative_regulation_of_endocytosis	40	1	0.28607	ADIPOQ
1625	GO:0050873	brown_fat_cell_differentiation	40	1	0.28607	ADIPOQ
1626	GO:0050913	sensory_perception_of_bitter_taste	40	1	0.28607	AZGP1
1627	GO:0051293	establishment_of_spindle_localization	40	1	0.28607	LOC106504024
1628	GO:0051952	regulation_of_amine_transport	40	1	0.28607	CHGA
1629	GO:0099518	vesicle_cytoskeletal_trafficking	40	1	0.28607	LOC106504024
1630	GO:0032270	positive_regulation_of_cellular_protein_metabolic_process	1292	13	0.28646	ADIPOQ;ADRA2A;ATP2B2;CCL24;CNTN2;HGF;LOC102171917;LOC106503399;NRK;PKD1;SERPINF2;SREBF1;TNFRSF18
1631	GO:0061448	connective_tissue_development	223	3	0.28737	COL1A1;LOC102187872;PKD1
1632	GO:0003018	vascular_process_in_circulatory_system	127	2	0.28799	ADRA2A;SERPINF2
1633	GO:0048167	regulation_of_synaptic_plasticity	127	2	0.28799	ATP2B2;CNTN2
1634	GO:0070304	positive_regulation_of_stress-activated_protein_kinase_signaling_cascade	127	2	0.28799	NRK;SERPINF2
1635	GO:0002683	negative_regulation_of_immune_system_process	324	4	0.28824	ADIPOQ;LOC102168874;LOC108636990;PGLYRP1
1636	GO:0016049	cell_growth	428	5	0.2895	IGFBP6;MYOCD;OGN;OLFM1;SLIT1
1637	GO:1903522	regulation_of_blood_circulation	224	3	0.28965	ADRA2A;ATP2B2;SREBF1
1638	GO:1902680	positive_regulation_of_RNA_biosynthetic_process	1297	13	0.29113	COL1A1;CREB3L4;DMRT2;LMX1B;LOC108636990;MYOCD;NR5A2;PKD1;SERPINF2;SIX4;SIX5;SPDEF;SREBF1
1639	GO:0003007	heart_morphogenesis	225	3	0.29193	LOC102187872;OLFM1;TCAP
1640	GO:0006369	termination_of_RNA_polymerase_II_transcription	41	1	0.29206	LOC102174478
1641	GO:0007528	neuromuscular_junction_development	41	1	0.29206	SIX4
1642	GO:0009069	serine_family_amino_acid_metabolic_process	41	1	0.29206	LOC108634030
1643	GO:0010596	negative_regulation_of_endothelial_cell_migration	41	1	0.29206	CXCL13
1644	GO:0019730	antimicrobial_humoral_response	41	1	0.29206	MATN4
1645	GO:0032768	regulation_of_monooxygenase_activity	41	1	0.29206	ATP2B2
1646	GO:0033344	cholesterol_efflux	41	1	0.29206	ADIPOQ
1647	GO:0043631	RNA_polyadenylation	41	1	0.29206	LOC108636990
1648	GO:0045104	intermediate_filament_cytoskeleton_organization	41	1	0.29206	EPPK1
1649	GO:0048286	lung_alveolus_development	41	1	0.29206	MYOCD
1650	GO:0050819	negative_regulation_of_coagulation	41	1	0.29206	SERPINF2
1651	GO:0050919	negative_chemotaxis	41	1	0.29206	SLIT1
1652	GO:0051926	negative_regulation_of_calcium_ion_transport	41	1	0.29206	ADRA2A
1653	GO:0042221	response_to_chemical	4152	38	0.2929	ACKR1;ADAMTS3;ADIPOQ;ADRA2A;AOC1;AQP8;ATP2B2;AZGP1;CCL24;CDO1;CHGA;CNTN2;COL1A1;COL1A2;CREB3L4;CXCL13;GRIA4;HGF;IL17REL;KCP;LMX1B;LOC102168874;LOC102172205;LOC102183132;LOC102184041;LOC102188618;LOC106503399;MATN4;MYOCD;NNAT;NR5A2;OGN;RRAGD;SFRP4;SLC1A2;SLIT1;SREBF1;TNFRSF18
1654	GO:1903828	negative_regulation_of_cellular_protein_localization	129	2	0.29419	ADIPOQ;PKD1
1655	GO:0010562	positive_regulation_of_phosphorus_metabolic_process	969	10	0.2943	ADIPOQ;ADRA2A;ATP2B2;CCL24;HGF;LOC102171917;NRK;PKD1;SERPINF2;TNFRSF18
1656	GO:0045937	positive_regulation_of_phosphate_metabolic_process	969	10	0.2943	ADIPOQ;ADRA2A;ATP2B2;CCL24;HGF;LOC102171917;NRK;PKD1;SERPINF2;TNFRSF18
1657	GO:0002366	leukocyte_activation_involved_in_immune_response	227	3	0.2965	CHGA;PGLYRP1;TNFSF13
1658	GO:0007596	blood_coagulation	227	3	0.2965	ADRA2A;SELP;SERPINF2
1659	GO:0048667	cell_morphogenesis_involved_in_neuron_differentiation	538	6	0.2966	ATP2B2;CNTN2;KERA;OGN;OLFM1;SLIT1
1660	GO:0002637	regulation_of_immunoglobulin_production	42	1	0.29801	TNFSF13
1661	GO:0010657	muscle_cell_apoptotic_process	42	1	0.29801	MYOCD
1662	GO:0015837	amine_transport	42	1	0.29801	CHGA
1663	GO:0016447	somatic_recombination_of_immunoglobulin_gene_segments	42	1	0.29801	TNFSF13
1664	GO:0019229	regulation_of_vasoconstriction	42	1	0.29801	ADRA2A
1665	GO:0043388	positive_regulation_of_DNA_binding	42	1	0.29801	MYOCD
1666	GO:0044088	regulation_of_vacuole_organization	42	1	0.29801	KIAA1324
1667	GO:0045103	intermediate_filament-based_process	42	1	0.29801	EPPK1
1668	GO:0048008	platelet-derived_growth_factor_receptor_signaling_pathway	42	1	0.29801	ADIPOQ
1669	GO:0050912	detection_of_chemical_stimulus_involved_in_sensory_perception_of_taste	42	1	0.29801	AZGP1
1670	GO:0060119	inner_ear_receptor_cell_development	42	1	0.29801	ATP2B2
1671	GO:0060323	head_morphogenesis	42	1	0.29801	COL1A1
1672	GO:2000378	negative_regulation_of_reactive_oxygen_species_metabolic_process	42	1	0.29801	ATP2B2
1673	GO:0009894	regulation_of_catabolic_process	434	5	0.29927	ABCD2;ADRA2A;ATP2B2;PKD1;RILP
1674	GO:0007605	sensory_perception_of_sound	131	2	0.30038	ATP2B2;COL1A1
1675	GO:0030902	hindbrain_development	131	2	0.30038	ATP2B2;LMX1B
1676	GO:2000241	regulation_of_reproductive_process	131	2	0.30038	NRK;SERPINF1
1677	GO:0002263	cell_activation_involved_in_immune_response	229	3	0.30108	CHGA;PGLYRP1;TNFSF13
1678	GO:0007599	hemostasis	229	3	0.30108	ADRA2A;SELP;SERPINF2
1679	GO:0050817	coagulation	229	3	0.30108	ADRA2A;SELP;SERPINF2
1680	GO:0051146	striated_muscle_cell_differentiation	229	3	0.30108	MYOCD;SIX4;TCAP
1681	GO:0044703	multi-organism_reproductive_process	757	8	0.30169	ATP2B2;CREB3L4;DMRTA1;LOC102171917;LOC106503399;LOC108636082;NRK;SIX5
1682	GO:0030177	positive_regulation_of_Wnt_signaling_pathway	132	2	0.30348	COL1A1;SFRP4
1683	GO:0000413	protein_peptidyl-prolyl_isomerization	43	1	0.30391	FKBP7
1684	GO:0035315	hair_cell_differentiation	43	1	0.30391	ATP2B2
1685	GO:0038083	peptidyl-tyrosine_autophosphorylation	43	1	0.30391	LOC102171917
1686	GO:0045599	negative_regulation_of_fat_cell_differentiation	43	1	0.30391	ADIPOQ
1687	GO:0048806	genitalia_development	43	1	0.30391	PKD1
1688	GO:0061383	trabecula_morphogenesis	43	1	0.30391	COL1A1
1689	GO:2001239	regulation_of_extrinsic_apoptotic_signaling_pathway_in_absence_of_ligand	43	1	0.30391	KIAA1324
1690	GO:0030003	cellular_cation_homeostasis	437	5	0.30418	ATP2B2;CP;CXCL13;LOC102172205;LOC106504024
1691	GO:0032386	regulation_of_intracellular_transport	438	5	0.30582	ADIPOQ;LMX1B;PKD1;SLC35D3;SREBF1
1692	GO:0007188	adenylate_cyclase-modulating_G-protein_coupled_receptor_signaling_pathway	133	2	0.30657	ADRA2A;UCN3
1693	GO:0032147	activation_of_protein_kinase_activity	232	3	0.30795	ADRA2A;HGF;NRK
1694	GO:0045935	positive_regulation_of_nucleobase-containing_compound_metabolic_process	1540	15	0.30885	COL1A1;CREB3L4;DMRT2;HGF;LMX1B;LOC108636990;MYOCD;NR5A2;PKD1;SERPINF2;SIX4;SIX5;SPDEF;SREBF1;TNFSF13
1695	GO:0032233	positive_regulation_of_actin_filament_bundle_assembly	44	1	0.30976	SERPINF2
1696	GO:0034113	heterotypic_cell-cell_adhesion	44	1	0.30976	ADIPOQ
1697	GO:0046068	cGMP_metabolic_process	44	1	0.30976	ATP2B2
1698	GO:0055013	cardiac_muscle_cell_development	44	1	0.30976	TCAP
1699	GO:0090280	positive_regulation_of_calcium_ion_import	44	1	0.30976	LOC106504024
1700	GO:0060322	head_development	655	7	0.31006	ATP2B2;CNTN2;COL1A1;LMX1B;NNAT;SLC1A2;SLIT1
1701	GO:1902115	regulation_of_organelle_assembly	135	2	0.31274	KIAA1324;LOC106504024
1702	GO:0003044	regulation_of_systemic_arterial_blood_pressure_mediated_by_a_chemical_signal	45	1	0.31555	SERPINF2
1703	GO:0006695	cholesterol_biosynthetic_process	45	1	0.31555	SREBF1
1704	GO:0009410	response_to_xenobiotic_stimulus	45	1	0.31555	LOC102184041
1705	GO:0032722	positive_regulation_of_chemokine_production	45	1	0.31555	ADIPOQ
1706	GO:0033238	regulation_of_cellular_amine_metabolic_process	45	1	0.31555	ATP2B2
1707	GO:0045576	mast_cell_activation	45	1	0.31555	CHGA
1708	GO:0050879	multicellular_organismal_movement	45	1	0.31555	TCAP
1709	GO:0050881	musculoskeletal_movement	45	1	0.31555	TCAP
1710	GO:0051310	metaphase_plate_congression	45	1	0.31555	GEM
1711	GO:1901264	carbohydrate_derivative_transport	45	1	0.31555	GJB1
1712	GO:1902653	secondary_alcohol_biosynthetic_process	45	1	0.31555	SREBF1
1713	GO:0055001	muscle_cell_development	136	2	0.31582	SIX4;TCAP
1714	GO:0022607	cellular_component_assembly	2115	20	0.31598	ADIPOQ;C1QTNF6;CCL24;COL1A1;COL1A2;CXCL13;EPPK1;GJB1;KIAA1324;LOC102171917;LOC102174478;LOC106504024;NACC2;SELP;SERPINF2;SIX4;SLIT1;TCAP;TNRC18;TSPAN4
1715	GO:0051223	regulation_of_protein_transport	661	7	0.31814	ADIPOQ;ADRA2A;CHGA;NNAT;PKD1;SLC35D3;SREBF1
1716	GO:0030900	forebrain_development	340	4	0.31841	ATP2B2;CNTN2;SLC1A2;SLIT1
1717	GO:0043933	macromolecular_complex_subunit_organization	2005	19	0.31906	ADIPOQ;C1QTNF6;CCL24;COL1A1;COL1A2;CXCL13;GJB1;LMX1B;LOC102174478;LOC102187872;LOC108636990;MYOCD;NACC2;SELP;SERPINF2;SREBF1;TCAP;TNRC18;TSPAN4
1718	GO:0007409	axonogenesis	447	5	0.32062	CNTN2;KERA;OGN;OLFM1;SLIT1
1719	GO:0016574	histone_ubiquitination	46	1	0.32131	LOC108636990
1720	GO:0030850	prostate_gland_development	46	1	0.32131	SERPINF1
1721	GO:0032370	positive_regulation_of_lipid_transport	46	1	0.32131	ADIPOQ
1722	GO:0032652	regulation_of_interleukin-1_production	46	1	0.32131	LOC102184041
1723	GO:0035065	regulation_of_histone_acetylation	46	1	0.32131	MYOCD
1724	GO:0042446	hormone_biosynthetic_process	46	1	0.32131	DIO1
1725	GO:0042531	positive_regulation_of_tyrosine_phosphorylation_of_STAT_protein	46	1	0.32131	TNFRSF18
1726	GO:0048661	positive_regulation_of_smooth_muscle_cell_proliferation	46	1	0.32131	SERPINF2
1727	GO:0051653	spindle_localization	46	1	0.32131	LOC106504024
1728	GO:0055006	cardiac_cell_development	46	1	0.32131	TCAP
1729	GO:0061178	regulation_of_insulin_secretion_involved_in_cellular_response_to_glucose_stimulu...	46	1	0.32131	ADRA2A
1730	GO:1900407	regulation_of_cellular_response_to_oxidative_stress	46	1	0.32131	HGF
1731	GO:1902041	regulation_of_extrinsic_apoptotic_signaling_pathway_via_death_domain_receptors	46	1	0.32131	HGF
1732	GO:1902305	regulation_of_sodium_ion_transmembrane_transport	46	1	0.32131	ATP2B2
1733	GO:0071345	cellular_response_to_cytokine_stimulus	555	6	0.32158	ACKR1;ADIPOQ;CCL24;CXCL13;IL17REL;TNFRSF18
1734	GO:0033673	negative_regulation_of_kinase_activity	238	3	0.3217	ADIPOQ;LOC102184041;MYOCD
1735	GO:0003002	regionalization	342	4	0.32221	DMRT2;LMX1B;LOC102168874;TCAP
1736	GO:0031399	regulation_of_protein_modification_process	1556	15	0.32313	ADIPOQ;ADRA2A;ATP2B2;CCL24;HGF;LOC102171917;LOC102184041;LOC106503399;LOC106504024;MYOCD;NRK;PKD1;SERPINF2;SREBF1;TNFRSF18
1737	GO:0010941	regulation_of_cell_death	1332	13	0.32448	ADIPOQ;CD248;HGF;KIAA1324;LOC102184041;LOC106504024;MPZ;MYOCD;NACC2;SFRP4;SIX4;SPDEF;TNFRSF18
1738	GO:0001890	placenta_development	139	2	0.32506	NRK;PKD1
1739	GO:0006873	cellular_ion_homeostasis	450	5	0.32558	ATP2B2;CP;CXCL13;LOC102172205;LOC106504024
1740	GO:0010605	negative_regulation_of_macromolecule_metabolic_process	2128	20	0.32611	ADIPOQ;ATP2B2;HGF;LOC102171917;LOC102172711;LOC102184041;LOC106503399;MATN4;MYOCD;NACC2;OLFM1;RILP;SERPINF1;SERPINF2;SIX4;SIX5;SPDEF;SPINK7;SREBF1;TNRC18
1741	GO:0060485	mesenchyme_development	240	3	0.32629	COL1A1;OLFM1;SIX4
1742	GO:0007032	endosome_organization	47	1	0.32701	RILP
1743	GO:0010812	negative_regulation_of_cell-substrate_adhesion	47	1	0.32701	COL1A1
1744	GO:0016445	somatic_diversification_of_immunoglobulins	47	1	0.32701	TNFSF13
1745	GO:0019369	arachidonic_acid_metabolic_process	47	1	0.32701	DAGLA
1746	GO:0021545	cranial_nerve_development	47	1	0.32701	SIX4
1747	GO:0033627	cell_adhesion_mediated_by_integrin	47	1	0.32701	CXCL13
1748	GO:0045428	regulation_of_nitric_oxide_biosynthetic_process	47	1	0.32701	ATP2B2
1749	GO:0051145	smooth_muscle_cell_differentiation	47	1	0.32701	MYOCD
1750	GO:0055024	regulation_of_cardiac_muscle_tissue_development	47	1	0.32701	MYOCD
1751	GO:1904427	positive_regulation_of_calcium_ion_transmembrane_transport	47	1	0.32701	LOC106504024
1752	GO:0002440	production_of_molecular_mediator_of_immune_response	140	2	0.32813	CHGA;TNFSF13
1753	GO:0097190	apoptotic_signaling_pathway	560	6	0.32899	HGF;KIAA1324;LOC102184041;LOC106504024;NACC2;TNFRSF18
1754	GO:0051649	establishment_of_localization_in_cell	1791	17	0.33028	ADIPOQ;ADRA2A;ANK1;ATP2B2;CHGA;GEM;LMX1B;LOC102174478;LOC106504024;LOC108634465;MLPH;PKD1;RILP;SLC35D3;SLC6A2;SLIT1;SREBF1
1755	GO:1902275	regulation_of_chromatin_organization	141	2	0.33119	MYOCD;SREBF1
1756	GO:1903900	regulation_of_viral_life_cycle	141	2	0.33119	MATN4;NR5A2
1757	GO:1905330	regulation_of_morphogenesis_of_an_epithelium	141	2	0.33119	HGF;SIX4
1758	GO:0002011	morphogenesis_of_an_epithelial_sheet	48	1	0.33266	LOC102187872
1759	GO:0021695	cerebellar_cortex_development	48	1	0.33266	ATP2B2
1760	GO:0032784	regulation_of_DNA-templated_transcription,_elongation	48	1	0.33266	LOC108636990
1761	GO:0042246	tissue_regeneration	48	1	0.33266	EPPK1
1762	GO:0046513	ceramide_biosynthetic_process	48	1	0.33266	ST6GALNAC1
1763	GO:0048538	thymus_development	48	1	0.33266	SIX4
1764	GO:0050805	negative_regulation_of_synaptic_transmission	48	1	0.33266	ADIPOQ
1765	GO:0097006	regulation_of_plasma_lipoprotein_particle_levels	48	1	0.33266	ADIPOQ
1766	GO:1903313	positive_regulation_of_mRNA_metabolic_process	48	1	0.33266	LOC108636990
1767	GO:0051254	positive_regulation_of_RNA_metabolic_process	1341	13	0.33321	COL1A1;CREB3L4;DMRT2;LMX1B;LOC108636990;MYOCD;NR5A2;PKD1;SERPINF2;SIX4;SIX5;SPDEF;SREBF1
1768	GO:0001701	in_utero_embryonic_development	348	4	0.33361	LMX1B;NRK;PKD1;RCN1
1769	GO:0042445	hormone_metabolic_process	142	2	0.33426	DIO1;LOC102171917
1770	GO:0070509	calcium_ion_import	142	2	0.33426	ATP2B2;LOC106504024
1771	GO:0001932	regulation_of_protein_phosphorylation	1232	12	0.33688	ADIPOQ;ADRA2A;ATP2B2;CCL24;HGF;LOC102171917;LOC102184041;MYOCD;NRK;PKD1;SERPINF2;TNFRSF18
1772	GO:0001836	release_of_cytochrome_c_from_mitochondria	49	1	0.33827	HGF
1773	GO:0006687	glycosphingolipid_metabolic_process	49	1	0.33827	ST6GALNAC1
1774	GO:0007632	visual_behavior	49	1	0.33827	SLC1A2
1775	GO:0014909	smooth_muscle_cell_migration	49	1	0.33827	ADIPOQ
1776	GO:0032413	negative_regulation_of_ion_transmembrane_transporter_activity	49	1	0.33827	ADRA2A
1777	GO:0032418	lysosome_localization	49	1	0.33827	CHGA
1778	GO:0045685	regulation_of_glial_cell_differentiation	49	1	0.33827	CNTN2
1779	GO:0050810	regulation_of_steroid_biosynthetic_process	49	1	0.33827	SREBF1
1780	GO:0051155	positive_regulation_of_striated_muscle_cell_differentiation	49	1	0.33827	MYOCD
1781	GO:1900543	negative_regulation_of_purine_nucleotide_metabolic_process	49	1	0.33827	ADRA2A
1782	GO:0033157	regulation_of_intracellular_protein_transport	351	4	0.33932	ADIPOQ;PKD1;SLC35D3;SREBF1
1783	GO:0044710	single-organism_metabolic_process	3648	33	0.33954	ABCD2;ACSM5;ADAMTS3;ADIPOQ;ADRA2A;AOC1;ATP2B2;CCL24;CDO1;CNTN2;COL1A1;CP;DAGLA;DIO1;GALNT13;HGF;HHIPL2;LOC102173111;LOC102182692;LOC102184041;LOC102187204;LOC102187872;LOC102187932;LOC108634030;NR5A2;NRK;SERPINF2;SFRP4;SLC2A9;SREBF1;ST6GALNAC1;TMEM86B;TNFSF13
1784	GO:0048468	cell_development	1802	17	0.33965	ADIPOQ;ANK1;ATP2B2;CNTN2;KERA;LMX1B;LOC102168874;NPHS2;NYAP1;OGN;OLFM1;SERPINF1;SIX4;SIX5;SLIT1;SPDEF;TCAP
1785	GO:0007411	axon_guidance	246	3	0.34006	CNTN2;OGN;SLIT1
1786	GO:0007187	G-protein_coupled_receptor_signaling_pathway,_coupled_to_cyclic_nucleotide_secon...	144	2	0.34037	ADRA2A;UCN3
1787	GO:0044706	multi-multicellular_organism_process	144	2	0.34037	LOC106503399;NRK
1788	GO:0006812	cation_transport	900	9	0.34152	ADRA2A;ANK1;ATP2B2;CP;LOC102172205;LOC106504024;PKD1;SLC12A7;TRPV6
1789	GO:0006898	receptor-mediated_endocytosis	247	3	0.34235	CNTN2;LOC102172205;SFRP4
1790	GO:0097485	neuron_projection_guidance	247	3	0.34235	CNTN2;OGN;SLIT1
1791	GO:0006749	glutathione_metabolic_process	50	1	0.34383	LOC102184041
1792	GO:0006890	retrograde_vesicle-mediated_transport,_Golgi_to_ER	50	1	0.34383	LOC106504024
1793	GO:0014855	striated_muscle_cell_proliferation	50	1	0.34383	SIX5
1794	GO:0030317	flagellated_sperm_motility	50	1	0.34383	ATP2B2
1795	GO:0032024	positive_regulation_of_insulin_secretion	50	1	0.34383	NNAT
1796	GO:0033619	membrane_protein_proteolysis	50	1	0.34383	ADRA2A
1797	GO:0045661	regulation_of_myoblast_differentiation	50	1	0.34383	MYOCD
1798	GO:0045980	negative_regulation_of_nucleotide_metabolic_process	50	1	0.34383	ADRA2A
1799	GO:0048168	regulation_of_neuronal_synaptic_plasticity	50	1	0.34383	CNTN2
1800	GO:0097722	sperm_motility	50	1	0.34383	ATP2B2
1801	GO:1902882	regulation_of_response_to_oxidative_stress	50	1	0.34383	HGF
1802	GO:2000756	regulation_of_peptidyl-lysine_acetylation	50	1	0.34383	MYOCD
1803	GO:0007179	transforming_growth_factor_beta_receptor_signaling_pathway	146	2	0.34646	COL1A2;MYOCD
1804	GO:0009913	epidermal_cell_differentiation	146	2	0.34646	ATP2B2;SFRP4
1805	GO:0043409	negative_regulation_of_MAPK_cascade	146	2	0.34646	ADIPOQ;LOC102184041
1806	GO:0044765	single-organism_transport	2500	23	0.34708	ABCC11;ADIPOQ;ADRA2A;ANK1;AQP8;ATP2B2;CDO1;CHGA;CNTN2;GJB1;LOC106504024;LOC108634465;NNAT;PKD1;SFRP4;SLC12A7;SLC1A2;SLC2A9;SLC35D3;SLC6A2;SLCO4A1;SREBF1;TRPV6
1807	GO:0010638	positive_regulation_of_organelle_organization	464	5	0.34881	ANK1;CCL24;KIAA1324;LOC106504024;SERPINF2
1808	GO:0044085	cellular_component_biogenesis	2387	22	0.34884	ADIPOQ;C1QTNF6;CCL24;CHGA;COL1A1;COL1A2;CXCL13;EPPK1;GJB1;KIAA1324;LOC102171917;LOC102174478;LOC106504024;LOC108634465;NACC2;SELP;SERPINF2;SIX4;SLIT1;TCAP;TNRC18;TSPAN4
1809	GO:0051641	cellular_localization	2272	21	0.34899	ADIPOQ;ADRA2A;ANK1;ATP2B2;CHGA;CNTN2;COL1A1;GEM;LMX1B;LOC102174478;LOC106504024;LOC108634465;MLPH;NACC2;PKD1;RILP;SIX4;SLC35D3;SLC6A2;SLIT1;SREBF1
1810	GO:0002067	glandular_epithelial_cell_differentiation	51	1	0.34935	SPDEF
1811	GO:0006826	iron_ion_transport	51	1	0.34935	LOC102172205
1812	GO:0043124	negative_regulation_of_I-kappaB_kinase/NF-kappaB_signaling	51	1	0.34935	ADIPOQ
1813	GO:0060350	endochondral_bone_morphogenesis	51	1	0.34935	COL1A1
1814	GO:0061077	chaperone-mediated_protein_folding	51	1	0.34935	FKBP7
1815	GO:0050954	sensory_perception_of_mechanical_stimulus	147	2	0.34951	ATP2B2;COL1A1
1816	GO:0007169	transmembrane_receptor_protein_tyrosine_kinase_signaling_pathway	577	6	0.35435	ADAMTS3;ADIPOQ;ADRA2A;HGF;IGFBP6;SREBF1
1817	GO:0048701	embryonic_cranial_skeleton_morphogenesis	52	1	0.35482	SIX4
1818	GO:0051865	protein_autoubiquitination	52	1	0.35482	LOC106503399
1819	GO:2000573	positive_regulation_of_DNA_biosynthetic_process	52	1	0.35482	HGF
1820	GO:0044700	single_organism_signaling	6143	54	0.35762	ACKR1;ADAMTS3;ADIPOQ;ADRA2A;ANK1;ARHGAP39;ATP2B2;CCL24;CHGA;CNTN2;COL1A1;COL1A2;CREB3L4;CXCL13;DAGLA;EGFL7;GEM;GRIA4;HGF;IGFBP6;IL17REL;KCP;KIAA1324;LOC102168874;LOC102183132;LOC102184041;LOC106504024;LOC108636990;LYVE1;MPZ;MYOCD;NACC2;NNAT;NR5A2;NRK;NYAP1;OGN;OLFM1;PCDH10;PGLYRP1;PKD1;RASSF6;RRAGD;SELP;SERPINF2;SFRP4;SLC12A7;SLC6A2;SLIT1;SORCS2;SREBF1;TNFRSF18;TSPAN4;UCN3
1821	GO:0006936	muscle_contraction	254	3	0.35838	ADRA2A;MYOCD;TCAP
1822	GO:0042493	response_to_drug	254	3	0.35838	ADIPOQ;AOC1;SLC1A2
1823	GO:0002562	somatic_diversification_of_immune_receptors_via_germline_recombination_within_a_...	53	1	0.36024	TNFSF13
1824	GO:0010830	regulation_of_myotube_differentiation	53	1	0.36024	MYOCD
1825	GO:0016444	somatic_cell_DNA_recombination	53	1	0.36024	TNFSF13
1826	GO:0030104	water_homeostasis	53	1	0.36024	AQP8
1827	GO:0032922	circadian_regulation_of_gene_expression	53	1	0.36024	LOC106503399
1828	GO:0035272	exocrine_system_development	53	1	0.36024	HGF
1829	GO:0036473	cell_death_in_response_to_oxidative_stress	53	1	0.36024	HGF
1830	GO:0045761	regulation_of_adenylate_cyclase_activity	53	1	0.36024	ADRA2A
1831	GO:0001764	neuron_migration	151	2	0.36162	CNTN2;LMX1B
1832	GO:0022008	neurogenesis	1371	13	0.36269	ATP2B2;CNTN2;DAGLA;KERA;LMX1B;LOC102168874;NNAT;NYAP1;OGN;OLFM1;SERPINF1;SIX4;SLIT1
1833	GO:0003407	neural_retina_development	54	1	0.36562	ATP2B2
1834	GO:0006493	protein_O-linked_glycosylation	54	1	0.36562	GALNT13
1835	GO:0006809	nitric_oxide_biosynthetic_process	54	1	0.36562	ATP2B2
1836	GO:0018208	peptidyl-proline_modification	54	1	0.36562	FKBP7
1837	GO:0035690	cellular_response_to_drug	54	1	0.36562	ADIPOQ
1838	GO:0046889	positive_regulation_of_lipid_biosynthetic_process	54	1	0.36562	SREBF1
1839	GO:0048844	artery_morphogenesis	54	1	0.36562	MYOCD
1840	GO:0060563	neuroepithelial_cell_differentiation	54	1	0.36562	ATP2B2
1841	GO:2000242	negative_regulation_of_reproductive_process	54	1	0.36562	SERPINF1
1842	GO:0006461	protein_complex_assembly	1147	11	0.36628	ADIPOQ;C1QTNF6;CCL24;COL1A1;COL1A2;CXCL13;GJB1;NACC2;SELP;TCAP;TSPAN4
1843	GO:0070271	protein_complex_biogenesis	1147	11	0.36628	ADIPOQ;C1QTNF6;CCL24;COL1A1;COL1A2;CXCL13;GJB1;NACC2;SELP;TCAP;TSPAN4
1844	GO:0023052	signaling	6159	54	0.36654	ACKR1;ADAMTS3;ADIPOQ;ADRA2A;ANK1;ARHGAP39;ATP2B2;CCL24;CHGA;CNTN2;COL1A1;COL1A2;CREB3L4;CXCL13;DAGLA;EGFL7;GEM;GRIA4;HGF;IGFBP6;IL17REL;KCP;KIAA1324;LOC102168874;LOC102183132;LOC102184041;LOC106504024;LOC108636990;LYVE1;MPZ;MYOCD;NACC2;NNAT;NR5A2;NRK;NYAP1;OGN;OLFM1;PCDH10;PGLYRP1;PKD1;RASSF6;RRAGD;SELP;SERPINF2;SFRP4;SLC12A7;SLC6A2;SLIT1;SORCS2;SREBF1;TNFRSF18;TSPAN4;UCN3
1845	GO:0030534	adult_behavior	153	2	0.36765	CNTN2;SLC1A2
1846	GO:0048592	eye_morphogenesis	153	2	0.36765	COL8A1;LOC102187872
1847	GO:0051960	regulation_of_nervous_system_development	698	7	0.36868	CNTN2;LOC102168874;OGN;OLFM1;SERPINF1;SIX4;SLIT1
1848	GO:0061564	axon_development	476	5	0.3688	CNTN2;KERA;OGN;OLFM1;SLIT1
1849	GO:0048754	branching_morphogenesis_of_an_epithelial_tube	154	2	0.37066	PKD1;SIX4
1850	GO:0000245	spliceosomal_complex_assembly	55	1	0.37095	LOC102174478
1851	GO:0010171	body_morphogenesis	55	1	0.37095	COL1A1
1852	GO:0032677	regulation_of_interleukin-8_production	55	1	0.37095	ADIPOQ
1853	GO:0035773	insulin_secretion_involved_in_cellular_response_to_glucose_stimulus	55	1	0.37095	ADRA2A
1854	GO:0050918	positive_chemotaxis	55	1	0.37095	HGF
1855	GO:0051148	negative_regulation_of_muscle_cell_differentiation	55	1	0.37095	MYOCD
1856	GO:0060324	face_development	55	1	0.37095	COL1A1
1857	GO:0071260	cellular_response_to_mechanical_stimulus	55	1	0.37095	COL1A1
1858	GO:0010975	regulation_of_neuron_projection_development	368	4	0.37171	CNTN2;OGN;OLFM1;SLIT1
1859	GO:0023061	signal_release	369	4	0.37362	ADRA2A;CHGA;NNAT;SREBF1
1860	GO:0051656	establishment_of_organelle_localization	369	4	0.37362	CHGA;GEM;LOC106504024;SLIT1
1861	GO:0002443	leukocyte_mediated_immunity	261	3	0.37436	CHGA;LOC102171917;TNFSF13
1862	GO:0006914	autophagy	480	5	0.37548	KIAA1324;LMX1B;RRAGD;SFRP4;SREBF1
1863	GO:0000018	regulation_of_DNA_recombination	56	1	0.37624	TNFSF13
1864	GO:0032611	interleukin-1_beta_production	56	1	0.37624	LOC102184041
1865	GO:0045844	positive_regulation_of_striated_muscle_tissue_development	56	1	0.37624	MYOCD
1866	GO:0048636	positive_regulation_of_muscle_organ_development	56	1	0.37624	MYOCD
1867	GO:1904063	negative_regulation_of_cation_transmembrane_transport	56	1	0.37624	ADRA2A
1868	GO:0015698	inorganic_anion_transport	156	2	0.37665	SFRP4;SLC12A7
1869	GO:0033135	regulation_of_peptidyl-serine_phosphorylation	156	2	0.37665	ATP2B2;HGF
1870	GO:0007507	heart_development	481	5	0.37714	LOC102187872;MYOCD;OLFM1;PKD1;TCAP
1871	GO:0009892	negative_regulation_of_metabolic_process	2308	21	0.37731	ADIPOQ;ADRA2A;ATP2B2;HGF;LOC102171917;LOC102172711;LOC102184041;LOC106503399;MATN4;MYOCD;NACC2;OLFM1;RILP;SERPINF1;SERPINF2;SIX4;SIX5;SPDEF;SPINK7;SREBF1;TNRC18
1872	GO:0001933	negative_regulation_of_protein_phosphorylation	371	4	0.37742	ADIPOQ;HGF;LOC102184041;MYOCD
1873	GO:0007163	establishment_or_maintenance_of_cell_polarity	157	2	0.37964	LOC106504024;PKD1
1874	GO:0070374	positive_regulation_of_ERK1_and_ERK2_cascade	157	2	0.37964	CCL24;SERPINF2
1875	GO:0009896	positive_regulation_of_catabolic_process	264	3	0.38119	ABCD2;ADRA2A;RILP
1876	GO:0051235	maintenance_of_location	264	3	0.38119	LOC102168874;LOC106504024;PKD1
1877	GO:0002312	B_cell_activation_involved_in_immune_response	57	1	0.38148	TNFSF13
1878	GO:0016126	sterol_biosynthetic_process	57	1	0.38148	SREBF1
1879	GO:0032410	negative_regulation_of_transporter_activity	57	1	0.38148	ADRA2A
1880	GO:0042509	regulation_of_tyrosine_phosphorylation_of_STAT_protein	57	1	0.38148	TNFRSF18
1881	GO:0045682	regulation_of_epidermis_development	57	1	0.38148	SFRP4
1882	GO:0046209	nitric_oxide_metabolic_process	57	1	0.38148	ATP2B2
1883	GO:0070301	cellular_response_to_hydrogen_peroxide	57	1	0.38148	HGF
1884	GO:1901863	positive_regulation_of_muscle_tissue_development	57	1	0.38148	MYOCD
1885	GO:0010557	positive_regulation_of_macromolecule_biosynthetic_process	1506	14	0.38274	COL1A1;CREB3L4;DMRT2;HGF;LMX1B;LOC108636990;MYOCD;NR5A2;PKD1;SERPINF2;SIX4;SIX5;SPDEF;SREBF1
1886	GO:0048666	neuron_development	936	9	0.38467	ATP2B2;CNTN2;KERA;LMX1B;LOC102168874;NYAP1;OGN;OLFM1;SLIT1
1887	GO:1901987	regulation_of_cell_cycle_phase_transition	266	3	0.38573	ATP2B2;NACC2;PKD1
1888	GO:0006513	protein_monoubiquitination	58	1	0.38668	LOC108636990
1889	GO:0009247	glycolipid_biosynthetic_process	58	1	0.38668	ST6GALNAC1
1890	GO:0042310	vasoconstriction	58	1	0.38668	ADRA2A
1891	GO:0043666	regulation_of_phosphoprotein_phosphatase_activity	58	1	0.38668	LOC106504024
1892	GO:1901983	regulation_of_protein_acetylation	58	1	0.38668	MYOCD
1893	GO:1903426	regulation_of_reactive_oxygen_species_biosynthetic_process	58	1	0.38668	ATP2B2
1894	GO:0098662	inorganic_cation_transmembrane_transport	599	6	0.38739	ADRA2A;ATP2B2;LOC106504024;PKD1;SLC12A7;TRPV6
1895	GO:0007009	plasma_membrane_organization	267	3	0.388	ADIPOQ;ANK1;LOC102187872
1896	GO:0006508	proteolysis	1630	15	0.39108	ADAMTS3;ADRA2A;CNTN2;CPZ;HGF;LOC102171917;LOC102172711;LOC106503399;MATN4;PKD1;RHBDL1;SERPINF1;SERPINF2;SPINK7;TLL1
1897	GO:0001658	branching_involved_in_ureteric_bud_morphogenesis	59	1	0.39184	SIX4
1898	GO:0002200	somatic_diversification_of_immune_receptors	59	1	0.39184	TNFSF13
1899	GO:0006400	tRNA_modification	59	1	0.39184	RPUSD1
1900	GO:0007193	adenylate_cyclase-inhibiting_G-protein_coupled_receptor_signaling_pathway	59	1	0.39184	ADRA2A
1901	GO:0009311	oligosaccharide_metabolic_process	59	1	0.39184	ST6GALNAC1
1902	GO:0043502	regulation_of_muscle_adaptation	59	1	0.39184	ATP2B2
1903	GO:0072384	organelle_transport_along_microtubule	59	1	0.39184	LOC106504024
1904	GO:0051495	positive_regulation_of_cytoskeleton_organization	162	2	0.39449	CCL24;SERPINF2
1905	GO:0001541	ovarian_follicle_development	60	1	0.39695	DMRTA1
1906	GO:0002323	natural_killer_cell_activation_involved_in_immune_response	60	1	0.39695	PGLYRP1
1907	GO:0002702	positive_regulation_of_production_of_molecular_mediator_of_immune_response	60	1	0.39695	TNFSF13
1908	GO:0007405	neuroblast_proliferation	60	1	0.39695	DAGLA
1909	GO:0048708	astrocyte_differentiation	60	1	0.39695	CNTN2
1910	GO:0048747	muscle_fiber_development	60	1	0.39695	TCAP
1911	GO:0055008	cardiac_muscle_tissue_morphogenesis	60	1	0.39695	TCAP
1912	GO:0061515	myeloid_cell_development	60	1	0.39695	ANK1
1913	GO:0090502	RNA_phosphodiester_bond_hydrolysis,_endonucleolytic	60	1	0.39695	LOC102173852
1914	GO:0002009	morphogenesis_of_an_epithelium	493	5	0.39715	HGF;LOC102187872;PKD1;SIX4;TCAP
1915	GO:0007623	circadian_rhythm	163	2	0.39745	LOC106503399;SREBF1
1916	GO:0016051	carbohydrate_biosynthetic_process	163	2	0.39745	ADIPOQ;ST6GALNAC1
1917	GO:0048738	cardiac_muscle_tissue_development	163	2	0.39745	MYOCD;TCAP
1918	GO:0071897	DNA_biosynthetic_process	163	2	0.39745	ADIPOQ;HGF
1919	GO:0032268	regulation_of_cellular_protein_metabolic_process	2217	20	0.39754	ADIPOQ;ADRA2A;ATP2B2;CCL24;CNTN2;HGF;LOC102171917;LOC102172711;LOC102184041;LOC106503399;LOC106504024;MATN4;MYOCD;NRK;PKD1;SERPINF1;SERPINF2;SPINK7;SREBF1;TNFRSF18
1920	GO:0060284	regulation_of_cell_development	719	7	0.39767	ADIPOQ;CNTN2;LOC102168874;OGN;OLFM1;SERPINF1;SLIT1
1921	GO:0001525	angiogenesis	383	4	0.40022	CCDC80;CCL24;CHGA;SERPINF1
1922	GO:0009187	cyclic_nucleotide_metabolic_process	164	2	0.40039	ADRA2A;ATP2B2
1923	GO:0032845	negative_regulation_of_homeostatic_process	164	2	0.40039	ADRA2A;LOC106504024
1924	GO:0031344	regulation_of_cell_projection_organization	495	5	0.40049	CNTN2;LOC106504024;OGN;OLFM1;SLIT1
1925	GO:0051173	positive_regulation_of_nitrogen_compound_metabolic_process	1641	15	0.40137	COL1A1;CREB3L4;DMRT2;HGF;LMX1B;LOC108636990;MYOCD;NR5A2;PKD1;SERPINF2;SIX4;SIX5;SPDEF;SREBF1;TNFSF13
1926	GO:0006353	DNA-templated_transcription,_termination	61	1	0.40202	LOC102174478
1927	GO:0035249	synaptic_transmission,_glutamatergic	61	1	0.40202	GRIA4
1928	GO:0043299	leukocyte_degranulation	61	1	0.40202	CHGA
1929	GO:0050764	regulation_of_phagocytosis	61	1	0.40202	ADIPOQ
1930	GO:0060113	inner_ear_receptor_cell_differentiation	61	1	0.40202	ATP2B2
1931	GO:2001057	reactive_nitrogen_species_metabolic_process	61	1	0.40202	ATP2B2
1932	GO:2001244	positive_regulation_of_intrinsic_apoptotic_signaling_pathway	61	1	0.40202	NACC2
1933	GO:0048511	rhythmic_process	274	3	0.40382	DMRTA1;LOC106503399;SREBF1
1934	GO:0050767	regulation_of_neurogenesis	610	6	0.40393	CNTN2;LOC102168874;OGN;OLFM1;SERPINF1;SLIT1
1935	GO:0002285	lymphocyte_activation_involved_in_immune_response	166	2	0.40626	PGLYRP1;TNFSF13
1936	GO:0032869	cellular_response_to_insulin_stimulus	166	2	0.40626	ADIPOQ;SREBF1
1937	GO:0007420	brain_development	612	6	0.40694	ATP2B2;CNTN2;LMX1B;NNAT;SLC1A2;SLIT1
1938	GO:0002367	cytokine_production_involved_in_immune_response	62	1	0.40705	CHGA
1939	GO:0007260	tyrosine_phosphorylation_of_STAT_protein	62	1	0.40705	TNFRSF18
1940	GO:0032637	interleukin-8_production	62	1	0.40705	ADIPOQ
1941	GO:0042632	cholesterol_homeostasis	62	1	0.40705	NR5A2
1942	GO:0046427	positive_regulation_of_JAK-STAT_cascade	62	1	0.40705	TNFRSF18
1943	GO:0050909	sensory_perception_of_taste	62	1	0.40705	AZGP1
1944	GO:0051303	establishment_of_chromosome_localization	62	1	0.40705	GEM
1945	GO:0055092	sterol_homeostasis	62	1	0.40705	NR5A2
1946	GO:1901888	regulation_of_cell_junction_assembly	62	1	0.40705	LOC102171917
1947	GO:1904888	cranial_skeletal_system_development	62	1	0.40705	SIX4
1948	GO:1904894	positive_regulation_of_STAT_cascade	62	1	0.40705	TNFRSF18
1949	GO:0043065	positive_regulation_of_apoptotic_process	499	5	0.40714	ADIPOQ;CD248;NACC2;SFRP4;SPDEF
1950	GO:0065003	macromolecular_complex_assembly	1416	13	0.40764	ADIPOQ;C1QTNF6;CCL24;COL1A1;COL1A2;CXCL13;GJB1;LOC102174478;NACC2;SELP;TCAP;TNRC18;TSPAN4
1951	GO:0010632	regulation_of_epithelial_cell_migration	167	2	0.40919	CXCL13;EPPK1
1952	GO:0080135	regulation_of_cellular_response_to_stress	501	5	0.41047	HGF;LOC102184041;NACC2;NRK;SERPINF2
1953	GO:0002376	immune_system_process	2117	19	0.4112	ADIPOQ;ANK1;AZGP1;CCL24;CD248;CHGA;CXCL13;KCP;LOC102168874;LOC102171917;LOC102172711;LOC108636990;LOC108637766;MATN4;PGLYRP1;SELP;SIX4;TNFRSF18;TNFSF13
1954	GO:0070201	regulation_of_establishment_of_protein_localization	729	7	0.41148	ADIPOQ;ADRA2A;CHGA;NNAT;PKD1;SLC35D3;SREBF1
1955	GO:0002088	lens_development_in_camera-type_eye	63	1	0.41204	SIX5
1956	GO:0006094	gluconeogenesis	63	1	0.41204	ADIPOQ
1957	GO:0032414	positive_regulation_of_ion_transmembrane_transporter_activity	63	1	0.41204	LOC106504024
1958	GO:0042058	regulation_of_epidermal_growth_factor_receptor_signaling_pathway	63	1	0.41204	ADRA2A
1959	GO:0042308	negative_regulation_of_protein_import_into_nucleus	63	1	0.41204	PKD1
1960	GO:0050000	chromosome_localization	63	1	0.41204	GEM
1961	GO:0051492	regulation_of_stress_fiber_assembly	63	1	0.41204	SERPINF2
1962	GO:1904590	negative_regulation_of_protein_import	63	1	0.41204	PKD1
1963	GO:0045637	regulation_of_myeloid_cell_differentiation	168	2	0.4121	ADIPOQ;LOC108636990
1964	GO:0032412	regulation_of_ion_transmembrane_transporter_activity	169	2	0.41501	ADRA2A;LOC106504024
1965	GO:0006835	dicarboxylic_acid_transport	64	1	0.41699	SLC1A2
1966	GO:0030301	cholesterol_transport	64	1	0.41699	ADIPOQ
1967	GO:0034766	negative_regulation_of_ion_transmembrane_transport	64	1	0.41699	ADRA2A
1968	GO:0051341	regulation_of_oxidoreductase_activity	64	1	0.41699	ATP2B2
1969	GO:0072091	regulation_of_stem_cell_proliferation	64	1	0.41699	LOC102171917
1970	GO:0000165	MAPK_cascade	733	7	0.41701	ADIPOQ;ADRA2A;CCL24;HGF;LOC102184041;NRK;SERPINF2
1971	GO:0043066	negative_regulation_of_apoptotic_process	733	7	0.41701	HGF;KIAA1324;LOC102184041;LOC106504024;MPZ;MYOCD;SIX4
1972	GO:0043068	positive_regulation_of_programmed_cell_death	505	5	0.41711	ADIPOQ;CD248;NACC2;SFRP4;SPDEF
1973	GO:0050920	regulation_of_chemotaxis	170	2	0.41792	CXCL13;LOC102168874
1974	GO:0010959	regulation_of_metal_ion_transport	281	3	0.41953	ADRA2A;ATP2B2;LOC106504024
1975	GO:0045664	regulation_of_neuron_differentiation	507	5	0.42043	CNTN2;LOC102168874;OGN;OLFM1;SLIT1
1976	GO:0007519	skeletal_muscle_tissue_development	171	2	0.42082	MYOCD;SIX4
1977	GO:0002474	antigen_processing_and_presentation_of_peptide_antigen_via_MHC_class_I	65	1	0.42189	AZGP1
1978	GO:0006611	protein_export_from_nucleus	65	1	0.42189	PKD1
1979	GO:0007041	lysosomal_transport	65	1	0.42189	RILP
1980	GO:0015918	sterol_transport	65	1	0.42189	ADIPOQ
1981	GO:0019319	hexose_biosynthetic_process	65	1	0.42189	ADIPOQ
1982	GO:0031279	regulation_of_cyclase_activity	65	1	0.42189	ADRA2A
1983	GO:0032612	interleukin-1_production	65	1	0.42189	LOC102184041
1984	GO:0050871	positive_regulation_of_B_cell_activation	65	1	0.42189	TNFSF13
1985	GO:0050885	neuromuscular_process_controlling_balance	65	1	0.42189	ATP2B2
1986	GO:0051279	regulation_of_release_of_sequestered_calcium_ion_into_cytosol	65	1	0.42189	LOC106504024
1987	GO:0060675	ureteric_bud_morphogenesis	65	1	0.42189	SIX4
1988	GO:0051216	cartilage_development	172	2	0.4237	COL1A1;PKD1
1989	GO:0051246	regulation_of_protein_metabolic_process	2367	21	0.42455	ADIPOQ;ADRA2A;ATP2B2;CCL24;CNTN2;HGF;LOC102171917;LOC102172711;LOC102184041;LOC106503399;LOC106504024;MATN4;MYOCD;NRK;PKD1;RILP;SERPINF1;SERPINF2;SPINK7;SREBF1;TNFRSF18
1990	GO:0001505	regulation_of_neurotransmitter_levels	173	2	0.42659	DAGLA;SLC6A2
1991	GO:0045216	cell-cell_junction_organization	173	2	0.42659	LOC102171917;MPZ
1992	GO:0008593	regulation_of_Notch_signaling_pathway	66	1	0.42675	EGFL7
1993	GO:0044070	regulation_of_anion_transport	66	1	0.42675	SFRP4
1994	GO:0072171	mesonephric_tubule_morphogenesis	66	1	0.42675	SIX4
1995	GO:1901184	regulation_of_ERBB_signaling_pathway	66	1	0.42675	ADRA2A
1996	GO:1903901	negative_regulation_of_viral_life_cycle	66	1	0.42675	MATN4
1997	GO:0009306	protein_secretion	398	4	0.42852	ADRA2A;CHGA;NNAT;SREBF1
1998	GO:0022898	regulation_of_transmembrane_transporter_activity	174	2	0.42946	ADRA2A;LOC106504024
[truncated: 1,754 more rows]
