# Supplementary material for: Integrated Analysis of lncRNA and mRNA Reveals Novel Insights into Wool Bending in Zhongwei Goat
Source: Animals (Basel). 2021 Nov 22;11(11):3326. doi: 10.3390/ani11113326 (PMC8614501; doi:10.3390/ani11113326)
Supplement: Supplementary file 1 [file animals-11-03326-s001.zip › Table S5 List of KEGG enrichment analysis of differentially expressed mRNAs.xlsx]

## Sheet: mRNA UP pathway_enrichment
List of KEGG enrichment analysis of differentially expressed mRNAs
Term	Database	ID	Input number	Background number	P-Value	Corrected P-Value	Input	Hyperlink
Hematopoietic cell lineage	KEGG PATHWAY	chx04640	5	90	0.00043924	0.0474379	LOC102179433;IL5RA;CD4;LOC102171507;LOC102183142	http://www.genome.jp/kegg-bin/show_pathway?chx04640/chx:102170124%09red/chx:102190466%09red/chx:102171507%09red/chx:102179433%09red/chx:102183142%09red
Arachidonic acid metabolism	KEGG PATHWAY	chx00590	4	97	0.00468641	0.177853	LOC102185708;LOC102178853;LOC102181858;LOC102191099	http://www.genome.jp/kegg-bin/show_pathway?chx00590/chx:102191099%09red/chx:102185708%09red/chx:102181858%09red/chx:102178853%09red
Cell adhesion molecules (CAMs)	KEGG PATHWAY	chx04514	5	165	0.00568311	0.177853	ICOS;SELPLG;CDH2;PDCD1LG2;CD4	http://www.genome.jp/kegg-bin/show_pathway?chx04514/chx:102170124%09red/chx:102179712%09red/chx:102179003%09red/chx:102188004%09red/chx:102179972%09red
Serotonergic synapse	KEGG PATHWAY	chx04726	4	111	0.00738872	0.177853	LOC102185708;LOC102178853;GNG4;LOC102191099	http://www.genome.jp/kegg-bin/show_pathway?chx04726/chx:102191099%09red/chx:102185708%09red/chx:102170665%09red/chx:102178853%09red
Chemokine signaling pathway	KEGG PATHWAY	chx04062	5	181	0.00823394	0.177853	RAC2;GNG4;CCL5;CXCL9;LOC102170310	http://www.genome.jp/kegg-bin/show_pathway?chx04062/chx:102171272%09red/chx:102170310%09red/chx:102178149%09red/chx:102170665%09red/chx:102187851%09red
PI3K-Akt signaling pathway	KEGG PATHWAY	chx04151	7	351	0.0102937	0.185286	TNN;FGF21;EFNA2;COL6A5;COL6A6;GNG4;F2R	http://www.genome.jp/kegg-bin/show_pathway?chx04151/chx:102178669%09red/chx:102187491%09red/chx:106502352%09red/chx:102170665%09red/chx:102185860%09red/chx:102178401%09red/chx:102181229%09red
Ras signaling pathway	KEGG PATHWAY	chx04014	5	228	0.020083	0.272299	FGF21;RAC2;GNG4;EFNA2;RASGRP4	http://www.genome.jp/kegg-bin/show_pathway?chx04014/chx:102178937%09red/chx:102178149%09red/chx:106502352%09red/chx:102170665%09red/chx:102185860%09red
ECM-receptor interaction	KEGG PATHWAY	chx04512	3	85	0.0210654	0.272299	TNN;COL6A6;COL6A5	http://www.genome.jp/kegg-bin/show_pathway?chx04512/chx:102181229%09red/chx:102178401%09red/chx:102178669%09red
Cytokine-cytokine receptor interaction	KEGG PATHWAY	chx04060	5	240	0.0243041	0.272299	IL5RA;TNFRSF11B;CCL5;CXCL9;TNFSF8	http://www.genome.jp/kegg-bin/show_pathway?chx04060/chx:102171272%09red/chx:100860896%09red/chx:102187851%09red/chx:102178908%09red/chx:102190466%09red
Primary immunodeficiency	KEGG PATHWAY	chx05340	2	35	0.0252129	0.272299	ICOS;CD4	http://www.genome.jp/kegg-bin/show_pathway?chx05340/chx:102170124%09red/chx:102179712%09red
Linoleic acid metabolism	KEGG PATHWAY	chx00591	2	38	0.0291494	0.286194	LOC102185708;LOC102191099	http://www.genome.jp/kegg-bin/show_pathway?chx00591/chx:102191099%09red/chx:102185708%09red
Inflammatory mediator regulation of TRP channels	KEGG PATHWAY	chx04750	3	105	0.0356289	0.317463	LOC102185708;LOC102178853;LOC102191099	http://www.genome.jp/kegg-bin/show_pathway?chx04750/chx:102191099%09red/chx:102185708%09red/chx:102178853%09red
Butirosin and neomycin biosynthesis	KEGG PATHWAY	chx00524	1	5	0.039316	0.317463	HK3	http://www.genome.jp/kegg-bin/show_pathway?chx00524/chx:102182403%09red
Natural killer cell mediated cytotoxicity	KEGG PATHWAY	chx04650	3	119	0.0482192	0.317463	CD48;CD244;RAC2	http://www.genome.jp/kegg-bin/show_pathway?chx04650/chx:102179822%09red/chx:102178149%09red/chx:102178123%09red
Platelet activation	KEGG PATHWAY	chx04611	3	119	0.0482192	0.317463	P2RY12;P2RX1;F2R	http://www.genome.jp/kegg-bin/show_pathway?chx04611/chx:102180347%09red/chx:102187491%09red/chx:102191739%09red
Neuroactive ligand-receptor interaction	KEGG PATHWAY	chx04080	5	295	0.0507173	0.317463	P2RY13;CYSLTR2;P2RY14;F2R;P2RX1	http://www.genome.jp/kegg-bin/show_pathway?chx04080/chx:102180347%09red/chx:102190553%09red/chx:102187491%09red/chx:102184817%09red/chx:102191278%09red
Focal adhesion	KEGG PATHWAY	chx04510	4	206	0.0521663	0.317463	RAC2;TNN;COL6A6;COL6A5	http://www.genome.jp/kegg-bin/show_pathway?chx04510/chx:102181229%09red/chx:102178149%09red/chx:102178401%09red/chx:102178669%09red
Herpes simplex infection	KEGG PATHWAY	chx05168	4	207	0.0529105	0.317463	CCL5;LOC102190983;C3;LOC102175070	http://www.genome.jp/kegg-bin/show_pathway?chx05168/chx:102175070%09red/chx:102188033%09red/chx:102190983%09red/chx:102171272%09red
Rap1 signaling pathway	KEGG PATHWAY	chx04015	4	211	0.0559448	0.318002	FGF21;RAC2;EFNA2;F2R	http://www.genome.jp/kegg-bin/show_pathway?chx04015/chx:102185860%09red/chx:102178149%09red/chx:106502352%09red/chx:102187491%09red
Staphylococcus aureus infection	KEGG PATHWAY	chx05150	2	61	0.0661467	0.357192	SELPLG;C3	http://www.genome.jp/kegg-bin/show_pathway?chx05150/chx:102188033%09red/chx:102179972%09red
Retinol metabolism	KEGG PATHWAY	chx00830	2	72	0.0873154	0.428449	LOC102185708;ALDH1A2	http://www.genome.jp/kegg-bin/show_pathway?chx00830/chx:102181689%09red/chx:102185708%09red
Arrhythmogenic right ventricular cardiomyopathy (ARVC)	KEGG PATHWAY	chx05412	2	72	0.0873154	0.428449	CACNB4;CDH2	http://www.genome.jp/kegg-bin/show_pathway?chx05412/chx:102188004%09red/chx:102179332%09red
MAPK signaling pathway	KEGG PATHWAY	chx04010	4	251	0.0912438	0.428449	FGF21;CACNB4;RAC2;RASGRP4	http://www.genome.jp/kegg-bin/show_pathway?chx04010/chx:102178937%09red/chx:102178149%09red/chx:102179332%09red/chx:102185860%09red
Pertussis	KEGG PATHWAY	chx05133	2	80	0.1038	0.467098	IRF8;C3	http://www.genome.jp/kegg-bin/show_pathway?chx05133/chx:102188033%09red/chx:102184462%09red
Influenza A	KEGG PATHWAY	chx05164	3	176	0.1176	0.504536	LOC102190983;CCL5;RSAD2	http://www.genome.jp/kegg-bin/show_pathway?chx05164/chx:102171272%09red/chx:102190797%09red/chx:102190983%09red
Complement and coagulation cascades	KEGG PATHWAY	chx04610	2	91	0.127688	0.504536	C3;F2R	http://www.genome.jp/kegg-bin/show_pathway?chx04610/chx:102188033%09red/chx:102187491%09red
Pathways in cancer	KEGG PATHWAY	chx05200	5	396	0.130448	0.504536	FGF21;RAC2;GNG4;RASGRP4;F2R	http://www.genome.jp/kegg-bin/show_pathway?chx05200/chx:102185860%09red/chx:102178149%09red/chx:102178937%09red/chx:102170665%09red/chx:102187491%09red
Calcium signaling pathway	KEGG PATHWAY	chx04020	3	185	0.130806	0.504536	CYSLTR2;F2R;P2RX1	http://www.genome.jp/kegg-bin/show_pathway?chx04020/chx:102180347%09red/chx:102187491%09red/chx:102184817%09red
Glycosaminoglycan degradation	KEGG PATHWAY	chx00531	1	23	0.148285	0.529621	HPSE2	http://www.genome.jp/kegg-bin/show_pathway?chx00531/chx:102177683%09red
Retrograde endocannabinoid signaling	KEGG PATHWAY	chx04723	2	101	0.150395	0.529621	LOC102175263;GNG4	http://www.genome.jp/kegg-bin/show_pathway?chx04723/chx:102175263%09red/chx:102170665%09red
T cell receptor signaling pathway	KEGG PATHWAY	chx04660	2	103	0.15503	0.529621	ICOS;CD4	http://www.genome.jp/kegg-bin/show_pathway?chx04660/chx:102170124%09red/chx:102179712%09red
Toll-like receptor signaling pathway	KEGG PATHWAY	chx04620	2	105	0.159692	0.529621	CCL5;CXCL9	http://www.genome.jp/kegg-bin/show_pathway?chx04620/chx:102171272%09red/chx:102187851%09red
Other glycan degradation	KEGG PATHWAY	chx00511	1	26	0.165213	0.529621	NEU2	http://www.genome.jp/kegg-bin/show_pathway?chx00511/chx:102188734%09red
Chagas disease (American trypanosomiasis)	KEGG PATHWAY	chx05142	2	108	0.166733	0.529621	C3;CCL5	http://www.genome.jp/kegg-bin/show_pathway?chx05142/chx:102171272%09red/chx:102188033%09red
cAMP signaling pathway	KEGG PATHWAY	chx04024	3	212	0.173218	0.534502	RAC2;SUCNR1;F2R	http://www.genome.jp/kegg-bin/show_pathway?chx04024/chx:102189163%09red/chx:102187491%09red/chx:102178149%09red
Galactose metabolism	KEGG PATHWAY	chx00052	1	31	0.192686	0.562942	HK3	http://www.genome.jp/kegg-bin/show_pathway?chx00052/chx:102182403%09red
Regulation of actin cytoskeleton	KEGG PATHWAY	chx04810	3	226	0.196571	0.562942	FGF21;RAC2;F2R	http://www.genome.jp/kegg-bin/show_pathway?chx04810/chx:102185860%09red/chx:102178149%09red/chx:102187491%09red
Prion diseases	KEGG PATHWAY	chx05020	1	32	0.198072	0.562942	CCL5	http://www.genome.jp/kegg-bin/show_pathway?chx05020/chx:102171272%09red
Fructose and mannose metabolism	KEGG PATHWAY	chx00051	1	35	0.214017	0.592662	HK3	http://www.genome.jp/kegg-bin/show_pathway?chx00051/chx:102182403%09red
Protein digestion and absorption	KEGG PATHWAY	chx04974	2	130	0.219693	0.59317	COL6A6;COL6A5	http://www.genome.jp/kegg-bin/show_pathway?chx04974/chx:102178401%09red/chx:102178669%09red
Porphyrin and chlorophyll metabolism	KEGG PATHWAY	chx00860	1	42	0.250006	0.652986	LOC102172204	http://www.genome.jp/kegg-bin/show_pathway?chx00860/chx:102172204%09red
Carbohydrate digestion and absorption	KEGG PATHWAY	chx04973	1	44	0.259985	0.652986	HK3	http://www.genome.jp/kegg-bin/show_pathway?chx04973/chx:102182403%09red
Type II diabetes mellitus	KEGG PATHWAY	chx04930	1	44	0.259985	0.652986	HK3	http://www.genome.jp/kegg-bin/show_pathway?chx04930/chx:102182403%09red
Sphingolipid metabolism	KEGG PATHWAY	chx00600	1	50	0.289137	0.653694	NEU2	http://www.genome.jp/kegg-bin/show_pathway?chx00600/chx:102188734%09red
NOD-like receptor signaling pathway	KEGG PATHWAY	chx04621	1	51	0.293883	0.653694	CCL5	http://www.genome.jp/kegg-bin/show_pathway?chx04621/chx:102171272%09red
Intestinal immune network for IgA production	KEGG PATHWAY	chx04672	1	52	0.298598	0.653694	ICOS	http://www.genome.jp/kegg-bin/show_pathway?chx04672/chx:102179712%09red
Starch and sucrose metabolism	KEGG PATHWAY	chx00500	1	53	0.303282	0.653694	HK3	http://www.genome.jp/kegg-bin/show_pathway?chx00500/chx:102182403%09red
Amino sugar and nucleotide sugar metabolism	KEGG PATHWAY	chx00520	1	53	0.303282	0.653694	HK3	http://www.genome.jp/kegg-bin/show_pathway?chx00520/chx:102182403%09red
VEGF signaling pathway	KEGG PATHWAY	chx04370	1	58	0.326239	0.653694	RAC2	http://www.genome.jp/kegg-bin/show_pathway?chx04370/chx:102178149%09red
Cytosolic DNA-sensing pathway	KEGG PATHWAY	chx04623	1	59	0.330739	0.653694	CCL5	http://www.genome.jp/kegg-bin/show_pathway?chx04623/chx:102171272%09red
Legionellosis	KEGG PATHWAY	chx05134	1	61	0.33965	0.653694	C3	http://www.genome.jp/kegg-bin/show_pathway?chx05134/chx:102188033%09red
Axon guidance	KEGG PATHWAY	chx04360	2	180	0.342432	0.653694	RAC2;EFNA2	http://www.genome.jp/kegg-bin/show_pathway?chx04360/chx:102178149%09red/chx:106502352%09red
Colorectal cancer	KEGG PATHWAY	chx05210	1	64	0.352797	0.653694	RAC2	http://www.genome.jp/kegg-bin/show_pathway?chx05210/chx:102178149%09red
Fc epsilon RI signaling pathway	KEGG PATHWAY	chx04664	1	65	0.357121	0.653694	RAC2	http://www.genome.jp/kegg-bin/show_pathway?chx04664/chx:102178149%09red
Central carbon metabolism in cancer	KEGG PATHWAY	chx05230	1	65	0.357121	0.653694	HK3	http://www.genome.jp/kegg-bin/show_pathway?chx05230/chx:102182403%09red
Ovarian steroidogenesis	KEGG PATHWAY	chx04913	1	66	0.361416	0.653694	LOC102191099	http://www.genome.jp/kegg-bin/show_pathway?chx04913/chx:102191099%09red
Pancreatic cancer	KEGG PATHWAY	chx05212	1	66	0.361416	0.653694	RAC2	http://www.genome.jp/kegg-bin/show_pathway?chx05212/chx:102178149%09red
Melanoma	KEGG PATHWAY	chx05218	1	68	0.369922	0.653694	FGF21	http://www.genome.jp/kegg-bin/show_pathway?chx05218/chx:102185860%09red
Glycolysis / Gluconeogenesis	KEGG PATHWAY	chx00010	1	70	0.378315	0.653694	HK3	http://www.genome.jp/kegg-bin/show_pathway?chx00010/chx:102182403%09red
B cell receptor signaling pathway	KEGG PATHWAY	chx04662	1	72	0.386597	0.653694	RAC2	http://www.genome.jp/kegg-bin/show_pathway?chx04662/chx:102178149%09red
Cardiac muscle contraction	KEGG PATHWAY	chx04260	1	74	0.394769	0.653694	CACNB4	http://www.genome.jp/kegg-bin/show_pathway?chx04260/chx:102179332%09red
Leishmaniasis	KEGG PATHWAY	chx05140	1	76	0.402833	0.653694	C3	http://www.genome.jp/kegg-bin/show_pathway?chx05140/chx:102188033%09red
Adherens junction	KEGG PATHWAY	chx04520	1	76	0.402833	0.653694	RAC2	http://www.genome.jp/kegg-bin/show_pathway?chx04520/chx:102178149%09red
PPAR signaling pathway	KEGG PATHWAY	chx03320	1	76	0.402833	0.653694	SLC27A6	http://www.genome.jp/kegg-bin/show_pathway?chx03320/chx:102184423%09red
Viral myocarditis	KEGG PATHWAY	chx05416	1	77	0.406825	0.653694	RAC2	http://www.genome.jp/kegg-bin/show_pathway?chx05416/chx:102178149%09red
Hypertrophic cardiomyopathy (HCM)	KEGG PATHWAY	chx05410	1	80	0.418642	0.653694	CACNB4	http://www.genome.jp/kegg-bin/show_pathway?chx05410/chx:102179332%09red
Chemical carcinogenesis	KEGG PATHWAY	chx05204	1	81	0.422529	0.653694	LOC102185708	http://www.genome.jp/kegg-bin/show_pathway?chx05204/chx:102185708%09red
Steroid hormone biosynthesis	KEGG PATHWAY	chx00140	1	81	0.422529	0.653694	LOC102185708	http://www.genome.jp/kegg-bin/show_pathway?chx00140/chx:102185708%09red
Antigen processing and presentation	KEGG PATHWAY	chx04612	1	82	0.42639	0.653694	CD4	http://www.genome.jp/kegg-bin/show_pathway?chx04612/chx:102170124%09red
EGFR tyrosine kinase inhibitor resistance	KEGG PATHWAY	chx01521	1	84	0.434036	0.653694	NRG2	http://www.genome.jp/kegg-bin/show_pathway?chx01521/chx:102185177%09red
Dilated cardiomyopathy	KEGG PATHWAY	chx05414	1	85	0.437821	0.653694	CACNB4	http://www.genome.jp/kegg-bin/show_pathway?chx05414/chx:102179332%09red
GABAergic synapse	KEGG PATHWAY	chx04727	1	87	0.445315	0.653694	GNG4	http://www.genome.jp/kegg-bin/show_pathway?chx04727/chx:102170665%09red
ErbB signaling pathway	KEGG PATHWAY	chx04012	1	88	0.449025	0.653694	NRG2	http://www.genome.jp/kegg-bin/show_pathway?chx04012/chx:102185177%09red
Viral carcinogenesis	KEGG PATHWAY	chx05203	2	228	0.454393	0.653694	C3;LOC102175070	http://www.genome.jp/kegg-bin/show_pathway?chx05203/chx:102175070%09red/chx:102188033%09red
Fc gamma R-mediated phagocytosis	KEGG PATHWAY	chx04666	1	91	0.460007	0.653694	RAC2	http://www.genome.jp/kegg-bin/show_pathway?chx04666/chx:102178149%09red
Morphine addiction	KEGG PATHWAY	chx05032	1	91	0.460007	0.653694	GNG4	http://www.genome.jp/kegg-bin/show_pathway?chx05032/chx:102170665%09red
Rheumatoid arthritis	KEGG PATHWAY	chx05323	1	95	0.474312	0.656739	CCL5	http://www.genome.jp/kegg-bin/show_pathway?chx05323/chx:102171272%09red
Circadian entrainment	KEGG PATHWAY	chx04713	1	95	0.474312	0.656739	GNG4	http://www.genome.jp/kegg-bin/show_pathway?chx04713/chx:102170665%09red
HIF-1 signaling pathway	KEGG PATHWAY	chx04066	1	101	0.495067	0.672902	HK3	http://www.genome.jp/kegg-bin/show_pathway?chx04066/chx:102182403%09red
Choline metabolism in cancer	KEGG PATHWAY	chx05231	1	102	0.498446	0.672902	RAC2	http://www.genome.jp/kegg-bin/show_pathway?chx05231/chx:102178149%09red
Insulin resistance	KEGG PATHWAY	chx04931	1	107	0.515008	0.678683	SLC27A6	http://www.genome.jp/kegg-bin/show_pathway?chx04931/chx:102184423%09red
TNF signaling pathway	KEGG PATHWAY	chx04668	1	110	0.524683	0.678683	CCL5	http://www.genome.jp/kegg-bin/show_pathway?chx04668/chx:102171272%09red
Cholinergic synapse	KEGG PATHWAY	chx04725	1	110	0.524683	0.678683	GNG4	http://www.genome.jp/kegg-bin/show_pathway?chx04725/chx:102170665%09red
Glutamatergic synapse	KEGG PATHWAY	chx04724	1	111	0.527865	0.678683	GNG4	http://www.genome.jp/kegg-bin/show_pathway?chx04724/chx:102170665%09red
Carbon metabolism	KEGG PATHWAY	chx01200	1	114	0.537285	0.682668	HK3	http://www.genome.jp/kegg-bin/show_pathway?chx01200/chx:102182403%09red
Sphingolipid signaling pathway	KEGG PATHWAY	chx04071	1	119	0.552572	0.688479	RAC2	http://www.genome.jp/kegg-bin/show_pathway?chx04071/chx:102178149%09red
Leukocyte transendothelial migration	KEGG PATHWAY	chx04670	1	120	0.555569	0.688479	RAC2	http://www.genome.jp/kegg-bin/show_pathway?chx04670/chx:102178149%09red
Endocytosis	KEGG PATHWAY	chx04144	2	280	0.562583	0.688479	DNAJC6;F2R	http://www.genome.jp/kegg-bin/show_pathway?chx04144/chx:102187491%09red/chx:102181462%09red
Dopaminergic synapse	KEGG PATHWAY	chx04728	1	124	0.567358	0.688479	GNG4	http://www.genome.jp/kegg-bin/show_pathway?chx04728/chx:102170665%09red
Osteoclast differentiation	KEGG PATHWAY	chx04380	1	127	0.575995	0.689472	TNFRSF11B	http://www.genome.jp/kegg-bin/show_pathway?chx04380/chx:100860896%09red
Hepatitis C	KEGG PATHWAY	chx05160	1	131	0.587246	0.689472	LOC102190983	http://www.genome.jp/kegg-bin/show_pathway?chx05160/chx:102190983%09red
Measles	KEGG PATHWAY	chx05162	1	134	0.595488	0.689472	LOC102190983	http://www.genome.jp/kegg-bin/show_pathway?chx05162/chx:102190983%09red
Insulin signaling pathway	KEGG PATHWAY	chx04910	1	135	0.598199	0.689472	HK3	http://www.genome.jp/kegg-bin/show_pathway?chx04910/chx:102182403%09red
Spliceosome	KEGG PATHWAY	chx03040	1	136	0.600892	0.689472	SNRPE	http://www.genome.jp/kegg-bin/show_pathway?chx03040/chx:100861346%09red
Systemic lupus erythematosus	KEGG PATHWAY	chx05322	1	141	0.614091	0.689472	C3	http://www.genome.jp/kegg-bin/show_pathway?chx05322/chx:102188033%09red
Wnt signaling pathway	KEGG PATHWAY	chx04310	1	141	0.614091	0.689472	RAC2	http://www.genome.jp/kegg-bin/show_pathway?chx04310/chx:102178149%09red
Phospholipase D signaling pathway	KEGG PATHWAY	chx04072	1	143	0.619248	0.689472	F2R	http://www.genome.jp/kegg-bin/show_pathway?chx04072/chx:102187491%09red
Adrenergic signaling in cardiomyocytes	KEGG PATHWAY	chx04261	1	147	0.629358	0.693578	CACNB4	http://www.genome.jp/kegg-bin/show_pathway?chx04261/chx:102179332%09red
Oxytocin signaling pathway	KEGG PATHWAY	chx04921	1	157	0.653481	0.712889	CACNB4	http://www.genome.jp/kegg-bin/show_pathway?chx04921/chx:102179332%09red
Jak-STAT signaling pathway	KEGG PATHWAY	chx04630	1	172	0.686772	0.741714	IL5RA	http://www.genome.jp/kegg-bin/show_pathway?chx04630/chx:102190466%09red
Alcoholism	KEGG PATHWAY	chx05034	1	177	0.697147	0.742448	GNG4	http://www.genome.jp/kegg-bin/show_pathway?chx05034/chx:102170665%09red
Phagosome	KEGG PATHWAY	chx04145	1	179	0.701201	0.742448	C3	http://www.genome.jp/kegg-bin/show_pathway?chx04145/chx:102188033%09red
Tuberculosis	KEGG PATHWAY	chx05152	1	187	0.716884	0.751684	C3	http://www.genome.jp/kegg-bin/show_pathway?chx05152/chx:102188033%09red
Huntington's disease	KEGG PATHWAY	chx05016	1	197	0.735343	0.763625	DNALI1	http://www.genome.jp/kegg-bin/show_pathway?chx05016/chx:102174801%09red
Epstein-Barr virus infection	KEGG PATHWAY	chx05169	1	202	0.744118	0.765099	LOC102171507	http://www.genome.jp/kegg-bin/show_pathway?chx05169/chx:102171507%09red
Proteoglycans in cancer	KEGG PATHWAY	chx05205	1	206	0.75093	0.765099	HPSE2	http://www.genome.jp/kegg-bin/show_pathway?chx05205/chx:102177683%09red
Metabolic pathways	KEGG PATHWAY	chx01100	7	1313	0.782883	0.790199	HK3;LOC102185708;LOC102178853;HPSE2;LOC102181858;LOC102191099;ALDH1A2	http://www.genome.jp/kegg-bin/show_pathway?chx01100/chx:102181858%09red/chx:102178853%09red/chx:102191099%09red/chx:102185708%09red/chx:102182403%09red/chx:102181689%09red/chx:102177683%09red
MicroRNAs in cancer	KEGG PATHWAY	chx05206	1	238	0.799323	0.799323	TNN	http://www.genome.jp/kegg-bin/show_pathway?chx05206/chx:102181229%09red

## Sheet: mRNA Down pathway_enrichment
List of KEGG enrichment analysis of differentially expressed mRNAs
Term	Database	ID	Input number	Background number	P-Value	Corrected P-Value	Input	Hyperlink
Mineral absorption	KEGG PATHWAY	chx04978	3	46	0.00434607	0.312543	LOC102188618;LOC102172205;TRPV6	http://www.genome.jp/kegg-bin/show_pathway?chx04978/chx:102180651%09red/chx:102188618%09red/chx:102172205%09red
Malaria	KEGG PATHWAY	chx05144	3	52	0.00601044	0.312543	SELP;HGF;ACKR1	http://www.genome.jp/kegg-bin/show_pathway?chx05144/chx:102170076%09red/chx:102169438%09red/chx:102183288%09red
Mucin type O-Glycan biosynthesis	KEGG PATHWAY	chx00512	2	32	0.0217812	0.485441	GALNT13;ST6GALNAC1	http://www.genome.jp/kegg-bin/show_pathway?chx00512/chx:102177384%09red/chx:102184000%09red
Arginine and proline metabolism	KEGG PATHWAY	chx00330	2	51	0.0492812	0.485441	LOC102182692;AOC1	http://www.genome.jp/kegg-bin/show_pathway?chx00330/chx:102177774%09red/chx:102182692%09red
AMPK signaling pathway	KEGG PATHWAY	chx04152	3	120	0.0499904	0.485441	ADIPOQ;CREB3L4;SREBF1	http://www.genome.jp/kegg-bin/show_pathway?chx04152/chx:102173125%09red/chx:100860908%09red/chx:102183745%09red
Glutathione metabolism	KEGG PATHWAY	chx00480	2	55	0.0561048	0.485441	LOC102184041;LOC102174708	http://www.genome.jp/kegg-bin/show_pathway?chx00480/chx:102184041%09red/chx:102174708%09red
Drug metabolism - cytochrome P450	KEGG PATHWAY	chx00982	2	65	0.0744677	0.485441	LOC102184041;LOC102174708	http://www.genome.jp/kegg-bin/show_pathway?chx00982/chx:102184041%09red/chx:102174708%09red
ABC transporters	KEGG PATHWAY	chx02010	2	65	0.0744677	0.485441	ABCD2;ABCC11	http://www.genome.jp/kegg-bin/show_pathway?chx02010/chx:102175509%09red/chx:102188922%09red
Amphetamine addiction	KEGG PATHWAY	chx05031	2	65	0.0744677	0.485441	GRIA4;CREB3L4	http://www.genome.jp/kegg-bin/show_pathway?chx05031/chx:102185850%09red/chx:102183745%09red
Ovarian steroidogenesis	KEGG PATHWAY	chx04913	2	66	0.0763976	0.485441	LOC102187204;LOC102187932	http://www.genome.jp/kegg-bin/show_pathway?chx04913/chx:102187204%09red/chx:102187932%09red
Cytokine-cytokine receptor interaction	KEGG PATHWAY	chx04060	4	240	0.082178	0.485441	TNFSF13;CXCL13;HGF;TNFRSF18	http://www.genome.jp/kegg-bin/show_pathway?chx04060/chx:102191637%09red/chx:102183288%09red/chx:100860886%09red/chx:102191508%09red
Metabolism of xenobiotics by cytochrome P450	KEGG PATHWAY	chx00980	2	69	0.0822811	0.485441	LOC102184041;LOC102174708	http://www.genome.jp/kegg-bin/show_pathway?chx00980/chx:102184041%09red/chx:102174708%09red
Taurine and hypotaurine metabolism	KEGG PATHWAY	chx00430	1	12	0.0837771	0.485441	CDO1	http://www.genome.jp/kegg-bin/show_pathway?chx00430/chx:102190230%09red
Platinum drug resistance	KEGG PATHWAY	chx01524	2	79	0.102821	0.485441	LOC102184041;LOC102174708	http://www.genome.jp/kegg-bin/show_pathway?chx01524/chx:102184041%09red/chx:102174708%09red
cGMP-PKG signaling pathway	KEGG PATHWAY	chx04022	3	165	0.103716	0.485441	ADRA2A;ATP2B2;CREB3L4	http://www.genome.jp/kegg-bin/show_pathway?chx04022/chx:102187024%09red/chx:102187815%09red/chx:102183745%09red
Cell adhesion molecules (CAMs)	KEGG PATHWAY	chx04514	3	165	0.103716	0.485441	SELP;CNTN2;MPZ	http://www.genome.jp/kegg-bin/show_pathway?chx04514/chx:102170076%09red/chx:102189639%09red/chx:102181324%09red
Chemical carcinogenesis	KEGG PATHWAY	chx05204	2	81	0.107084	0.485441	LOC102184041;LOC102174708	http://www.genome.jp/kegg-bin/show_pathway?chx05204/chx:102184041%09red/chx:102174708%09red
Steroid hormone biosynthesis	KEGG PATHWAY	chx00140	2	81	0.107084	0.485441	LOC102187204;LOC102187932	http://www.genome.jp/kegg-bin/show_pathway?chx00140/chx:102187204%09red/chx:102187932%09red
Aldosterone synthesis and secretion	KEGG PATHWAY	chx04925	2	83	0.111393	0.485441	DAGLA;CREB3L4	http://www.genome.jp/kegg-bin/show_pathway?chx04925/chx:102170586%09red/chx:102183745%09red
ECM-receptor interaction	KEGG PATHWAY	chx04512	2	85	0.115748	0.485441	COL1A2;COL1A1	http://www.genome.jp/kegg-bin/show_pathway?chx04512/chx:100860828%09red/chx:100860940%09red
Nitrogen metabolism	KEGG PATHWAY	chx00910	1	18	0.120054	0.485441	CA4	http://www.genome.jp/kegg-bin/show_pathway?chx00910/chx:102174871%09red
Salivary secretion	KEGG PATHWAY	chx04970	2	91	0.129061	0.485441	TRPV6;ATP2B2	http://www.genome.jp/kegg-bin/show_pathway?chx04970/chx:102180651%09red/chx:102187815%09red
Longevity regulating pathway	KEGG PATHWAY	chx04211	2	92	0.131313	0.485441	ADIPOQ;CREB3L4	http://www.genome.jp/kegg-bin/show_pathway?chx04211/chx:102173125%09red/chx:102183745%09red
Maturity onset diabetes of the young	KEGG PATHWAY	chx04950	1	20	0.131827	0.485441	NR5A2	http://www.genome.jp/kegg-bin/show_pathway?chx04950/chx:102174500%09red
Circadian entrainment	KEGG PATHWAY	chx04713	2	95	0.138125	0.485441	GRIA4;PER2	http://www.genome.jp/kegg-bin/show_pathway?chx04713/chx:102185850%09red/chx:102178971%09red
Arachidonic acid metabolism	KEGG PATHWAY	chx00590	2	97	0.142709	0.485441	LOC102187204;LOC102187932	http://www.genome.jp/kegg-bin/show_pathway?chx00590/chx:102187204%09red/chx:102187932%09red
Proximal tubule bicarbonate reclamation	KEGG PATHWAY	chx04964	1	22	0.143443	0.485441	CA4	http://www.genome.jp/kegg-bin/show_pathway?chx04964/chx:102174871%09red
Retrograde endocannabinoid signaling	KEGG PATHWAY	chx04723	2	101	0.151972	0.485441	GRIA4;DAGLA	http://www.genome.jp/kegg-bin/show_pathway?chx04723/chx:102185850%09red/chx:102170586%09red
Amoebiasis	KEGG PATHWAY	chx05146	2	103	0.156647	0.485441	COL1A2;COL1A1	http://www.genome.jp/kegg-bin/show_pathway?chx05146/chx:100860828%09red/chx:100860940%09red
AGE-RAGE signaling pathway in diabetic complications	KEGG PATHWAY	chx04933	2	104	0.158994	0.485441	COL1A2;COL1A1	http://www.genome.jp/kegg-bin/show_pathway?chx04933/chx:100860828%09red/chx:100860940%09red
Histidine metabolism	KEGG PATHWAY	chx00340	1	25	0.160578	0.485441	AOC1	http://www.genome.jp/kegg-bin/show_pathway?chx00340/chx:102177774%09red
Focal adhesion	KEGG PATHWAY	chx04510	3	206	0.165704	0.485441	HGF;COL1A2;COL1A1	http://www.genome.jp/kegg-bin/show_pathway?chx04510/chx:102183288%09red/chx:100860828%09red/chx:100860940%09red
Insulin resistance	KEGG PATHWAY	chx04931	2	107	0.166077	0.485441	CREB3L4;SREBF1	http://www.genome.jp/kegg-bin/show_pathway?chx04931/chx:100860908%09red/chx:102183745%09red
Renin-angiotensin system	KEGG PATHWAY	chx04614	1	26	0.166214	0.485441	LOC102171917	http://www.genome.jp/kegg-bin/show_pathway?chx04614/chx:102171917%09red
cAMP signaling pathway	KEGG PATHWAY	chx04024	3	212	0.175557	0.485441	GRIA4;ATP2B2;CREB3L4	http://www.genome.jp/kegg-bin/show_pathway?chx04024/chx:102185850%09red/chx:102187815%09red/chx:102183745%09red
Glutamatergic synapse	KEGG PATHWAY	chx04724	2	111	0.175604	0.485441	SLC1A2;GRIA4	http://www.genome.jp/kegg-bin/show_pathway?chx04724/chx:102185850%09red/chx:102172085%09red
Collecting duct acid secretion	KEGG PATHWAY	chx04966	1	28	0.177373	0.485441	SLC12A7	http://www.genome.jp/kegg-bin/show_pathway?chx04966/chx:102186160%09red
Hippo signaling pathway -multiple species	KEGG PATHWAY	chx04392	1	28	0.177373	0.485441	RASSF6	http://www.genome.jp/kegg-bin/show_pathway?chx04392/chx:102178158%09red
Butanoate metabolism	KEGG PATHWAY	chx00650	1	30	0.188383	0.494382	ACSM5	http://www.genome.jp/kegg-bin/show_pathway?chx00650/chx:102180366%09red
Circadian rhythm	KEGG PATHWAY	chx04710	1	31	0.193834	0.494382	PER2	http://www.genome.jp/kegg-bin/show_pathway?chx04710/chx:102178971%09red
Platelet activation	KEGG PATHWAY	chx04611	2	119	0.194901	0.494382	COL1A2;COL1A1	http://www.genome.jp/kegg-bin/show_pathway?chx04611/chx:100860828%09red/chx:100860940%09red
Dopaminergic synapse	KEGG PATHWAY	chx04728	2	124	0.207095	0.512807	GRIA4;CREB3L4	http://www.genome.jp/kegg-bin/show_pathway?chx04728/chx:102185850%09red/chx:102183745%09red
PI3K-Akt signaling pathway	KEGG PATHWAY	chx04151	4	351	0.215761	0.52184	HGF;COL1A2;COL1A1;CREB3L4	http://www.genome.jp/kegg-bin/show_pathway?chx04151/chx:102183288%09red/chx:100860828%09red/chx:100860940%09red/chx:102183745%09red
Protein digestion and absorption	KEGG PATHWAY	chx04974	2	130	0.221831	0.524328	COL1A2;COL1A1	http://www.genome.jp/kegg-bin/show_pathway?chx04974/chx:100860828%09red/chx:100860940%09red
Nicotine addiction	KEGG PATHWAY	chx05033	1	40	0.241278	0.530486	GRIA4	http://www.genome.jp/kegg-bin/show_pathway?chx05033/chx:102185850%09red
Wnt signaling pathway	KEGG PATHWAY	chx04310	2	141	0.24904	0.530486	SERPINF1;SFRP4	http://www.genome.jp/kegg-bin/show_pathway?chx04310/chx:102178141%09red/chx:102179233%09red
Porphyrin and chlorophyll metabolism	KEGG PATHWAY	chx00860	1	42	0.251439	0.530486	CP	http://www.genome.jp/kegg-bin/show_pathway?chx00860/chx:102172487%09red
Type II diabetes mellitus	KEGG PATHWAY	chx04930	1	44	0.261464	0.530486	ADIPOQ	http://www.genome.jp/kegg-bin/show_pathway?chx04930/chx:102173125%09red
Adrenergic signaling in cardiomyocytes	KEGG PATHWAY	chx04261	2	147	0.263934	0.530486	ATP2B2;CREB3L4	http://www.genome.jp/kegg-bin/show_pathway?chx04261/chx:102187815%09red/chx:102183745%09red
Non-alcoholic fatty liver disease (NAFLD)	KEGG PATHWAY	chx04932	2	148	0.266418	0.530486	ADIPOQ;SREBF1	http://www.genome.jp/kegg-bin/show_pathway?chx04932/chx:102173125%09red/chx:100860908%09red
Basal transcription factors	KEGG PATHWAY	chx03022	1	46	0.271356	0.530486	GTF2A1L	http://www.genome.jp/kegg-bin/show_pathway?chx03022/chx:102174850%09red
Vasopressin-regulated water reabsorption	KEGG PATHWAY	chx04962	1	47	0.276253	0.530486	CREB3L4	http://www.genome.jp/kegg-bin/show_pathway?chx04962/chx:102183745%09red
Cysteine and methionine metabolism	KEGG PATHWAY	chx00270	1	47	0.276253	0.530486	CDO1	http://www.genome.jp/kegg-bin/show_pathway?chx00270/chx:102190230%09red
Tryptophan metabolism	KEGG PATHWAY	chx00380	1	48	0.281117	0.530486	AOC1	http://www.genome.jp/kegg-bin/show_pathway?chx00380/chx:102177774%09red
Cocaine addiction	KEGG PATHWAY	chx05030	1	48	0.281117	0.530486	CREB3L4	http://www.genome.jp/kegg-bin/show_pathway?chx05030/chx:102183745%09red
Ether lipid metabolism	KEGG PATHWAY	chx00565	1	50	0.290747	0.530486	TMEM86B	http://www.genome.jp/kegg-bin/show_pathway?chx00565/chx:102186626%09red
Amyotrophic lateral sclerosis (ALS)	KEGG PATHWAY	chx05014	1	50	0.290747	0.530486	SLC1A2	http://www.genome.jp/kegg-bin/show_pathway?chx05014/chx:102172085%09red
Intestinal immune network for IgA production	KEGG PATHWAY	chx04672	1	52	0.300249	0.537544	TNFSF13	http://www.genome.jp/kegg-bin/show_pathway?chx04672/chx:100860886%09red
Fanconi anemia pathway	KEGG PATHWAY	chx03460	1	53	0.304953	0.537544	FAAP100	http://www.genome.jp/kegg-bin/show_pathway?chx03460/chx:102182443%09red
Staphylococcus aureus infection	KEGG PATHWAY	chx05150	1	61	0.341469	0.591879	SELP	http://www.genome.jp/kegg-bin/show_pathway?chx05150/chx:102170076%09red
Chemokine signaling pathway	KEGG PATHWAY	chx04062	2	181	0.347781	0.592938	CXCL13;CCL24	http://www.genome.jp/kegg-bin/show_pathway?chx04062/chx:102173628%09red/chx:102191508%09red
Renal cell carcinoma	KEGG PATHWAY	chx05211	1	65	0.359005	0.602202	HGF	http://www.genome.jp/kegg-bin/show_pathway?chx05211/chx:102183288%09red
Renin secretion	KEGG PATHWAY	chx04924	1	67	0.367599	0.60426	LOC102171917	http://www.genome.jp/kegg-bin/show_pathway?chx04924/chx:102171917%09red
Melanoma	KEGG PATHWAY	chx05218	1	68	0.371853	0.60426	HGF	http://www.genome.jp/kegg-bin/show_pathway?chx05218/chx:102183288%09red
Adipocytokine signaling pathway	KEGG PATHWAY	chx04920	1	70	0.380275	0.605791	ADIPOQ	http://www.genome.jp/kegg-bin/show_pathway?chx04920/chx:102173125%09red
Thyroid hormone synthesis	KEGG PATHWAY	chx04918	1	71	0.384444	0.605791	CREB3L4	http://www.genome.jp/kegg-bin/show_pathway?chx04918/chx:102183745%09red
PPAR signaling pathway	KEGG PATHWAY	chx03320	1	76	0.404875	0.617733	ADIPOQ	http://www.genome.jp/kegg-bin/show_pathway?chx03320/chx:102173125%09red
Proteoglycans in cancer	KEGG PATHWAY	chx05205	2	206	0.407474	0.617733	HGF;LOC102176583	http://www.genome.jp/kegg-bin/show_pathway?chx05205/chx:102183288%09red/chx:102176583%09red
Hypertrophic cardiomyopathy (HCM)	KEGG PATHWAY	chx05410	1	80	0.420734	0.617733	LOC102171917	http://www.genome.jp/kegg-bin/show_pathway?chx05410/chx:102171917%09red
Peroxisome	KEGG PATHWAY	chx04146	1	82	0.428505	0.617733	ABCD2	http://www.genome.jp/kegg-bin/show_pathway?chx04146/chx:102188922%09red
TGF-beta signaling pathway	KEGG PATHWAY	chx04350	1	82	0.428505	0.617733	LOC102168874	http://www.genome.jp/kegg-bin/show_pathway?chx04350/chx:102168874%09red
Insulin secretion	KEGG PATHWAY	chx04911	1	83	0.432351	0.617733	CREB3L4	http://www.genome.jp/kegg-bin/show_pathway?chx04911/chx:102183745%09red
EGFR tyrosine kinase inhibitor resistance	KEGG PATHWAY	chx01521	1	84	0.436172	0.617733	HGF	http://www.genome.jp/kegg-bin/show_pathway?chx01521/chx:102183288%09red
Prostate cancer	KEGG PATHWAY	chx05215	1	86	0.443738	0.617733	CREB3L4	http://www.genome.jp/kegg-bin/show_pathway?chx05215/chx:102183745%09red
Bile secretion	KEGG PATHWAY	chx04976	1	87	0.447483	0.617733	AQP8	http://www.genome.jp/kegg-bin/show_pathway?chx04976/chx:102174992%09red
Viral carcinogenesis	KEGG PATHWAY	chx05203	2	228	0.457773	0.617733	GTF2A1L;CREB3L4	http://www.genome.jp/kegg-bin/show_pathway?chx05203/chx:102174850%09red/chx:102183745%09red
Complement and coagulation cascades	KEGG PATHWAY	chx04610	1	91	0.462213	0.617733	SERPINF2	http://www.genome.jp/kegg-bin/show_pathway?chx04610/chx:102178565%09red
Salmonella infection	KEGG PATHWAY	chx05132	1	93	0.469431	0.617733	RILP	http://www.genome.jp/kegg-bin/show_pathway?chx05132/chx:102175986%09red
Rheumatoid arthritis	KEGG PATHWAY	chx05323	1	95	0.476553	0.617733	TNFSF13	http://www.genome.jp/kegg-bin/show_pathway?chx05323/chx:100860886%09red
Pancreatic secretion	KEGG PATHWAY	chx04972	1	96	0.480078	0.617733	ATP2B2	http://www.genome.jp/kegg-bin/show_pathway?chx04972/chx:102187815%09red
Estrogen signaling pathway	KEGG PATHWAY	chx04915	1	97	0.48358	0.617733	CREB3L4	http://www.genome.jp/kegg-bin/show_pathway?chx04915/chx:102183745%09red
Melanogenesis	KEGG PATHWAY	chx04916	1	98	0.487058	0.617733	CREB3L4	http://www.genome.jp/kegg-bin/show_pathway?chx04916/chx:102183745%09red
HIF-1 signaling pathway	KEGG PATHWAY	chx04066	1	101	0.497354	0.619964	LOC102172205	http://www.genome.jp/kegg-bin/show_pathway?chx04066/chx:102172205%09red
Glucagon signaling pathway	KEGG PATHWAY	chx04922	1	102	0.50074	0.619964	CREB3L4	http://www.genome.jp/kegg-bin/show_pathway?chx04922/chx:102183745%09red
Chagas disease (American trypanosomiasis)	KEGG PATHWAY	chx05142	1	108	0.520586	0.630008	LOC102171917	http://www.genome.jp/kegg-bin/show_pathway?chx05142/chx:102171917%09red
TNF signaling pathway	KEGG PATHWAY	chx04668	1	110	0.527026	0.630008	CREB3L4	http://www.genome.jp/kegg-bin/show_pathway?chx04668/chx:102183745%09red
Cholinergic synapse	KEGG PATHWAY	chx04725	1	110	0.527026	0.630008	CREB3L4	http://www.genome.jp/kegg-bin/show_pathway?chx04725/chx:102183745%09red
Thyroid hormone signaling pathway	KEGG PATHWAY	chx04919	1	116	0.545834	0.645076	DIO1	http://www.genome.jp/kegg-bin/show_pathway?chx04919/chx:102178591%09red
Neuroactive ligand-receptor interaction	KEGG PATHWAY	chx04080	2	295	0.594432	0.694057	GRIA4;ADRA2A	http://www.genome.jp/kegg-bin/show_pathway?chx04080/chx:102185850%09red/chx:102187024%09red
Insulin signaling pathway	KEGG PATHWAY	chx04910	1	135	0.600626	0.694057	SREBF1	http://www.genome.jp/kegg-bin/show_pathway?chx04910/chx:100860908%09red
Hepatitis B	KEGG PATHWAY	chx05161	1	148	0.63428	0.724891	CREB3L4	http://www.genome.jp/kegg-bin/show_pathway?chx05161/chx:102183745%09red
Hippo signaling pathway	KEGG PATHWAY	chx04390	1	153	0.64646	0.725592	RASSF6	http://www.genome.jp/kegg-bin/show_pathway?chx04390/chx:102178158%09red
mTOR signaling pathway	KEGG PATHWAY	chx04150	1	154	0.648847	0.725592	RRAGD	http://www.genome.jp/kegg-bin/show_pathway?chx04150/chx:102187490%09red
Metabolic pathways	KEGG PATHWAY	chx01100	8	1313	0.666855	0.737797	AOC1;LOC102187932;LOC102182692;ACSM5;ST6GALNAC1;CDO1;GALNT13;LOC102187204	http://www.genome.jp/kegg-bin/show_pathway?chx01100/chx:102187932%09red/chx:102177774%09red/chx:102180366%09red/chx:102177384%09red/chx:102190230%09red/chx:102182692%09red/chx:102187204%09red/chx:102184000%09red
Transcriptional misregulation in cancer	KEGG PATHWAY	chx05202	1	172	0.689179	0.748793	SIX4	http://www.genome.jp/kegg-bin/show_pathway?chx05202/chx:102173941%09red
Alcoholism	KEGG PATHWAY	chx05034	1	177	0.699541	0.748793	CREB3L4	http://www.genome.jp/kegg-bin/show_pathway?chx05034/chx:102183745%09red
Phagosome	KEGG PATHWAY	chx04145	1	179	0.703589	0.748793	RILP	http://www.genome.jp/kegg-bin/show_pathway?chx04145/chx:102175986%09red
Axon guidance	KEGG PATHWAY	chx04360	1	180	0.705593	0.748793	SLIT1	http://www.genome.jp/kegg-bin/show_pathway?chx04360/chx:102169825%09red
Calcium signaling pathway	KEGG PATHWAY	chx04020	1	185	0.715412	0.751544	ATP2B2	http://www.genome.jp/kegg-bin/show_pathway?chx04020/chx:102187815%09red
Huntington's disease	KEGG PATHWAY	chx05016	1	197	0.73767	0.767177	CREB3L4	http://www.genome.jp/kegg-bin/show_pathway?chx05016/chx:102183745%09red
Herpes simplex infection	KEGG PATHWAY	chx05168	1	207	0.75489	0.776391	PER2	http://www.genome.jp/kegg-bin/show_pathway?chx05168/chx:102178971%09red
Rap1 signaling pathway	KEGG PATHWAY	chx04015	1	211	0.76146	0.776391	HGF	http://www.genome.jp/kegg-bin/show_pathway?chx04015/chx:102183288%09red
Ras signaling pathway	KEGG PATHWAY	chx04014	1	228	0.787484	0.795129	HGF	http://www.genome.jp/kegg-bin/show_pathway?chx04014/chx:102183288%09red
Pathways in cancer	KEGG PATHWAY	chx05200	1	396	0.932465	0.932465	HGF	http://www.genome.jp/kegg-bin/show_pathway?chx05200/chx:102183288%09red
