# Supplementary material for: Integrated Analysis of lncRNA and mRNA Reveals Novel Insights into Wool Bending in Zhongwei Goat
Source: Animals (Basel). 2021 Nov 22;11(11):3326. doi: 10.3390/ani11113326 (PMC8614501; doi:10.3390/ani11113326)
Supplement: Supplementary file 1 [file animals-11-03326-s001.zip › Table S6 List of GO enrichment analysis of target genes of differentially expressed lncRNAs.xlsx]

## Sheet: d4501_d4502_d4503vsd10801_d1080
List of GO enrichment analysis of target genes of differentially expressed lncRNAs
BP	GO.ID	Term	Annotated	Significant	PValue	ann.genes
1	GO:0009605	response_to_external_stimulus	1855	57	2.9e-08	ADAMTS18;ADIPOQ;ALDH1A2;AOC1;ATP2B2;C3;CACNB4;CCL24;CCL5;CD4;CHGA;CHRNA7;CMTM8;CNTN2;COL1A1;CXCL13;CXCL9;EFNA2;EPPK1;F2R;FGF21;HGF;IRF8;KIAA1324;LCN2;LOC102168874;LOC102169889;LOC102170238;LOC102170310;LOC102175889;LOC102190983;LOC106503399;LOC108633275;MATN4;MYOCD;OGN;PALM3;PGLYRP1;PKD1;PLEK;RAC2;RASGRP4;RRAGD;RSAD2;SELP;SERPINF2;SLC1A2;SLIT1;SREBF1;STAP1;TCAP;TNFAIP6;TNFRSF11B;TNFRSF18;TNFSF8;U…
2	GO:0002685	regulation_of_leukocyte_migration	133	12	5.6e-07	CCL24;CCL5;CXCL13;CXCL9;LOC102168874;LOC102175889;LOC108633275;P2RY12;RAC2;SELP;STAP1;TNFRSF18
3	GO:0006954	inflammatory_response	487	22	2.8e-06	ACKR1;ADIPOQ;C3;CCL24;CCL5;CHRNA7;CXCL13;CXCL9;F2R;HGF;IL37;IL5RA;LOC102172711;LOC102175889;LOC106503399;P2RX1;PGLYRP1;SELP;SERPINF2;TNFAIP6;TNFRSF11B;TNFRSF18
4	GO:0002687	positive_regulation_of_leukocyte_migration	90	9	6.5e-06	CCL24;CCL5;CXCL13;CXCL9;LOC102175889;LOC108633275;RAC2;SELP;TNFRSF18
5	GO:0030199	collagen_fibril_organization	36	6	1.2e-05	ACAN;COL1A1;COL1A2;LMX1B;LOC102187872;SERPINF2
6	GO:0044707	single-multicellular_organism_process	5225	107	1.8e-05	ACAN;ACKR1;ADAMTS18;ADAMTS3;ADGRG3;ADIPOQ;ADRA2A;ALDH1A2;ANK1;ATP2B2;AZGP1;C3;C3H1orf68;CACNB4;CCDC80;CCL24;CD244;CD248;CD4;CDH2;CDO1;CHAC1;CHGA;CHRNA7;CNTN2;COL1A1;COL1A2;COL8A1;CUX2;CXCL13;DAGLA;DMRT2;DMRTA1;EFHC1;EFNA2;EPPK1;F2R;GPR4;HGF;IGF2BP3;IKZF3;IL5RA;IRF8;KCP;KERA;KRT2;KRT4;LMX1B;LOC102168874;LOC102171917;LOC102172205;LOC102174398;LOC102174478;LOC102175889;LOC102183132;LOC102183766;LOC1…
7	GO:0048870	cell_motility	1186	36	2.1e-05	ADGRG3;ADIPOQ;ADRA2A;ATP2B2;CCDC80;CCL24;CCL5;CD248;CDH2;CHGA;CHRNA7;CNTN2;COL1A1;CXCL13;CXCL9;EFHC1;EPPK1;F2R;HGF;KRT2;LMX1B;LOC102168874;LOC102170310;LOC102175889;LOC102187872;LOC108633275;LRRC15;NRG2;P2RY12;RAC2;SELP;SIX4;SLIT1;STAP1;TNFRSF18;TNN
8	GO:0051674	localization_of_cell	1186	36	2.1e-05	ADGRG3;ADIPOQ;ADRA2A;ATP2B2;CCDC80;CCL24;CCL5;CD248;CDH2;CHGA;CHRNA7;CNTN2;COL1A1;CXCL13;CXCL9;EFHC1;EPPK1;F2R;HGF;KRT2;LMX1B;LOC102168874;LOC102170310;LOC102175889;LOC102187872;LOC108633275;LRRC15;NRG2;P2RY12;RAC2;SELP;SIX4;SLIT1;STAP1;TNFRSF18;TNN
9	GO:0006955	immune_response	1210	36	3.2e-05	AZGP1;C3;CACNB4;CCL24;CCL5;CD244;CD4;CHGA;CXCL13;CXCL9;FCER2;GAPT;IL37;IL5RA;IRF8;LCN2;LOC102169889;LOC102170310;LOC102172711;LOC102175889;LOC102179433;LOC102183142;LOC102190983;LOC108633275;LOC108635602;LOC108637766;MATN4;PGLYRP1;PRG4;RAC2;RSAD2;STAP1;TNFRSF11B;TNFRSF18;TNFSF13;TNFSF8
10	GO:0032964	collagen_biosynthetic_process	27	5	3.9e-05	ADAMTS3;COL1A1;F2R;LOC102187872;SERPINF2
11	GO:0002376	immune_system_process	2117	53	4.7e-05	ADGRG3;ADIPOQ;ANK1;AZGP1;C3;CACNB4;CCL24;CCL5;CD244;CD248;CD4;CD48;CHGA;CHRNA7;CXCL13;CXCL9;EFNA2;FCER2;GAPT;IKZF3;IL37;IL5RA;IRF8;KCP;LCN2;LOC102168874;LOC102169889;LOC102170310;LOC102171917;LOC102172711;LOC102175889;LOC102179433;LOC102183142;LOC102190983;LOC108633275;LOC108635602;LOC108636990;LOC108637766;MATN4;P2RY12;PDCD1LG2;PGLYRP1;PLEK;PRG4;RAC2;RSAD2;SELP;SIX4;STAP1;TNFRSF11B;TNFRSF18;TNFS…
12	GO:0040011	locomotion	1384	39	4.9e-05	ADGRG3;ADIPOQ;ADRA2A;ATP2B2;CCDC80;CCL24;CCL5;CD248;CDH2;CHGA;CHRNA7;CMTM8;CNTN2;COL1A1;CXCL13;CXCL9;EFHC1;EFNA2;EPPK1;F2R;HGF;KRT2;LMX1B;LOC102168874;LOC102170310;LOC102175889;LOC102187872;LOC108633275;LRRC15;NRG2;OGN;P2RY12;RAC2;SELP;SIX4;SLIT1;STAP1;TNFRSF18;TNN
13	GO:0002688	regulation_of_leukocyte_chemotaxis	90	8	5e-05	CCL5;CXCL13;CXCL9;LOC102168874;LOC102175889;LOC108633275;RAC2;STAP1
14	GO:0070208	protein_heterotrimerization	15	4	5.3e-05	ADIPOQ;C1QTNF6;COL1A1;COL1A2
15	GO:0060326	cell_chemotaxis	210	12	6.1e-05	CCL24;CCL5;CHGA;CXCL13;CXCL9;HGF;LOC102168874;LOC102170310;LOC102175889;LOC108633275;RAC2;STAP1
16	GO:0006928	movement_of_cell_or_subcellular_component	1565	42	7.4e-05	ADGRG3;ADIPOQ;ADRA2A;ATP2B2;CCDC80;CCL24;CCL5;CD248;CDH2;CHGA;CHRNA7;CNTN2;COL1A1;CXCL13;CXCL9;DNALI1;EFHC1;EFNA2;EPPK1;F2R;HGF;KRT2;LMX1B;LOC102168874;LOC102170310;LOC102175889;LOC102187872;LOC106504024;LOC108633275;LRRC15;NRG2;OGN;P2RY12;RAC2;SELP;SIX4;SLIT1;SPAG17;STAP1;TCAP;TNFRSF18;TNN
17	GO:0001775	cell_activation	796	26	0.0001	ADAMTS18;ADGRG3;ADRA2A;CCL5;CD244;CD4;CD48;CHGA;CHRNA7;F2R;GAPT;IKZF3;KRT2;LOC102175889;LOC108633275;P2RX1;P2RY12;PDCD1LG2;PGLYRP1;PLEK;RAC2;RSAD2;SELP;STAP1;TNFSF13;TNFSF8
18	GO:0030595	leukocyte_chemotaxis	157	10	0.0001	CCL24;CCL5;CHGA;CXCL13;CXCL9;LOC102168874;LOC102175889;LOC108633275;RAC2;STAP1
19	GO:0050900	leukocyte_migration	258	13	0.00011	CCL24;CCL5;CHGA;CXCL13;CXCL9;LOC102168874;LOC102175889;LOC108633275;P2RY12;RAC2;SELP;STAP1;TNFRSF18
20	GO:0009617	response_to_bacterium	410	17	0.00011	CCL5;CD4;CHGA;CXCL13;CXCL9;F2R;IRF8;LOC102170238;LOC102175889;LOC106503399;MATN4;PALM3;PGLYRP1;STAP1;TNFRSF11B;TNFRSF18;TNFSF8
21	GO:0032102	negative_regulation_of_response_to_external_stimulus	224	12	0.00011	ADAMTS18;ADIPOQ;CHRNA7;CXCL13;EPPK1;HGF;LOC102168874;LOC102175889;PGLYRP1;SERPINF2;STAP1;TNFAIP6
22	GO:0030194	positive_regulation_of_blood_coagulation	18	4	0.00011	F2R;PLEK;SELP;SERPINF2
23	GO:1900048	positive_regulation_of_hemostasis	18	4	0.00011	F2R;PLEK;SELP;SERPINF2
24	GO:0035587	purinergic_receptor_signaling_pathway	34	5	0.00012	CNTN2;P2RX1;P2RY12;P2RY13;P2RY14
25	GO:0001816	cytokine_production	538	20	0.00012	ACKR1;ADAMTS3;ADIPOQ;ADRA2A;C3;CD244;CD4;CHGA;CHRNA7;F2R;HGF;IGF2BP3;IL5RA;IRF8;LOC102175889;LOC102184041;PDCD1LG2;PGLYRP1;RSAD2;SERPINF2
26	GO:0016477	cell_migration	1095	32	0.00013	ADGRG3;ADIPOQ;ADRA2A;CCL24;CCL5;CD248;CDH2;CHGA;CNTN2;COL1A1;CXCL13;CXCL9;EFHC1;EPPK1;F2R;HGF;KRT2;LMX1B;LOC102168874;LOC102170310;LOC102175889;LOC102187872;LOC108633275;LRRC15;P2RY12;RAC2;SELP;SIX4;SLIT1;STAP1;TNFRSF18;TNN
27	GO:0007166	cell_surface_receptor_signaling_pathway	2370	56	0.00013	ACKR1;ADAMTS18;ADAMTS3;ADGRG3;ADIPOQ;ADRA2A;CACNB4;CCL24;CCL5;CD4;CDH2;CHAC1;CHRNA7;CNTN2;COL1A1;COL1A2;CUX2;CXCL13;CXCL9;EFNA2;EGFL7;FGF21;GRIA4;HGF;IGFBP6;IL17REL;IL37;IL5RA;KCP;KIAA1324;LCN2;LOC102168874;LOC102175889;LOC102183132;LOC102184041;LOC106504024;LOC108636990;LRRC15;MYOCD;NRG2;OGN;P2RX1;P2RY12;P2RY13;P2RY14;PALM3;PLEK;RSPO3;SFRP4;SLIT1;SREBF1;STAP1;TNFRSF11B;TNFRSF18;TSPAN33;TSPAN4
28	GO:0050820	positive_regulation_of_coagulation	19	4	0.00014	F2R;PLEK;SELP;SERPINF2
29	GO:1901623	regulation_of_lymphocyte_chemotaxis	19	4	0.00014	CCL5;CXCL13;LOC102175889;LOC108633275
30	GO:0022610	biological_adhesion	1313	36	0.00017	ACAN;ADAMTS18;ADIPOQ;AZGP1;CCDC80;CCL5;CD244;CD4;CD48;CDH2;CHGA;CHRNA7;CNTN2;COL1A1;COL8A1;CXCL13;FBLN2;LOC102175889;LOC102187872;LOC108633275;LRRC15;LYVE1;OPCML;P2RY12;PCDH10;PDCD1LG2;PKD1;PLEK;RAC2;RSAD2;SELP;SNED1;TNFAIP6;TNFRSF18;TNFSF8;TNN
31	GO:0048584	positive_regulation_of_response_to_stimulus	1687	43	0.00019	ADAMTS3;ADIPOQ;ADRA2A;C3;CACNB4;CCL24;CCL5;CD4;CDH2;CHRNA7;CNTN2;COL1A1;CUX2;CXCL13;CXCL9;F2R;FCER2;FGF21;HGF;KCP;LOC102172711;LOC102175889;LOC106504024;LOC108633275;LOC108637766;MYOCD;NACC2;NRK;PGLYRP1;PLEK;RAC2;RASGRP4;RRAGD;RSAD2;RSPO3;SELP;SERPINF2;SFRP4;STAP1;TNFRSF11B;TNFRSF18;TNFSF13;TSPAN33
32	GO:0032496	response_to_lipopolysaccharide	238	12	0.0002	CCL5;CXCL13;CXCL9;F2R;IRF8;LOC102175889;LOC106503399;MATN4;PALM3;STAP1;TNFRSF11B;TNFRSF18
33	GO:0010820	positive_regulation_of_T_cell_chemotaxis	9	3	0.00024	CCL5;CXCL13;LOC108633275
34	GO:0090303	positive_regulation_of_wound_healing	40	5	0.00027	ADRA2A;F2R;PLEK;SELP;SERPINF2
35	GO:0009967	positive_regulation_of_signal_transduction	1248	34	0.0003	ADAMTS3;ADIPOQ;ADRA2A;C3;CCL24;CCL5;CD4;CDH2;CHRNA7;CNTN2;COL1A1;CUX2;CXCL9;F2R;FGF21;HGF;KCP;LOC102175889;LOC106504024;LOC108633275;MYOCD;NACC2;NRK;RASGRP4;RRAGD;RSAD2;RSPO3;SELP;SERPINF2;SFRP4;STAP1;TNFRSF11B;TNFRSF18;TSPAN33
36	GO:0010647	positive_regulation_of_cell_communication	1353	36	0.00031	ADAMTS3;ADIPOQ;ADRA2A;C3;CCL24;CCL5;CD4;CDH2;CHRNA7;CNTN2;COL1A1;CUX2;CXCL9;F2R;FGF21;GRIA4;HGF;KCP;LOC102175889;LOC106504024;LOC108633275;MYOCD;NACC2;NNAT;NRK;RASGRP4;RRAGD;RSAD2;RSPO3;SELP;SERPINF2;SFRP4;STAP1;TNFRSF11B;TNFRSF18;TSPAN33
37	GO:0035588	G-protein_coupled_purinergic_receptor_signaling_pathway	23	4	0.00031	CNTN2;P2RY12;P2RY13;P2RY14
38	GO:0032101	regulation_of_response_to_external_stimulus	669	22	0.00033	ADAMTS18;ADIPOQ;C3;CCL24;CCL5;CHRNA7;CXCL13;CXCL9;EPPK1;F2R;HGF;LOC102168874;LOC102175889;LOC106503399;LOC108633275;PGLYRP1;PLEK;RAC2;SELP;SERPINF2;STAP1;TNFAIP6
39	GO:0007155	cell_adhesion	1306	35	0.00033	ACAN;ADAMTS18;ADIPOQ;AZGP1;CCDC80;CCL5;CD244;CD4;CD48;CDH2;CHGA;CHRNA7;CNTN2;COL1A1;COL8A1;CXCL13;FBLN2;LOC102175889;LOC102187872;LOC108633275;LYVE1;OPCML;P2RY12;PCDH10;PDCD1LG2;PKD1;PLEK;RAC2;RSAD2;SELP;SNED1;TNFAIP6;TNFRSF18;TNFSF8;TNN
40	GO:0010819	regulation_of_T_cell_chemotaxis	10	3	0.00034	CCL5;CXCL13;LOC108633275
41	GO:0048247	lymphocyte_chemotaxis	42	5	0.00035	CCL24;CCL5;CXCL13;LOC102175889;LOC108633275
42	GO:0023056	positive_regulation_of_signaling	1362	36	0.00035	ADAMTS3;ADIPOQ;ADRA2A;C3;CCL24;CCL5;CD4;CDH2;CHRNA7;CNTN2;COL1A1;CUX2;CXCL9;F2R;FGF21;GRIA4;HGF;KCP;LOC102175889;LOC106504024;LOC108633275;MYOCD;NACC2;NNAT;NRK;RASGRP4;RRAGD;RSAD2;RSPO3;SELP;SERPINF2;SFRP4;STAP1;TNFRSF11B;TNFRSF18;TSPAN33
43	GO:0001568	blood_vessel_development	542	19	0.00039	ALDH1A2;C3;CCDC80;CCL24;CDH2;CHGA;CHRNA7;COL1A1;COL1A2;GPR4;LOC102174398;LOC102175889;LOC102187872;MYOCD;NOX5;PKD1;RSPO3;SERPINF1;SERPINF2
44	GO:0002237	response_to_molecule_of_bacterial_origin	256	12	0.00039	CCL5;CXCL13;CXCL9;F2R;IRF8;LOC102175889;LOC106503399;MATN4;PALM3;STAP1;TNFRSF11B;TNFRSF18
45	GO:0048731	system_development	3901	80	0.00041	ACAN;ADAMTS18;ADGRG3;ADIPOQ;ALDH1A2;ANK1;ATP2B2;C3;C3H1orf68;CACNB4;CCDC80;CCL24;CD248;CD4;CDH2;CDO1;CHAC1;CHGA;CHRNA7;CNTN2;COL1A1;COL1A2;COL8A1;CUX2;CXCL13;DAGLA;DMRT2;DMRTA1;EFHC1;EFNA2;GPR4;HGF;IKZF3;IRF8;KCP;KERA;KRT2;LMX1B;LOC102168874;LOC102171917;LOC102174398;LOC102175889;LOC102183132;LOC102187872;LOC106504024;LOC108636990;MYOCD;NNAT;NOX5;NPHS2;NR5A2;NRG2;NRK;NYAP1;OGN;OLFM1;OPCML;P2RY12;…
46	GO:0035590	purinergic_nucleotide_receptor_signaling_pathway	25	4	0.00044	P2RX1;P2RY12;P2RY13;P2RY14
47	GO:2000403	positive_regulation_of_lymphocyte_migration	25	4	0.00044	CCL5;CXCL13;LOC102175889;LOC108633275
48	GO:0006952	defense_response	1240	33	0.00056	ACKR1;ADIPOQ;C3;CCL24;CCL5;CD4;CHGA;CHRNA7;CXCL13;CXCL9;F2R;HGF;IL37;IL5RA;IRF8;LCN2;LOC102169889;LOC102170238;LOC102172711;LOC102175889;LOC102190983;LOC106503399;LOC108637766;MATN4;P2RX1;PGLYRP1;RSAD2;SELP;SERPINF2;TNFAIP6;TNFRSF11B;TNFRSF18;TNFSF8
49	GO:1904950	negative_regulation_of_establishment_of_protein_localization	194	10	0.00057	ADIPOQ;ADRA2A;CHGA;F2R;LOC108633275;LRRC15;PKD1;RSAD2;SREBF1;UCP2
50	GO:0042127	regulation_of_cell_proliferation	1295	34	0.00058	ADIPOQ;ALDH1A2;CCL24;CCL5;CD244;CD248;CDH2;CHRNA7;CXCL13;CXCL9;EGFL7;EPPK1;F2R;FGF21;HGF;HPSE2;IKZF3;KRT4;LOC102171917;LOC102174398;MYOCD;NACC2;NR5A2;NRK;PDCD1LG2;RAC2;RARRES1;SERPINF1;SERPINF2;SFRP4;SIX4;SIX5;TNFRSF11B;TNFRSF18
51	GO:0070098	chemokine-mediated_signaling_pathway	71	6	0.00058	ACKR1;CCL24;CCL5;CXCL13;CXCL9;LOC102175889
52	GO:1903036	positive_regulation_of_response_to_wounding	47	5	0.00059	ADRA2A;F2R;PLEK;SELP;SERPINF2
53	GO:0033623	regulation_of_integrin_activation	12	3	0.00061	CXCL13;PLEK;SELP
54	GO:0048245	eosinophil_chemotaxis	12	3	0.00061	CCL24;CCL5;LOC102175889
55	GO:0072244	metanephric_glomerular_epithelium_development	3	2	0.00063	ADIPOQ;NPHS2
56	GO:0072248	metanephric_glomerular_visceral_epithelial_cell_differentiation	3	2	0.00063	ADIPOQ;NPHS2
57	GO:0072249	metanephric_glomerular_visceral_epithelial_cell_development	3	2	0.00063	ADIPOQ;NPHS2
58	GO:0072312	metanephric_glomerular_epithelial_cell_differentiation	3	2	0.00063	ADIPOQ;NPHS2
59	GO:0072313	metanephric_glomerular_epithelial_cell_development	3	2	0.00063	ADIPOQ;NPHS2
60	GO:1904124	microglial_cell_migration	3	2	0.00063	P2RY12;STAP1
61	GO:1904139	regulation_of_microglial_cell_migration	3	2	0.00063	P2RY12;STAP1
62	GO:0001944	vasculature_development	565	19	0.00064	ALDH1A2;C3;CCDC80;CCL24;CDH2;CHGA;CHRNA7;COL1A1;COL1A2;GPR4;LOC102174398;LOC102175889;LOC102187872;MYOCD;NOX5;PKD1;RSPO3;SERPINF1;SERPINF2
63	GO:2000145	regulation_of_cell_motility	659	21	0.00067	ADGRG3;ADIPOQ;ADRA2A;CCL24;CCL5;COL1A1;CXCL13;CXCL9;EPPK1;F2R;HGF;LOC102168874;LOC102175889;LOC108633275;LRRC15;NRG2;P2RY12;RAC2;SELP;STAP1;TNFRSF18
64	GO:0001817	regulation_of_cytokine_production	480	17	0.0007	ACKR1;ADIPOQ;ADRA2A;C3;CD244;CHRNA7;F2R;HGF;IGF2BP3;IL5RA;IRF8;LOC102175889;LOC102184041;PDCD1LG2;PGLYRP1;RSAD2;SERPINF2
65	GO:0002690	positive_regulation_of_leukocyte_chemotaxis	74	6	0.00073	CCL5;CXCL13;CXCL9;LOC102175889;LOC108633275;RAC2
66	GO:0030335	positive_regulation_of_cell_migration	357	14	0.00078	ADRA2A;CCL24;CCL5;COL1A1;CXCL13;CXCL9;F2R;HGF;LOC102175889;LOC108633275;LRRC15;RAC2;SELP;TNFRSF18
67	GO:0072358	cardiovascular_system_development	575	19	0.00079	ALDH1A2;C3;CCDC80;CCL24;CDH2;CHGA;CHRNA7;COL1A1;COL1A2;GPR4;LOC102174398;LOC102175889;LOC102187872;MYOCD;NOX5;PKD1;RSPO3;SERPINF1;SERPINF2
68	GO:0030334	regulation_of_cell_migration	623	20	0.00082	ADGRG3;ADIPOQ;ADRA2A;CCL24;CCL5;COL1A1;CXCL13;CXCL9;EPPK1;F2R;HGF;LOC102168874;LOC102175889;LOC108633275;LRRC15;P2RY12;RAC2;SELP;STAP1;TNFRSF18
69	GO:0007275	multicellular_organism_development	4313	85	0.00092	ACAN;ADAMTS18;ADGRG3;ADIPOQ;ALDH1A2;ANK1;ATP2B2;C3;C3H1orf68;CACNB4;CCDC80;CCL24;CD248;CD4;CDH2;CDO1;CHAC1;CHGA;CHRNA7;CNTN2;COL1A1;COL1A2;COL8A1;CUX2;CXCL13;DAGLA;DMRT2;DMRTA1;EFHC1;EFNA2;EPPK1;GPR4;HGF;IKZF3;IRF8;KCP;KERA;KRT2;KRT4;LMX1B;LOC102168874;LOC102171917;LOC102174398;LOC102175889;LOC102183132;LOC102187872;LOC106504024;LOC108636990;MYOCD;NNAT;NOX5;NPHS2;NR5A2;NRG2;NRK;NYAP1;OGN;OLFM1;OP…
70	GO:0032963	collagen_metabolic_process	52	5	0.00094	ADAMTS3;COL1A1;F2R;LOC102187872;SERPINF2
71	GO:0002689	negative_regulation_of_leukocyte_chemotaxis	14	3	0.00099	LOC102168874;LOC102175889;STAP1
72	GO:0035589	G-protein_coupled_purinergic_nucleotide_receptor_signaling_pathway	14	3	0.00099	P2RY12;P2RY13;P2RY14
73	GO:0048003	antigen_processing_and_presentation_of_lipid_antigen_via_MHC_class_Ib	14	3	0.00099	LOC102179433;LOC102183142;LOC108635602
74	GO:0048007	antigen_processing_and_presentation,_exogenous_lipid_antigen_via_MHC_class_Ib	14	3	0.00099	LOC102179433;LOC102183142;LOC108635602
75	GO:0097529	myeloid_leukocyte_migration	139	8	0.00099	CCL24;CCL5;CHGA;LOC102168874;LOC102175889;P2RY12;RAC2;STAP1
76	GO:2000147	positive_regulation_of_cell_motility	366	14	0.00099	ADRA2A;CCL24;CCL5;COL1A1;CXCL13;CXCL9;F2R;HGF;LOC102175889;LOC108633275;LRRC15;RAC2;SELP;TNFRSF18
77	GO:0008283	cell_proliferation	1714	41	0.00099	ADIPOQ;ALDH1A2;CCL24;CCL5;CD244;CD248;CDH2;CHRNA7;COL8A1;CXCL13;CXCL9;DAGLA;EGFL7;EPPK1;F2R;FGF21;GAPT;HGF;HPSE2;IKZF3;KRT2;KRT4;LMX1B;LOC102171917;LOC102174398;MYOCD;NACC2;NOX5;NR5A2;NRK;PDCD1LG2;RAC2;RARRES1;RASGRP4;SERPINF1;SERPINF2;SFRP4;SIX4;SIX5;TNFRSF11B;TNFRSF18
78	GO:0045071	negative_regulation_of_viral_genome_replication	31	4	0.00102	CCL5;LOC102190983;MATN4;RSAD2
79	GO:0044259	multicellular_organismal_macromolecule_metabolic_process	53	5	0.00102	ADAMTS3;COL1A1;F2R;LOC102187872;SERPINF2
80	GO:0051924	regulation_of_calcium_ion_transport	175	9	0.00108	ADRA2A;ATP2B2;CACNB4;CCL5;CXCL9;F2R;LOC102175889;LOC106504024;P2RX1
81	GO:0019221	cytokine-mediated_signaling_pathway	413	15	0.00111	ACKR1;ADIPOQ;CCL24;CCL5;CXCL13;CXCL9;IL17REL;IL37;IL5RA;LOC102175889;LRRC15;PALM3;STAP1;TNFRSF11B;TNFRSF18
82	GO:0061041	regulation_of_wound_healing	110	7	0.00114	ADAMTS18;ADRA2A;EPPK1;F2R;PLEK;SELP;SERPINF2
83	GO:0072678	T_cell_migration	32	4	0.00115	CCL5;CXCL13;LOC102175889;LOC108633275
84	GO:0008277	regulation_of_G-protein_coupled_receptor_protein_signaling_pathway	111	7	0.0012	ADRA2A;ATP2B2;C3;CCL5;CNTN2;GNG4;PLEK
85	GO:0040012	regulation_of_locomotion	691	21	0.00122	ADGRG3;ADIPOQ;ADRA2A;CCL24;CCL5;COL1A1;CXCL13;CXCL9;EPPK1;F2R;HGF;LOC102168874;LOC102175889;LOC108633275;LRRC15;NRG2;P2RY12;RAC2;SELP;STAP1;TNFRSF18
86	GO:0072677	eosinophil_migration	15	3	0.00122	CCL24;CCL5;LOC102175889
87	GO:0010572	positive_regulation_of_platelet_activation	4	2	0.00124	PLEK;SELP
88	GO:0071878	negative_regulation_of_adrenergic_receptor_signaling_pathway	4	2	0.00124	ADRA2A;ATP2B2
89	GO:2001015	negative_regulation_of_skeletal_muscle_cell_differentiation	4	2	0.00124	MYOCD;SIX4
90	GO:0001960	negative_regulation_of_cytokine-mediated_signaling_pathway	33	4	0.00129	ADIPOQ;CCL5;PALM3;STAP1
91	GO:0046676	negative_regulation_of_insulin_secretion	33	4	0.00129	ADRA2A;CHGA;SREBF1;UCP2
92	GO:0030198	extracellular_matrix_organization	216	10	0.00129	ACAN;CCDC80;COL1A1;COL1A2;HPSE2;LMX1B;LOC102187872;SERPINF2;TLL1;TNFRSF11B
93	GO:0051272	positive_regulation_of_cellular_component_movement	377	14	0.00131	ADRA2A;CCL24;CCL5;COL1A1;CXCL13;CXCL9;F2R;HGF;LOC102175889;LOC108633275;LRRC15;RAC2;SELP;TNFRSF18
94	GO:0043062	extracellular_structure_organization	217	10	0.00134	ACAN;CCDC80;COL1A1;COL1A2;HPSE2;LMX1B;LOC102187872;SERPINF2;TLL1;TNFRSF11B
95	GO:0040017	positive_regulation_of_locomotion	380	14	0.00141	ADRA2A;CCL24;CCL5;COL1A1;CXCL13;CXCL9;F2R;HGF;LOC102175889;LOC108633275;LRRC15;RAC2;SELP;TNFRSF18
96	GO:0006027	glycosaminoglycan_catabolic_process	34	4	0.00145	HPSE2;LYG2;LYVE1;PGLYRP1
97	GO:0043270	positive_regulation_of_ion_transport	183	9	0.00148	ADRA2A;ATP2B2;CCL5;CXCL9;F2R;LOC102175889;LOC106504024;P2RX1;P2RY12
98	GO:0051224	negative_regulation_of_protein_transport	183	9	0.00148	ADIPOQ;ADRA2A;CHGA;F2R;LOC108633275;PKD1;RSAD2;SREBF1;UCP2
99	GO:0071496	cellular_response_to_external_stimulus	220	10	0.00148	AOC1;COL1A1;KIAA1324;LOC108633275;MYOCD;RRAGD;SLC1A2;SREBF1;UCN3;UCP2
100	GO:0010818	T_cell_chemotaxis	16	3	0.00149	CCL5;CXCL13;LOC108633275
101	GO:0051767	nitric-oxide_synthase_biosynthetic_process	16	3	0.00149	FCER2;LOC102175889;LOC102184041
102	GO:0051769	regulation_of_nitric-oxide_synthase_biosynthetic_process	16	3	0.00149	FCER2;LOC102175889;LOC102184041
103	GO:0051928	positive_regulation_of_calcium_ion_transport	86	6	0.0016	ATP2B2;CCL5;CXCL9;F2R;LOC102175889;LOC106504024
104	GO:0061098	positive_regulation_of_protein_tyrosine_kinase_activity	35	4	0.00161	ADRA2A;CCL5;LOC102171917;STAP1
105	GO:0070206	protein_trimerization	35	4	0.00161	ADIPOQ;C1QTNF6;COL1A1;COL1A2
106	GO:0051270	regulation_of_cellular_component_movement	712	21	0.00176	ADGRG3;ADIPOQ;ADRA2A;CCL24;CCL5;COL1A1;CXCL13;CXCL9;EPPK1;F2R;HGF;LOC102168874;LOC102175889;LOC108633275;LRRC15;NRG2;P2RY12;RAC2;SELP;STAP1;TNFRSF18
107	GO:0010758	regulation_of_macrophage_chemotaxis	17	3	0.00179	CCL5;LOC102175889;STAP1
108	GO:0045069	regulation_of_viral_genome_replication	60	5	0.00179	CCL5;LOC102190983;MATN4;NR5A2;RSAD2
109	GO:2000401	regulation_of_lymphocyte_migration	36	4	0.0018	CCL5;CXCL13;LOC102175889;LOC108633275
110	GO:0006935	chemotaxis	525	17	0.00183	CCL24;CCL5;CHGA;CMTM8;CNTN2;CXCL13;CXCL9;EFNA2;HGF;LOC102168874;LOC102170310;LOC102175889;LOC108633275;OGN;RAC2;SLIT1;STAP1
111	GO:0050865	regulation_of_cell_activation	391	14	0.00184	ADAMTS18;CCL5;CD244;CD4;IKZF3;LOC102175889;LOC108633275;PDCD1LG2;PGLYRP1;PLEK;RAC2;SELP;STAP1;TNFSF13
112	GO:0042330	taxis	527	17	0.00191	CCL24;CCL5;CHGA;CMTM8;CNTN2;CXCL13;CXCL9;EFNA2;HGF;LOC102168874;LOC102170310;LOC102175889;LOC108633275;OGN;RAC2;SLIT1;STAP1
113	GO:1901700	response_to_oxygen-containing_compound	1176	30	0.00194	ADIPOQ;ADRA2A;ALDH1A2;AQP8;ATP2B2;CCL5;CDO1;CHRNA7;COL1A1;COL1A2;CXCL13;CXCL9;F2R;GNG4;HGF;IRF8;LOC102175889;LOC106503399;MATN4;NNAT;P2RX1;P2RY12;PALM3;RRAGD;SLC1A2;SREBF1;STAP1;TNFRSF11B;TNFRSF18;UCP2
114	GO:0002684	positive_regulation_of_immune_system_process	720	21	0.00201	C3;CACNB4;CCL24;CCL5;CD244;CD4;CXCL13;CXCL9;FCER2;LOC102172711;LOC102175889;LOC108633275;LOC108637766;PDCD1LG2;PGLYRP1;RAC2;RSAD2;SELP;STAP1;TNFRSF18;TNFSF13
115	GO:0051239	regulation_of_multicellular_organismal_process	2353	51	0.00205	ACKR1;ADAMTS18;ADIPOQ;ADRA2A;ATP2B2;C3;CACNB4;CCL24;CD244;CDH2;CHGA;CHRNA7;CNTN2;COL1A1;CUX2;CXCL13;DMRT2;EPPK1;F2R;GPR4;HGF;IGF2BP3;IKZF3;IL5RA;IRF8;LOC102168874;LOC102171917;LOC102175889;LOC102184041;LOC102187872;LOC108636990;MYOCD;NRK;OGN;OLFM1;P2RX1;P2RY12;PDCD1LG2;PGLYRP1;PLEK;RSAD2;SELP;SERPINF1;SERPINF2;SFRP4;SIX4;SLIT1;SREBF1;STAP1;TNFRSF11B;TNFSF13
116	GO:0033634	positive_regulation_of_cell-cell_adhesion_mediated_by_integrin	5	2	0.00205	CCL5;CXCL13
117	GO:0061055	myotome_development	5	2	0.00205	DMRT2;SIX4
118	GO:2000169	regulation_of_peptidyl-cysteine_S-nitrosylation	5	2	0.00205	ATP2B2;LOC102171917
119	GO:0048518	positive_regulation_of_biological_process	4745	90	0.00212	ABCD2;ADAMTS3;ADIPOQ;ADRA2A;ALDH1A2;ANK1;ATP2B2;C10H15orf62;C3;CACNB4;CCDC80;CCL24;CCL5;CD244;CD248;CD4;CDH2;CHGA;CHRNA7;CNTN2;COL1A1;COL8A1;CREB3L4;CUX2;CXCL13;CXCL9;DMRT2;EGFL7;EPPK1;F2R;FBLN2;FCER2;FGF21;GRIA4;HGF;HPSE2;IKZF3;IRF8;KCP;KIAA1324;LGALS15;LMX1B;LOC102168874;LOC102171917;LOC102172205;LOC102172711;LOC102174398;LOC102175889;LOC106503399;LOC106504024;LOC108633275;LOC108636990;LOC10863…
120	GO:0033622	integrin_activation	18	3	0.00212	CXCL13;PLEK;SELP
121	GO:2000406	positive_regulation_of_T_cell_migration	18	3	0.00212	CCL5;CXCL13;LOC108633275
122	GO:0050727	regulation_of_inflammatory_response	231	10	0.00212	ADIPOQ;C3;CCL24;CCL5;CHRNA7;HGF;LOC102175889;LOC106503399;PGLYRP1;TNFAIP6
123	GO:0051050	positive_regulation_of_transport	823	23	0.00215	ADIPOQ;ADRA2A;ATP2B2;C3;CCL5;CD244;CDH2;CXCL9;F2R;FGF21;LOC102172205;LOC102174398;LOC102175889;LOC106504024;LOC108633275;NNAT;P2RX1;P2RY12;RAC2;SFRP4;SLC1A2;SLC35D3;STAP1
124	GO:0060761	negative_regulation_of_response_to_cytokine_stimulus	38	4	0.0022	ADIPOQ;CCL5;PALM3;STAP1
125	GO:0050709	negative_regulation_of_protein_secretion	92	6	0.00226	ADRA2A;CHGA;F2R;RSAD2;SREBF1;UCP2
126	GO:0009991	response_to_extracellular_stimulus	314	12	0.00226	ALDH1A2;AOC1;CHRNA7;FGF21;KIAA1324;MYOCD;RASGRP4;RRAGD;SLC1A2;SREBF1;UCN3;UCP2
127	GO:0010033	response_to_organic_substance	2364	51	0.00227	ACKR1;ADAMTS3;ADIPOQ;ADRA2A;ALDH1A2;AOC1;AQP8;ATP2B2;CCL24;CCL5;CDO1;CHAC1;CHRNA7;COL1A1;COL1A2;CREB3L4;CUX2;CXCL13;CXCL9;F2R;FGF21;GNG4;HGF;IL17REL;IL37;IL5RA;IRF8;KCP;LOC102168874;LOC102175889;LOC102183132;LOC102190983;LOC106503399;LRRC15;MATN4;MYOCD;NNAT;NR5A2;P2RX1;P2RY12;P2RY13;PALM3;RRAGD;SELPLG;SFRP4;SLC1A2;SREBF1;STAP1;TNFRSF11B;TNFRSF18;UCP2
128	GO:0030168	platelet_activation	124	7	0.00227	ADAMTS18;ADRA2A;F2R;P2RX1;P2RY12;PLEK;SELP
129	GO:0016337	single_organismal_cell-cell_adhesion	679	20	0.00229	ADAMTS18;ADIPOQ;CCDC80;CCL5;CD244;CD4;CD48;CDH2;CHRNA7;CXCL13;LOC102175889;LOC108633275;P2RY12;PDCD1LG2;PKD1;PLEK;RAC2;RSAD2;SELP;TNFSF8
130	GO:0065008	regulation_of_biological_quality	3026	62	0.00245	ADAMTS18;ADIPOQ;ADRA2A;ALDH1A2;ANK1;AQP8;ATP2B2;AZGP1;C10H15orf62;C3;CACNB4;CCL24;CCL5;CD4;CDH2;CDO1;CHGA;CHRNA7;CNTN2;COL1A2;CP;CUX2;CXCL13;CXCL9;DAGLA;DIO1;F2R;FCER2;GAPT;GRIA4;HK3;KCNS3;LOC102168874;LOC102171917;LOC102172204;LOC102172205;LOC102175889;LOC102190983;LOC106504024;LOC108633275;NNAT;NR5A2;OLFM1;P2RX1;P2RY12;PGLYRP1;PKD1;PLEK;POPDC3;RAC2;RILP;SELP;SERPINF2;SFRP4;SIX4;SLC12A7;SLC35D3;…
131	GO:0050867	positive_regulation_of_cell_activation	236	10	0.00248	CCL5;CD244;CD4;LOC102175889;LOC108633275;PDCD1LG2;PLEK;SELP;STAP1;TNFSF13
132	GO:0090025	regulation_of_monocyte_chemotaxis	19	3	0.00249	CCL5;LOC102168874;LOC102175889
133	GO:0072676	lymphocyte_migration	65	5	0.00256	CCL24;CCL5;CXCL13;LOC102175889;LOC108633275
134	GO:0044236	multicellular_organism_metabolic_process	66	5	0.00273	ADAMTS3;COL1A1;F2R;LOC102187872;SERPINF2
135	GO:0031668	cellular_response_to_extracellular_stimulus	164	8	0.00282	AOC1;KIAA1324;MYOCD;RRAGD;SLC1A2;SREBF1;UCN3;UCP2
136	GO:1903034	regulation_of_response_to_wounding	129	7	0.00284	ADAMTS18;ADRA2A;EPPK1;F2R;PLEK;SELP;SERPINF2
137	GO:0010828	positive_regulation_of_glucose_transport	41	4	0.00292	ADIPOQ;C3;FGF21;SLC1A2
138	GO:0051241	negative_regulation_of_multicellular_organismal_process	895	24	0.00295	ADAMTS18;ADIPOQ;ATP2B2;CHGA;CHRNA7;CNTN2;CXCL13;EPPK1;F2R;GPR4;HGF;LOC102175889;LOC102184041;LOC102187872;LOC108636990;MYOCD;PDCD1LG2;PGLYRP1;SERPINF1;SERPINF2;SIX4;SLIT1;STAP1;TNFRSF11B
139	GO:0048856	anatomical_structure_development	4797	90	0.00299	ACAN;ADAMTS18;ADGRG3;ADIPOQ;ALDH1A2;ANK1;ATP2B2;C10H15orf62;C3;C3H1orf68;CACNB4;CCDC80;CCL24;CD248;CD4;CDH2;CDO1;CHAC1;CHGA;CHRNA7;CNTN2;COL1A1;COL1A2;COL8A1;CUX2;CXCL13;CXCL9;DAGLA;DMRT2;DMRTA1;EFHC1;EFNA2;EPPK1;GPR4;HGF;IGF2BP3;IKZF3;IRF8;KCP;KERA;KRT2;KRT4;LMX1B;LOC102168874;LOC102171917;LOC102174398;LOC102175889;LOC102183132;LOC102187872;LOC106504024;LOC108633275;LOC108636990;MYOCD;NNAT;NOX5;…
140	GO:0000270	peptidoglycan_metabolic_process	6	2	0.00305	LYG2;PGLYRP1
141	GO:0009253	peptidoglycan_catabolic_process	6	2	0.00305	LYG2;PGLYRP1
142	GO:0033625	positive_regulation_of_integrin_activation	6	2	0.00305	CXCL13;PLEK
143	GO:2000427	positive_regulation_of_apoptotic_cell_clearance	6	2	0.00305	C3;LOC102175889
144	GO:2000481	positive_regulation_of_cAMP-dependent_protein_kinase_activity	6	2	0.00305	ADIPOQ;ATP2B2
145	GO:0002824	positive_regulation_of_adaptive_immune_response_based_on_somatic_recombination_o...	68	5	0.00312	C3;CD4;FCER2;RSAD2;TNFSF13
146	GO:0006026	aminoglycan_catabolic_process	42	4	0.00319	HPSE2;LYG2;LYVE1;PGLYRP1
147	GO:0071345	cellular_response_to_cytokine_stimulus	555	17	0.00325	ACKR1;ADIPOQ;CCL24;CCL5;CXCL13;CXCL9;IL17REL;IL37;IL5RA;LOC102175889;LOC102190983;LRRC15;PALM3;SELPLG;STAP1;TNFRSF11B;TNFRSF18
148	GO:2000404	regulation_of_T_cell_migration	21	3	0.00335	CCL5;CXCL13;LOC108633275
149	GO:0050796	regulation_of_insulin_secretion	133	7	0.00336	ADRA2A;CCL5;CHGA;KCNS3;NNAT;SREBF1;UCP2
150	GO:0045744	negative_regulation_of_G-protein_coupled_receptor_protein_signaling_pathway	43	4	0.00348	ADRA2A;ATP2B2;CCL5;PLEK
151	GO:0050920	regulation_of_chemotaxis	170	8	0.00351	CCL5;CXCL13;CXCL9;LOC102168874;LOC102175889;LOC108633275;RAC2;STAP1
152	GO:1901565	organonitrogen_compound_catabolic_process	248	10	0.00354	ATP2B2;CDO1;HPSE2;LOC102182692;LOC108634030;LYG2;LYVE1;NEU2;PGLYRP1;SMPDL3B
153	GO:0050673	epithelial_cell_proliferation	332	12	0.00356	ALDH1A2;CCL24;CCL5;COL8A1;EGFL7;EPPK1;KRT2;KRT4;LOC102174398;NOX5;SERPINF1;SIX4
154	GO:0030155	regulation_of_cell_adhesion	560	17	0.00356	ADAMTS18;ADIPOQ;CCDC80;CCL5;CD244;CD4;CHGA;COL1A1;COL8A1;CXCL13;FBLN2;LOC102175889;LOC108633275;PDCD1LG2;PKD1;RAC2;TNFRSF18
155	GO:0002699	positive_regulation_of_immune_effector_process	135	7	0.00365	C3;CD244;FCER2;LOC102175889;RAC2;RSAD2;TNFSF13
156	GO:1902533	positive_regulation_of_intracellular_signal_transduction	808	22	0.00366	ADIPOQ;ADRA2A;CCL24;CCL5;CD4;CDH2;CHRNA7;CXCL9;F2R;FGF21;HGF;LOC102175889;LOC106504024;LOC108633275;NACC2;NRK;RASGRP4;RRAGD;SELP;SERPINF2;TNFRSF11B;TNFRSF18
157	GO:0050808	synapse_organization	210	9	0.00374	ATP2B2;CACNB4;CDH2;CNTN2;CUX2;F2R;LMX1B;SIX4;SLIT1
158	GO:0002821	positive_regulation_of_adaptive_immune_response	71	5	0.00376	C3;CD4;FCER2;RSAD2;TNFSF13
159	GO:0090278	negative_regulation_of_peptide_hormone_secretion	44	4	0.00378	ADRA2A;CHGA;SREBF1;UCP2
160	GO:0090280	positive_regulation_of_calcium_ion_import	44	4	0.00378	CXCL9;F2R;LOC102175889;LOC106504024
161	GO:0031640	killing_of_cells_of_other_organism	22	3	0.00383	CHGA;FCER2;PGLYRP1
162	GO:0044364	disruption_of_cells_of_other_organism	22	3	0.00383	CHGA;FCER2;PGLYRP1
163	GO:0070887	cellular_response_to_chemical_stimulus	2252	48	0.00396	ACKR1;ADAMTS3;ADIPOQ;ADRA2A;ALDH1A2;AOC1;AQP8;ATP2B2;CCL24;CCL5;CHGA;COL1A1;COL1A2;CREB3L4;CUX2;CXCL13;CXCL9;FGF21;GNG4;HGF;IL17REL;IL37;IL5RA;IRF8;KCP;LOC102168874;LOC102170310;LOC102172205;LOC102175889;LOC102183132;LOC102184041;LOC102188618;LOC102190983;LOC108633275;LRRC15;MYOCD;NR5A2;P2RY12;P2RY13;PALM3;RAC2;RRAGD;SELPLG;SREBF1;STAP1;TNFRSF11B;TNFRSF18;UCP2
164	GO:0030193	regulation_of_blood_coagulation	72	5	0.00399	ADAMTS18;F2R;PLEK;SELP;SERPINF2
165	GO:1900046	regulation_of_hemostasis	72	5	0.00399	ADAMTS18;F2R;PLEK;SELP;SERPINF2
166	GO:0006816	calcium_ion_transport	337	12	0.00401	ADRA2A;ATP2B2;CACNB4;CCL5;CHRNA7;CXCL9;F2R;LOC102175889;LOC106504024;P2RX1;PKD1;TRPV6
167	GO:0006940	regulation_of_smooth_muscle_contraction	45	4	0.0041	ADRA2A;F2R;MYOCD;P2RX1
168	GO:0070838	divalent_metal_ion_transport	383	13	0.00418	ADRA2A;ATP2B2;CACNB4;CCL5;CHRNA7;CXCL9;F2R;LOC102172205;LOC102175889;LOC106504024;P2RX1;PKD1;TRPV6
169	GO:0061179	negative_regulation_of_insulin_secretion_involved_in_cellular_response_to_glucos...	7	2	0.00423	ADRA2A;UCP2
170	GO:2000503	positive_regulation_of_natural_killer_cell_chemotaxis	7	2	0.00423	CCL5;LOC102175889
171	GO:0072511	divalent_inorganic_cation_transport	384	13	0.00427	ADRA2A;ATP2B2;CACNB4;CCL5;CHRNA7;CXCL9;F2R;LOC102172205;LOC102175889;LOC106504024;P2RX1;PKD1;TRPV6
172	GO:0002792	negative_regulation_of_peptide_secretion	46	4	0.00444	ADRA2A;CHGA;SREBF1;UCP2
173	GO:0048585	negative_regulation_of_response_to_stimulus	1246	30	0.00453	ADAMTS18;ADGRG3;ADIPOQ;ADRA2A;ATP2B2;CCL5;CDH2;CHAC1;CHRNA7;CXCL13;DUSP14;EGFL7;EPPK1;HGF;KIAA1324;LOC102168874;LOC102175889;LOC102183132;LOC102184041;LOC106504024;LOC108633275;LRRC15;PALM3;PGLYRP1;PLEK;SERPINF2;SFRP4;STAP1;TNFAIP6;UCP2
174	GO:0010646	regulation_of_cell_communication	2684	55	0.00457	ADAMTS3;ADGRG3;ADIPOQ;ADRA2A;ATP2B2;C3;CCL24;CCL5;CD4;CDH2;CHAC1;CHGA;CHRNA7;CNTN2;COL1A1;CUX2;CXCL9;DUSP14;EGFL7;F2R;FGF21;GNG4;GRIA4;HGF;IGFBP6;KCNS3;KCP;KIAA1324;LOC102168874;LOC102175889;LOC102183132;LOC102184041;LOC106504024;LOC108633275;LRRC15;MYOCD;NACC2;NNAT;NRG2;NRK;PALM3;PLEK;RASGRP4;RRAGD;RSAD2;RSPO3;SELP;SERPINF2;SFRP4;SREBF1;STAP1;TNFRSF11B;TNFRSF18;TSPAN33;UCP2
175	GO:0050731	positive_regulation_of_peptidyl-tyrosine_phosphorylation	141	7	0.00464	ADRA2A;CCL5;CD4;HGF;LOC102171917;STAP1;TNFRSF18
176	GO:0051707	response_to_other_organism	774	21	0.00467	CCL5;CD4;CHGA;CXCL13;CXCL9;F2R;IRF8;LCN2;LOC102169889;LOC102170238;LOC102175889;LOC102190983;LOC106503399;MATN4;PALM3;PGLYRP1;RSAD2;STAP1;TNFRSF11B;TNFRSF18;TNFSF8
177	GO:0001676	long-chain_fatty_acid_metabolic_process	75	5	0.00475	DAGLA;LOC102178853;LOC102185708;LOC102191099;SLC27A6
178	GO:0019369	arachidonic_acid_metabolic_process	47	4	0.0048	DAGLA;LOC102178853;LOC102185708;LOC102191099
179	GO:0043207	response_to_external_biotic_stimulus	776	21	0.00481	CCL5;CD4;CHGA;CXCL13;CXCL9;F2R;IRF8;LCN2;LOC102169889;LOC102170238;LOC102175889;LOC102190983;LOC106503399;MATN4;PALM3;PGLYRP1;RSAD2;STAP1;TNFRSF11B;TNFRSF18;TNFSF8
180	GO:0072243	metanephric_nephron_epithelium_development	24	3	0.00493	ADIPOQ;NPHS2;PKD1
181	GO:0050921	positive_regulation_of_chemotaxis	108	6	0.005	CCL5;CXCL13;CXCL9;LOC102175889;LOC108633275;RAC2
182	GO:0019079	viral_genome_replication	76	5	0.00503	CCL5;LOC102190983;MATN4;NR5A2;RSAD2
183	GO:0050818	regulation_of_coagulation	76	5	0.00503	ADAMTS18;F2R;PLEK;SELP;SERPINF2
184	GO:0071310	cellular_response_to_organic_substance	1875	41	0.00514	ACKR1;ADAMTS3;ADIPOQ;ADRA2A;ALDH1A2;AOC1;AQP8;ATP2B2;CCL24;CCL5;COL1A1;COL1A2;CREB3L4;CUX2;CXCL13;CXCL9;FGF21;GNG4;HGF;IL17REL;IL37;IL5RA;IRF8;KCP;LOC102168874;LOC102175889;LOC102183132;LOC102190983;LRRC15;MYOCD;NR5A2;P2RY12;P2RY13;PALM3;RRAGD;SELPLG;SREBF1;STAP1;TNFRSF11B;TNFRSF18;UCP2
185	GO:0032103	positive_regulation_of_response_to_external_stimulus	221	9	0.00521	C3;CCL24;CCL5;CXCL13;CXCL9;LOC102175889;LOC108633275;RAC2;SERPINF2
186	GO:0098602	single_organism_cell_adhesion	731	20	0.00523	ADAMTS18;ADIPOQ;CCDC80;CCL5;CD244;CD4;CD48;CDH2;CHRNA7;CXCL13;LOC102175889;LOC108633275;P2RY12;PDCD1LG2;PKD1;PLEK;RAC2;RSAD2;SELP;TNFSF8
187	GO:0032502	developmental_process	5145	94	0.00527	ACAN;ADAMTS18;ADGRG3;ADIPOQ;ALDH1A2;ANK1;ATP2B2;C10H15orf62;C3;C3H1orf68;CACNB4;CCDC80;CCL24;CD248;CD4;CDH2;CDO1;CHAC1;CHGA;CHRNA7;CNTN2;COL1A1;COL1A2;COL8A1;CUX2;CXCL13;CXCL9;DAGLA;DMRT2;DMRTA1;EFHC1;EFNA2;EPPK1;GPR4;HGF;IGF2BP3;IKZF3;IRF8;KCP;KERA;KRT2;KRT4;LMX1B;LOC102168874;LOC102171917;LOC102174398;LOC102175889;LOC102183132;LOC102183766;LOC102185436;LOC102187872;LOC106504024;LOC108633275;LOC…
188	GO:0002682	regulation_of_immune_system_process	1098	27	0.00534	ADIPOQ;C3;CACNB4;CCL24;CCL5;CD244;CD4;CXCL13;CXCL9;FCER2;IKZF3;LOC102168874;LOC102171917;LOC102172711;LOC102175889;LOC108633275;LOC108636990;LOC108637766;P2RY12;PDCD1LG2;PGLYRP1;RAC2;RSAD2;SELP;STAP1;TNFRSF18;TNFSF13
189	GO:0044767	single-organism_developmental_process	5083	93	0.00536	ACAN;ADAMTS18;ADGRG3;ADIPOQ;ALDH1A2;ANK1;ATP2B2;C10H15orf62;C3;C3H1orf68;CACNB4;CCDC80;CCL24;CD248;CD4;CDH2;CDO1;CHAC1;CHGA;CHRNA7;CNTN2;COL1A1;COL1A2;COL8A1;CUX2;CXCL13;CXCL9;DAGLA;DMRT2;DMRTA1;EFHC1;EFNA2;EPPK1;GPR4;HGF;IKZF3;IRF8;KCP;KERA;KRT2;KRT4;LMX1B;LOC102168874;LOC102171917;LOC102174398;LOC102175889;LOC102183132;LOC102183766;LOC102185436;LOC102187872;LOC106504024;LOC108633275;LOC10863699…
190	GO:0002475	antigen_processing_and_presentation_via_MHC_class_Ib	25	3	0.00555	LOC102179433;LOC102183142;LOC108635602
191	GO:0010919	regulation_of_inositol_phosphate_biosynthetic_process	8	2	0.00559	CD244;PLEK
192	GO:0035747	natural_killer_cell_chemotaxis	8	2	0.00559	CCL5;LOC102175889
193	GO:0043589	skin_morphogenesis	8	2	0.00559	COL1A1;COL1A2
194	GO:1903975	regulation_of_glial_cell_migration	8	2	0.00559	P2RY12;STAP1
195	GO:2000501	regulation_of_natural_killer_cell_chemotaxis	8	2	0.00559	CCL5;LOC102175889
196	GO:0042742	defense_response_to_bacterium	186	8	0.00601	CD4;CHGA;CXCL13;IRF8;LOC102170238;MATN4;PGLYRP1;TNFSF8
197	GO:0034097	response_to_cytokine	640	18	0.00602	ACKR1;ADIPOQ;ALDH1A2;CCL24;CCL5;CXCL13;CXCL9;IL17REL;IL37;IL5RA;LOC102175889;LOC102190983;LRRC15;PALM3;SELPLG;STAP1;TNFRSF11B;TNFRSF18
198	GO:0008643	carbohydrate_transport	148	7	0.00602	ADIPOQ;AQP8;C3;FGF21;SLC1A2;SLC2A9;SLC35D3
199	GO:0023051	regulation_of_signaling	2722	55	0.00612	ADAMTS3;ADGRG3;ADIPOQ;ADRA2A;ATP2B2;C3;CCL24;CCL5;CD4;CDH2;CHAC1;CHGA;CHRNA7;CNTN2;COL1A1;CUX2;CXCL9;DUSP14;EGFL7;F2R;FGF21;GNG4;GRIA4;HGF;IGFBP6;KCNS3;KCP;KIAA1324;LOC102168874;LOC102175889;LOC102183132;LOC102184041;LOC106504024;LOC108633275;LRRC15;MYOCD;NACC2;NNAT;NRG2;NRK;PALM3;PLEK;RASGRP4;RRAGD;RSAD2;RSPO3;SELP;SERPINF2;SFRP4;SREBF1;STAP1;TNFRSF11B;TNFRSF18;TSPAN33;UCP2
200	GO:0048513	animal_organ_development	2908	58	0.00632	ACAN;ADAMTS18;ADGRG3;ADIPOQ;ALDH1A2;ANK1;ATP2B2;C3H1orf68;CACNB4;CD248;CD4;CDH2;CDO1;CNTN2;COL1A1;COL1A2;COL8A1;CXCL13;DMRTA1;EFHC1;EFNA2;GPR4;HGF;IKZF3;IRF8;KCP;KERA;KRT2;LMX1B;LOC102171917;LOC102174398;LOC102183132;LOC102187872;LOC106504024;LOC108636990;MYOCD;NNAT;NPHS2;NR5A2;NRG2;NRK;OLFM1;PGLYRP1;PKD1;PLEK;RCN1;RSAD2;RSPO3;SERPINF1;SIX4;SIX5;SLC1A2;SLIT1;SPDEF;TCAP;TNFRSF11B;TNFSF8;UCP2
201	GO:0002548	monocyte_chemotaxis	51	4	0.00643	CCL24;CCL5;LOC102168874;LOC102175889
202	GO:0050922	negative_regulation_of_chemotaxis	51	4	0.00643	CXCL13;LOC102168874;LOC102175889;STAP1
203	GO:0043200	response_to_amino_acid	81	5	0.00658	CDO1;COL1A1;COL1A2;RRAGD;SLC1A2
204	GO:0002714	positive_regulation_of_B_cell_mediated_immunity	27	3	0.0069	C3;FCER2;TNFSF13
205	GO:0002891	positive_regulation_of_immunoglobulin_mediated_immune_response	27	3	0.0069	C3;FCER2;TNFSF13
206	GO:0072207	metanephric_epithelium_development	27	3	0.0069	ADIPOQ;NPHS2;PKD1
207	GO:0048583	regulation_of_response_to_stimulus	3167	62	0.00701	ADAMTS18;ADAMTS3;ADGRG3;ADIPOQ;ADRA2A;ATP2B2;C3;CACNB4;CCL24;CCL5;CD4;CDH2;CHAC1;CHRNA7;CNTN2;COL1A1;CUX2;CXCL13;CXCL9;DUSP14;EGFL7;EPPK1;F2R;FCER2;FGF21;GNG4;HGF;IGFBP6;KCP;KIAA1324;LOC102168874;LOC102172711;LOC102175889;LOC102183132;LOC102184041;LOC106503399;LOC106504024;LOC108633275;LOC108637766;LRRC15;MYOCD;NACC2;NRG2;NRK;PALM3;PGLYRP1;PLEK;RAC2;RASGRP4;RRAGD;RSAD2;RSPO3;SELP;SERPINF2;SFRP4;S…
208	GO:0050708	regulation_of_protein_secretion	318	11	0.00711	ADRA2A;CCL5;CD244;CHGA;F2R;KCNS3;LOC102174398;NNAT;RSAD2;SREBF1;UCP2
209	GO:0003084	positive_regulation_of_systemic_arterial_blood_pressure	9	2	0.00712	CHRNA7;LOC102171917
210	GO:0033632	regulation_of_cell-cell_adhesion_mediated_by_integrin	9	2	0.00712	CCL5;CXCL13
211	GO:0071877	regulation_of_adrenergic_receptor_signaling_pathway	9	2	0.00712	ADRA2A;ATP2B2
212	GO:0072015	glomerular_visceral_epithelial_cell_development	9	2	0.00712	ADIPOQ;NPHS2
213	GO:2000425	regulation_of_apoptotic_cell_clearance	9	2	0.00712	C3;LOC102175889
214	GO:0014065	phosphatidylinositol_3-kinase_signaling	118	6	0.00765	CCL5;F2R;HGF;NRG2;NYAP1;SELP
215	GO:0048246	macrophage_chemotaxis	28	3	0.00765	CCL5;LOC102175889;STAP1
216	GO:0048514	blood_vessel_morphogenesis	460	14	0.00771	C3;CCDC80;CCL24;CDH2;CHGA;CHRNA7;GPR4;LOC102174398;LOC102175889;MYOCD;NOX5;RSPO3;SERPINF1;SERPINF2
217	GO:0006811	ion_transport	1296	30	0.00782	ABCC11;ADRA2A;ANK1;AQP8;ATP2B2;CA4;CACNB4;CCL5;CHRNA7;CP;CXCL9;F2R;GRIA4;KCNS3;LOC102172204;LOC102172205;LOC102175889;LOC106504024;NOX5;P2RX1;P2RY12;PKD1;SFRP4;SLC12A7;SLC16A6;SLC1A2;SLC27A6;SLCO4A1;TRPV6;UCP2
218	GO:0006950	response_to_stress	3060	60	0.00783	ACKR1;ADAMTS18;ADIPOQ;ADRA2A;AOC1;ATP2B2;C3;CCL24;CCL5;CD4;CHAC1;CHGA;CHRNA7;CREB3L4;CXCL13;CXCL9;EPPK1;F2R;FAAP100;GPR4;HGF;IL37;IL5RA;IRF8;KIAA1324;LCN2;LOC102169889;LOC102170238;LOC102172711;LOC102174398;LOC102175889;LOC102184041;LOC102187872;LOC102190983;LOC106503399;LOC108637766;MATN4;MYOCD;NACC2;NRK;P2RX1;P2RY12;PGLYRP1;PKD1;PLEK;RRAGD;RSAD2;SELP;SERPINF2;SFRP4;SLC1A2;SLC6A2;SREBF1;TCAP;TNF…
219	GO:0014068	positive_regulation_of_phosphatidylinositol_3-kinase_signaling	54	4	0.00787	CCL5;F2R;HGF;SELP
220	GO:0009607	response_to_biotic_stimulus	813	21	0.00804	CCL5;CD4;CHGA;CXCL13;CXCL9;F2R;IRF8;LCN2;LOC102169889;LOC102170238;LOC102175889;LOC102190983;LOC106503399;MATN4;PALM3;PGLYRP1;RSAD2;STAP1;TNFRSF11B;TNFRSF18;TNFSF8
221	GO:0072359	circulatory_system_development	867	22	0.00821	ACAN;ALDH1A2;C3;CCDC80;CCL24;CDH2;CHGA;CHRNA7;COL1A1;COL1A2;GPR4;LOC102174398;LOC102175889;LOC102187872;MYOCD;NOX5;OLFM1;PKD1;RSPO3;SERPINF1;SERPINF2;TCAP
222	GO:0045321	leukocyte_activation	661	18	0.00828	ADGRG3;CCL5;CD244;CD4;CD48;CHGA;CHRNA7;GAPT;IKZF3;LOC102175889;LOC108633275;PDCD1LG2;PGLYRP1;RAC2;RSAD2;STAP1;TNFSF13;TNFSF8
223	GO:0090066	regulation_of_anatomical_structure_size	417	13	0.00834	ADRA2A;AQP8;ATP2B2;C10H15orf62;CCL24;CNTN2;F2R;OLFM1;P2RX1;PLEK;RILP;SERPINF2;SLC12A7
224	GO:0010543	regulation_of_platelet_activation	29	3	0.00844	ADAMTS18;PLEK;SELP
225	GO:0045785	positive_regulation_of_cell_adhesion	327	11	0.00868	CCDC80;CCL5;CD244;CD4;COL8A1;CXCL13;FBLN2;LOC102175889;LOC108633275;PDCD1LG2;TNFRSF18
226	GO:0002551	mast_cell_chemotaxis	10	2	0.00881	CHGA;RAC2
227	GO:0010759	positive_regulation_of_macrophage_chemotaxis	10	2	0.00881	CCL5;LOC102175889
228	GO:0035385	Roundabout_signaling_pathway	10	2	0.00881	OGN;SLIT1
229	GO:0072310	glomerular_epithelial_cell_development	10	2	0.00881	ADIPOQ;NPHS2
230	GO:2000484	positive_regulation_of_interleukin-8_secretion	10	2	0.00881	CD244;F2R
231	GO:0050728	negative_regulation_of_inflammatory_response	87	5	0.00884	ADIPOQ;CHRNA7;HGF;PGLYRP1;TNFAIP6
232	GO:0032879	regulation_of_localization	2236	46	0.00919	ADGRG3;ADIPOQ;ADRA2A;ATP2B2;C3;CACNB4;CCL24;CCL5;CD244;CDH2;CHGA;CHRNA7;COL1A1;CXCL13;CXCL9;DNAJC6;EPPK1;F2R;FGF21;HGF;KCNS3;LMX1B;LOC102168874;LOC102172205;LOC102174398;LOC102175889;LOC106504024;LOC108633275;LRRC15;NNAT;NRG2;P2RX1;P2RY12;PKD1;RAC2;RSAD2;SELP;SFRP4;SIX4;SLC1A2;SLC35D3;SREBF1;STAP1;TNFRSF18;TRPV6;UCP2
233	GO:1902930	regulation_of_alcohol_biosynthetic_process	30	3	0.00928	CD244;PLEK;SREBF1
234	GO:0046649	lymphocyte_activation	572	16	0.00984	ADGRG3;CCL5;CD244;CD4;CD48;CHRNA7;GAPT;IKZF3;LOC102175889;LOC108633275;PDCD1LG2;PGLYRP1;RAC2;RSAD2;TNFSF13;TNFSF8
235	GO:0009653	anatomical_structure_morphogenesis	2367	48	0.01006	ACAN;ADIPOQ;ALDH1A2;ATP2B2;C10H15orf62;C3;CCDC80;CCL24;CD248;CDH2;CHGA;CHRNA7;CNTN2;COL1A1;COL1A2;COL8A1;CUX2;CXCL9;DMRT2;EFNA2;GPR4;HGF;IGF2BP3;KERA;LMX1B;LOC102168874;LOC102174398;LOC102175889;LOC102187872;LOC106504024;LOC108633275;LOC108636990;MYOCD;NOX5;NR5A2;NYAP1;OGN;OLFM1;PKD1;RSPO3;SERPINF1;SERPINF2;SIX4;SLIT1;SPAG17;TCAP;TNFRSF11B;TNN
236	GO:0015844	monoamine_transport	58	4	0.01009	CHGA;CHRNA7;P2RX1;SLC6A2
237	GO:0051281	positive_regulation_of_release_of_sequestered_calcium_ion_into_cytosol	31	3	0.01017	CXCL9;F2R;LOC106504024
238	GO:0071675	regulation_of_mononuclear_cell_migration	31	3	0.01017	CCL5;LOC102168874;LOC102175889
239	GO:0090276	regulation_of_peptide_hormone_secretion	164	7	0.01032	ADRA2A;CCL5;CHGA;KCNS3;NNAT;SREBF1;UCP2
240	GO:0030073	insulin_secretion	165	7	0.01065	ADRA2A;CCL5;CHGA;KCNS3;NNAT;SREBF1;UCP2
241	GO:0001973	adenosine_receptor_signaling_pathway	11	2	0.01066	CNTN2;P2RY12
242	GO:0006957	complement_activation,_alternative_pathway	11	2	0.01066	C3;LOC108637766
243	GO:0021826	substrate-independent_telencephalic_tangential_migration	11	2	0.01066	CNTN2;SLIT1
244	GO:0021843	substrate-independent_telencephalic_tangential_interneuron_migration	11	2	0.01066	CNTN2;SLIT1
245	GO:0051770	positive_regulation_of_nitric-oxide_synthase_biosynthetic_process	11	2	0.01066	FCER2;LOC102175889
246	GO:0071605	monocyte_chemotactic_protein-1_production	11	2	0.01066	ADIPOQ;LOC102184041
247	GO:0071637	regulation_of_monocyte_chemotactic_protein-1_production	11	2	0.01066	ADIPOQ;LOC102184041
248	GO:0070613	regulation_of_protein_processing	59	4	0.0107	C3;CHAC1;CNTN2;SERPINF2
249	GO:0009966	regulation_of_signal_transduction	2437	49	0.01084	ADAMTS3;ADGRG3;ADIPOQ;ADRA2A;ATP2B2;C3;CCL24;CCL5;CD4;CDH2;CHAC1;CHRNA7;CNTN2;COL1A1;CUX2;CXCL9;DUSP14;EGFL7;F2R;FGF21;GNG4;HGF;IGFBP6;KCP;KIAA1324;LOC102168874;LOC102175889;LOC102183132;LOC102184041;LOC106504024;LOC108633275;LRRC15;MYOCD;NACC2;NRG2;NRK;PALM3;PLEK;RASGRP4;RRAGD;RSAD2;RSPO3;SELP;SERPINF2;SFRP4;STAP1;TNFRSF11B;TNFRSF18;TSPAN33
250	GO:0048646	anatomical_structure_formation_involved_in_morphogenesis	998	24	0.01098	ATP2B2;C3;CCDC80;CCL24;CHGA;CHRNA7;COL1A1;COL8A1;CXCL9;DMRT2;GPR4;LOC102174398;LOC102175889;LOC102187872;LOC106504024;LOC108633275;LOC108636990;NOX5;OLFM1;RSPO3;SERPINF1;SIX4;SPAG17;TCAP
251	GO:0010573	vascular_endothelial_growth_factor_production	32	3	0.0111	ADAMTS3;C3;LOC102175889
252	GO:0002791	regulation_of_peptide_secretion	167	7	0.01133	ADRA2A;CCL5;CHGA;KCNS3;NNAT;SREBF1;UCP2
253	GO:0061097	regulation_of_protein_tyrosine_kinase_activity	60	4	0.01134	ADRA2A;CCL5;LOC102171917;STAP1
254	GO:1903317	regulation_of_protein_maturation	60	4	0.01134	C3;CHAC1;CNTN2;SERPINF2
255	GO:0090087	regulation_of_peptide_transport	168	7	0.01168	ADRA2A;CCL5;CHGA;KCNS3;NNAT;SREBF1;UCP2
256	GO:0046888	negative_regulation_of_hormone_secretion	61	4	0.012	ADRA2A;CHGA;SREBF1;UCP2
257	GO:0050764	regulation_of_phagocytosis	61	4	0.012	ADIPOQ;C3;LOC102175889;STAP1
258	GO:0002686	negative_regulation_of_leukocyte_migration	33	3	0.01208	LOC102168874;LOC102175889;STAP1
259	GO:0001101	response_to_acid_chemical	211	8	0.01235	ALDH1A2;ATP2B2;CDO1;COL1A1;COL1A2;RRAGD;SLC1A2;UCP2
260	GO:0014066	regulation_of_phosphatidylinositol_3-kinase_signaling	95	5	0.01264	CCL5;F2R;HGF;NRG2;SELP
261	GO:0015874	norepinephrine_transport	12	2	0.01268	CHRNA7;SLC6A2
262	GO:0018119	peptidyl-cysteine_S-nitrosylation	12	2	0.01268	ATP2B2;LOC102171917
263	GO:0097531	mast_cell_migration	12	2	0.01268	CHGA;RAC2
264	GO:0022603	regulation_of_anatomical_structure_morphogenesis	903	22	0.01276	ADIPOQ;C10H15orf62;C3;CCL24;CHGA;CHRNA7;CNTN2;CUX2;CXCL9;DMRT2;GPR4;HGF;LOC102175889;LOC102187872;LOC106504024;LOC108633275;OGN;OLFM1;SERPINF1;SIX4;SLIT1;TNFRSF11B
265	GO:0071622	regulation_of_granulocyte_chemotaxis	34	3	0.01311	CCL5;LOC102175889;RAC2
266	GO:0035821	modification_of_morphology_or_physiology_of_other_organism	96	5	0.01318	CCL5;CD4;CHGA;FCER2;PGLYRP1
267	GO:0009063	cellular_amino_acid_catabolic_process	63	4	0.01339	ATP2B2;CDO1;LOC102182692;LOC108634030
268	GO:0045859	regulation_of_protein_kinase_activity	644	17	0.01348	ADIPOQ;ADRA2A;ATP2B2;CCL5;CD4;CHRNA7;DUSP14;F2R;HGF;LOC102171917;LOC102184041;LRRC15;MYOCD;NRK;PKD1;RAC2;STAP1
269	GO:0008015	blood_circulation	396	12	0.01358	ADIPOQ;ADRA2A;ATP2B2;CACNB4;CHRNA7;COL1A2;F2R;LOC102171917;P2RX1;SERPINF2;SREBF1;TCAP
270	GO:0045860	positive_regulation_of_protein_kinase_activity	396	12	0.01358	ADIPOQ;ADRA2A;ATP2B2;CCL5;CD4;CHRNA7;F2R;HGF;LOC102171917;NRK;PKD1;STAP1
271	GO:0009306	protein_secretion	398	12	0.01408	ADRA2A;CCL5;CD244;CHGA;F2R;KCNS3;LOC102174398;NNAT;PLEK;RSAD2;SREBF1;UCP2
272	GO:0046460	neutral_lipid_biosynthetic_process	35	3	0.01419	C3;LOC102174398;SREBF1
273	GO:0046463	acylglycerol_biosynthetic_process	35	3	0.01419	C3;LOC102174398;SREBF1
274	GO:0051179	localization	5387	95	0.01421	ABCC11;ABCD2;ADGRG3;ADIPOQ;ADRA2A;ANK1;AQP8;ATP2B2;C3;CA4;CACNB4;CCDC80;CCL24;CCL5;CD244;CD248;CD4;CDH2;CDO1;CHGA;CHRNA7;CNTN2;COL1A1;CP;CXCL13;CXCL9;DNAJC6;EFHC1;EPPK1;F2R;FGF21;GEM;GJB1;GRIA4;HGF;IGF2BP3;IRF8;KCNS3;KRT2;LCN2;LMX1B;LOC102168874;LOC102170310;LOC102172204;LOC102172205;LOC102174398;LOC102174478;LOC102175889;LOC102186944;LOC102187755;LOC102187872;LOC102188300;LOC102189201;LOC1021897…
275	GO:0003013	circulatory_system_process	399	12	0.01434	ADIPOQ;ADRA2A;ATP2B2;CACNB4;CHRNA7;COL1A2;F2R;LOC102171917;P2RX1;SERPINF2;SREBF1;TCAP
276	GO:0001982	baroreceptor_response_to_decreased_systemic_arterial_blood_pressure	1	1	0.01457	CHRNA7
277	GO:0001988	positive_regulation_of_heart_rate_involved_in_baroreceptor_response_to_decreased...	1	1	0.01457	CHRNA7
278	GO:0002434	immune_complex_clearance	1	1	0.01457	LOC102175889
279	GO:0002436	immune_complex_clearance_by_monocytes_and_macrophages	1	1	0.01457	LOC102175889
280	GO:0002518	lymphocyte_chemotaxis_across_high_endothelial_venule	1	1	0.01457	CXCL13
281	GO:0006948	induction_by_virus_of_host_cell-cell_fusion	1	1	0.01457	CD4
282	GO:0010920	negative_regulation_of_inositol_phosphate_biosynthetic_process	1	1	0.01457	PLEK
283	GO:0010924	regulation_of_inositol-polyphosphate_5-phosphatase_activity	1	1	0.01457	PLEK
284	GO:0010925	positive_regulation_of_inositol-polyphosphate_5-phosphatase_activity	1	1	0.01457	PLEK
285	GO:0014859	negative_regulation_of_skeletal_muscle_cell_proliferation	1	1	0.01457	SIX5
286	GO:0019450	L-cysteine_catabolic_process_to_pyruvate	1	1	0.01457	CDO1
287	GO:0019451	L-cysteine_catabolic_process_to_pyruvate,_using_cysteine_dioxygenase	1	1	0.01457	CDO1
288	GO:0019452	L-cysteine_catabolic_process_to_taurine	1	1	0.01457	CDO1
289	GO:0021834	chemorepulsion_involved_in_embryonic_olfactory_bulb_interneuron_precursor_migrat...	1	1	0.01457	SLIT1
290	GO:0030845	phospholipase_C-inhibiting_G-protein_coupled_receptor_signaling_pathway	1	1	0.01457	PLEK
291	GO:0032980	keratinocyte_activation	1	1	0.01457	KRT2
292	GO:0035397	helper_T_cell_enhancement_of_adaptive_immune_response	1	1	0.01457	CD4
293	GO:0035684	helper_T_cell_extravasation	1	1	0.01457	LOC102175889
294	GO:0035769	B_cell_chemotaxis_across_high_endothelial_venule	1	1	0.01457	CXCL13
295	GO:0035874	cellular_response_to_copper_ion_starvation	1	1	0.01457	AOC1
296	GO:0042412	taurine_biosynthetic_process	1	1	0.01457	CDO1
297	GO:0045299	otolith_mineralization	1	1	0.01457	ATP2B2
298	GO:0051548	negative_regulation_of_keratinocyte_migration	1	1	0.01457	EPPK1
299	GO:0060305	regulation_of_cell_diameter	1	1	0.01457	PLEK
300	GO:0060720	spongiotrophoblast_cell_proliferation	1	1	0.01457	NRK
301	GO:0060721	regulation_of_spongiotrophoblast_cell_proliferation	1	1	0.01457	NRK
302	GO:0060722	cell_proliferation_involved_in_embryonic_placenta_development	1	1	0.01457	NRK
303	GO:0060723	regulation_of_cell_proliferation_involved_in_embryonic_placenta_development	1	1	0.01457	NRK
304	GO:0070994	detection_of_oxidative_stress	1	1	0.01457	ADIPOQ
305	GO:0071206	establishment_of_protein_localization_to_juxtaparanode_region_of_axon	1	1	0.01457	CNTN2
306	GO:0071881	adenylate_cyclase-inhibiting_adrenergic_receptor_signaling_pathway	1	1	0.01457	ADRA2A
307	GO:0071882	phospholipase_C-activating_adrenergic_receptor_signaling_pathway	1	1	0.01457	ADRA2A
308	GO:0072287	metanephric_distal_tubule_morphogenesis	1	1	0.01457	PKD1
309	GO:0090264	regulation_of_immune_complex_clearance_by_monocytes_and_macrophages	1	1	0.01457	LOC102175889
310	GO:0090265	positive_regulation_of_immune_complex_clearance_by_monocytes_and_macrophages	1	1	0.01457	LOC102175889
311	GO:0090634	microglial_cell_mediated_cytotoxicity	1	1	0.01457	STAP1
312	GO:0097184	response_to_azide	1	1	0.01457	AOC1
313	GO:0097185	cellular_response_to_azide	1	1	0.01457	AOC1
314	GO:1900134	negative_regulation_of_renin_secretion_into_blood_stream	1	1	0.01457	F2R
315	GO:1900239	regulation_of_phenotypic_switching	1	1	0.01457	MYOCD
316	GO:1900477	negative_regulation_of_G1/S_transition_of_mitotic_cell_cycle_by_negative_regulat...	1	1	0.01457	NACC2
317	GO:1902723	negative_regulation_of_skeletal_muscle_satellite_cell_proliferation	1	1	0.01457	SIX5
318	GO:1902725	negative_regulation_of_satellite_cell_differentiation	1	1	0.01457	SIX4
319	GO:1903597	negative_regulation_of_gap_junction_assembly	1	1	0.01457	LOC102171917
320	GO:1903978	regulation_of_microglial_cell_activation	1	1	0.01457	STAP1
321	GO:1903980	positive_regulation_of_microglial_cell_activation	1	1	0.01457	STAP1
322	GO:1903995	regulation_of_non-membrane_spanning_protein_tyrosine_kinase_activity	1	1	0.01457	STAP1
323	GO:1903997	positive_regulation_of_non-membrane_spanning_protein_tyrosine_kinase_activity	1	1	0.01457	STAP1
324	GO:1904140	negative_regulation_of_microglial_cell_migration	1	1	0.01457	STAP1
325	GO:1904149	regulation_of_microglial_cell_mediated_cytotoxicity	1	1	0.01457	STAP1
326	GO:1904151	positive_regulation_of_microglial_cell_mediated_cytotoxicity	1	1	0.01457	STAP1
327	GO:1904848	negative_regulation_of_cell_chemotaxis_to_fibroblast_growth_factor	1	1	0.01457	CXCL13
328	GO:1905041	regulation_of_epithelium_regeneration	1	1	0.01457	EPPK1
329	GO:1990399	epithelium_regeneration	1	1	0.01457	EPPK1
330	GO:2000119	negative_regulation_of_sodium-dependent_phosphate_transport	1	1	0.01457	SFRP4
331	GO:2000170	positive_regulation_of_peptidyl-cysteine_S-nitrosylation	1	1	0.01457	LOC102171917
332	GO:2000287	positive_regulation_of_myotome_development	1	1	0.01457	DMRT2
333	GO:2000477	regulation_of_metanephric_glomerular_visceral_epithelial_cell_development	1	1	0.01457	ADIPOQ
334	GO:2000478	positive_regulation_of_metanephric_glomerular_visceral_epithelial_cell_developme...	1	1	0.01457	ADIPOQ
335	GO:2000534	positive_regulation_of_renal_albumin_absorption	1	1	0.01457	ADIPOQ
336	GO:2000545	negative_regulation_of_endothelial_cell_chemotaxis_to_fibroblast_growth_factor	1	1	0.01457	CXCL13
337	GO:2000590	negative_regulation_of_metanephric_mesenchymal_cell_migration	1	1	0.01457	ADIPOQ
338	GO:0010562	positive_regulation_of_phosphorus_metabolic_process	969	23	0.01461	ADIPOQ;ADRA2A;ATP2B2;C3;CCL24;CCL5;CD244;CD4;CDH2;CHRNA7;CXCL9;F2R;FGF21;HGF;LOC102171917;LOC102175889;NRK;PKD1;PLEK;SERPINF2;STAP1;TNFRSF11B;TNFRSF18
339	GO:0045937	positive_regulation_of_phosphate_metabolic_process	969	23	0.01461	ADIPOQ;ADRA2A;ATP2B2;C3;CCL24;CCL5;CD244;CD4;CDH2;CHRNA7;CXCL9;F2R;FGF21;HGF;LOC102171917;LOC102175889;NRK;PKD1;PLEK;SERPINF2;STAP1;TNFRSF11B;TNFRSF18
340	GO:0015865	purine_nucleotide_transport	13	2	0.01484	ABCC11;GJB1
341	GO:0017014	protein_nitrosylation	13	2	0.01484	ATP2B2;LOC102171917
342	GO:0033631	cell-cell_adhesion_mediated_by_integrin	13	2	0.01484	CCL5;CXCL13
343	GO:0048642	negative_regulation_of_skeletal_muscle_tissue_development	13	2	0.01484	MYOCD;SIX4
344	GO:0051546	keratinocyte_migration	13	2	0.01484	EPPK1;KRT2
345	GO:0070493	thrombin_receptor_signaling_pathway	13	2	0.01484	F2R;PLEK
346	GO:1903169	regulation_of_calcium_ion_transmembrane_transport	99	5	0.01489	ADRA2A;CACNB4;CXCL9;F2R;LOC106504024
347	GO:0071674	mononuclear_cell_migration	66	4	0.01567	CCL24;CCL5;LOC102168874;LOC102175889
348	GO:1903901	negative_regulation_of_viral_life_cycle	66	4	0.01567	CCL5;LOC102190983;MATN4;RSAD2
349	GO:0008217	regulation_of_blood_pressure	138	6	0.01572	ADIPOQ;CHRNA7;COL1A2;F2R;LOC102171917;SERPINF2
350	GO:0006631	fatty_acid_metabolic_process	311	10	0.01609	ABCD2;ACSM5;ADIPOQ;C3;DAGLA;LOC102178853;LOC102185708;LOC102191099;SLC27A6;SREBF1
351	GO:0098609	cell-cell_adhesion	870	21	0.01627	ADAMTS18;ADIPOQ;CCDC80;CCL5;CD244;CD4;CD48;CDH2;CHRNA7;CXCL13;LOC102175889;LOC108633275;P2RY12;PCDH10;PDCD1LG2;PKD1;PLEK;RAC2;RSAD2;SELP;TNFSF8
352	GO:0070372	regulation_of_ERK1_and_ERK2_cascade	222	8	0.01632	ADIPOQ;CCL24;CCL5;F2R;FGF21;LOC102175889;LOC102184041;SERPINF2
353	GO:0007267	cell-cell_signaling	1205	27	0.01693	ADIPOQ;ADRA2A;ATP2B2;CACNB4;CCL5;CDH2;CHGA;CHRNA7;CNTN2;COL1A1;CUX2;CXCL13;CXCL9;EFNA2;GRIA4;HGF;KCNS3;LOC108636990;MPZ;NNAT;PCDH10;RSPO3;SFRP4;SLC12A7;SLC6A2;SREBF1;UCP2
354	GO:0002694	regulation_of_leukocyte_activation	361	11	0.0171	CCL5;CD244;CD4;IKZF3;LOC102175889;LOC108633275;PDCD1LG2;PGLYRP1;RAC2;STAP1;TNFSF13
355	GO:0061318	renal_filtration_cell_differentiation	14	2	0.01715	ADIPOQ;NPHS2
356	GO:0072112	glomerular_visceral_epithelial_cell_differentiation	14	2	0.01715	ADIPOQ;NPHS2
357	GO:0090026	positive_regulation_of_monocyte_chemotaxis	14	2	0.01715	CCL5;LOC102175889
358	GO:0002708	positive_regulation_of_lymphocyte_mediated_immunity	68	4	0.01731	C3;FCER2;RSAD2;TNFSF13
359	GO:0055072	iron_ion_homeostasis	68	4	0.01731	ANK1;CP;LOC102172204;LOC102172205
360	GO:0008284	positive_regulation_of_cell_proliferation	716	18	0.01755	ALDH1A2;CCL24;CCL5;CD244;CD248;CHRNA7;EGFL7;EPPK1;F2R;FGF21;HGF;HPSE2;LOC102174398;MYOCD;NACC2;PDCD1LG2;RAC2;SERPINF2
361	GO:0032651	regulation_of_interleukin-1_beta_production	38	3	0.01771	CHRNA7;F2R;LOC102184041
362	GO:0032720	negative_regulation_of_tumor_necrosis_factor_production	38	3	0.01771	ADIPOQ;CHRNA7;LOC102184041
363	GO:0046326	positive_regulation_of_glucose_import	38	3	0.01771	ADIPOQ;FGF21;SLC1A2
364	GO:0051049	regulation_of_transport	1613	34	0.01798	ADIPOQ;ADRA2A;ATP2B2;C3;CACNB4;CCL5;CD244;CDH2;CHGA;CHRNA7;CXCL9;DNAJC6;F2R;FGF21;KCNS3;LMX1B;LOC102172205;LOC102174398;LOC102175889;LOC106504024;LOC108633275;NNAT;P2RX1;P2RY12;PKD1;RAC2;RSAD2;SFRP4;SLC1A2;SLC35D3;SREBF1;STAP1;TRPV6;UCP2
365	GO:0002822	regulation_of_adaptive_immune_response_based_on_somatic_recombination_of_immune_...	104	5	0.01807	C3;CD4;FCER2;RSAD2;TNFSF13
366	GO:0051249	regulation_of_lymphocyte_activation	317	10	0.01813	CCL5;CD244;CD4;IKZF3;LOC102175889;LOC108633275;PDCD1LG2;PGLYRP1;RAC2;TNFSF13
367	GO:0051291	protein_heterooligomerization	69	4	0.01817	ADIPOQ;C1QTNF6;COL1A1;COL1A2
368	GO:0007596	blood_coagulation	227	8	0.0184	ADAMTS18;ADRA2A;F2R;P2RX1;P2RY12;PLEK;SELP;SERPINF2
369	GO:0055082	cellular_chemical_homeostasis	564	15	0.01854	ADRA2A;AQP8;ATP2B2;CACNB4;CCL5;CHRNA7;CP;CXCL13;CXCL9;F2R;HK3;LOC102172204;LOC102172205;LOC106504024;UCP2
370	GO:0050678	regulation_of_epithelial_cell_proliferation	273	9	0.01892	ALDH1A2;CCL24;CCL5;EGFL7;EPPK1;KRT4;LOC102174398;SERPINF1;SIX4
371	GO:0002889	regulation_of_immunoglobulin_mediated_immune_response	39	3	0.01899	C3;FCER2;TNFSF13
372	GO:0009611	response_to_wounding	465	13	0.01911	ADAMTS18;ADRA2A;EPPK1;F2R;GPR4;LOC102175889;LOC102187872;P2RX1;P2RY12;PLEK;SELP;SERPINF2;SLC1A2
373	GO:0002696	positive_regulation_of_leukocyte_activation	229	8	0.01928	CCL5;CD244;CD4;LOC102175889;LOC108633275;PDCD1LG2;STAP1;TNFSF13
374	GO:0007599	hemostasis	229	8	0.01928	ADAMTS18;ADRA2A;F2R;P2RX1;P2RY12;PLEK;SELP;SERPINF2
375	GO:0050817	coagulation	229	8	0.01928	ADAMTS18;ADRA2A;F2R;P2RX1;P2RY12;PLEK;SELP;SERPINF2
376	GO:0044255	cellular_lipid_metabolic_process	831	20	0.01935	ABCD2;ACSM5;ADIPOQ;ALDH1A2;C3;DAGLA;LOC102174398;LOC102178853;LOC102185708;LOC102191099;NEU2;NRG2;P2RX1;PLEK;PRG4;SLC27A6;SMPDL3B;SREBF1;ST6GALNAC1;TMEM86B
377	GO:0001935	endothelial_cell_proliferation	106	5	0.01946	ALDH1A2;CCL24;EGFL7;LOC102174398;NOX5
378	GO:0002922	positive_regulation_of_humoral_immune_response	15	2	0.0196	C3;FCER2
379	GO:0003071	renal_system_process_involved_in_regulation_of_systemic_arterial_blood_pressure	15	2	0.0196	F2R;SERPINF2
380	GO:0006825	copper_ion_transport	15	2	0.0196	CP;LOC102172204
381	GO:0010714	positive_regulation_of_collagen_metabolic_process	15	2	0.0196	F2R;SERPINF2
382	GO:0032691	negative_regulation_of_interleukin-1_beta_production	15	2	0.0196	CHRNA7;LOC102184041
383	GO:0032958	inositol_phosphate_biosynthetic_process	15	2	0.0196	CD244;PLEK
384	GO:0032967	positive_regulation_of_collagen_biosynthetic_process	15	2	0.0196	F2R;SERPINF2
385	GO:0036037	CD8-positive,_alpha-beta_T_cell_activation	15	2	0.0196	CD244;TNFSF8
386	GO:0044253	positive_regulation_of_multicellular_organismal_metabolic_process	15	2	0.0196	F2R;SERPINF2
387	GO:0046339	diacylglycerol_metabolic_process	15	2	0.0196	DAGLA;LOC102174398
388	GO:0070234	positive_regulation_of_T_cell_apoptotic_process	15	2	0.0196	CCL5;LGALS15
389	GO:0072311	glomerular_epithelial_cell_differentiation	15	2	0.0196	ADIPOQ;NPHS2
390	GO:0001934	positive_regulation_of_protein_phosphorylation	833	20	0.0198	ADIPOQ;ADRA2A;ATP2B2;C3;CCL24;CCL5;CD4;CDH2;CHRNA7;F2R;FGF21;HGF;LOC102171917;LOC102175889;NRK;PKD1;SERPINF2;STAP1;TNFRSF11B;TNFRSF18
391	GO:0030100	regulation_of_endocytosis	187	7	0.01992	ADIPOQ;C3;DNAJC6;LOC102172205;LOC102175889;SFRP4;STAP1
392	GO:0032787	monocarboxylic_acid_metabolic_process	468	13	0.02003	ABCD2;ACSM5;ADIPOQ;C3;CDO1;DAGLA;HK3;LOC102178853;LOC102185708;LOC102191099;NR5A2;SLC27A6;SREBF1
393	GO:0045807	positive_regulation_of_endocytosis	107	5	0.02018	C3;LOC102172205;LOC102175889;SFRP4;STAP1
394	GO:0010951	negative_regulation_of_endopeptidase_activity	231	8	0.0202	C3;HGF;LOC102172711;LOC108633275;MATN4;SERPINF1;SERPINF2;SPINK7
395	GO:0002712	regulation_of_B_cell_mediated_immunity	40	3	0.02031	C3;FCER2;TNFSF13
396	GO:0008347	glial_cell_migration	40	3	0.02031	LOC102175889;P2RY12;STAP1
397	GO:0010524	positive_regulation_of_calcium_ion_transport_into_cytosol	40	3	0.02031	CXCL9;F2R;LOC106504024
398	GO:0032757	positive_regulation_of_interleukin-8_production	40	3	0.02031	ADIPOQ;CD244;F2R
399	GO:0050766	positive_regulation_of_phagocytosis	40	3	0.02031	C3;LOC102175889;STAP1
400	GO:1903556	negative_regulation_of_tumor_necrosis_factor_superfamily_cytokine_production	40	3	0.02031	ADIPOQ;CHRNA7;LOC102184041
401	GO:0022407	regulation_of_cell-cell_adhesion	323	10	0.02036	ADAMTS18;ADIPOQ;CCL5;CD244;CD4;CXCL13;LOC102175889;LOC108633275;PDCD1LG2;RAC2
402	GO:0002444	myeloid_leukocyte_mediated_immunity	72	4	0.02091	C3;CHGA;LOC102171917;RAC2
403	GO:0015758	glucose_transport	108	5	0.02092	ADIPOQ;C3;FGF21;SLC1A2;SLC2A9
404	GO:0070371	ERK1_and_ERK2_cascade	233	8	0.02114	ADIPOQ;CCL24;CCL5;F2R;FGF21;LOC102175889;LOC102184041;SERPINF2
405	GO:0043410	positive_regulation_of_MAPK_cascade	422	12	0.02124	ADRA2A;CCL24;CCL5;CDH2;CHRNA7;F2R;FGF21;HGF;LOC102175889;NRK;SERPINF2;TNFRSF11B
406	GO:0031669	cellular_response_to_nutrient_levels	148	6	0.02141	AOC1;KIAA1324;RRAGD;SREBF1;UCN3;UCP2
407	GO:0007528	neuromuscular_junction_development	41	3	0.02169	CACNB4;F2R;SIX4
408	GO:0072210	metanephric_nephron_development	41	3	0.02169	ADIPOQ;NPHS2;PKD1
409	GO:0034109	homotypic_cell-cell_adhesion	73	4	0.02188	ADAMTS18;CCL5;P2RY12;PLEK
410	GO:0022409	positive_regulation_of_cell-cell_adhesion	191	7	0.02207	CCL5;CD244;CD4;CXCL13;LOC102175889;LOC108633275;PDCD1LG2
411	GO:0071677	positive_regulation_of_mononuclear_cell_migration	16	2	0.02218	CCL5;LOC102175889
412	GO:0072010	glomerular_epithelium_development	16	2	0.02218	ADIPOQ;NPHS2
413	GO:0072224	metanephric_glomerulus_development	16	2	0.02218	ADIPOQ;NPHS2
414	GO:2000482	regulation_of_interleukin-8_secretion	16	2	0.02218	CD244;F2R
415	GO:0006875	cellular_metal_ion_homeostasis	376	11	0.02232	ATP2B2;CACNB4;CCL5;CHRNA7;CP;CXCL13;CXCL9;F2R;LOC102172204;LOC102172205;LOC106504024
416	GO:0010959	regulation_of_metal_ion_transport	281	9	0.02233	ADRA2A;ATP2B2;CACNB4;CCL5;CXCL9;F2R;LOC102175889;LOC106504024;P2RX1
417	GO:0051604	protein_maturation	236	8	0.02262	ADAMTS3;C3;CHAC1;CNTN2;CPZ;RHBDL1;SERPINF2;TSPAN33
418	GO:0048522	positive_regulation_of_cellular_process	4307	77	0.02268	ABCD2;ADAMTS3;ADIPOQ;ADRA2A;ALDH1A2;ANK1;ATP2B2;C10H15orf62;C3;CCL24;CCL5;CD244;CD248;CD4;CDH2;CHRNA7;CNTN2;COL1A1;CREB3L4;CUX2;CXCL13;CXCL9;DMRT2;EGFL7;EPPK1;F2R;FGF21;GRIA4;HGF;HPSE2;IKZF3;IRF8;KCP;KIAA1324;LGALS15;LMX1B;LOC102168874;LOC102171917;LOC102172205;LOC102174398;LOC102175889;LOC106503399;LOC106504024;LOC108633275;LOC108636990;LRRC15;MYOCD;NACC2;NNAT;NOX5;NR5A2;NRK;OLFM1;P2RX1;PDCD1LG2…
419	GO:1903531	negative_regulation_of_secretion_by_cell	150	6	0.0227	ADRA2A;CHGA;F2R;RSAD2;SREBF1;UCP2
420	GO:0010827	regulation_of_glucose_transport	74	4	0.02287	ADIPOQ;C3;FGF21;SLC1A2
421	GO:0014013	regulation_of_gliogenesis	74	4	0.02287	CDH2;CNTN2;P2RY12;STAP1
422	GO:0016525	negative_regulation_of_angiogenesis	74	4	0.02287	CHGA;GPR4;LOC102175889;SERPINF1
423	GO:0008285	negative_regulation_of_cell_proliferation	528	14	0.02301	ADIPOQ;ALDH1A2;EPPK1;F2R;KRT4;LOC102174398;MYOCD;NACC2;NRK;PDCD1LG2;RARRES1;SERPINF1;SFRP4;SIX5
424	GO:0006879	cellular_iron_ion_homeostasis	42	3	0.02311	CP;LOC102172204;LOC102172205
425	GO:0019229	regulation_of_vasoconstriction	42	3	0.02311	ADRA2A;F2R;P2RX1
426	GO:0035850	epithelial_cell_differentiation_involved_in_kidney_development	42	3	0.02311	ADIPOQ;GPR4;NPHS2
427	GO:0050982	detection_of_mechanical_stimulus	42	3	0.02311	ATP2B2;PKD1;TCAP
428	GO:0050730	regulation_of_peptidyl-tyrosine_phosphorylation	194	7	0.02379	ADRA2A;CCL5;CD4;HGF;LOC102171917;STAP1;TNFRSF18
429	GO:0006939	smooth_muscle_contraction	75	4	0.02389	ADRA2A;F2R;MYOCD;P2RX1
430	GO:0030593	neutrophil_chemotaxis	75	4	0.02389	CCL24;CCL5;LOC102175889;RAC2
431	GO:0002819	regulation_of_adaptive_immune_response	112	5	0.02404	C3;CD4;FCER2;RSAD2;TNFSF13
432	GO:0008645	hexose_transport	112	5	0.02404	ADIPOQ;C3;FGF21;SLC1A2;SLC2A9
433	GO:0015749	monosaccharide_transport	112	5	0.02404	ADIPOQ;C3;FGF21;SLC1A2;SLC2A9
434	GO:0050803	regulation_of_synapse_structure_or_activity	112	5	0.02404	CDH2;CUX2;GRIA4;SIX4;SLIT1
435	GO:0006956	complement_activation	43	3	0.02458	C3;LOC102172711;LOC108637766
436	GO:0046395	carboxylic_acid_catabolic_process	153	6	0.02472	ABCD2;ADIPOQ;ATP2B2;CDO1;LOC102182692;LOC108634030
437	GO:1901741	positive_regulation_of_myoblast_fusion	17	2	0.0249	CXCL9;LOC108633275
438	GO:1902932	positive_regulation_of_alcohol_biosynthetic_process	17	2	0.0249	CD244;SREBF1
439	GO:2000479	regulation_of_cAMP-dependent_protein_kinase_activity	17	2	0.0249	ADIPOQ;ATP2B2
440	GO:2001014	regulation_of_skeletal_muscle_cell_differentiation	17	2	0.0249	MYOCD;SIX4
441	GO:0001959	regulation_of_cytokine-mediated_signaling_pathway	76	4	0.02494	ADIPOQ;CCL5;PALM3;STAP1
442	GO:0048660	regulation_of_smooth_muscle_cell_proliferation	76	4	0.02494	ADIPOQ;CCL5;LOC102174398;SERPINF2
443	GO:0001525	angiogenesis	383	11	0.02513	C3;CCDC80;CCL24;CHGA;CHRNA7;GPR4;LOC102174398;LOC102175889;NOX5;RSPO3;SERPINF1
444	GO:0070588	calcium_ion_transmembrane_transport	241	8	0.02523	ADRA2A;ATP2B2;CACNB4;CXCL9;F2R;LOC106504024;PKD1;TRPV6
445	GO:0033674	positive_regulation_of_kinase_activity	433	12	0.02529	ADIPOQ;ADRA2A;ATP2B2;CCL5;CD4;CHRNA7;F2R;HGF;LOC102171917;NRK;PKD1;STAP1
446	GO:0001654	eye_development	335	10	0.0254	ADAMTS18;ALDH1A2;ATP2B2;COL8A1;KERA;LMX1B;LOC102183132;LOC102187872;RCN1;SIX5
447	GO:0045765	regulation_of_angiogenesis	197	7	0.02559	C3;CCL24;CHGA;CHRNA7;GPR4;LOC102175889;SERPINF1
448	GO:0042060	wound_healing	385	11	0.02598	ADAMTS18;ADRA2A;EPPK1;F2R;GPR4;LOC102187872;P2RX1;P2RY12;PLEK;SELP;SERPINF2
449	GO:0003073	regulation_of_systemic_arterial_blood_pressure	77	4	0.02602	CHRNA7;F2R;LOC102171917;SERPINF2
450	GO:2000181	negative_regulation_of_blood_vessel_morphogenesis	77	4	0.02602	CHGA;GPR4;LOC102175889;SERPINF1
451	GO:0055065	metal_ion_homeostasis	435	12	0.02609	ANK1;ATP2B2;CACNB4;CCL5;CHRNA7;CP;CXCL13;CXCL9;F2R;LOC102172204;LOC102172205;LOC106504024
452	GO:0002520	immune_system_development	804	19	0.02634	ADGRG3;ADIPOQ;ANK1;CACNB4;CD248;CD4;CXCL13;EFNA2;IKZF3;IRF8;KCP;LOC102171917;LOC108636990;PGLYRP1;PLEK;RSAD2;SIX4;TNFSF13;TNFSF8
453	GO:2000026	regulation_of_multicellular_organismal_development	1544	32	0.02656	ADIPOQ;C3;CCL24;CDH2;CHGA;CHRNA7;CNTN2;COL1A1;CUX2;DMRT2;EPPK1;GPR4;HGF;IKZF3;LOC102168874;LOC102171917;LOC102175889;LOC102187872;LOC108636990;MYOCD;NRK;OGN;OLFM1;P2RY12;PGLYRP1;SERPINF1;SFRP4;SIX4;SLIT1;STAP1;TNFRSF11B;TNFSF13
454	GO:0002250	adaptive_immune_response	290	9	0.02666	C3;CD4;FCER2;GAPT;LOC102179433;LOC102183142;LOC108635602;RSAD2;TNFSF13
455	GO:0048015	phosphatidylinositol-mediated_signaling	156	6	0.02686	CCL5;F2R;HGF;NRG2;NYAP1;SELP
456	GO:0010817	regulation_of_hormone_levels	388	11	0.02728	ADRA2A;ALDH1A2;CCL5;CHGA;DIO1;KCNS3;LOC102171917;NNAT;SLCO4A1;SREBF1;UCP2
457	GO:0050870	positive_regulation_of_T_cell_activation	157	6	0.0276	CCL5;CD244;CD4;LOC102175889;LOC108633275;PDCD1LG2
458	GO:0070374	positive_regulation_of_ERK1_and_ERK2_cascade	157	6	0.0276	CCL24;CCL5;F2R;FGF21;LOC102175889;SERPINF2
459	GO:0035987	endodermal_cell_differentiation	45	3	0.02767	COL8A1;LOC102187872;LOC108636990
460	GO:0044089	positive_regulation_of_cellular_component_biogenesis	389	11	0.02773	C10H15orf62;CCL24;CHGA;CUX2;CXCL13;IRF8;KIAA1324;LOC106504024;PLEK;RAC2;SERPINF2
461	GO:0006862	nucleotide_transport	18	2	0.02775	ABCC11;GJB1
462	GO:0010866	regulation_of_triglyceride_biosynthetic_process	18	2	0.02775	C3;SREBF1
463	GO:0033630	positive_regulation_of_cell_adhesion_mediated_by_integrin	18	2	0.02775	CCL5;CXCL13
464	GO:0048535	lymph_node_development	18	2	0.02775	CD248;CXCL13
465	GO:1901739	regulation_of_myoblast_fusion	18	2	0.02775	CXCL9;LOC108633275
466	GO:0010648	negative_regulation_of_cell_communication	1089	24	0.02818	ADGRG3;ADIPOQ;ADRA2A;ATP2B2;CCL5;CDH2;CHAC1;CHGA;DUSP14;EGFL7;HGF;KIAA1324;LOC102168874;LOC102183132;LOC102184041;LOC106504024;LOC108633275;LRRC15;PALM3;PLEK;SFRP4;SREBF1;STAP1;UCP2
467	GO:0032649	regulation_of_interferon-gamma_production	79	4	0.02825	CD244;IRF8;PDCD1LG2;PGLYRP1
468	GO:0023057	negative_regulation_of_signaling	1091	24	0.02871	ADGRG3;ADIPOQ;ADRA2A;ATP2B2;CCL5;CDH2;CHAC1;CHGA;DUSP14;EGFL7;HGF;KIAA1324;LOC102168874;LOC102183132;LOC102184041;LOC106504024;LOC108633275;LRRC15;PALM3;PLEK;SFRP4;SREBF1;STAP1;UCP2
469	GO:0031667	response_to_nutrient_levels	294	9	0.02876	ALDH1A2;AOC1;CHRNA7;FGF21;KIAA1324;RRAGD;SREBF1;UCN3;UCP2
470	GO:0001560	regulation_of_cell_growth_by_extracellular_stimulus	2	1	0.02893	MYOCD
471	GO:0001970	positive_regulation_of_activation_of_membrane_attack_complex	2	1	0.02893	C3
472	GO:0007529	establishment_of_synaptic_specificity_at_neuromuscular_junction	2	1	0.02893	F2R
473	GO:0016998	cell_wall_macromolecule_catabolic_process	2	1	0.02893	LYG2
474	GO:0019448	L-cysteine_catabolic_process	2	1	0.02893	CDO1
475	GO:0030241	skeletal_muscle_myosin_thick_filament_assembly	2	1	0.02893	TCAP
476	GO:0031034	myosin_filament_assembly	2	1	0.02893	TCAP
477	GO:0034155	regulation_of_toll-like_receptor_7_signaling_pathway	2	1	0.02893	RSAD2
478	GO:0034157	positive_regulation_of_toll-like_receptor_7_signaling_pathway	2	1	0.02893	RSAD2
479	GO:0036166	phenotypic_switching	2	1	0.02893	MYOCD
480	GO:0042489	negative_regulation_of_odontogenesis_of_dentin-containing_tooth	2	1	0.02893	TNFRSF11B
481	GO:0046439	L-cysteine_metabolic_process	2	1	0.02893	CDO1
482	GO:0048769	sarcomerogenesis	2	1	0.02893	TCAP
483	GO:0060112	generation_of_ovulation_cycle_rhythm	2	1	0.02893	CHRNA7
484	GO:0060168	positive_regulation_of_adenosine_receptor_signaling_pathway	2	1	0.02893	CNTN2
485	GO:0070560	protein_secretion_by_platelet	2	1	0.02893	PLEK
486	GO:0070676	intralumenal_vesicle_formation	2	1	0.02893	RILP
487	GO:0071688	striated_muscle_myosin_thick_filament_assembly	2	1	0.02893	TCAP
488	GO:0072237	metanephric_proximal_tubule_development	2	1	0.02893	PKD1
489	GO:0072318	clathrin_coat_disassembly	2	1	0.02893	DNAJC6
490	GO:0090214	spongiotrophoblast_layer_developmental_growth	2	1	0.02893	NRK
491	GO:0097018	renal_albumin_absorption	2	1	0.02893	ADIPOQ
492	GO:0098703	calcium_ion_import_across_plasma_membrane	2	1	0.02893	ATP2B2
493	GO:1902227	negative_regulation_of_macrophage_colony-stimulating_factor_signaling_pathway	2	1	0.02893	STAP1
494	GO:1902897	regulation_of_postsynaptic_density_protein_95_clustering	2	1	0.02893	CDH2
495	GO:1903970	negative_regulation_of_response_to_macrophage_colony-stimulating_factor	2	1	0.02893	STAP1
496	GO:1903973	negative_regulation_of_cellular_response_to_macrophage_colony-stimulating_factor...	2	1	0.02893	STAP1
497	GO:2000110	negative_regulation_of_macrophage_apoptotic_process	2	1	0.02893	CCL5
498	GO:2000290	regulation_of_myotome_development	2	1	0.02893	DMRT2
499	GO:2000502	negative_regulation_of_natural_killer_cell_chemotaxis	2	1	0.02893	LOC102175889
500	GO:2000532	regulation_of_renal_albumin_absorption	2	1	0.02893	ADIPOQ
501	GO:2000583	regulation_of_platelet-derived_growth_factor_receptor-alpha_signaling_pathway	2	1	0.02893	ADIPOQ
502	GO:2000584	negative_regulation_of_platelet-derived_growth_factor_receptor-alpha_signaling_p...	2	1	0.02893	ADIPOQ
503	GO:0007154	cell_communication	6198	105	0.02927	ACKR1;ADAMTS18;ADAMTS3;ADGRG3;ADIPOQ;ADRA2A;ALDH1A2;ANK1;AOC1;ARHGAP39;ATP2B2;C10H15orf62;C3;CACNB4;CCL24;CCL5;CD4;CD48;CDH2;CHAC1;CHGA;CHRNA7;CNTN2;COL1A1;COL1A2;CREB3L4;CUX2;CXCL13;CXCL9;CYSLTR2;DAGLA;DUSP14;EFNA2;EGFL7;F2R;FGF21;GEM;GJB1;GNG4;GPR4;GPR82;GPRC5D;GRIA4;HGF;IGFBP6;IL17REL;IL37;IL5RA;KCNS3;KCP;KIAA1324;LCN2;LOC102168874;LOC102175889;LOC102183132;LOC102184041;LOC106504024;LOC1086332…
504	GO:0032652	regulation_of_interleukin-1_production	46	3	0.0293	CHRNA7;F2R;LOC102184041
505	GO:0051937	catecholamine_transport	46	3	0.0293	CHGA;CHRNA7;SLC6A2
506	GO:0098657	import_into_cell	46	3	0.0293	ATP2B2;LOC102172205;SLC6A2
507	GO:0002705	positive_regulation_of_leukocyte_mediated_immunity	80	4	0.02941	C3;FCER2;RSAD2;TNFSF13
508	GO:0016064	immunoglobulin_mediated_immune_response	80	4	0.02941	C3;FCER2;GAPT;TNFSF13
509	GO:0048659	smooth_muscle_cell_proliferation	80	4	0.02941	ADIPOQ;CCL5;LOC102174398;SERPINF2
510	GO:0071417	cellular_response_to_organonitrogen_compound	393	11	0.02957	ADIPOQ;AOC1;AQP8;ATP2B2;COL1A1;COL1A2;GNG4;P2RY12;RRAGD;SREBF1;UCP2
511	GO:0043549	regulation_of_kinase_activity	706	17	0.02969	ADIPOQ;ADRA2A;ATP2B2;CCL5;CD4;CHRNA7;DUSP14;F2R;HGF;LOC102171917;LOC102184041;LRRC15;MYOCD;NRK;PKD1;RAC2;STAP1
512	GO:0050878	regulation_of_body_fluid_levels	344	10	0.02973	ADAMTS18;ADRA2A;ATP2B2;CDO1;F2R;P2RX1;P2RY12;PLEK;SELP;SERPINF2
513	GO:0048017	inositol_lipid-mediated_signaling	160	6	0.0299	CCL5;F2R;HGF;NRG2;NYAP1;SELP
514	GO:0010466	negative_regulation_of_peptidase_activity	250	8	0.03046	C3;HGF;LOC102172711;LOC108633275;MATN4;SERPINF1;SERPINF2;SPINK7
515	GO:1901343	negative_regulation_of_vasculature_development	81	4	0.03059	CHGA;GPR4;LOC102175889;SERPINF1
516	GO:1990266	neutrophil_migration	81	4	0.03059	CCL24;CCL5;LOC102175889;RAC2
517	GO:0071705	nitrogen_compound_transport	655	16	0.03068	ABCC11;ADRA2A;CACNB4;CCL5;CHGA;CHRNA7;GJB1;IGF2BP3;KCNS3;NNAT;P2RX1;SLC1A2;SLC6A2;SLCO4A1;SREBF1;UCP2
518	GO:0010954	positive_regulation_of_protein_processing	19	2	0.03072	C3;CNTN2
519	GO:0032692	negative_regulation_of_interleukin-1_production	19	2	0.03072	CHRNA7;LOC102184041
520	GO:0032965	regulation_of_collagen_biosynthetic_process	19	2	0.03072	F2R;SERPINF2
521	GO:0042994	cytoplasmic_sequestering_of_transcription_factor	19	2	0.03072	LOC108633275;PKD1
522	GO:0044110	growth_involved_in_symbiotic_interaction	19	2	0.03072	IRF8;PGLYRP1
523	GO:0044116	growth_of_symbiont_involved_in_interaction_with_host	19	2	0.03072	IRF8;PGLYRP1
524	GO:0044117	growth_of_symbiont_in_host	19	2	0.03072	IRF8;PGLYRP1
525	GO:0042327	positive_regulation_of_phosphorylation	874	20	0.03091	ADIPOQ;ADRA2A;ATP2B2;C3;CCL24;CCL5;CD4;CDH2;CHRNA7;F2R;FGF21;HGF;LOC102171917;LOC102175889;NRK;PKD1;SERPINF2;STAP1;TNFRSF11B;TNFRSF18
526	GO:0048878	chemical_homeostasis	874	20	0.03091	ADIPOQ;ADRA2A;ANK1;AQP8;ATP2B2;CACNB4;CCL5;CHRNA7;CP;CXCL13;CXCL9;F2R;HK3;LOC102172204;LOC102172205;LOC102190983;LOC106504024;NR5A2;SFRP4;UCP2
527	GO:0048534	hematopoietic_or_lymphoid_organ_development	764	18	0.03096	ADGRG3;ADIPOQ;ANK1;CACNB4;CD248;CD4;CXCL13;EFNA2;IKZF3;IRF8;KCP;LOC102171917;LOC108636990;PGLYRP1;PLEK;RSAD2;SIX4;TNFSF8
528	GO:1904427	positive_regulation_of_calcium_ion_transmembrane_transport	47	3	0.03097	CXCL9;F2R;LOC106504024
529	GO:0031348	negative_regulation_of_defense_response	120	5	0.03114	ADIPOQ;CHRNA7;HGF;PGLYRP1;TNFAIP6
530	GO:0045995	regulation_of_embryonic_development	120	5	0.03114	ADIPOQ;DMRT2;LOC102187872;NRK;SIX4
531	GO:1903530	regulation_of_secretion_by_cell	551	14	0.03149	ADRA2A;CCL5;CD244;CHGA;CHRNA7;F2R;KCNS3;LOC102174398;NNAT;RAC2;RSAD2;SREBF1;TRPV6;UCP2
532	GO:1903039	positive_regulation_of_leukocyte_cell-cell_adhesion	162	6	0.03151	CCL5;CD244;CD4;LOC102175889;LOC108633275;PDCD1LG2
533	GO:0046883	regulation_of_hormone_secretion	206	7	0.03156	ADRA2A;CCL5;CHGA;KCNS3;NNAT;SREBF1;UCP2
534	GO:0019724	B_cell_mediated_immunity	82	4	0.03181	C3;FCER2;GAPT;TNFSF13
535	GO:0009267	cellular_response_to_starvation	121	5	0.03212	AOC1;KIAA1324;RRAGD;SREBF1;UCP2
536	GO:0052548	regulation_of_endopeptidase_activity	350	10	0.03289	C3;F2R;HGF;LOC102172711;LOC108633275;MATN4;P2RX1;SERPINF1;SERPINF2;SPINK7
537	GO:0051223	regulation_of_protein_transport	661	16	0.03295	ADIPOQ;ADRA2A;CCL5;CD244;CHGA;F2R;KCNS3;LOC102174398;LOC108633275;NNAT;PKD1;RAC2;RSAD2;SLC35D3;SREBF1;UCP2
538	GO:0030072	peptide_hormone_secretion	208	7	0.03301	ADRA2A;CCL5;CHGA;KCNS3;NNAT;SREBF1;UCP2
539	GO:0048525	negative_regulation_of_viral_process	83	4	0.03305	CCL5;LOC102190983;MATN4;RSAD2
540	GO:0071356	cellular_response_to_tumor_necrosis_factor	164	6	0.03316	ADIPOQ;CCL24;CCL5;LOC102175889;TNFRSF11B;TNFRSF18
541	GO:0001655	urogenital_system_development	302	9	0.03332	ADIPOQ;ALDH1A2;GPR4;LOC102171917;MYOCD;NPHS2;PKD1;SERPINF1;SIX4
542	GO:0009065	glutamine_family_amino_acid_catabolic_process	20	2	0.03381	ATP2B2;LOC102182692
543	GO:0030149	sphingolipid_catabolic_process	20	2	0.03381	NEU2;SMPDL3B
544	GO:0043954	cellular_component_maintenance	20	2	0.03381	MPZ;MYOCD
545	GO:0045987	positive_regulation_of_smooth_muscle_contraction	20	2	0.03381	F2R;MYOCD
546	GO:0098659	inorganic_cation_import_into_cell	20	2	0.03381	ATP2B2;LOC102172205
547	GO:0099587	inorganic_ion_import_into_cell	20	2	0.03381	ATP2B2;LOC102172205
548	GO:1903319	positive_regulation_of_protein_maturation	20	2	0.03381	C3;CNTN2
549	GO:0060759	regulation_of_response_to_cytokine_stimulus	84	4	0.03432	ADIPOQ;CCL5;PALM3;STAP1
550	GO:0010243	response_to_organonitrogen_compound	611	15	0.03442	ADIPOQ;AOC1;AQP8;ATP2B2;CDO1;CHRNA7;COL1A1;COL1A2;GNG4;P2RX1;P2RY12;RRAGD;SLC1A2;SREBF1;UCP2
551	GO:0051155	positive_regulation_of_striated_muscle_cell_differentiation	49	3	0.03445	CXCL9;LOC108633275;MYOCD
552	GO:0061045	negative_regulation_of_wound_healing	49	3	0.03445	ADAMTS18;EPPK1;SERPINF2
553	GO:0051251	positive_regulation_of_lymphocyte_activation	210	7	0.03449	CCL5;CD244;CD4;LOC102175889;LOC108633275;PDCD1LG2;TNFSF13
554	GO:0019725	cellular_homeostasis	665	16	0.03453	ADRA2A;AQP8;ATP2B2;CACNB4;CCL5;CHRNA7;CP;CXCL13;CXCL9;F2R;HK3;LOC102172204;LOC102172205;LOC106504024;SLC12A7;UCP2
555	GO:0033993	response_to_lipid	665	16	0.03453	ALDH1A2;CCL5;CDO1;CXCL13;CXCL9;F2R;IRF8;LOC102175889;LOC106503399;MATN4;NR5A2;PALM3;STAP1;TNFRSF11B;TNFRSF18;UCP2
556	GO:1901136	carbohydrate_derivative_catabolic_process	124	5	0.03514	HPSE2;LYG2;LYVE1;NEU2;PGLYRP1
557	GO:0030001	metal_ion_transport	722	17	0.0356	ADRA2A;ATP2B2;CACNB4;CCL5;CHRNA7;CP;CXCL9;F2R;KCNS3;LOC102172204;LOC102172205;LOC102175889;LOC106504024;P2RX1;PKD1;SLC12A7;TRPV6
558	GO:0006690	icosanoid_metabolic_process	85	4	0.03562	DAGLA;LOC102178853;LOC102185708;LOC102191099
559	GO:0050729	positive_regulation_of_inflammatory_response	85	4	0.03562	C3;CCL24;CCL5;LOC102175889
560	GO:0015850	organic_hydroxy_compound_transport	167	6	0.03575	ADIPOQ;AQP8;CHGA;CHRNA7;P2RX1;SLC6A2
561	GO:0016054	organic_acid_catabolic_process	167	6	0.03575	ABCD2;ADIPOQ;ATP2B2;CDO1;LOC102182692;LOC108634030
562	GO:0051048	negative_regulation_of_secretion	167	6	0.03575	ADRA2A;CHGA;F2R;RSAD2;SREBF1;UCP2
563	GO:0016485	protein_processing	212	7	0.03602	ADAMTS3;C3;CHAC1;CNTN2;CPZ;RHBDL1;SERPINF2
564	GO:0033002	muscle_cell_proliferation	125	5	0.03619	ADIPOQ;CCL5;LOC102174398;SERPINF2;SIX5
565	GO:0045661	regulation_of_myoblast_differentiation	50	3	0.03627	CXCL9;LOC108633275;MYOCD
566	GO:0007159	leukocyte_cell-cell_adhesion	458	12	0.03659	CCL5;CD244;CD4;CD48;CHRNA7;LOC102175889;LOC108633275;PDCD1LG2;RAC2;RSAD2;SELP;TNFSF8
567	GO:0071900	regulation_of_protein_serine/threonine_kinase_activity	407	11	0.0367	ADIPOQ;ADRA2A;ATP2B2;CHRNA7;DUSP14;F2R;HGF;LOC102184041;MYOCD;NRK;PKD1
568	GO:0002790	peptide_secretion	213	7	0.0368	ADRA2A;CCL5;CHGA;KCNS3;NNAT;SREBF1;UCP2
569	GO:0001656	metanephros_development	86	4	0.03694	ADIPOQ;NPHS2;PKD1;SIX4
570	GO:0045185	maintenance_of_protein_location	86	4	0.03694	CD4;LOC102168874;LOC108633275;PKD1
571	GO:0001502	cartilage_condensation	21	2	0.03702	ACAN;PKD1
572	GO:0003299	muscle_hypertrophy_in_response_to_stress	21	2	0.03702	ATP2B2;TCAP
573	GO:0014898	cardiac_muscle_hypertrophy_in_response_to_stress	21	2	0.03702	ATP2B2;TCAP
574	GO:0033032	regulation_of_myeloid_cell_apoptotic_process	21	2	0.03702	ADIPOQ;CCL5
575	GO:0045745	positive_regulation_of_G-protein_coupled_receptor_protein_signaling_pathway	21	2	0.03702	C3;CNTN2
576	GO:0070230	positive_regulation_of_lymphocyte_apoptotic_process	21	2	0.03702	CCL5;LGALS15
577	GO:0072606	interleukin-8_secretion	21	2	0.03702	CD244;F2R
578	GO:0098743	cell_aggregation	21	2	0.03702	ACAN;PKD1
579	GO:1901342	regulation_of_vasculature_development	214	7	0.0376	C3;CCL24;CHGA;CHRNA7;GPR4;LOC102175889;SERPINF1
580	GO:0002443	leukocyte_mediated_immunity	261	8	0.03781	C3;CHGA;FCER2;GAPT;LOC102171917;RAC2;RSAD2;TNFSF13
581	GO:0072001	renal_system_development	261	8	0.03781	ADIPOQ;ALDH1A2;GPR4;LOC102171917;MYOCD;NPHS2;PKD1;SIX4
582	GO:0043408	regulation_of_MAPK_cascade	619	15	0.03789	ADIPOQ;ADRA2A;CCL24;CCL5;CDH2;CHRNA7;DUSP14;F2R;FGF21;HGF;LOC102175889;LOC102184041;NRK;SERPINF2;TNFRSF11B
583	GO:0046683	response_to_organophosphorus	87	4	0.0383	AQP8;CDO1;P2RX1;P2RY12
584	GO:0090279	regulation_of_calcium_ion_import	87	4	0.0383	CXCL9;F2R;LOC102175889;LOC106504024
585	GO:0070201	regulation_of_establishment_of_protein_localization	729	17	0.03844	ADIPOQ;ADRA2A;CCL5;CD244;CHGA;F2R;KCNS3;LOC102174398;LOC108633275;LRRC15;NNAT;PKD1;RAC2;RSAD2;SLC35D3;SREBF1;UCP2
586	GO:0048869	cellular_developmental_process	3577	64	0.03873	ACAN;ADGRG3;ADIPOQ;ALDH1A2;ANK1;ATP2B2;C10H15orf62;C3H1orf68;CACNB4;CCL24;CD4;CDH2;CHAC1;CNTN2;COL1A1;COL8A1;CUX2;CXCL9;DAGLA;EFNA2;EPPK1;GPR4;HGF;IKZF3;IRF8;KCP;KERA;KRT2;KRT4;LMX1B;LOC102168874;LOC102174398;LOC102175889;LOC102187872;LOC106504024;LOC108633275;LOC108636990;MYOCD;NNAT;NPHS2;NR5A2;NYAP1;OGN;OLFM1;OPCML;P2RY12;PGLYRP1;PLEK;RASGRP4;RSAD2;SERPINF1;SERPINF2;SFRP4;SIX4;SIX5;SLIT1;SPAG17…
587	GO:0032609	interferon-gamma_production	88	4	0.03968	CD244;IRF8;PDCD1LG2;PGLYRP1
588	GO:0071621	granulocyte_chemotaxis	88	4	0.03968	CCL24;CCL5;LOC102175889;RAC2
589	GO:0045861	negative_regulation_of_proteolysis	312	9	0.03968	C3;CHAC1;HGF;LOC102172711;LOC108633275;MATN4;SERPINF1;SERPINF2;SPINK7
590	GO:0009914	hormone_transport	264	8	0.04	ADRA2A;CCL5;CHGA;KCNS3;NNAT;SLCO4A1;SREBF1;UCP2
591	GO:0051235	maintenance_of_location	264	8	0.04	C3;CD4;CXCL9;F2R;LOC102168874;LOC106504024;LOC108633275;PKD1
592	GO:0032835	glomerulus_development	52	3	0.04005	ADIPOQ;GPR4;NPHS2
593	GO:0061005	cell_differentiation_involved_in_kidney_development	52	3	0.04005	ADIPOQ;GPR4;NPHS2
594	GO:0006812	cation_transport	900	20	0.04006	ADRA2A;ANK1;ATP2B2;CACNB4;CCL5;CHRNA7;CP;CXCL9;F2R;KCNS3;LOC102172204;LOC102172205;LOC102175889;LOC106504024;NOX5;P2RX1;PKD1;SLC12A7;TRPV6;UCP2
595	GO:0044710	single-organism_metabolic_process	3648	65	0.04015	ABCD2;ACSM5;ADAMTS3;ADIPOQ;ADRA2A;ALDH1A2;AOC1;ATP2B2;C3;CACNB4;CCL24;CCL5;CD244;CDH2;CDO1;CHRNA7;CNTN2;COL1A1;CP;CXCL9;DAGLA;DIO1;DUSP14;F2R;FGF21;GALNT13;HGF;HHIPL2;HK3;LOC102172204;LOC102173111;LOC102174398;LOC102175889;LOC102178853;LOC102181858;LOC102182692;LOC102184041;LOC102185708;LOC102187204;LOC102187872;LOC102187932;LOC102190983;LOC102191099;LOC102191806;LOC108634030;NEU2;NOX5;NR5A2;NRG2…
596	GO:0003081	regulation_of_systemic_arterial_blood_pressure_by_renin-angiotensin	22	2	0.04034	F2R;SERPINF2
597	GO:0007194	negative_regulation_of_adenylate_cyclase_activity	22	2	0.04034	ADRA2A;P2RY13
598	GO:0014887	cardiac_muscle_adaptation	22	2	0.04034	ATP2B2;TCAP
599	GO:0098801	regulation_of_renal_system_process	22	2	0.04034	ADIPOQ;F2R
600	GO:1904037	positive_regulation_of_epithelial_cell_apoptotic_process	22	2	0.04034	CD248;SFRP4
601	GO:0001818	negative_regulation_of_cytokine_production	172	6	0.04035	ADIPOQ;CHRNA7;HGF;LOC102184041;PDCD1LG2;PGLYRP1
602	GO:0072006	nephron_development	129	5	0.04057	ADIPOQ;GPR4;NPHS2;PKD1;SIX4
603	GO:0043901	negative_regulation_of_multi-organism_process	130	5	0.04171	CCL5;IRF8;LOC102190983;MATN4;RSAD2
604	GO:0001706	endoderm_formation	53	3	0.04201	COL8A1;LOC102187872;LOC108636990
605	GO:0010830	regulation_of_myotube_differentiation	53	3	0.04201	CXCL9;LOC108633275;MYOCD
606	GO:0018108	peptidyl-tyrosine_phosphorylation	316	9	0.04244	ADRA2A;CCL5;CD4;F2R;HGF;LOC102171917;NRG2;STAP1;TNFRSF18
607	GO:0032535	regulation_of_cellular_component_size	316	9	0.04244	AQP8;ATP2B2;C10H15orf62;CCL24;CNTN2;OLFM1;PLEK;RILP;SLC12A7
608	GO:0098771	inorganic_ion_homeostasis	522	13	0.04274	ANK1;ATP2B2;CACNB4;CCL5;CHRNA7;CP;CXCL13;CXCL9;F2R;LOC102172204;LOC102172205;LOC106504024;SFRP4
609	GO:0002274	myeloid_leukocyte_activation	131	5	0.04288	CCL5;CD244;CHGA;RAC2;STAP1
610	GO:0001794	type_IIa_hypersensitivity	3	1	0.04308	C3
611	GO:0001796	regulation_of_type_IIa_hypersensitivity	3	1	0.04308	C3
612	GO:0001798	positive_regulation_of_type_IIa_hypersensitivity	3	1	0.04308	C3
613	GO:0002034	regulation_of_blood_vessel_size_by_renin-angiotensin	3	1	0.04308	SERPINF2
614	GO:0002325	natural_killer_cell_differentiation_involved_in_immune_response	3	1	0.04308	PGLYRP1
615	GO:0002351	serotonin_production_involved_in_inflammatory_response	3	1	0.04308	P2RX1
616	GO:0002442	serotonin_secretion_involved_in_inflammatory_response	3	1	0.04308	P2RX1
617	GO:0002445	type_II_hypersensitivity	3	1	0.04308	C3
618	GO:0002554	serotonin_secretion_by_platelet	3	1	0.04308	P2RX1
619	GO:0002892	regulation_of_type_II_hypersensitivity	3	1	0.04308	C3
620	GO:0002894	positive_regulation_of_type_II_hypersensitivity	3	1	0.04308	C3
621	GO:0002930	trabecular_meshwork_development	3	1	0.04308	LMX1B
622	GO:0003072	renal_control_of_peripheral_vascular_resistance_involved_in_regulation_of_system...	3	1	0.04308	SERPINF2
623	GO:0003105	negative_regulation_of_glomerular_filtration	3	1	0.04308	F2R
624	GO:0008582	regulation_of_synaptic_growth_at_neuromuscular_junction	3	1	0.04308	SIX4
625	GO:0010133	proline_catabolic_process_to_glutamate	3	1	0.04308	LOC102182692
626	GO:0010796	regulation_of_multivesicular_body_size	3	1	0.04308	RILP
627	GO:0015688	iron_chelate_transport	3	1	0.04308	LCN2
628	GO:0015891	siderophore_transport	3	1	0.04308	LCN2
629	GO:0021831	embryonic_olfactory_bulb_interneuron_precursor_migration	3	1	0.04308	SLIT1
630	GO:0032431	activation_of_phospholipase_A2_activity	3	1	0.04308	LOC102174398
631	GO:0032824	negative_regulation_of_natural_killer_cell_differentiation	3	1	0.04308	PGLYRP1
632	GO:0032826	regulation_of_natural_killer_cell_differentiation_involved_in_immune_response	3	1	0.04308	PGLYRP1
633	GO:0032827	negative_regulation_of_natural_killer_cell_differentiation_involved_in_immune_re...	3	1	0.04308	PGLYRP1
634	GO:0033239	negative_regulation_of_cellular_amine_metabolic_process	3	1	0.04308	ATP2B2
635	GO:0033241	regulation_of_cellular_amine_catabolic_process	3	1	0.04308	ATP2B2
636	GO:0033242	negative_regulation_of_cellular_amine_catabolic_process	3	1	0.04308	ATP2B2
637	GO:0034112	positive_regulation_of_homotypic_cell-cell_adhesion	3	1	0.04308	CCL5
638	GO:0034165	positive_regulation_of_toll-like_receptor_9_signaling_pathway	3	1	0.04308	RSAD2
639	GO:0035754	B_cell_chemotaxis	3	1	0.04308	CXCL13
640	GO:0035788	cell_migration_involved_in_metanephros_development	3	1	0.04308	ADIPOQ
641	GO:0035789	metanephric_mesenchymal_cell_migration	3	1	0.04308	ADIPOQ
642	GO:0035790	platelet-derived_growth_factor_receptor-alpha_signaling_pathway	3	1	0.04308	ADIPOQ
643	GO:0042904	9-cis-retinoic_acid_biosynthetic_process	3	1	0.04308	ALDH1A2
644	GO:0042905	9-cis-retinoic_acid_metabolic_process	3	1	0.04308	ALDH1A2
645	GO:0045163	clustering_of_voltage-gated_potassium_channels	3	1	0.04308	CNTN2
646	GO:0045715	negative_regulation_of_low-density_lipoprotein_particle_receptor_biosynthetic_pr...	3	1	0.04308	ADIPOQ
647	GO:0045763	negative_regulation_of_cellular_amino_acid_metabolic_process	3	1	0.04308	ATP2B2
648	GO:0046340	diacylglycerol_catabolic_process	3	1	0.04308	DAGLA
649	GO:0048298	positive_regulation_of_isotype_switching_to_IgA_isotypes	3	1	0.04308	TNFSF13
650	GO:0060167	regulation_of_adenosine_receptor_signaling_pathway	3	1	0.04308	CNTN2
651	GO:0060179	male_mating_behavior	3	1	0.04308	DMRTA1
652	GO:0061110	dense_core_granule_biogenesis	3	1	0.04308	CHGA
653	GO:0070777	D-aspartate_transport	3	1	0.04308	SLC1A2
654	GO:0070779	D-aspartate_import	3	1	0.04308	SLC1A2
655	GO:0071613	granzyme_B_production	3	1	0.04308	CD244
656	GO:0071661	regulation_of_granzyme_B_production	3	1	0.04308	CD244
657	GO:0071663	positive_regulation_of_granzyme_B_production	3	1	0.04308	CD244
658	GO:0071883	activation_of_MAPK_activity_by_adrenergic_receptor_signaling_pathway	3	1	0.04308	ADRA2A
659	GO:0071926	endocannabinoid_signaling_pathway	3	1	0.04308	DAGLA
660	GO:0072156	distal_tubule_morphogenesis	3	1	0.04308	PKD1
661	GO:0072319	vesicle_uncoating	3	1	0.04308	DNAJC6
662	GO:0072683	T_cell_extravasation	3	1	0.04308	LOC102175889
663	GO:0097017	renal_protein_absorption	3	1	0.04308	ADIPOQ
664	GO:0097283	keratinocyte_apoptotic_process	3	1	0.04308	SFRP4
665	GO:0098736	negative_regulation_of_the_force_of_heart_contraction	3	1	0.04308	ATP2B2
666	GO:1900081	regulation_of_arginine_catabolic_process	3	1	0.04308	ATP2B2
667	GO:1900082	negative_regulation_of_arginine_catabolic_process	3	1	0.04308	ATP2B2
668	GO:1900086	positive_regulation_of_peptidyl-tyrosine_autophosphorylation	3	1	0.04308	LOC102171917
669	GO:1900222	negative_regulation_of_beta-amyloid_clearance	3	1	0.04308	MYOCD
670	GO:1900748	positive_regulation_of_vascular_endothelial_growth_factor_signaling_pathway	3	1	0.04308	ADAMTS3
671	GO:1901205	negative_regulation_of_adrenergic_receptor_signaling_pathway_involved_in_heart_p...	3	1	0.04308	ATP2B2
672	GO:1901624	negative_regulation_of_lymphocyte_chemotaxis	3	1	0.04308	LOC102175889
673	GO:1902172	regulation_of_keratinocyte_apoptotic_process	3	1	0.04308	SFRP4
674	GO:1902174	positive_regulation_of_keratinocyte_apoptotic_process	3	1	0.04308	SFRP4
675	GO:1902226	regulation_of_macrophage_colony-stimulating_factor_signaling_pathway	3	1	0.04308	STAP1
676	GO:1902499	positive_regulation_of_protein_autoubiquitination	3	1	0.04308	LOC106503399
677	GO:1903248	regulation_of_citrulline_biosynthetic_process	3	1	0.04308	ATP2B2
678	GO:1903249	negative_regulation_of_citrulline_biosynthetic_process	3	1	0.04308	ATP2B2
679	GO:1903969	regulation_of_response_to_macrophage_colony-stimulating_factor	3	1	0.04308	STAP1
680	GO:1903972	regulation_of_cellular_response_to_macrophage_colony-stimulating_factor_stimulus	3	1	0.04308	STAP1
681	GO:1903976	negative_regulation_of_glial_cell_migration	3	1	0.04308	STAP1
682	GO:1990035	calcium_ion_import_into_cell	3	1	0.04308	ATP2B2
683	GO:2000118	regulation_of_sodium-dependent_phosphate_transport	3	1	0.04308	SFRP4
684	GO:2000418	positive_regulation_of_eosinophil_migration	3	1	0.04308	CCL24
685	GO:2000589	regulation_of_metanephric_mesenchymal_cell_migration	3	1	0.04308	ADIPOQ
686	GO:2000705	regulation_of_dense_core_granule_biogenesis	3	1	0.04308	CHGA
687	GO:2000707	positive_regulation_of_dense_core_granule_biogenesis	3	1	0.04308	CHGA
688	GO:2000721	positive_regulation_of_transcription_from_RNA_polymerase_II_promoter_involved_in...	3	1	0.04308	MYOCD
689	GO:0021537	telencephalon_development	221	7	0.04347	ATP2B2;CDH2;CNTN2;EFHC1;EFNA2;SLC1A2;SLIT1
690	GO:0010712	regulation_of_collagen_metabolic_process	23	2	0.04376	F2R;SERPINF2
691	GO:0045663	positive_regulation_of_myoblast_differentiation	23	2	0.04376	CXCL9;LOC108633275
692	GO:0046466	membrane_lipid_catabolic_process	23	2	0.04376	NEU2;SMPDL3B
693	GO:0001819	positive_regulation_of_cytokine_production	318	9	0.04387	ADIPOQ;ADRA2A;C3;CD244;F2R;HGF;IRF8;RSAD2;SERPINF2
694	GO:0018212	peptidyl-tyrosine_modification	318	9	0.04387	ADRA2A;CCL5;CD4;F2R;HGF;LOC102171917;NRG2;STAP1;TNFRSF18
695	GO:0001936	regulation_of_endothelial_cell_proliferation	91	4	0.044	ALDH1A2;CCL24;EGFL7;LOC102174398
696	GO:0033559	unsaturated_fatty_acid_metabolic_process	91	4	0.044	DAGLA;LOC102178853;LOC102185708;LOC102191099
697	GO:0072376	protein_activation_cascade	54	3	0.04402	C3;LOC102172711;LOC108637766
698	GO:1901606	alpha-amino_acid_catabolic_process	54	3	0.04402	ATP2B2;LOC102182692;LOC108634030
699	GO:0002703	regulation_of_leukocyte_mediated_immunity	132	5	0.04406	C3;FCER2;RAC2;RSAD2;TNFSF13
700	GO:0042110	T_cell_activation	420	11	0.04432	CCL5;CD244;CD4;CD48;CHRNA7;LOC102175889;LOC108633275;PDCD1LG2;RAC2;RSAD2;TNFSF8
701	GO:0070489	T_cell_aggregation	420	11	0.04432	CCL5;CD244;CD4;CD48;CHRNA7;LOC102175889;LOC108633275;PDCD1LG2;RAC2;RSAD2;TNFSF8
702	GO:0051234	establishment_of_localization	4381	76	0.04489	ABCC11;ABCD2;ADIPOQ;ADRA2A;ANK1;AQP8;ATP2B2;C3;CA4;CACNB4;CCL5;CD244;CDH2;CDO1;CHGA;CHRNA7;CNTN2;COL1A1;CP;CXCL9;DNAJC6;F2R;FGF21;GEM;GJB1;GRIA4;IGF2BP3;IRF8;KCNS3;LCN2;LMX1B;LOC102172204;LOC102172205;LOC102174398;LOC102174478;LOC102175889;LOC102186944;LOC102187755;LOC102188300;LOC102189201;LOC102189749;LOC106504024;LOC108633275;LOC108634312;LOC108634363;LOC108634465;LRRC15;LYVE1;MLPH;NNAT;NOX5;P…
703	GO:0006639	acylglycerol_metabolic_process	92	4	0.04549	C3;DAGLA;LOC102174398;SREBF1
704	GO:0050896	response_to_stimulus	8064	131	0.04549	ACKR1;ADAMTS18;ADAMTS3;ADGRG3;ADIPOQ;ADRA2A;ALDH1A2;ANK1;AOC1;AQP8;ARHGAP39;ATP2B2;AZGP1;C10H15orf62;C3;CACNB4;CCL24;CCL5;CD244;CD4;CD48;CDH2;CDO1;CHAC1;CHGA;CHRNA7;CMTM8;CNTN2;COL1A1;COL1A2;CREB3L4;CUX2;CXCL13;CXCL9;CYSLTR2;DAGLA;DUSP14;EFNA2;EGFL7;EPPK1;F2R;FAAP100;FCER2;FGF21;GAPT;GEM;GNG4;GPR4;GPR82;GPRC5D;GRIA4;HGF;IGFBP6;IL17REL;IL37;IL5RA;IRF8;KCP;KIAA1324;LCN2;LMX1B;LOC102168874;LOC102169…
705	GO:0071593	lymphocyte_aggregation	422	11	0.04559	CCL5;CD244;CD4;CD48;CHRNA7;LOC102175889;LOC108633275;PDCD1LG2;RAC2;RSAD2;TNFSF8
706	GO:0006082	organic_acid_metabolic_process	801	18	0.04566	ABCD2;ACSM5;ADIPOQ;ALDH1A2;ATP2B2;C3;CDO1;DAGLA;HK3;LOC102178853;LOC102182692;LOC102185708;LOC102191099;LOC108634030;NR5A2;SLC27A6;SLC2A9;SREBF1
707	GO:0032677	regulation_of_interleukin-8_production	55	3	0.04607	ADIPOQ;CD244;F2R
708	GO:0070527	platelet_aggregation	55	3	0.04607	ADAMTS18;P2RY12;PLEK
709	GO:0071230	cellular_response_to_amino_acid_stimulus	55	3	0.04607	COL1A1;COL1A2;RRAGD
710	GO:1903035	negative_regulation_of_response_to_wounding	55	3	0.04607	ADAMTS18;EPPK1;SERPINF2
711	GO:1903522	regulation_of_blood_circulation	224	7	0.04615	ADRA2A;ATP2B2;CACNB4;CHRNA7;F2R;P2RX1;SREBF1
712	GO:0034612	response_to_tumor_necrosis_factor	178	6	0.04635	ADIPOQ;CCL24;CCL5;LOC102175889;TNFRSF11B;TNFRSF18
713	GO:0032880	regulation_of_protein_localization	859	19	0.04645	ADIPOQ;ADRA2A;CCL5;CD244;CDH2;CHGA;F2R;KCNS3;LOC102174398;LOC108633275;LRRC15;NNAT;PKD1;RAC2;RSAD2;SIX4;SLC35D3;SREBF1;UCP2
714	GO:0002252	immune_effector_process	692	16	0.04668	C3;CD244;CHGA;CXCL9;FCER2;GAPT;LOC102169889;LOC102171917;LOC102172711;LOC102175889;LOC102190983;LOC108637766;PGLYRP1;RAC2;RSAD2;TNFSF13
715	GO:0006638	neutral_lipid_metabolic_process	93	4	0.04701	C3;DAGLA;LOC102174398;SREBF1
716	GO:2001237	negative_regulation_of_extrinsic_apoptotic_signaling_pathway	93	4	0.04701	HGF;KIAA1324;LOC102184041;LOC106504024
717	GO:0015711	organic_anion_transport	225	7	0.04707	ABCC11;CA4;CACNB4;SLC16A6;SLC1A2;SLC27A6;SLCO4A1
718	GO:0015833	peptide_transport	225	7	0.04707	ADRA2A;CCL5;CHGA;KCNS3;NNAT;SREBF1;UCP2
719	GO:0031280	negative_regulation_of_cyclase_activity	24	2	0.04729	ADRA2A;P2RY13
720	GO:0044246	regulation_of_multicellular_organismal_metabolic_process	24	2	0.04729	F2R;SERPINF2
721	GO:0048662	negative_regulation_of_smooth_muscle_cell_proliferation	24	2	0.04729	ADIPOQ;LOC102174398
722	GO:0060143	positive_regulation_of_syncytium_formation_by_plasma_membrane_fusion	24	2	0.04729	CXCL9;LOC108633275
723	GO:0031401	positive_regulation_of_protein_modification_process	1033	22	0.04767	ADIPOQ;ADRA2A;ATP2B2;C3;CCL24;CCL5;CD4;CDH2;CHRNA7;F2R;FGF21;HGF;LOC102171917;LOC102175889;LOC106503399;NRK;PKD1;SERPINF2;SREBF1;STAP1;TNFRSF11B;TNFRSF18
724	GO:0044087	regulation_of_cellular_component_biogenesis	694	16	0.04769	C10H15orf62;CCL24;CHGA;CUX2;CXCL13;IRF8;KIAA1324;LOC102171917;LOC106504024;PLEK;RAC2;SELP;SERPINF2;SIX4;SLIT1;STAP1
725	GO:0032611	interleukin-1_beta_production	56	3	0.04817	CHRNA7;F2R;LOC102184041
726	GO:0042303	molting_cycle	94	4	0.04857	LOC102174478;LOC102183766;LOC102185436;SNRPE
727	GO:0042633	hair_cycle	94	4	0.04857	LOC102174478;LOC102183766;LOC102185436;SNRPE
728	GO:0097530	granulocyte_migration	95	4	0.05014	CCL24;CCL5;LOC102175889;RAC2
729	GO:0097553	calcium_ion_transmembrane_import_into_cytosol	95	4	0.05014	ATP2B2;CXCL9;F2R;LOC106504024
730	GO:1902656	calcium_ion_import_into_cytosol	95	4	0.05014	ATP2B2;CXCL9;F2R;LOC106504024
731	GO:0051146	striated_muscle_cell_differentiation	229	7	0.05086	CACNB4;CDH2;CXCL9;LOC108633275;MYOCD;SIX4;TCAP
732	GO:0070486	leukocyte_aggregation	430	11	0.05089	CCL5;CD244;CD4;CD48;CHRNA7;LOC102175889;LOC108633275;PDCD1LG2;RAC2;RSAD2;TNFSF8
733	GO:0032689	negative_regulation_of_interferon-gamma_production	25	2	0.05093	PDCD1LG2;PGLYRP1
734	GO:0034110	regulation_of_homotypic_cell-cell_adhesion	25	2	0.05093	ADAMTS18;CCL5
735	GO:0060142	regulation_of_syncytium_formation_by_plasma_membrane_fusion	25	2	0.05093	CXCL9;LOC108633275
736	GO:0052547	regulation_of_peptidase_activity	379	10	0.05153	C3;F2R;HGF;LOC102172711;LOC108633275;MATN4;P2RX1;SERPINF1;SERPINF2;SPINK7
737	GO:0042594	response_to_starvation	138	5	0.05156	AOC1;KIAA1324;RRAGD;SREBF1;UCP2
738	GO:0042310	vasoconstriction	58	3	0.05252	ADRA2A;F2R;P2RX1
739	GO:0050830	defense_response_to_Gram-positive_bacterium	58	3	0.05252	CHGA;PGLYRP1;TNFSF8
740	GO:0030154	cell_differentiation	3320	59	0.05294	ACAN;ADGRG3;ADIPOQ;ALDH1A2;ANK1;ATP2B2;C3H1orf68;CACNB4;CD4;CDH2;CHAC1;CNTN2;COL1A1;COL8A1;CUX2;CXCL9;DAGLA;EFNA2;EPPK1;GPR4;IKZF3;IRF8;KCP;KERA;KRT2;KRT4;LMX1B;LOC102168874;LOC102174398;LOC102175889;LOC102187872;LOC108633275;LOC108636990;MYOCD;NNAT;NPHS2;NR5A2;NYAP1;OGN;OLFM1;OPCML;P2RY12;PGLYRP1;PLEK;RASGRP4;RSAD2;SERPINF1;SERPINF2;SFRP4;SIX4;SIX5;SLIT1;SPDEF;SREBF1;STAP1;TCAP;TLL1;TNFSF8;TNN
741	GO:0043269	regulation_of_ion_transport	486	12	0.05305	ADRA2A;ATP2B2;CACNB4;CCL5;CXCL9;F2R;KCNS3;LOC102175889;LOC106504024;P2RX1;P2RY12;SFRP4
742	GO:0043405	regulation_of_MAP_kinase_activity	280	8	0.05314	ADIPOQ;ADRA2A;CHRNA7;DUSP14;F2R;HGF;LOC102184041;NRK
743	GO:0051046	regulation_of_secretion	595	14	0.0537	ADRA2A;CCL5;CD244;CHGA;CHRNA7;F2R;KCNS3;LOC102174398;NNAT;RAC2;RSAD2;SREBF1;TRPV6;UCP2
744	GO:0002460	adaptive_immune_response_based_on_somatic_recombination_of_immune_receptors_buil...	185	6	0.05401	C3;CD4;FCER2;GAPT;RSAD2;TNFSF13
745	GO:0002440	production_of_molecular_mediator_of_immune_response	140	5	0.05421	CD244;CHGA;GAPT;RSAD2;TNFSF13
746	GO:0048519	negative_regulation_of_biological_process	4163	72	0.05436	ADAMTS18;ADGRG3;ADIPOQ;ADRA2A;ALDH1A2;ATP2B2;C3;CCL5;CDH2;CHAC1;CHGA;CHRNA7;CNTN2;COL1A1;CUX2;CXCL13;CXCL9;DUSP14;EGFL7;EPPK1;F2R;GNG4;GPR4;HGF;IGF2BP3;IRF8;KIAA1324;KRT4;LOC102168874;LOC102171917;LOC102172711;LOC102174398;LOC102175889;LOC102183132;LOC102184041;LOC102187872;LOC102188618;LOC102190983;LOC106503399;LOC106504024;LOC108633275;LOC108636990;LRRC15;MATN4;MPZ;MYOCD;NACC2;NRK;OLFM1;P2RY13;…
747	GO:0050790	regulation_of_catalytic_activity	2069	39	0.05437	ADIPOQ;ADRA2A;ATP2B2;C10H15orf62;C3;CCL24;CCL5;CD4;CHRNA7;CXCL13;DUSP14;F2R;FCER2;HGF;LOC102171917;LOC102172711;LOC102174398;LOC102175889;LOC102184041;LOC102190983;LOC106504024;LOC108633275;LOC108636082;LRRC15;MATN4;MYOCD;NRG2;NRK;P2RX1;P2RY13;PDCD1LG2;PKD1;PLEK;RAC2;RASGRP4;SERPINF1;SERPINF2;SPINK7;STAP1
748	GO:0044700	single_organism_signaling	6143	102	0.05439	ACKR1;ADAMTS18;ADAMTS3;ADGRG3;ADIPOQ;ADRA2A;ALDH1A2;ANK1;ARHGAP39;ATP2B2;C10H15orf62;C3;CACNB4;CCL24;CCL5;CD4;CD48;CDH2;CHAC1;CHGA;CHRNA7;CNTN2;COL1A1;COL1A2;CREB3L4;CUX2;CXCL13;CXCL9;CYSLTR2;DAGLA;DUSP14;EFNA2;EGFL7;F2R;FGF21;GEM;GNG4;GPR4;GPR82;GPRC5D;GRIA4;HGF;IGFBP6;IL17REL;IL37;IL5RA;KCNS3;KCP;KIAA1324;LCN2;LOC102168874;LOC102175889;LOC102183132;LOC102184041;LOC106504024;LOC108633275;LOC1086…
749	GO:0001573	ganglioside_metabolic_process	26	2	0.05465	NEU2;ST6GALNAC1
750	GO:0008334	histone_mRNA_metabolic_process	26	2	0.05465	LOC102174478;SNRPE
751	GO:0032814	regulation_of_natural_killer_cell_activation	26	2	0.05465	CD244;PGLYRP1
752	GO:0033028	myeloid_cell_apoptotic_process	26	2	0.05465	ADIPOQ;CCL5
753	GO:0033198	response_to_ATP	26	2	0.05465	P2RX1;P2RY12
754	GO:0045777	positive_regulation_of_blood_pressure	26	2	0.05465	CHRNA7;LOC102171917
755	GO:0051350	negative_regulation_of_lyase_activity	26	2	0.05465	ADRA2A;P2RY13
756	GO:0072202	cell_differentiation_involved_in_metanephros_development	26	2	0.05465	ADIPOQ;NPHS2
757	GO:0046324	regulation_of_glucose_import	59	3	0.05476	ADIPOQ;FGF21;SLC1A2
758	GO:0050863	regulation_of_T_cell_activation	233	7	0.05484	CCL5;CD244;CD4;LOC102175889;LOC108633275;PDCD1LG2;RAC2
759	GO:0014074	response_to_purine-containing_compound	98	4	0.05505	AQP8;CDO1;P2RX1;P2RY12
760	GO:1903900	regulation_of_viral_life_cycle	141	5	0.05557	CCL5;LOC102190983;MATN4;NR5A2;RSAD2
761	GO:0098542	defense_response_to_other_organism	490	12	0.05575	CD4;CHGA;CXCL13;CXCL9;IRF8;LOC102169889;LOC102170238;LOC102190983;MATN4;PGLYRP1;RSAD2;TNFSF8
762	GO:0030003	cellular_cation_homeostasis	437	11	0.05586	ATP2B2;CACNB4;CCL5;CHRNA7;CP;CXCL13;CXCL9;F2R;LOC102172204;LOC102172205;LOC106504024
763	GO:1902578	single-organism_localization	2699	49	0.05658	ABCC11;ADIPOQ;ADRA2A;ANK1;AQP8;ATP2B2;C3;CACNB4;CCL5;CD244;CD4;CDH2;CDO1;CHGA;CHRNA7;CNTN2;CXCL9;F2R;FGF21;GJB1;IRF8;KCNS3;LCN2;LOC102174398;LOC102175889;LOC106504024;LOC108633275;LOC108634465;LRRC15;NNAT;NOX5;P2RX1;PKD1;PLEK;RAC2;RSAD2;SFRP4;SLC12A7;SLC1A2;SLC27A6;SLC2A9;SLC35D3;SLC6A2;SLCO4A1;SREBF1;STAP1;TRPV6;TSPAN33;UCP2
764	GO:0009749	response_to_glucose	142	5	0.05694	ADIPOQ;ADRA2A;NNAT;SREBF1;UCP2
765	GO:0070509	calcium_ion_import	142	5	0.05694	ATP2B2;CXCL9;F2R;LOC102175889;LOC106504024
766	GO:0000097	sulfur_amino_acid_biosynthetic_process	4	1	0.05703	CDO1
767	GO:0000821	regulation_of_arginine_metabolic_process	4	1	0.05703	ATP2B2
768	GO:0001905	activation_of_membrane_attack_complex	4	1	0.05703	C3
769	GO:0001969	regulation_of_activation_of_membrane_attack_complex	4	1	0.05703	C3
770	GO:0001978	regulation_of_systemic_arterial_blood_pressure_by_carotid_sinus_baroreceptor_fee...	4	1	0.05703	CHRNA7
771	GO:0002925	positive_regulation_of_humoral_immune_response_mediated_by_circulating_immunoglo...	4	1	0.05703	FCER2
772	GO:0003257	positive_regulation_of_transcription_from_RNA_polymerase_II_promoter_involved_in...	4	1	0.05703	MYOCD
773	GO:0006546	glycine_catabolic_process	4	1	0.05703	LOC108634030
774	GO:0006562	proline_catabolic_process	4	1	0.05703	LOC102182692
775	GO:0007262	STAT_protein_import_into_nucleus	4	1	0.05703	F2R
776	GO:0010749	regulation_of_nitric_oxide_mediated_signal_transduction	4	1	0.05703	ATP2B2
777	GO:0010751	negative_regulation_of_nitric_oxide_mediated_signal_transduction	4	1	0.05703	ATP2B2
778	GO:0019464	glycine_decarboxylation_via_glycine_cleavage_system	4	1	0.05703	LOC108634030
779	GO:0019530	taurine_metabolic_process	4	1	0.05703	CDO1
780	GO:0030910	olfactory_placode_formation	4	1	0.05703	SIX4
781	GO:0031587	positive_regulation_of_inositol_1,4,5-trisphosphate-sensitive_calcium-release_ch...	4	1	0.05703	LOC106504024
782	GO:0034163	regulation_of_toll-like_receptor_9_signaling_pathway	4	1	0.05703	RSAD2
783	GO:0035582	sequestering_of_BMP_in_extracellular_matrix	4	1	0.05703	LOC102168874
784	GO:0035625	epidermal_growth_factor-activated_receptor_transactivation_by_G-protein_coupled_...	4	1	0.05703	ADRA2A
785	GO:0035787	cell_migration_involved_in_kidney_development	4	1	0.05703	ADIPOQ
786	GO:0035799	ureter_maturation	4	1	0.05703	ALDH1A2
787	GO:0035995	detection_of_muscle_stretch	4	1	0.05703	TCAP
788	GO:0038145	macrophage_colony-stimulating_factor_signaling_pathway	4	1	0.05703	STAP1
789	GO:0042483	negative_regulation_of_odontogenesis	4	1	0.05703	TNFRSF11B
790	GO:0045917	positive_regulation_of_complement_activation	4	1	0.05703	C3
791	GO:0048290	isotype_switching_to_IgA_isotypes	4	1	0.05703	TNFSF13
792	GO:0048296	regulation_of_isotype_switching_to_IgA_isotypes	4	1	0.05703	TNFSF13
793	GO:0048749	compound_eye_development	4	1	0.05703	LOC102183132
794	GO:0051964	negative_regulation_of_synapse_assembly	4	1	0.05703	SLIT1
795	GO:0060157	urinary_bladder_development	4	1	0.05703	MYOCD
796	GO:0060480	lung_goblet_cell_differentiation	4	1	0.05703	SPDEF
797	GO:0060665	regulation_of_branching_involved_in_salivary_gland_morphogenesis_by_mesenchymal-...	4	1	0.05703	HGF
798	GO:0061113	pancreas_morphogenesis	4	1	0.05703	NR5A2
799	GO:0061197	fungiform_papilla_morphogenesis	4	1	0.05703	SIX4
800	GO:0071205	protein_localization_to_juxtaparanode_region_of_axon	4	1	0.05703	CNTN2
801	GO:0071698	olfactory_placode_development	4	1	0.05703	SIX4
802	GO:0071699	olfactory_placode_morphogenesis	4	1	0.05703	SIX4
803	GO:0072014	proximal_tubule_development	4	1	0.05703	PKD1
804	GO:0072021	ascending_thin_limb_development	4	1	0.05703	PKD1
805	GO:0072095	regulation_of_branch_elongation_involved_in_ureteric_bud_branching	4	1	0.05703	SIX4
806	GO:0072106	regulation_of_ureteric_bud_formation	4	1	0.05703	SIX4
807	GO:0072107	positive_regulation_of_ureteric_bud_formation	4	1	0.05703	SIX4
808	GO:0072218	metanephric_ascending_thin_limb_development	4	1	0.05703	PKD1
809	GO:0090027	negative_regulation_of_monocyte_chemotaxis	4	1	0.05703	LOC102168874
810	GO:0097118	neuroligin_clustering_involved_in_postsynaptic_membrane_assembly	4	1	0.05703	CDH2
811	GO:0098528	skeletal_muscle_fiber_differentiation	4	1	0.05703	SIX4
812	GO:1900084	regulation_of_peptidyl-tyrosine_autophosphorylation	4	1	0.05703	LOC102171917
813	GO:1900133	regulation_of_renin_secretion_into_blood_stream	4	1	0.05703	F2R
814	GO:1901204	regulation_of_adrenergic_receptor_signaling_pathway_involved_in_heart_process	4	1	0.05703	ATP2B2
815	GO:1901660	calcium_ion_export	4	1	0.05703	ATP2B2
816	GO:1902083	negative_regulation_of_peptidyl-cysteine_S-nitrosylation	4	1	0.05703	ATP2B2
817	GO:1903225	negative_regulation_of_endodermal_cell_differentiation	4	1	0.05703	LOC102187872
818	GO:1903243	negative_regulation_of_cardiac_muscle_hypertrophy_in_response_to_stress	4	1	0.05703	ATP2B2
819	GO:1903596	regulation_of_gap_junction_assembly	4	1	0.05703	LOC102171917
820	GO:1905278	positive_regulation_of_epithelial_tube_formation	4	1	0.05703	SIX4
821	GO:2000259	positive_regulation_of_protein_activation_cascade	4	1	0.05703	C3
822	GO:2000467	positive_regulation_of_glycogen_(starch)_synthase_activity	4	1	0.05703	ADIPOQ
823	GO:2000551	regulation_of_T-helper_2_cell_cytokine_production	4	1	0.05703	RSAD2
824	GO:2000553	positive_regulation_of_T-helper_2_cell_cytokine_production	4	1	0.05703	RSAD2
825	GO:2000566	positive_regulation_of_CD8-positive,_alpha-beta_T_cell_proliferation	4	1	0.05703	CD244
826	GO:2001027	negative_regulation_of_endothelial_cell_chemotaxis	4	1	0.05703	CXCL13
827	GO:0002702	positive_regulation_of_production_of_molecular_mediator_of_immune_response	60	3	0.05704	CD244;RSAD2;TNFSF13
828	GO:0046903	secretion	882	19	0.05753	ADRA2A;ATP2B2;CACNB4;CCL5;CD244;CDO1;CHGA;CHRNA7;F2R;KCNS3;LOC102174398;NNAT;P2RX1;PLEK;RAC2;RSAD2;SREBF1;TRPV6;UCP2
829	GO:0001932	regulation_of_protein_phosphorylation	1232	25	0.05787	ADIPOQ;ADRA2A;ATP2B2;C3;CCL24;CCL5;CD4;CDH2;CHRNA7;DUSP14;F2R;FGF21;HGF;LOC102171917;LOC102175889;LOC102184041;LRRC15;MYOCD;NRK;PKD1;RAC2;SERPINF2;STAP1;TNFRSF11B;TNFRSF18
830	GO:0023052	signaling	6159	102	0.05797	ACKR1;ADAMTS18;ADAMTS3;ADGRG3;ADIPOQ;ADRA2A;ALDH1A2;ANK1;ARHGAP39;ATP2B2;C10H15orf62;C3;CACNB4;CCL24;CCL5;CD4;CD48;CDH2;CHAC1;CHGA;CHRNA7;CNTN2;COL1A1;COL1A2;CREB3L4;CUX2;CXCL13;CXCL9;CYSLTR2;DAGLA;DUSP14;EFNA2;EGFL7;F2R;FGF21;GEM;GNG4;GPR4;GPR82;GPRC5D;GRIA4;HGF;IGFBP6;IL17REL;IL37;IL5RA;KCNS3;KCP;KIAA1324;LCN2;LOC102168874;LOC102175889;LOC102183132;LOC102184041;LOC106504024;LOC108633275;LOC1086…
831	GO:0002706	regulation_of_lymphocyte_mediated_immunity	100	4	0.05846	C3;FCER2;RSAD2;TNFSF13
832	GO:0002455	humoral_immune_response_mediated_by_circulating_immunoglobulin	27	2	0.05847	C3;FCER2
833	GO:0006884	cell_volume_homeostasis	27	2	0.05847	AQP8;SLC12A7
834	GO:0007618	mating	27	2	0.05847	DMRTA1;P2RX1
835	GO:0045746	negative_regulation_of_Notch_signaling_pathway	27	2	0.05847	CHAC1;EGFL7
836	GO:0050832	defense_response_to_fungus	27	2	0.05847	CHGA;PGLYRP1
837	GO:0009719	response_to_endogenous_stimulus	1294	26	0.05908	ADIPOQ;ADRA2A;AOC1;AQP8;ATP2B2;CCL5;CDO1;CHRNA7;COL1A1;COL1A2;CXCL13;FGF21;GNG4;KCP;LOC102168874;LOC102175889;LOC102183132;MYOCD;NR5A2;P2RX1;P2RY12;RRAGD;SFRP4;SLC1A2;SREBF1;UCP2
838	GO:0001938	positive_regulation_of_endothelial_cell_proliferation	61	3	0.05937	CCL24;EGFL7;LOC102174398
839	GO:0014812	muscle_cell_migration	61	3	0.05937	ADIPOQ;CCL5;SIX4
840	GO:0050679	positive_regulation_of_epithelial_cell_proliferation	144	5	0.05976	CCL24;CCL5;EGFL7;EPPK1;LOC102174398
841	GO:0009968	negative_regulation_of_signal_transduction	1003	21	0.06042	ADGRG3;ADIPOQ;ADRA2A;ATP2B2;CCL5;CDH2;CHAC1;DUSP14;EGFL7;HGF;KIAA1324;LOC102168874;LOC102183132;LOC102184041;LOC106504024;LOC108633275;LRRC15;PALM3;PLEK;SFRP4;STAP1
842	GO:0006629	lipid_metabolic_process	1120	23	0.06052	ABCD2;ACSM5;ADIPOQ;ADRA2A;ALDH1A2;C3;DAGLA;LOC102174398;LOC102178853;LOC102185708;LOC102191099;LOC102191806;NEU2;NR5A2;NRG2;P2RX1;PLEK;PRG4;SLC27A6;SMPDL3B;SREBF1;ST6GALNAC1;TMEM86B
843	GO:0019220	regulation_of_phosphate_metabolic_process	1538	30	0.06097	ADIPOQ;ADRA2A;ATP2B2;C3;CCL24;CCL5;CD244;CD4;CDH2;CHRNA7;CXCL9;DUSP14;F2R;FGF21;HGF;LOC102171917;LOC102175889;LOC102184041;LOC106504024;LRRC15;MYOCD;NRK;P2RY13;PKD1;PLEK;RAC2;SERPINF2;STAP1;TNFRSF11B;TNFRSF18
844	GO:1904062	regulation_of_cation_transmembrane_transport	191	6	0.06115	ADRA2A;ATP2B2;CACNB4;CXCL9;F2R;LOC106504024
845	GO:0009746	response_to_hexose	145	5	0.06119	ADIPOQ;ADRA2A;NNAT;SREBF1;UCP2
846	GO:1901701	cellular_response_to_oxygen-containing_compound	775	17	0.06132	ADIPOQ;ADRA2A;ALDH1A2;AQP8;ATP2B2;CCL5;COL1A1;COL1A2;GNG4;HGF;IRF8;LOC102175889;P2RY12;RRAGD;SREBF1;STAP1;UCP2
847	GO:0051174	regulation_of_phosphorus_metabolic_process	1539	30	0.06138	ADIPOQ;ADRA2A;ATP2B2;C3;CCL24;CCL5;CD244;CD4;CDH2;CHRNA7;CXCL9;DUSP14;F2R;FGF21;HGF;LOC102171917;LOC102175889;LOC102184041;LOC106504024;LRRC15;MYOCD;NRK;P2RY13;PKD1;PLEK;RAC2;SERPINF2;STAP1;TNFRSF11B;TNFRSF18
848	GO:0007260	tyrosine_phosphorylation_of_STAT_protein	62	3	0.06175	CCL5;F2R;TNFRSF18
849	GO:0022029	telencephalon_cell_migration	62	3	0.06175	CNTN2;EFHC1;SLIT1
850	GO:0032637	interleukin-8_production	62	3	0.06175	ADIPOQ;CD244;F2R
851	GO:0046427	positive_regulation_of_JAK-STAT_cascade	62	3	0.06175	CCL5;F2R;TNFRSF18
852	GO:1904894	positive_regulation_of_STAT_cascade	62	3	0.06175	CCL5;F2R;TNFRSF18
853	GO:0010955	negative_regulation_of_protein_processing	28	2	0.06238	CHAC1;SERPINF2
854	GO:0018198	peptidyl-cysteine_modification	28	2	0.06238	ATP2B2;LOC102171917
855	GO:0043277	apoptotic_cell_clearance	28	2	0.06238	C3;LOC102175889
856	GO:1903318	negative_regulation_of_protein_maturation	28	2	0.06238	CHAC1;SERPINF2
857	GO:2000108	positive_regulation_of_leukocyte_apoptotic_process	28	2	0.06238	CCL5;LGALS15
858	GO:0034284	response_to_monosaccharide	146	5	0.06265	ADIPOQ;ADRA2A;NNAT;SREBF1;UCP2
859	GO:0006874	cellular_calcium_ion_homeostasis	291	8	0.06361	ATP2B2;CACNB4;CCL5;CHRNA7;CXCL13;CXCL9;F2R;LOC106504024
860	GO:0055076	transition_metal_ion_homeostasis	103	4	0.06378	ANK1;CP;LOC102172204;LOC102172205
861	GO:0019752	carboxylic_acid_metabolic_process	723	16	0.06405	ABCD2;ACSM5;ADIPOQ;ATP2B2;C3;CDO1;DAGLA;HK3;LOC102178853;LOC102182692;LOC102185708;LOC102191099;LOC108634030;NR5A2;SLC27A6;SREBF1
862	GO:1901019	regulation_of_calcium_ion_transmembrane_transporter_activity	63	3	0.06417	ADRA2A;CACNB4;LOC106504024
863	GO:0042886	amide_transport	242	7	0.06449	ADRA2A;CCL5;CHGA;KCNS3;NNAT;SREBF1;UCP2
864	GO:0014902	myotube_differentiation	104	4	0.06561	CXCL9;LOC108633275;MYOCD;SIX4
865	GO:0006873	cellular_ion_homeostasis	450	11	0.06592	ATP2B2;CACNB4;CCL5;CHRNA7;CP;CXCL13;CXCL9;F2R;LOC102172204;LOC102172205;LOC106504024
866	GO:0002576	platelet_degranulation	29	2	0.06638	P2RX1;PLEK
867	GO:0010831	positive_regulation_of_myotube_differentiation	29	2	0.06638	CXCL9;LOC108633275
868	GO:0033762	response_to_glucagon	29	2	0.06638	CDO1;GNG4
869	GO:0045923	positive_regulation_of_fatty_acid_metabolic_process	29	2	0.06638	ABCD2;ADIPOQ
870	GO:0043436	oxoacid_metabolic_process	727	16	0.06658	ABCD2;ACSM5;ADIPOQ;ATP2B2;C3;CDO1;DAGLA;HK3;LOC102178853;LOC102182692;LOC102185708;LOC102191099;LOC108634030;NR5A2;SLC27A6;SREBF1
871	GO:0050801	ion_homeostasis	560	13	0.06694	ANK1;ATP2B2;CACNB4;CCL5;CHRNA7;CP;CXCL13;CXCL9;F2R;LOC102172204;LOC102172205;LOC106504024;SFRP4
872	GO:0044242	cellular_lipid_catabolic_process	149	5	0.06712	ABCD2;ADIPOQ;DAGLA;NEU2;SMPDL3B
873	GO:0072009	nephron_epithelium_development	105	4	0.06746	ADIPOQ;NPHS2;PKD1;SIX4
874	GO:0001822	kidney_development	245	7	0.06792	ADIPOQ;ALDH1A2;GPR4;LOC102171917;NPHS2;PKD1;SIX4
875	GO:1903037	regulation_of_leukocyte_cell-cell_adhesion	245	7	0.06792	CCL5;CD244;CD4;LOC102175889;LOC108633275;PDCD1LG2;RAC2
876	GO:0030855	epithelial_cell_differentiation	508	12	0.06907	ADIPOQ;ATP2B2;C3H1orf68;CDH2;EPPK1;GPR4;KRT2;KRT4;NPHS2;NR5A2;SFRP4;SPDEF
877	GO:0021885	forebrain_cell_migration	65	3	0.06913	CNTN2;EFHC1;SLIT1
878	GO:0032612	interleukin-1_production	65	3	0.06913	CHRNA7;F2R;LOC102184041
879	GO:0032642	regulation_of_chemokine_production	65	3	0.06913	ACKR1;ADIPOQ;LOC102184041
880	GO:0051279	regulation_of_release_of_sequestered_calcium_ion_into_cytosol	65	3	0.06913	CXCL9;F2R;LOC106504024
881	GO:0050880	regulation_of_blood_vessel_size	106	4	0.06935	ADRA2A;F2R;P2RX1;SERPINF2
882	GO:0055080	cation_homeostasis	509	12	0.06987	ANK1;ATP2B2;CACNB4;CCL5;CHRNA7;CP;CXCL13;CXCL9;F2R;LOC102172204;LOC102172205;LOC106504024
883	GO:0001963	synaptic_transmission,_dopaminergic	30	2	0.07046	CHRNA7;SLC6A2
884	GO:0008038	neuron_recognition	30	2	0.07046	CNTN2;OPCML
885	GO:0010574	regulation_of_vascular_endothelial_growth_factor_production	30	2	0.07046	C3;LOC102175889
886	GO:0030818	negative_regulation_of_cAMP_biosynthetic_process	30	2	0.07046	ADRA2A;P2RY13
887	GO:0050433	regulation_of_catecholamine_secretion	30	2	0.07046	CHGA;CHRNA7
888	GO:0050999	regulation_of_nitric-oxide_synthase_activity	30	2	0.07046	ATP2B2;FCER2
889	GO:0000165	MAPK_cascade	733	16	0.07049	ADIPOQ;ADRA2A;CCL24;CCL5;CDH2;CHRNA7;DUSP14;F2R;FGF21;HGF;LOC102175889;LOC102184041;NRG2;NRK;SERPINF2;TNFRSF11B
890	GO:0001957	intramembranous_ossification	5	1	0.07078	COL1A1
891	GO:0001999	renal_response_to_blood_flow_involved_in_circulatory_renin-angiotensin_regulatio...	5	1	0.07078	F2R
892	GO:0002001	renin_secretion_into_blood_stream	5	1	0.07078	F2R
893	GO:0002248	connective_tissue_replacement_involved_in_inflammatory_response_wound_healing	5	1	0.07078	F2R
894	GO:0003190	atrioventricular_valve_formation	5	1	0.07078	OLFM1
895	GO:0006685	sphingomyelin_catabolic_process	5	1	0.07078	SMPDL3B
896	GO:0006776	vitamin_A_metabolic_process	5	1	0.07078	ALDH1A2
897	GO:0007614	short-term_memory	5	1	0.07078	CUX2
898	GO:0008588	release_of_cytoplasmic_sequestered_NF-kappaB	5	1	0.07078	LOC108633275
899	GO:0010616	negative_regulation_of_cardiac_muscle_adaptation	5	1	0.07078	ATP2B2
900	GO:0010739	positive_regulation_of_protein_kinase_A_signaling	5	1	0.07078	ADIPOQ
901	GO:0010760	negative_regulation_of_macrophage_chemotaxis	5	1	0.07078	STAP1
902	GO:0010966	regulation_of_phosphate_transport	5	1	0.07078	SFRP4
903	GO:0014816	skeletal_muscle_satellite_cell_differentiation	5	1	0.07078	SIX4
904	GO:0031033	myosin_filament_organization	5	1	0.07078	TCAP
905	GO:0031119	tRNA_pseudouridine_synthesis	5	1	0.07078	RPUSD1
906	GO:0031133	regulation_of_axon_diameter	5	1	0.07078	CNTN2
907	GO:0032430	positive_regulation_of_phospholipase_A2_activity	5	1	0.07078	LOC102174398
908	GO:0035581	sequestering_of_extracellular_ligand_from_receptor	5	1	0.07078	LOC102168874
909	GO:0035624	receptor_transactivation	5	1	0.07078	ADRA2A
910	GO:0036072	direct_ossification	5	1	0.07078	COL1A1
911	GO:0046813	receptor-mediated_virion_attachment_to_host_cell	5	1	0.07078	LRRC15
912	GO:0051036	regulation_of_endosome_size	5	1	0.07078	RILP
913	GO:0051124	synaptic_growth_at_neuromuscular_junction	5	1	0.07078	SIX4
914	GO:0051599	response_to_hydrostatic_pressure	5	1	0.07078	ATP2B2
915	GO:0051771	negative_regulation_of_nitric-oxide_synthase_biosynthetic_process	5	1	0.07078	LOC102184041
916	GO:0060236	regulation_of_mitotic_spindle_organization	5	1	0.07078	PKD1
917	GO:0060481	lobar_bronchus_epithelium_development	5	1	0.07078	SPDEF
918	GO:0060681	branch_elongation_involved_in_ureteric_bud_branching	5	1	0.07078	SIX4
919	GO:0060700	regulation_of_ribonuclease_activity	5	1	0.07078	LOC102190983
920	GO:0060992	response_to_fungicide	5	1	0.07078	GRIA4
921	GO:0061196	fungiform_papilla_development	5	1	0.07078	SIX4
922	GO:0061551	trigeminal_ganglion_development	5	1	0.07078	SIX4
923	GO:0070100	negative_regulation_of_chemokine-mediated_signaling_pathway	5	1	0.07078	CCL5
924	GO:0071639	positive_regulation_of_monocyte_chemotactic_protein-1_production	5	1	0.07078	ADIPOQ
925	GO:0071692	protein_localization_to_extracellular_region	5	1	0.07078	LOC102168874
926	GO:0071694	maintenance_of_protein_location_in_extracellular_region	5	1	0.07078	LOC102168874
927	GO:0072300	positive_regulation_of_metanephric_glomerulus_development	5	1	0.07078	ADIPOQ
928	GO:0090080	positive_regulation_of_MAPKKK_cascade_by_fibroblast_growth_factor_receptor_signa...	5	1	0.07078	FGF21
929	GO:1901228	positive_regulation_of_transcription_from_RNA_polymerase_II_promoter_involved_in...	5	1	0.07078	MYOCD
930	GO:1901299	negative_regulation_of_hydrogen_peroxide-mediated_programmed_cell_death	5	1	0.07078	HGF
931	GO:1902498	regulation_of_protein_autoubiquitination	5	1	0.07078	LOC106503399
932	GO:1902947	regulation_of_tau-protein_kinase_activity	5	1	0.07078	HGF
933	GO:1904396	regulation_of_neuromuscular_junction_development	5	1	0.07078	SIX4
934	GO:2000416	regulation_of_eosinophil_migration	5	1	0.07078	CCL24
935	GO:2000564	regulation_of_CD8-positive,_alpha-beta_T_cell_proliferation	5	1	0.07078	CD244
936	GO:2000809	positive_regulation_of_synaptic_vesicle_clustering	5	1	0.07078	CDH2
937	GO:2001187	positive_regulation_of_CD8-positive,_alpha-beta_T_cell_activation	5	1	0.07078	CD244
938	GO:0035150	regulation_of_tube_size	107	4	0.07126	ADRA2A;F2R;P2RX1;SERPINF2
939	GO:0050807	regulation_of_synapse_organization	107	4	0.07126	CDH2;CUX2;SIX4;SLIT1
940	GO:0030336	negative_regulation_of_cell_migration	199	6	0.07151	ADIPOQ;CXCL13;EPPK1;LOC102168874;LOC102175889;STAP1
941	GO:0008593	regulation_of_Notch_signaling_pathway	66	3	0.07168	CHAC1;EGFL7;TSPAN33
942	GO:0060402	calcium_ion_transport_into_cytosol	108	4	0.07319	ATP2B2;CXCL9;F2R;LOC106504024
943	GO:0071902	positive_regulation_of_protein_serine/threonine_kinase_activity	250	7	0.07388	ADIPOQ;ADRA2A;ATP2B2;CHRNA7;F2R;HGF;PKD1
944	GO:0002437	inflammatory_response_to_antigenic_stimulus	31	2	0.07461	C3;IL5RA
945	GO:0010677	negative_regulation_of_cellular_carbohydrate_metabolic_process	31	2	0.07461	ADIPOQ;PLEK
946	GO:0010718	positive_regulation_of_epithelial_to_mesenchymal_transition	31	2	0.07461	COL1A1;OLFM1
947	GO:0030815	negative_regulation_of_cAMP_metabolic_process	31	2	0.07461	ADRA2A;P2RY13
948	GO:0045214	sarcomere_organization	31	2	0.07461	SIX4;TCAP
949	GO:0045933	positive_regulation_of_muscle_contraction	31	2	0.07461	F2R;MYOCD
950	GO:0046173	polyol_biosynthetic_process	31	2	0.07461	CD244;PLEK
951	GO:0044765	single-organism_transport	2500	45	0.07463	ABCC11;ADIPOQ;ADRA2A;ANK1;AQP8;ATP2B2;C3;CACNB4;CCL5;CD244;CDO1;CHGA;CHRNA7;CNTN2;CXCL9;F2R;FGF21;GJB1;IRF8;KCNS3;LCN2;LOC102174398;LOC102175889;LOC106504024;LOC108633275;LOC108634465;NNAT;NOX5;P2RX1;PKD1;PLEK;RAC2;RSAD2;SFRP4;SLC12A7;SLC1A2;SLC27A6;SLC2A9;SLC35D3;SLC6A2;SLCO4A1;SREBF1;STAP1;TRPV6;UCP2
952	GO:0090257	regulation_of_muscle_system_process	154	5	0.07498	ADRA2A;ATP2B2;F2R;MYOCD;P2RX1
953	GO:0030203	glycosaminoglycan_metabolic_process	109	4	0.07516	HPSE2;LYG2;LYVE1;PGLYRP1
954	GO:0006810	transport	4238	72	0.07524	ABCC11;ABCD2;ADIPOQ;ADRA2A;ANK1;AQP8;ATP2B2;C3;CA4;CACNB4;CCL5;CD244;CDH2;CDO1;CHGA;CHRNA7;CNTN2;COL1A1;CP;CXCL9;DNAJC6;F2R;FGF21;GJB1;GRIA4;IGF2BP3;IRF8;KCNS3;LCN2;LMX1B;LOC102172204;LOC102172205;LOC102174398;LOC102174478;LOC102175889;LOC102186944;LOC102187755;LOC102188300;LOC102189201;LOC102189749;LOC106504024;LOC108633275;LOC108634312;LOC108634363;LOC108634465;LYVE1;MLPH;NNAT;NOX5;P2RX1;P2RY12…
955	GO:0032501	multicellular_organismal_process	6767	110	0.0755	ACAN;ACKR1;ADAMTS18;ADAMTS3;ADGRG3;ADIPOQ;ADRA2A;ALDH1A2;ANK1;ATP2B2;AZGP1;C3;C3H1orf68;CACNB4;CCDC80;CCL24;CD244;CD248;CD4;CDH2;CDO1;CHAC1;CHGA;CHRNA7;CNTN2;COL1A1;COL1A2;COL8A1;CREB3L4;CUX2;CXCL13;DAGLA;DMRT2;DMRTA1;EFHC1;EFNA2;EPPK1;F2R;GPR4;HGF;IGF2BP3;IKZF3;IL5RA;IRF8;KCP;KERA;KRT2;KRT4;LMX1B;LOC102168874;LOC102171917;LOC102172205;LOC102174398;LOC102174478;LOC102175889;LOC102183132;LOC102183…
956	GO:0007423	sensory_organ_development	516	12	0.07561	ADAMTS18;ALDH1A2;ATP2B2;COL8A1;KERA;LMX1B;LOC102183132;LOC102187872;RCN1;SIX4;SIX5;TCAP
957	GO:0055074	calcium_ion_homeostasis	303	8	0.07641	ATP2B2;CACNB4;CCL5;CHRNA7;CXCL13;CXCL9;F2R;LOC106504024
958	GO:0051051	negative_regulation_of_transport	409	10	0.07712	ADIPOQ;ADRA2A;CHGA;F2R;LOC108633275;PKD1;RSAD2;SFRP4;SREBF1;UCP2
959	GO:0009582	detection_of_abiotic_stimulus	110	4	0.07714	ATP2B2;CACNB4;PKD1;TCAP
960	GO:0060401	cytosolic_calcium_ion_transport	110	4	0.07714	ATP2B2;CXCL9;F2R;LOC106504024
961	GO:0030162	regulation_of_proteolysis	630	14	0.07775	ADRA2A;C3;CHAC1;CNTN2;F2R;HGF;LOC102172711;LOC108633275;MATN4;P2RX1;PKD1;SERPINF1;SERPINF2;SPINK7
962	GO:0051347	positive_regulation_of_transferase_activity	519	12	0.07816	ADIPOQ;ADRA2A;ATP2B2;CCL5;CD4;CHRNA7;F2R;HGF;LOC102171917;NRK;PKD1;STAP1
963	GO:0060047	heart_contraction	204	6	0.07846	ATP2B2;CACNB4;CHRNA7;LOC102171917;SREBF1;TCAP
964	GO:0030803	negative_regulation_of_cyclic_nucleotide_biosynthetic_process	32	2	0.07885	ADRA2A;P2RY13
965	GO:0045843	negative_regulation_of_striated_muscle_tissue_development	32	2	0.07885	MYOCD;SIX4
966	GO:0070232	regulation_of_T_cell_apoptotic_process	32	2	0.07885	CCL5;LGALS15
967	GO:0046879	hormone_secretion	254	7	0.07886	ADRA2A;CCL5;CHGA;KCNS3;NNAT;SREBF1;UCP2
968	GO:0009581	detection_of_external_stimulus	111	4	0.07916	ATP2B2;CACNB4;PKD1;TCAP
969	GO:0032602	chemokine_production	69	3	0.07956	ACKR1;ADIPOQ;LOC102184041
970	GO:1901699	cellular_response_to_nitrogen_compound	466	11	0.07984	ADIPOQ;AOC1;AQP8;ATP2B2;COL1A1;COL1A2;GNG4;P2RY12;RRAGD;SREBF1;UCP2
971	GO:0008361	regulation_of_cell_size	157	5	0.07992	AQP8;ATP2B2;OLFM1;PLEK;SLC12A7
972	GO:0010810	regulation_of_cell-substrate_adhesion	157	5	0.07992	CCDC80;COL1A1;COL8A1;FBLN2;RAC2
973	GO:0080134	regulation_of_response_to_stress	1099	22	0.08099	ADAMTS18;ADIPOQ;ADRA2A;ATP2B2;C3;CCL24;CCL5;CHRNA7;EPPK1;F2R;HGF;LOC102175889;LOC102184041;LOC106503399;NACC2;NRK;PGLYRP1;PLEK;RSAD2;SELP;SERPINF2;TNFAIP6
974	GO:0000187	activation_of_MAPK_activity	112	4	0.0812	ADRA2A;CHRNA7;F2R;HGF
975	GO:0006937	regulation_of_muscle_contraction	112	4	0.0812	ADRA2A;F2R;MYOCD;P2RX1
976	GO:0003015	heart_process	206	6	0.08135	ATP2B2;CACNB4;CHRNA7;LOC102171917;SREBF1;TCAP
977	GO:0043588	skin_development	206	6	0.08135	C3H1orf68;COL1A1;COL1A2;KRT2;LOC102187872;PKD1
978	GO:2000146	negative_regulation_of_cell_motility	206	6	0.08135	ADIPOQ;CXCL13;EPPK1;LOC102168874;LOC102175889;STAP1
979	GO:0009612	response_to_mechanical_stimulus	158	5	0.0816	ATP2B2;COL1A1;LOC108633275;PKD1;TCAP
980	GO:0001990	regulation_of_systemic_arterial_blood_pressure_by_hormone	33	2	0.08315	F2R;SERPINF2
981	GO:0002920	regulation_of_humoral_immune_response	33	2	0.08315	C3;FCER2
982	GO:0019432	triglyceride_biosynthetic_process	33	2	0.08315	C3;SREBF1
983	GO:0030800	negative_regulation_of_cyclic_nucleotide_metabolic_process	33	2	0.08315	ADRA2A;P2RY13
984	GO:0031952	regulation_of_protein_autophosphorylation	33	2	0.08315	ADIPOQ;LOC102171917
985	GO:0032094	response_to_food	33	2	0.08315	CHRNA7;FGF21
986	GO:0032653	regulation_of_interleukin-10_production	33	2	0.08315	HGF;PDCD1LG2
987	GO:0048635	negative_regulation_of_muscle_organ_development	33	2	0.08315	MYOCD;SIX4
988	GO:0071875	adrenergic_receptor_signaling_pathway	33	2	0.08315	ADRA2A;ATP2B2
989	GO:0002246	wound_healing_involved_in_inflammatory_response	6	1	0.08432	F2R
990	GO:0002322	B_cell_proliferation_involved_in_immune_response	6	1	0.08432	GAPT
991	GO:0002866	positive_regulation_of_acute_inflammatory_response_to_antigenic_stimulus	6	1	0.08432	C3
992	GO:0002885	positive_regulation_of_hypersensitivity	6	1	0.08432	C3
993	GO:0003025	regulation_of_systemic_arterial_blood_pressure_by_baroreceptor_feedback	6	1	0.08432	CHRNA7
994	GO:0006651	diacylglycerol_biosynthetic_process	6	1	0.08432	LOC102174398
995	GO:0007256	activation_of_JNKK_activity	6	1	0.08432	NRK
996	GO:0007320	insemination	6	1	0.08432	P2RX1
997	GO:0008063	Toll_signaling_pathway	6	1	0.08432	PALM3
998	GO:0010455	positive_regulation_of_cell_fate_commitment	6	1	0.08432	SPDEF
999	GO:0010757	negative_regulation_of_plasminogen_activation	6	1	0.08432	SERPINF2
1000	GO:0010871	negative_regulation_of_receptor_biosynthetic_process	6	1	0.08432	ADIPOQ
1001	GO:0015810	aspartate_transport	6	1	0.08432	SLC1A2
1002	GO:0016102	diterpenoid_biosynthetic_process	6	1	0.08432	ALDH1A2
1003	GO:0021853	cerebral_cortex_GABAergic_interneuron_migration	6	1	0.08432	CNTN2
1004	GO:0023041	neuronal_signal_transduction	6	1	0.08432	OLFM1
1005	GO:0031585	regulation_of_inositol_1,4,5-trisphosphate-sensitive_calcium-release_channel_act...	6	1	0.08432	LOC106504024
1006	GO:0032000	positive_regulation_of_fatty_acid_beta-oxidation	6	1	0.08432	ABCD2
1007	GO:0032762	mast_cell_cytokine_production	6	1	0.08432	CHGA
1008	GO:0032792	negative_regulation_of_CREB_transcription_factor_activity	6	1	0.08432	ADGRG3
1009	GO:0032815	negative_regulation_of_natural_killer_cell_activation	6	1	0.08432	PGLYRP1
1010	GO:0033034	positive_regulation_of_myeloid_cell_apoptotic_process	6	1	0.08432	ADIPOQ
1011	GO:0033604	negative_regulation_of_catecholamine_secretion	6	1	0.08432	CHGA
1012	GO:0034154	toll-like_receptor_7_signaling_pathway	6	1	0.08432	RSAD2
1013	GO:0035740	CD8-positive,_alpha-beta_T_cell_proliferation	6	1	0.08432	CD244
1014	GO:0035745	T-helper_2_cell_cytokine_production	6	1	0.08432	RSAD2
1015	GO:0038171	cannabinoid_signaling_pathway	6	1	0.08432	DAGLA
1016	GO:0042447	hormone_catabolic_process	6	1	0.08432	LOC102171917
1017	GO:0042760	very_long-chain_fatty_acid_catabolic_process	6	1	0.08432	ABCD2
1018	GO:0045110	intermediate_filament_bundle_assembly	6	1	0.08432	EPPK1
1019	GO:0045650	negative_regulation_of_macrophage_differentiation	6	1	0.08432	ADIPOQ
1020	GO:0046485	ether_lipid_metabolic_process	6	1	0.08432	TMEM86B
1021	GO:0051712	positive_regulation_of_killing_of_cells_of_other_organism	6	1	0.08432	FCER2
1022	GO:0051918	negative_regulation_of_fibrinolysis	6	1	0.08432	SERPINF2
1023	GO:0051938	L-glutamate_import	6	1	0.08432	SLC1A2
1024	GO:0060100	positive_regulation_of_phagocytosis,_engulfment	6	1	0.08432	STAP1
1025	GO:0060482	lobar_bronchus_development	6	1	0.08432	SPDEF
1026	GO:0060732	positive_regulation_of_inositol_phosphate_biosynthetic_process	6	1	0.08432	CD244
1027	GO:0060770	negative_regulation_of_epithelial_cell_proliferation_involved_in_prostate_gland_...	6	1	0.08432	SERPINF1
1028	GO:0061550	cranial_ganglion_development	6	1	0.08432	SIX4
1029	GO:0061737	leukotriene_signaling_pathway	6	1	0.08432	CYSLTR2
1030	GO:0070099	regulation_of_chemokine-mediated_signaling_pathway	6	1	0.08432	CCL5
1031	GO:0070444	oligodendrocyte_progenitor_proliferation	6	1	0.08432	CDH2
1032	GO:0070445	regulation_of_oligodendrocyte_progenitor_proliferation	6	1	0.08432	CDH2
1033	GO:0070885	negative_regulation_of_calcineurin-NFAT_signaling_cascade	6	1	0.08432	ATP2B2
1034	GO:0071280	cellular_response_to_copper_ion	6	1	0.08432	AOC1
1035	GO:0071638	negative_regulation_of_monocyte_chemotactic_protein-1_production	6	1	0.08432	LOC102184041
1036	GO:0072144	glomerular_mesangial_cell_development	6	1	0.08432	GPR4
1037	GO:0072236	metanephric_loop_of_Henle_development	6	1	0.08432	PKD1
1038	GO:0072298	regulation_of_metanephric_glomerulus_development	6	1	0.08432	ADIPOQ
1039	GO:0086023	adrenergic_receptor_signaling_pathway_involved_in_heart_process	6	1	0.08432	ATP2B2
1040	GO:0090594	inflammatory_response_to_wounding	6	1	0.08432	F2R
1041	GO:0097070	ductus_arteriosus_closure	6	1	0.08432	MYOCD
1042	GO:0097709	connective_tissue_replacement	6	1	0.08432	F2R
1043	GO:0099612	protein_localization_to_axon	6	1	0.08432	CNTN2
1044	GO:1900028	negative_regulation_of_ruffle_assembly	6	1	0.08432	STAP1
1045	GO:1901223	negative_regulation_of_NIK/NF-kappaB_signaling	6	1	0.08432	ADGRG3
1046	GO:1901626	regulation_of_postsynaptic_membrane_organization	6	1	0.08432	CDH2
1047	GO:1902231	positive_regulation_of_intrinsic_apoptotic_signaling_pathway_in_response_to_DNA_...	6	1	0.08432	NACC2
1048	GO:1902715	positive_regulation_of_interferon-gamma_secretion	6	1	0.08432	CD244
1049	GO:1904936	interneuron_migration	6	1	0.08432	CNTN2
1050	GO:1905155	positive_regulation_of_membrane_invagination	6	1	0.08432	STAP1
1051	GO:2000109	regulation_of_macrophage_apoptotic_process	6	1	0.08432	CCL5
1052	GO:2000402	negative_regulation_of_lymphocyte_migration	6	1	0.08432	LOC102175889
1053	GO:0009893	positive_regulation_of_metabolic_process	2779	49	0.08463	ABCD2;ADIPOQ;ADRA2A;ALDH1A2;ATP2B2;C3;CCL24;CCL5;CD244;CD4;CDH2;CHRNA7;CNTN2;COL1A1;CREB3L4;CUX2;CXCL9;DMRT2;F2R;FCER2;FGF21;HGF;IKZF3;IRF8;LMX1B;LOC102171917;LOC102175889;LOC106503399;LOC108636990;MYOCD;NOX5;NR5A2;NRK;OLFM1;P2RX1;PKD1;PLEK;RILP;SERPINF2;SFRP4;SIX4;SIX5;SPDEF;SREBF1;STAP1;TNFRSF11B;TNFRSF18;TNFSF13;TNFSF8
1054	GO:0019217	regulation_of_fatty_acid_metabolic_process	71	3	0.08502	ABCD2;ADIPOQ;SREBF1
1055	GO:0046323	glucose_import	71	3	0.08502	ADIPOQ;FGF21;SLC1A2
1056	GO:0006665	sphingolipid_metabolic_process	114	4	0.08536	NEU2;P2RX1;SMPDL3B;ST6GALNAC1
1057	GO:0010565	regulation_of_cellular_ketone_metabolic_process	114	4	0.08536	ABCD2;ADIPOQ;ATP2B2;SREBF1
1058	GO:0050793	regulation_of_developmental_process	2086	38	0.08536	ADIPOQ;C10H15orf62;C3;CCL24;CDH2;CHGA;CHRNA7;CNTN2;COL1A1;CUX2;CXCL9;DMRT2;EPPK1;GPR4;HGF;IKZF3;LOC102168874;LOC102171917;LOC102175889;LOC102187872;LOC106504024;LOC108633275;LOC108636990;MYOCD;NRK;OGN;OLFM1;P2RY12;PGLYRP1;SERPINF1;SERPINF2;SFRP4;SIX4;SLIT1;SPDEF;STAP1;TNFRSF11B;TNFSF13
1059	GO:0060429	epithelium_development	988	20	0.0857	ADIPOQ;ALDH1A2;ATP2B2;C3H1orf68;CDH2;DMRT2;EPPK1;GPR4;HGF;KRT2;KRT4;LOC102187872;NPHS2;NR5A2;PKD1;RSPO3;SFRP4;SIX4;SPDEF;TCAP
1060	GO:0050670	regulation_of_lymphocyte_proliferation	161	5	0.08677	CCL5;CD244;IKZF3;PDCD1LG2;RAC2
1061	GO:0072503	cellular_divalent_inorganic_cation_homeostasis	312	8	0.08696	ATP2B2;CACNB4;CCL5;CHRNA7;CXCL13;CXCL9;F2R;LOC106504024
1062	GO:0051338	regulation_of_transferase_activity	814	17	0.08697	ADIPOQ;ADRA2A;ATP2B2;CCL5;CD4;CHRNA7;DUSP14;F2R;HGF;LOC102171917;LOC102184041;LRRC15;MYOCD;NRK;PKD1;RAC2;STAP1
1063	GO:0002886	regulation_of_myeloid_leukocyte_mediated_immunity	34	2	0.08753	C3;RAC2
1064	GO:0021772	olfactory_bulb_development	34	2	0.08753	EFNA2;SLIT1
1065	GO:0021884	forebrain_neuron_development	34	2	0.08753	CNTN2;SLIT1
1066	GO:0030809	negative_regulation_of_nucleotide_biosynthetic_process	34	2	0.08753	ADRA2A;P2RY13
1067	GO:0045123	cellular_extravasation	34	2	0.08753	LOC102175889;SELP
1068	GO:0045912	negative_regulation_of_carbohydrate_metabolic_process	34	2	0.08753	ADIPOQ;PLEK
1069	GO:0050432	catecholamine_secretion	34	2	0.08753	CHGA;CHRNA7
1070	GO:0050829	defense_response_to_Gram-negative_bacterium	34	2	0.08753	CD4;CHGA
1071	GO:1900372	negative_regulation_of_purine_nucleotide_biosynthetic_process	34	2	0.08753	ADRA2A;P2RY13
1072	GO:0043407	negative_regulation_of_MAP_kinase_activity	72	3	0.08781	ADIPOQ;DUSP14;LOC102184041
1073	GO:0032944	regulation_of_mononuclear_cell_proliferation	162	5	0.08853	CCL5;CD244;IKZF3;PDCD1LG2;RAC2
1074	GO:0051495	positive_regulation_of_cytoskeleton_organization	162	5	0.08853	C10H15orf62;CCL24;PLEK;SERPINF2;STAP1
1075	GO:0071495	cellular_response_to_endogenous_stimulus	1053	21	0.08947	ADIPOQ;ADRA2A;AOC1;AQP8;ATP2B2;CCL5;COL1A1;COL1A2;CXCL13;FGF21;GNG4;KCP;LOC102168874;LOC102175889;LOC102183132;MYOCD;NR5A2;P2RY12;RRAGD;SREBF1;UCP2
1076	GO:0007416	synapse_assembly	116	4	0.08963	CDH2;CUX2;SIX4;SLIT1
1077	GO:0043255	regulation_of_carbohydrate_biosynthetic_process	73	3	0.09063	ADIPOQ;CD244;PLEK
1078	GO:0006820	anion_transport	369	9	0.09158	ABCC11;CA4;CACNB4;SFRP4;SLC12A7;SLC16A6;SLC1A2;SLC27A6;SLCO4A1
1079	GO:0001906	cell_killing	117	4	0.09179	CHGA;FCER2;PGLYRP1;STAP1
1080	GO:0007520	myoblast_fusion	35	2	0.09198	CXCL9;LOC108633275
1081	GO:0021988	olfactory_lobe_development	35	2	0.09198	EFNA2;SLIT1
1082	GO:0032715	negative_regulation_of_interleukin-6_production	35	2	0.09198	CHRNA7;HGF
1083	GO:0046579	positive_regulation_of_Ras_protein_signal_transduction	35	2	0.09198	F2R;RASGRP4
1084	GO:0048854	brain_morphogenesis	35	2	0.09198	CDH2;SLIT1
1085	GO:0090184	positive_regulation_of_kidney_development	35	2	0.09198	ADIPOQ;SIX4
1086	GO:1901862	negative_regulation_of_muscle_tissue_development	35	2	0.09198	MYOCD;SIX4
1087	GO:0009187	cyclic_nucleotide_metabolic_process	164	5	0.09211	ADRA2A;ATP2B2;CACNB4;CXCL9;P2RY13
1088	GO:0009743	response_to_carbohydrate	164	5	0.09211	ADIPOQ;ADRA2A;NNAT;SREBF1;UCP2
1089	GO:0032845	negative_regulation_of_homeostatic_process	164	5	0.09211	ADRA2A;CXCL9;F2R;LOC106504024;UCP2
1090	GO:0006672	ceramide_metabolic_process	74	3	0.09349	NEU2;P2RX1;ST6GALNAC1
1091	GO:0007200	phospholipase_C-activating_G-protein_coupled_receptor_signaling_pathway	74	3	0.09349	ADRA2A;CYSLTR2;F2R
1092	GO:0046916	cellular_transition_metal_ion_homeostasis	74	3	0.09349	CP;LOC102172204;LOC102172205
1093	GO:0006909	phagocytosis	165	5	0.09392	ADIPOQ;C3;IRF8;LOC102175889;STAP1
1094	GO:0043086	negative_regulation_of_catalytic_activity	765	16	0.09396	ADIPOQ;ADRA2A;ATP2B2;C3;DUSP14;HGF;LOC102172711;LOC102184041;LOC108633275;LRRC15;MATN4;MYOCD;P2RY13;SERPINF1;SERPINF2;SPINK7
1095	GO:0042129	regulation_of_T_cell_proliferation	118	4	0.09399	CCL5;CD244;PDCD1LG2;RAC2
1096	GO:0048259	regulation_of_receptor-mediated_endocytosis	75	3	0.0964	DNAJC6;LOC102172205;SFRP4
1097	GO:0050848	regulation_of_calcium-mediated_signaling	75	3	0.0964	ATP2B2;CD4;LOC106504024
1098	GO:0007595	lactation	36	2	0.09649	ATP2B2;CDO1
1099	GO:0032613	interleukin-10_production	36	2	0.09649	HGF;PDCD1LG2
1100	GO:0033628	regulation_of_cell_adhesion_mediated_by_integrin	36	2	0.09649	CCL5;CXCL13
1101	GO:0090287	regulation_of_cellular_response_to_growth_factor_stimulus	216	6	0.09665	ADAMTS3;CXCL13;KCP;LOC102168874;LOC102183132;MYOCD
1102	GO:0006959	humoral_immune_response	167	5	0.09761	C3;FCER2;LOC102172711;LOC108637766;MATN4
1103	GO:0000820	regulation_of_glutamine_family_amino_acid_metabolic_process	7	1	0.09767	ATP2B2
1104	GO:0001774	microglial_cell_activation	7	1	0.09767	STAP1
1105	GO:0001977	renal_system_process_involved_in_regulation_of_blood_volume	7	1	0.09767	F2R
1106	GO:0003056	regulation_of_vascular_smooth_muscle_contraction	7	1	0.09767	P2RX1
1107	GO:0003093	regulation_of_glomerular_filtration	7	1	0.09767	F2R
1108	GO:0003256	regulation_of_transcription_from_RNA_polymerase_II_promoter_involved_in_myocardi...	7	1	0.09767	MYOCD
1109	GO:0006689	ganglioside_catabolic_process	7	1	0.09767	NEU2
1110	GO:0006930	substrate-dependent_cell_migration,_cell_extension	7	1	0.09767	P2RY12
1111	GO:0006968	cellular_defense_response	7	1	0.09767	CXCL9
1112	GO:0009249	protein_lipoylation	7	1	0.09767	NNAT
1113	GO:0009313	oligosaccharide_catabolic_process	7	1	0.09767	NEU2
1114	GO:0014842	regulation_of_skeletal_muscle_satellite_cell_proliferation	7	1	0.09767	SIX5
1115	GO:0014866	skeletal_myofibril_assembly	7	1	0.09767	TCAP
1116	GO:0019062	virion_attachment_to_host_cell	7	1	0.09767	LRRC15
1117	GO:0030240	skeletal_muscle_thin_filament_assembly	7	1	0.09767	TCAP
1118	GO:0031442	positive_regulation_of_mRNA_3'-end_processing	7	1	0.09767	LOC108636990
1119	GO:0032819	positive_regulation_of_natural_killer_cell_proliferation	7	1	0.09767	CD244
1120	GO:0033563	dorsal/ventral_axon_guidance	7	1	0.09767	SLIT1
1121	GO:0035743	CD4-positive,_alpha-beta_T_cell_cytokine_production	7	1	0.09767	RSAD2
1122	GO:0035766	cell_chemotaxis_to_fibroblast_growth_factor	7	1	0.09767	CXCL13
1123	GO:0035768	endothelial_cell_chemotaxis_to_fibroblast_growth_factor	7	1	0.09767	CXCL13
1124	GO:0035989	tendon_development	7	1	0.09767	LOC102187872
1125	GO:0044036	cell_wall_macromolecule_metabolic_process	7	1	0.09767	LYG2
1126	GO:0044650	adhesion_of_symbiont_to_host_cell	7	1	0.09767	LRRC15
1127	GO:0045714	regulation_of_low-density_lipoprotein_particle_receptor_biosynthetic_process	7	1	0.09767	ADIPOQ
1128	GO:0048840	otolith_development	7	1	0.09767	ATP2B2
1129	GO:0050861	positive_regulation_of_B_cell_receptor_signaling_pathway	7	1	0.09767	STAP1
1130	GO:0051152	positive_regulation_of_smooth_muscle_cell_differentiation	7	1	0.09767	MYOCD
1131	GO:0060099	regulation_of_phagocytosis,_engulfment	7	1	0.09767	STAP1
1132	GO:0060676	ureteric_bud_formation	7	1	0.09767	SIX4
1133	GO:0060677	ureteric_bud_elongation	7	1	0.09767	SIX4
1134	GO:0060753	regulation_of_mast_cell_chemotaxis	7	1	0.09767	RAC2
1135	GO:0070327	thyroid_hormone_transport	7	1	0.09767	SLCO4A1
1136	GO:0071554	cell_wall_organization_or_biogenesis	7	1	0.09767	LYG2
1137	GO:0071676	negative_regulation_of_mononuclear_cell_migration	7	1	0.09767	LOC102168874
1138	GO:0071838	cell_proliferation_in_bone_marrow	7	1	0.09767	LOC102171917
1139	GO:0071888	macrophage_apoptotic_process	7	1	0.09767	CCL5
1140	GO:0072008	glomerular_mesangial_cell_differentiation	7	1	0.09767	GPR4
1141	GO:0072143	mesangial_cell_development	7	1	0.09767	GPR4
1142	GO:0072235	metanephric_distal_tubule_development	7	1	0.09767	PKD1
1143	GO:0090193	positive_regulation_of_glomerulus_development	7	1	0.09767	ADIPOQ
1144	GO:0097242	beta-amyloid_clearance	7	1	0.09767	MYOCD
1145	GO:1900221	regulation_of_beta-amyloid_clearance	7	1	0.09767	MYOCD
1146	GO:1902033	regulation_of_hematopoietic_stem_cell_proliferation	7	1	0.09767	LOC102171917
1147	GO:1903224	regulation_of_endodermal_cell_differentiation	7	1	0.09767	LOC102187872
1148	GO:1904847	regulation_of_cell_chemotaxis_to_fibroblast_growth_factor	7	1	0.09767	CXCL13
1149	GO:1905153	regulation_of_membrane_invagination	7	1	0.09767	STAP1
1150	GO:2000544	regulation_of_endothelial_cell_chemotaxis_to_fibroblast_growth_factor	7	1	0.09767	CXCL13
1151	GO:2000698	positive_regulation_of_epithelial_cell_differentiation_involved_in_kidney_develo...	7	1	0.09767	ADIPOQ
1152	GO:2000807	regulation_of_synaptic_vesicle_clustering	7	1	0.09767	CDH2
1153	GO:2001185	regulation_of_CD8-positive,_alpha-beta_T_cell_activation	7	1	0.09767	CD244
1154	GO:0006022	aminoglycan_metabolic_process	120	4	0.09845	HPSE2;LYG2;LYVE1;PGLYRP1
1155	GO:0042102	positive_regulation_of_T_cell_proliferation	76	3	0.09933	CCL5;CD244;PDCD1LG2
1156	GO:0071346	cellular_response_to_interferon-gamma	76	3	0.09933	CCL24;CCL5;LOC102175889
1157	GO:0051259	protein_oligomerization	376	9	0.09986	ADIPOQ;C1QTNF6;CCL5;COL1A1;COL1A2;GJB1;KCNS3;LOC102190983;NACC2
1158	GO:0097191	extrinsic_apoptotic_signaling_pathway	218	6	0.09989	HGF;KIAA1324;LCN2;LOC102184041;LOC106504024;TNFRSF18
1159	GO:0031343	positive_regulation_of_cell_killing	37	2	0.10106	FCER2;STAP1
1160	GO:0042992	negative_regulation_of_transcription_factor_import_into_nucleus	37	2	0.10106	LOC108633275;PKD1
1161	GO:0051220	cytoplasmic_sequestering_of_protein	37	2	0.10106	LOC108633275;PKD1
1162	GO:0090207	regulation_of_triglyceride_metabolic_process	37	2	0.10106	C3;SREBF1
1163	GO:0023014	signal_transduction_by_protein_phosphorylation	774	16	0.10136	ADIPOQ;ADRA2A;CCL24;CCL5;CDH2;CHRNA7;DUSP14;F2R;FGF21;HGF;LOC102175889;LOC102184041;NRG2;NRK;SERPINF2;TNFRSF11B
1164	GO:0070663	regulation_of_leukocyte_proliferation	169	5	0.10137	CCL5;CD244;IKZF3;PDCD1LG2;RAC2
1165	GO:0010522	regulation_of_calcium_ion_transport_into_cytosol	77	3	0.1023	CXCL9;F2R;LOC106504024
1166	GO:0032091	negative_regulation_of_protein_binding	77	3	0.1023	ADIPOQ;LOC102171917;MATN4
1167	GO:0001889	liver_development	122	4	0.10301	ALDH1A2;HGF;PKD1;UCP2
1168	GO:0007270	neuron-neuron_synaptic_transmission	122	4	0.10301	CACNB4;CHRNA7;GRIA4;SLC6A2
1169	GO:0046058	cAMP_metabolic_process	122	4	0.10301	ADRA2A;CACNB4;CXCL9;P2RY13
1170	GO:0071901	negative_regulation_of_protein_serine/threonine_kinase_activity	122	4	0.10301	ADIPOQ;DUSP14;LOC102184041;MYOCD
1171	GO:0051704	multi-organism_process	1935	35	0.10386	ATP2B2;CCL5;CD4;CHGA;CREB3L4;CXCL13;CXCL9;DMRTA1;DNALI1;F2R;FCER2;IRF8;LCN2;LOC102169889;LOC102170238;LOC102171917;LOC102175889;LOC102190983;LOC106503399;LOC108634465;LOC108636082;LRRC15;MATN4;NR5A2;NRK;P2RX1;PALM3;PGLYRP1;RSAD2;SIX5;STAP1;TNFRSF11B;TNFRSF18;TNFSF8;UCP2
1172	GO:0007165	signal_transduction	5782	94	0.10455	ACKR1;ADAMTS18;ADAMTS3;ADGRG3;ADIPOQ;ADRA2A;ALDH1A2;ANK1;ARHGAP39;ATP2B2;C10H15orf62;C3;CACNB4;CCL24;CCL5;CD4;CD48;CDH2;CHAC1;CHRNA7;CNTN2;COL1A1;COL1A2;CREB3L4;CUX2;CXCL13;CXCL9;CYSLTR2;DAGLA;DUSP14;EFNA2;EGFL7;F2R;FGF21;GEM;GNG4;GPR4;GPR82;GPRC5D;GRIA4;HGF;IGFBP6;IL17REL;IL37;IL5RA;KCP;KIAA1324;LCN2;LOC102168874;LOC102175889;LOC102183132;LOC102184041;LOC106504024;LOC108633275;LOC108636990;LRRC1…
1173	GO:0042592	homeostatic_process	1379	26	0.10503	ADIPOQ;ADRA2A;ANK1;AQP8;ATP2B2;AZGP1;CACNB4;CCL5;CDH2;CHRNA7;CP;CXCL13;CXCL9;F2R;GAPT;HK3;LOC102172204;LOC102172205;LOC102190983;LOC106504024;NR5A2;RAC2;SFRP4;SLC12A7;SLC35D3;UCP2
1174	GO:0007492	endoderm_development	78	3	0.10531	COL8A1;LOC102187872;LOC108636990
1175	GO:0051963	regulation_of_synapse_assembly	78	3	0.10531	CUX2;SIX4;SLIT1
1176	GO:0044344	cellular_response_to_fibroblast_growth_factor_stimulus	123	4	0.10533	CCL5;CXCL13;FGF21;LOC102175889
1177	GO:0032940	secretion_by_cell	779	16	0.10562	ADRA2A;CCL5;CD244;CHGA;CHRNA7;F2R;KCNS3;LOC102174398;NNAT;P2RX1;PLEK;RAC2;RSAD2;SREBF1;TRPV6;UCP2
1178	GO:0000387	spliceosomal_snRNP_assembly	38	2	0.10569	LOC102174478;SNRPE
1179	GO:0002279	mast_cell_activation_involved_in_immune_response	38	2	0.10569	CHGA;RAC2
1180	GO:0007628	adult_walking_behavior	38	2	0.10569	CACNB4;CNTN2
1181	GO:0010470	regulation_of_gastrulation	38	2	0.10569	ADIPOQ;LOC102187872
1182	GO:0030195	negative_regulation_of_blood_coagulation	38	2	0.10569	ADAMTS18;SERPINF2
1183	GO:0040019	positive_regulation_of_embryonic_development	38	2	0.10569	DMRT2;SIX4
1184	GO:0043303	mast_cell_degranulation	38	2	0.10569	CHGA;RAC2
1185	GO:0050850	positive_regulation_of_calcium-mediated_signaling	38	2	0.10569	CD4;LOC106504024
1186	GO:0090659	walking_behavior	38	2	0.10569	CACNB4;CNTN2
1187	GO:1900047	negative_regulation_of_hemostasis	38	2	0.10569	ADAMTS18;SERPINF2
1188	GO:0051336	regulation_of_hydrolase_activity	1198	23	0.10632	C10H15orf62;C3;CCL24;CCL5;CXCL13;F2R;HGF;LOC102172711;LOC102174398;LOC102175889;LOC102190983;LOC106504024;LOC108633275;LOC108636082;MATN4;NRG2;P2RX1;PDCD1LG2;PLEK;RASGRP4;SERPINF1;SERPINF2;SPINK7
1189	GO:0021954	central_nervous_system_neuron_development	79	3	0.10835	CNTN2;LMX1B;SLIT1
1190	GO:0032507	maintenance_of_protein_location_in_cell	79	3	0.10835	CD4;LOC108633275;PKD1
1191	GO:0051149	positive_regulation_of_muscle_cell_differentiation	79	3	0.10835	CXCL9;LOC108633275;MYOCD
1192	GO:0072507	divalent_inorganic_cation_homeostasis	329	8	0.10909	ATP2B2;CACNB4;CCL5;CHRNA7;CXCL13;CXCL9;F2R;LOC106504024
1193	GO:0031589	cell-substrate_adhesion	276	7	0.10966	CCDC80;COL1A1;COL8A1;FBLN2;RAC2;SNED1;TNN
1194	GO:0009895	negative_regulation_of_catabolic_process	125	4	0.11003	ADRA2A;ATP2B2;PDCD1LG2;RILP
1195	GO:0061008	hepaticobiliary_system_development	125	4	0.11003	ALDH1A2;HGF;PKD1;UCP2
1196	GO:0010518	positive_regulation_of_phospholipase_activity	39	2	0.11038	CCL5;LOC102174398
1197	GO:0043647	inositol_phosphate_metabolic_process	39	2	0.11038	CD244;PLEK
1198	GO:0002883	regulation_of_hypersensitivity	8	1	0.11082	C3
1199	GO:0003062	regulation_of_heart_rate_by_chemical_signal	8	1	0.11082	SREBF1
1200	GO:0009071	serine_family_amino_acid_catabolic_process	8	1	0.11082	LOC108634030
1201	GO:0010745	negative_regulation_of_macrophage_derived_foam_cell_differentiation	8	1	0.11082	ADIPOQ
1202	GO:0014061	regulation_of_norepinephrine_secretion	8	1	0.11082	CHRNA7
1203	GO:0014841	skeletal_muscle_satellite_cell_proliferation	8	1	0.11082	SIX5
1204	GO:0014857	regulation_of_skeletal_muscle_cell_proliferation	8	1	0.11082	SIX5
1205	GO:0015740	C4-dicarboxylate_transport	8	1	0.11082	SLC1A2
1206	GO:0016114	terpenoid_biosynthetic_process	8	1	0.11082	ALDH1A2
1207	GO:0016264	gap_junction_assembly	8	1	0.11082	LOC102171917
1208	GO:0018377	protein_myristoylation	8	1	0.11082	LOC102190983
1209	GO:0021894	cerebral_cortex_GABAergic_interneuron_development	8	1	0.11082	CNTN2
1210	GO:0030916	otic_vesicle_formation	8	1	0.11082	TCAP
1211	GO:0031584	activation_of_phospholipase_D_activity	8	1	0.11082	CCL5
1212	GO:0031659	positive_regulation_of_cyclin-dependent_protein_serine/threonine_kinase_activity...	8	1	0.11082	PKD1
1213	GO:0032429	regulation_of_phospholipase_A2_activity	8	1	0.11082	LOC102174398
1214	GO:0032817	regulation_of_natural_killer_cell_proliferation	8	1	0.11082	CD244
1215	GO:0034331	cell_junction_maintenance	8	1	0.11082	MPZ
1216	GO:0035095	behavioral_response_to_nicotine	8	1	0.11082	CHRNA7
1217	GO:0035457	cellular_response_to_interferon-alpha	8	1	0.11082	LOC102190983
1218	GO:0036005	response_to_macrophage_colony-stimulating_factor	8	1	0.11082	STAP1
1219	GO:0036006	cellular_response_to_macrophage_colony-stimulating_factor_stimulus	8	1	0.11082	STAP1
1220	GO:0042428	serotonin_metabolic_process	8	1	0.11082	ATP2B2
1221	GO:0043587	tongue_morphogenesis	8	1	0.11082	SIX4
1222	GO:0043615	astrocyte_cell_migration	8	1	0.11082	LOC102175889
1223	GO:0045217	cell-cell_junction_maintenance	8	1	0.11082	MPZ
1224	GO:0045542	positive_regulation_of_cholesterol_biosynthetic_process	8	1	0.11082	SREBF1
1225	GO:0045713	low-density_lipoprotein_particle_receptor_biosynthetic_process	8	1	0.11082	ADIPOQ
1226	GO:0051001	negative_regulation_of_nitric-oxide_synthase_activity	8	1	0.11082	ATP2B2
1227	GO:0051547	regulation_of_keratinocyte_migration	8	1	0.11082	EPPK1
1228	GO:0051709	regulation_of_killing_of_cells_of_other_organism	8	1	0.11082	FCER2
1229	GO:0051953	negative_regulation_of_amine_transport	8	1	0.11082	CHGA
1230	GO:0060638	mesenchymal-epithelial_cell_signaling	8	1	0.11082	HGF
1231	GO:0061303	cornea_development_in_camera-type_eye	8	1	0.11082	KERA
1232	GO:0070627	ferrous_iron_import	8	1	0.11082	LOC102172205
1233	GO:0071276	cellular_response_to_cadmium_ion	8	1	0.11082	LOC102188618
1234	GO:0071318	cellular_response_to_ATP	8	1	0.11082	P2RY12
1235	GO:0071420	cellular_response_to_histamine	8	1	0.11082	AOC1
1236	GO:0072007	mesangial_cell_differentiation	8	1	0.11082	GPR4
1237	GO:0072205	metanephric_collecting_duct_development	8	1	0.11082	PKD1
1238	GO:0072282	metanephric_nephron_tubule_morphogenesis	8	1	0.11082	PKD1
1239	GO:0097104	postsynaptic_membrane_assembly	8	1	0.11082	CDH2
1240	GO:0097119	postsynaptic_density_protein_95_clustering	8	1	0.11082	CDH2
1241	GO:0097460	ferrous_iron_import_into_cell	8	1	0.11082	LOC102172205
1242	GO:1901160	primary_amino_compound_metabolic_process	8	1	0.11082	ATP2B2
1243	GO:1901298	regulation_of_hydrogen_peroxide-mediated_programmed_cell_death	8	1	0.11082	HGF
1244	GO:1902713	regulation_of_interferon-gamma_secretion	8	1	0.11082	CD244
1245	GO:1902931	negative_regulation_of_alcohol_biosynthetic_process	8	1	0.11082	PLEK
1246	GO:1904238	pericyte_cell_differentiation	8	1	0.11082	GPR4
1247	GO:2000465	regulation_of_glycogen_(starch)_synthase_activity	8	1	0.11082	ADIPOQ
1248	GO:2000542	negative_regulation_of_gastrulation	8	1	0.11082	LOC102187872
1249	GO:0045445	myoblast_differentiation	80	3	0.11143	CXCL9;LOC108633275;MYOCD
1250	GO:0048565	digestive_tract_development	126	4	0.11242	ALDH1A2;MYOCD;PKD1;SPDEF
1251	GO:0071774	response_to_fibroblast_growth_factor	126	4	0.11242	CCL5;CXCL13;FGF21;LOC102175889
1252	GO:0042325	regulation_of_phosphorylation	1331	25	0.11399	ADIPOQ;ADRA2A;ATP2B2;C3;CCL24;CCL5;CD4;CDH2;CHRNA7;DUSP14;F2R;FGF21;HGF;LOC102171917;LOC102175889;LOC102184041;LRRC15;MYOCD;NRK;PKD1;RAC2;SERPINF2;STAP1;TNFRSF11B;TNFRSF18
1253	GO:0003014	renal_system_process	81	3	0.11454	ADIPOQ;F2R;SERPINF2
1254	GO:0007613	memory	81	3	0.11454	CHRNA7;CUX2;LMX1B
1255	GO:0030510	regulation_of_BMP_signaling_pathway	81	3	0.11454	KCP;LOC102168874;LOC102183132
1256	GO:0051153	regulation_of_striated_muscle_cell_differentiation	81	3	0.11454	CXCL9;LOC108633275;MYOCD
1257	GO:1902531	regulation_of_intracellular_signal_transduction	1517	28	0.11472	ADGRG3;ADIPOQ;ADRA2A;ATP2B2;CCL24;CCL5;CD4;CDH2;CHRNA7;CXCL9;DUSP14;F2R;FGF21;HGF;LOC102175889;LOC102184041;LOC106504024;LOC108633275;LRRC15;NACC2;NRG2;NRK;RASGRP4;RRAGD;SELP;SERPINF2;TNFRSF11B;TNFRSF18
1258	GO:0003018	vascular_process_in_circulatory_system	127	4	0.11482	ADRA2A;F2R;P2RX1;SERPINF2
1259	GO:0000186	activation_of_MAPKK_activity	40	2	0.11512	F2R;NRK
1260	GO:0002381	immunoglobulin_production_involved_in_immunoglobulin_mediated_immune_response	40	2	0.11512	GAPT;TNFSF13
1261	GO:0002448	mast_cell_mediated_immunity	40	2	0.11512	CHGA;RAC2
1262	GO:0007157	heterophilic_cell-cell_adhesion_via_plasma_membrane_cell_adhesion_molecules	40	2	0.11512	CDH2;SELP
1263	GO:0014910	regulation_of_smooth_muscle_cell_migration	40	2	0.11512	ADIPOQ;CCL5
1264	GO:0021587	cerebellum_morphogenesis	40	2	0.11512	ATP2B2;LMX1B
1265	GO:0043616	keratinocyte_proliferation	40	2	0.11512	EPPK1;KRT2
1266	GO:0051952	regulation_of_amine_transport	40	2	0.11512	CHGA;CHRNA7
1267	GO:2000273	positive_regulation_of_receptor_activity	40	2	0.11512	ADRA2A;LOC106504024
1268	GO:0002366	leukocyte_activation_involved_in_immune_response	227	6	0.11513	CD244;CHGA;GAPT;PGLYRP1;RAC2;TNFSF13
1269	GO:1990267	response_to_transition_metal_nanoparticle	82	3	0.11768	AOC1;LOC102172205;LOC102188618
1270	GO:0002263	cell_activation_involved_in_immune_response	229	6	0.11867	CD244;CHGA;GAPT;PGLYRP1;RAC2;TNFSF13
1271	GO:0071222	cellular_response_to_lipopolysaccharide	129	4	0.11971	CCL5;IRF8;LOC102175889;STAP1
1272	GO:1903828	negative_regulation_of_cellular_protein_localization	129	4	0.11971	ADIPOQ;LOC108633275;LRRC15;PKD1
1273	GO:0006369	termination_of_RNA_polymerase_II_transcription	41	2	0.11991	LOC102174478;SNRPE
1274	GO:0009620	response_to_fungus	41	2	0.11991	CHGA;PGLYRP1
1275	GO:0032768	regulation_of_monooxygenase_activity	41	2	0.11991	ATP2B2;FCER2
1276	GO:0050819	negative_regulation_of_coagulation	41	2	0.11991	ADAMTS18;SERPINF2
1277	GO:0051057	positive_regulation_of_small_GTPase_mediated_signal_transduction	41	2	0.11991	F2R;RASGRP4
1278	GO:0032268	regulation_of_cellular_protein_metabolic_process	2217	39	0.12044	ADIPOQ;ADRA2A;ATP2B2;C3;CCL24;CCL5;CD4;CDH2;CHAC1;CHRNA7;CNTN2;DUSP14;F2R;FGF21;HGF;IGF2BP3;LOC102171917;LOC102172711;LOC102174398;LOC102175889;LOC102184041;LOC106503399;LOC106504024;LOC108633275;LRRC15;MATN4;MYOCD;NRK;P2RX1;PDCD1LG2;PKD1;RAC2;SERPINF1;SERPINF2;SPINK7;SREBF1;STAP1;TNFRSF11B;TNFRSF18
1279	GO:0048771	tissue_remodeling	130	4	0.12219	EFNA2;F2R;RAC2;RSPO3
1280	GO:0007204	positive_regulation_of_cytosolic_calcium_ion_concentration	180	5	0.12329	ATP2B2;CXCL13;CXCL9;F2R;LOC106504024
1281	GO:0007259	JAK-STAT_cascade	180	5	0.12329	CCL5;F2R;LRRC15;PKD1;TNFRSF18
1282	GO:0097696	STAT_cascade	180	5	0.12329	CCL5;F2R;LRRC15;PKD1;TNFRSF18
1283	GO:0001820	serotonin_secretion	9	1	0.12379	P2RX1
1284	GO:0002524	hypersensitivity	9	1	0.12379	C3
1285	GO:0002864	regulation_of_acute_inflammatory_response_to_antigenic_stimulus	9	1	0.12379	C3
1286	GO:0002923	regulation_of_humoral_immune_response_mediated_by_circulating_immunoglobulin	9	1	0.12379	FCER2
1287	GO:0010642	negative_regulation_of_platelet-derived_growth_factor_receptor_signaling_pathway	9	1	0.12379	ADIPOQ
1288	GO:0014745	negative_regulation_of_muscle_adaptation	9	1	0.12379	ATP2B2
1289	GO:0019227	neuronal_action_potential_propagation	9	1	0.12379	CACNB4
1290	GO:0019372	lipoxygenase_pathway	9	1	0.12379	LOC102178853
1291	GO:0021684	cerebellar_granular_layer_formation	9	1	0.12379	ATP2B2
1292	GO:0021707	cerebellar_granule_cell_differentiation	9	1	0.12379	ATP2B2
1293	GO:0021830	interneuron_migration_from_the_subpallium_to_the_cortex	9	1	0.12379	CNTN2
1294	GO:0021891	olfactory_bulb_interneuron_development	9	1	0.12379	SLIT1
1295	GO:0022028	tangential_migration_from_the_subventricular_zone_to_the_olfactory_bulb	9	1	0.12379	SLIT1
1296	GO:0030853	negative_regulation_of_granulocyte_differentiation	9	1	0.12379	ADIPOQ
1297	GO:0031657	regulation_of_cyclin-dependent_protein_serine/threonine_kinase_activity_involved...	9	1	0.12379	PKD1
1298	GO:0034115	negative_regulation_of_heterotypic_cell-cell_adhesion	9	1	0.12379	ADIPOQ
1299	GO:0034351	negative_regulation_of_glial_cell_apoptotic_process	9	1	0.12379	LOC102175889
1300	GO:0042048	olfactory_behavior	9	1	0.12379	LMX1B
1301	GO:0042136	neurotransmitter_biosynthetic_process	9	1	0.12379	DAGLA
1302	GO:0043374	CD8-positive,_alpha-beta_T_cell_differentiation	9	1	0.12379	TNFSF8
1303	GO:0045112	integrin_biosynthetic_process	9	1	0.12379	LOC102187872
1304	GO:0045721	negative_regulation_of_gluconeogenesis	9	1	0.12379	ADIPOQ
1305	GO:0045741	positive_regulation_of_epidermal_growth_factor-activated_receptor_activity	9	1	0.12379	ADRA2A
1306	GO:0046007	negative_regulation_of_activated_T_cell_proliferation	9	1	0.12379	PDCD1LG2
1307	GO:0048012	hepatocyte_growth_factor_receptor_signaling_pathway	9	1	0.12379	HGF
1308	GO:0048243	norepinephrine_secretion	9	1	0.12379	CHRNA7
1309	GO:0048263	determination_of_dorsal_identity	9	1	0.12379	LOC102168874
1310	GO:0048537	mucosal-associated_lymphoid_tissue_development	9	1	0.12379	CACNB4
1311	GO:0048541	Peyer's_patch_development	9	1	0.12379	CACNB4
1312	GO:0048739	cardiac_muscle_fiber_development	9	1	0.12379	TCAP
1313	GO:0051917	regulation_of_fibrinolysis	9	1	0.12379	SERPINF2
1314	GO:0060019	radial_glial_cell_differentiation	9	1	0.12379	CDH2
1315	GO:0060054	positive_regulation_of_epithelial_cell_proliferation_involved_in_wound_healing	9	1	0.12379	EPPK1
1316	GO:0060693	regulation_of_branching_involved_in_salivary_gland_morphogenesis	9	1	0.12379	HGF
1317	GO:0060768	regulation_of_epithelial_cell_proliferation_involved_in_prostate_gland_developme...	9	1	0.12379	SERPINF1
1318	GO:0070587	regulation_of_cell-cell_adhesion_involved_in_gastrulation	9	1	0.12379	ADIPOQ
1319	GO:0070863	positive_regulation_of_protein_exit_from_endoplasmic_reticulum	9	1	0.12379	SLC35D3
1320	GO:0071294	cellular_response_to_zinc_ion	9	1	0.12379	LOC102188618
1321	GO:0072177	mesonephric_duct_development	9	1	0.12379	PKD1
1322	GO:0072217	negative_regulation_of_metanephros_development	9	1	0.12379	ADIPOQ
1323	GO:0086103	G-protein_coupled_receptor_signaling_pathway_involved_in_heart_process	9	1	0.12379	ATP2B2
1324	GO:0090205	positive_regulation_of_cholesterol_metabolic_process	9	1	0.12379	SREBF1
1325	GO:0097090	presynaptic_membrane_organization	9	1	0.12379	CNTN2
1326	GO:0097091	synaptic_vesicle_clustering	9	1	0.12379	CDH2
1327	GO:0098870	action_potential_propagation	9	1	0.12379	CACNB4
1328	GO:1900115	extracellular_regulation_of_signal_transduction	9	1	0.12379	LOC102168874
1329	GO:1900116	extracellular_negative_regulation_of_signal_transduction	9	1	0.12379	LOC102168874
1330	GO:1903242	regulation_of_cardiac_muscle_hypertrophy_in_response_to_stress	9	1	0.12379	ATP2B2
1331	GO:2000786	positive_regulation_of_autophagosome_assembly	9	1	0.12379	KIAA1324
1332	GO:0043010	camera-type_eye_development	285	7	0.12387	ALDH1A2;ATP2B2;COL8A1;KERA;LMX1B;RCN1;SIX5
1333	GO:0022602	ovulation_cycle_process	84	3	0.12406	CHRNA7;DMRTA1;LOC102174398
1334	GO:0046165	alcohol_biosynthetic_process	84	3	0.12406	CD244;PLEK;SREBF1
1335	GO:0071347	cellular_response_to_interleukin-1	84	3	0.12406	CCL24;CCL5;LOC102175889
1336	GO:0019722	calcium-mediated_signaling	131	4	0.12468	ATP2B2;CD4;LOC106504024;SELP
1337	GO:0071229	cellular_response_to_acid_chemical	131	4	0.12468	ALDH1A2;COL1A1;COL1A2;RRAGD
1338	GO:0015837	amine_transport	42	2	0.12475	CHGA;CHRNA7
1339	GO:0031529	ruffle_organization	42	2	0.12475	PLEK;STAP1
1340	GO:0002697	regulation_of_immune_effector_process	340	8	0.12491	C3;CD244;FCER2;LOC102175889;PGLYRP1;RAC2;RSAD2;TNFSF13
1341	GO:0030900	forebrain_development	340	8	0.12491	ALDH1A2;ATP2B2;CDH2;CNTN2;EFHC1;EFNA2;SLC1A2;SLIT1
1342	GO:0043085	positive_regulation_of_catalytic_activity	1285	24	0.12522	ADIPOQ;ADRA2A;ATP2B2;C10H15orf62;CCL24;CCL5;CD4;CHRNA7;CXCL13;F2R;FCER2;HGF;LOC102171917;LOC102174398;LOC102175889;LOC108636082;NRG2;NRK;P2RX1;PDCD1LG2;PKD1;PLEK;RASGRP4;STAP1
1343	GO:0060491	regulation_of_cell_projection_assembly	132	4	0.1272	C10H15orf62;LOC106504024;RAC2;STAP1
1344	GO:0044057	regulation_of_system_process	397	9	0.12722	ADIPOQ;ADRA2A;ATP2B2;CACNB4;CHRNA7;F2R;MYOCD;P2RX1;SREBF1
1345	GO:0051271	negative_regulation_of_cellular_component_movement	234	6	0.12776	ADIPOQ;CXCL13;EPPK1;LOC102168874;LOC102175889;STAP1
1346	GO:0040013	negative_regulation_of_locomotion	235	6	0.12961	ADIPOQ;CXCL13;EPPK1;LOC102168874;LOC102175889;STAP1
1347	GO:0021575	hindbrain_morphogenesis	43	2	0.12963	ATP2B2;LMX1B
1348	GO:0060428	lung_epithelium_development	43	2	0.12963	PKD1;SPDEF
1349	GO:0051248	negative_regulation_of_protein_metabolic_process	986	19	0.13027	ADIPOQ;ATP2B2;C3;CHAC1;DUSP14;HGF;IGF2BP3;LOC102172711;LOC102174398;LOC102184041;LOC108633275;LRRC15;MATN4;MYOCD;PDCD1LG2;RILP;SERPINF1;SERPINF2;SPINK7
1350	GO:0033209	tumor_necrosis_factor-mediated_signaling_pathway	86	3	0.13056	ADIPOQ;TNFRSF11B;TNFRSF18
1351	GO:1904064	positive_regulation_of_cation_transmembrane_transport	86	3	0.13056	CXCL9;F2R;LOC106504024
1352	GO:0032270	positive_regulation_of_cellular_protein_metabolic_process	1292	24	0.13059	ADIPOQ;ADRA2A;ATP2B2;C3;CCL24;CCL5;CD4;CDH2;CHRNA7;CNTN2;F2R;FGF21;HGF;LOC102171917;LOC102175889;LOC106503399;NRK;P2RX1;PKD1;SERPINF2;SREBF1;STAP1;TNFRSF11B;TNFRSF18
1353	GO:1901698	response_to_nitrogen_compound	747	15	0.13099	ADIPOQ;AOC1;AQP8;ATP2B2;CDO1;CHRNA7;COL1A1;COL1A2;GNG4;P2RX1;P2RY12;RRAGD;SLC1A2;SREBF1;UCP2
1354	GO:0072073	kidney_epithelium_development	134	4	0.13231	ADIPOQ;NPHS2;PKD1;SIX4
1355	GO:0032269	negative_regulation_of_cellular_protein_metabolic_process	928	18	0.13246	ADIPOQ;ATP2B2;C3;CHAC1;DUSP14;HGF;IGF2BP3;LOC102172711;LOC102174398;LOC102184041;LOC108633275;LRRC15;MATN4;MYOCD;PDCD1LG2;SERPINF1;SERPINF2;SPINK7
1356	GO:0048732	gland_development	402	9	0.13427	ALDH1A2;ATP2B2;CACNB4;CDO1;HGF;PKD1;SERPINF1;SIX4;UCP2
1357	GO:0014888	striated_muscle_adaptation	44	2	0.13456	ATP2B2;TCAP
1358	GO:0032233	positive_regulation_of_actin_filament_bundle_assembly	44	2	0.13456	PLEK;SERPINF2
1359	GO:0048846	axon_extension_involved_in_axon_guidance	44	2	0.13456	OGN;SLIT1
1360	GO:1902284	neuron_projection_extension_involved_in_neuron_projection_guidance	44	2	0.13456	OGN;SLIT1
1361	GO:0050804	modulation_of_synaptic_transmission	238	6	0.13526	ADIPOQ;ATP2B2;CHRNA7;CNTN2;CUX2;GRIA4
1362	GO:0002863	positive_regulation_of_inflammatory_response_to_antigenic_stimulus	10	1	0.13656	C3
1363	GO:0006527	arginine_catabolic_process	10	1	0.13656	ATP2B2
1364	GO:0007253	cytoplasmic_sequestering_of_NF-kappaB	10	1	0.13656	LOC108633275
1365	GO:0007494	midgut_development	10	1	0.13656	ALDH1A2
1366	GO:0010421	hydrogen_peroxide-mediated_programmed_cell_death	10	1	0.13656	HGF
1367	GO:0010454	negative_regulation_of_cell_fate_commitment	10	1	0.13656	SPDEF
1368	GO:0010612	regulation_of_cardiac_muscle_adaptation	10	1	0.13656	ATP2B2
1369	GO:0014807	regulation_of_somitogenesis	10	1	0.13656	DMRT2
1370	GO:0014856	skeletal_muscle_cell_proliferation	10	1	0.13656	SIX5
1371	GO:0018065	protein-cofactor_linkage	10	1	0.13656	NNAT
1372	GO:0019240	citrulline_biosynthetic_process	10	1	0.13656	ATP2B2
1373	GO:0030836	positive_regulation_of_actin_filament_depolymerization	10	1	0.13656	PLEK
1374	GO:0031274	positive_regulation_of_pseudopodium_assembly	10	1	0.13656	C10H15orf62
1375	GO:0031953	negative_regulation_of_protein_autophosphorylation	10	1	0.13656	ADIPOQ
1376	GO:0032509	endosome_transport_via_multivesicular_body_sorting_pathway	10	1	0.13656	RILP
1377	GO:0032536	regulation_of_cell_projection_size	10	1	0.13656	CNTN2
1378	GO:0034162	toll-like_receptor_9_signaling_pathway	10	1	0.13656	RSAD2
1379	GO:0034350	regulation_of_glial_cell_apoptotic_process	10	1	0.13656	LOC102175889
1380	GO:0035871	protein_K11-linked_deubiquitination	10	1	0.13656	OTUB2
1381	GO:0043508	negative_regulation_of_JUN_kinase_activity	10	1	0.13656	LOC102184041
1382	GO:0044341	sodium-dependent_phosphate_transport	10	1	0.13656	SFRP4
1383	GO:0044406	adhesion_of_symbiont_to_host	10	1	0.13656	LRRC15
1384	GO:0048149	behavioral_response_to_ethanol	10	1	0.13656	CHRNA7
1385	GO:0048262	determination_of_dorsal/ventral_asymmetry	10	1	0.13656	LOC102168874
1386	GO:0050765	negative_regulation_of_phagocytosis	10	1	0.13656	ADIPOQ
1387	GO:0051583	dopamine_uptake_involved_in_synaptic_transmission	10	1	0.13656	SLC6A2
1388	GO:0051934	catecholamine_uptake_involved_in_synaptic_transmission	10	1	0.13656	SLC6A2
1389	GO:0060379	cardiac_muscle_cell_myoblast_differentiation	10	1	0.13656	MYOCD
1390	GO:0060576	intestinal_epithelial_cell_development	10	1	0.13656	SPDEF
1391	GO:0060767	epithelial_cell_proliferation_involved_in_prostate_gland_development	10	1	0.13656	SERPINF1
1392	GO:0061140	lung_secretory_cell_differentiation	10	1	0.13656	SPDEF
1393	GO:0070586	cell-cell_adhesion_involved_in_gastrulation	10	1	0.13656	ADIPOQ
1394	GO:0071872	cellular_response_to_epinephrine_stimulus	10	1	0.13656	ATP2B2
1395	GO:0072173	metanephric_tubule_morphogenesis	10	1	0.13656	PKD1
1396	GO:0090331	negative_regulation_of_platelet_aggregation	10	1	0.13656	ADAMTS18
1397	GO:0090493	catecholamine_uptake	10	1	0.13656	SLC6A2
1398	GO:0090494	dopamine_uptake	10	1	0.13656	SLC6A2
1399	GO:0097468	programmed_cell_death_in_response_to_reactive_oxygen_species	10	1	0.13656	HGF
1400	GO:0042981	regulation_of_apoptotic_process	1238	23	0.1367	ADIPOQ;ALDH1A2;CCL5;CD248;F2R;HGF;IKZF3;KIAA1324;LGALS15;LOC102175889;LOC102184041;LOC106504024;LOC108633275;MPZ;MYOCD;NACC2;P2RX1;SFRP4;SIX4;SPDEF;TNFRSF11B;TNFRSF18;UCP2
1401	GO:0090317	negative_regulation_of_intracellular_protein_transport	88	3	0.13718	ADIPOQ;LOC108633275;PKD1
1402	GO:0090002	establishment_of_protein_localization_to_plasma_membrane	136	4	0.13749	ANK1;CDH2;LRRC15;TSPAN33
1403	GO:0000768	syncytium_formation_by_plasma_membrane_fusion	45	2	0.13953	CXCL9;LOC108633275
1404	GO:0003044	regulation_of_systemic_arterial_blood_pressure_mediated_by_a_chemical_signal	45	2	0.13953	F2R;SERPINF2
1405	GO:0030514	negative_regulation_of_BMP_signaling_pathway	45	2	0.13953	LOC102168874;LOC102183132
1406	GO:0045576	mast_cell_activation	45	2	0.13953	CHGA;RAC2
1407	GO:0055123	digestive_system_development	137	4	0.14012	ALDH1A2;MYOCD;PKD1;SPDEF
1408	GO:0031334	positive_regulation_of_protein_complex_assembly	188	5	0.14051	C10H15orf62;CCL24;CXCL13;IRF8;PLEK
1409	GO:0019884	antigen_processing_and_presentation_of_exogenous_antigen	89	3	0.14053	LOC102179433;LOC102183142;LOC108635602
1410	GO:0050778	positive_regulation_of_immune_response	464	10	0.14156	C3;CACNB4;CD4;FCER2;LOC102172711;LOC108637766;PGLYRP1;RSAD2;STAP1;TNFSF13
1411	GO:0048523	negative_regulation_of_cellular_process	3877	64	0.14186	ADAMTS18;ADGRG3;ADIPOQ;ADRA2A;ALDH1A2;ATP2B2;C3;CCL5;CDH2;CHAC1;CHGA;CNTN2;COL1A1;CUX2;CXCL13;CXCL9;DUSP14;EGFL7;EPPK1;F2R;GNG4;HGF;IGF2BP3;KIAA1324;KRT4;LOC102168874;LOC102171917;LOC102172711;LOC102174398;LOC102175889;LOC102183132;LOC102184041;LOC102187872;LOC102190983;LOC106503399;LOC106504024;LOC108633275;LOC108636990;LRRC15;MATN4;MPZ;MYOCD;NACC2;NRK;P2RY13;PALM3;PDCD1LG2;PGLYRP1;PKD1;PLEK;RAR…
1412	GO:0031399	regulation_of_protein_modification_process	1556	28	0.14227	ADIPOQ;ADRA2A;ATP2B2;C3;CCL24;CCL5;CD4;CDH2;CHRNA7;DUSP14;F2R;FGF21;HGF;LOC102171917;LOC102175889;LOC102184041;LOC106503399;LOC106504024;LRRC15;MYOCD;NRK;PKD1;RAC2;SERPINF2;SREBF1;STAP1;TNFRSF11B;TNFRSF18
1413	GO:0071219	cellular_response_to_molecule_of_bacterial_origin	138	4	0.14276	CCL5;IRF8;LOC102175889;STAP1
1414	GO:0044282	small_molecule_catabolic_process	242	6	0.14297	ABCD2;ADIPOQ;ATP2B2;CDO1;LOC102182692;LOC108634030
1415	GO:0031532	actin_cytoskeleton_reorganization	90	3	0.14391	NPHS2;PLEK;STAP1
1416	GO:0042531	positive_regulation_of_tyrosine_phosphorylation_of_STAT_protein	46	2	0.14454	CCL5;TNFRSF18
1417	GO:0048260	positive_regulation_of_receptor-mediated_endocytosis	46	2	0.14454	LOC102172205;SFRP4
1418	GO:0048661	positive_regulation_of_smooth_muscle_cell_proliferation	46	2	0.14454	CCL5;SERPINF2
1419	GO:0061178	regulation_of_insulin_secretion_involved_in_cellular_response_to_glucose_stimulu...	46	2	0.14454	ADRA2A;UCP2
1420	GO:0044092	negative_regulation_of_molecular_function	1002	19	0.1449	ADGRG3;ADIPOQ;ADRA2A;ATP2B2;C3;DUSP14;HGF;LOC102171917;LOC102172711;LOC102184041;LOC108633275;LRRC15;MATN4;MYOCD;P2RY13;SERPINF1;SERPINF2;SFRP4;SPINK7
1421	GO:0009888	tissue_development	1623	29	0.14544	ACAN;ADIPOQ;ALDH1A2;ATP2B2;C3H1orf68;CACNB4;CDH2;COL1A1;COL8A1;DMRT2;EPPK1;GPR4;HGF;KRT2;KRT4;LMX1B;LOC102187872;LOC108636990;MYOCD;NPHS2;NR5A2;NRK;OLFM1;PKD1;RSPO3;SFRP4;SIX4;SPDEF;TCAP
1422	GO:0051247	positive_regulation_of_protein_metabolic_process	1374	25	0.14653	ADIPOQ;ADRA2A;ATP2B2;C3;CCL24;CCL5;CD4;CDH2;CHRNA7;CNTN2;F2R;FGF21;HGF;LOC102171917;LOC102175889;LOC106503399;NRK;P2RX1;PKD1;RILP;SERPINF2;SREBF1;STAP1;TNFRSF11B;TNFRSF18
1423	GO:0001892	embryonic_placenta_development	91	3	0.14732	NRK;PKD1;RSPO3
1424	GO:0002700	regulation_of_production_of_molecular_mediator_of_immune_response	91	3	0.14732	CD244;RSAD2;TNFSF13
1425	GO:0001787	natural_killer_cell_proliferation	11	1	0.14915	CD244
1426	GO:0006662	glycerol_ether_metabolic_process	11	1	0.14915	TMEM86B
1427	GO:0006684	sphingomyelin_metabolic_process	11	1	0.14915	SMPDL3B
1428	GO:0009415	response_to_water	11	1	0.14915	ATP2B2
1429	GO:0010804	negative_regulation_of_tumor_necrosis_factor-mediated_signaling_pathway	11	1	0.14915	ADIPOQ
1430	GO:0014051	gamma-aminobutyric_acid_secretion	11	1	0.14915	CACNB4
1431	GO:0015684	ferrous_iron_transport	11	1	0.14915	LOC102172205
1432	GO:0015793	glycerol_transport	11	1	0.14915	AQP8
1433	GO:0015868	purine_ribonucleotide_transport	11	1	0.14915	GJB1
1434	GO:0021683	cerebellar_granular_layer_morphogenesis	11	1	0.14915	ATP2B2
1435	GO:0031272	regulation_of_pseudopodium_assembly	11	1	0.14915	C10H15orf62
1436	GO:0032799	low-density_lipoprotein_receptor_particle_metabolic_process	11	1	0.14915	ADIPOQ
1437	GO:0032823	regulation_of_natural_killer_cell_differentiation	11	1	0.14915	PGLYRP1
1438	GO:0033033	negative_regulation_of_myeloid_cell_apoptotic_process	11	1	0.14915	CCL5
1439	GO:0034776	response_to_histamine	11	1	0.14915	AOC1
1440	GO:0035879	plasma_membrane_lactate_transport	11	1	0.14915	SLC16A6
1441	GO:0042487	regulation_of_odontogenesis_of_dentin-containing_tooth	11	1	0.14915	TNFRSF11B
1442	GO:0042511	positive_regulation_of_tyrosine_phosphorylation_of_Stat1_protein	11	1	0.14915	TNFRSF18
1443	GO:0042574	retinal_metabolic_process	11	1	0.14915	ALDH1A2
1444	GO:0043032	positive_regulation_of_macrophage_activation	11	1	0.14915	STAP1
1445	GO:0044090	positive_regulation_of_vacuole_organization	11	1	0.14915	KIAA1324
1446	GO:0044331	cell-cell_adhesion_mediated_by_cadherin	11	1	0.14915	CDH2
1447	GO:0045161	neuronal_ion_channel_clustering	11	1	0.14915	CNTN2
1448	GO:0051451	myoblast_migration	11	1	0.14915	SIX4
1449	GO:0060346	bone_trabecula_formation	11	1	0.14915	COL1A1
1450	GO:0060433	bronchus_development	11	1	0.14915	SPDEF
1451	GO:0071600	otic_vesicle_morphogenesis	11	1	0.14915	TCAP
1452	GO:0071636	positive_regulation_of_transforming_growth_factor_beta_production	11	1	0.14915	SERPINF2
1453	GO:0071871	response_to_epinephrine	11	1	0.14915	ATP2B2
1454	GO:0072172	mesonephric_tubule_formation	11	1	0.14915	SIX4
1455	GO:0072216	positive_regulation_of_metanephros_development	11	1	0.14915	ADIPOQ
1456	GO:0090192	regulation_of_glomerulus_development	11	1	0.14915	ADIPOQ
1457	GO:0098739	import_across_plasma_membrane	11	1	0.14915	ATP2B2
1458	GO:0099068	postsynapse_assembly	11	1	0.14915	CDH2
1459	GO:1900003	regulation_of_serine-type_endopeptidase_activity	11	1	0.14915	SPINK7
1460	GO:1900004	negative_regulation_of_serine-type_endopeptidase_activity	11	1	0.14915	SPINK7
1461	GO:1901678	iron_coordination_entity_transport	11	1	0.14915	LCN2
1462	GO:1902571	regulation_of_serine-type_peptidase_activity	11	1	0.14915	SPINK7
1463	GO:1902572	negative_regulation_of_serine-type_peptidase_activity	11	1	0.14915	SPINK7
1464	GO:2000353	positive_regulation_of_endothelial_cell_apoptotic_process	11	1	0.14915	CD248
1465	GO:0007015	actin_filament_organization	300	7	0.14953	C10H15orf62;CCL24;LOC102174398;PLEK;RAC2;SERPINF2;TCAP
1466	GO:0006949	syncytium_formation	47	2	0.14959	CXCL9;LOC108633275
1467	GO:0033627	cell_adhesion_mediated_by_integrin	47	2	0.14959	CCL5;CXCL13
1468	GO:0070231	T_cell_apoptotic_process	47	2	0.14959	CCL5;LGALS15
1469	GO:0043067	regulation_of_programmed_cell_death	1254	23	0.15016	ADIPOQ;ALDH1A2;CCL5;CD248;F2R;HGF;IKZF3;KIAA1324;LGALS15;LOC102175889;LOC102184041;LOC106504024;LOC108633275;MPZ;MYOCD;NACC2;P2RX1;SFRP4;SIX4;SPDEF;TNFRSF11B;TNFRSF18;UCP2
1470	GO:0032680	regulation_of_tumor_necrosis_factor_production	92	3	0.15075	ADIPOQ;CHRNA7;LOC102184041
1471	GO:0034341	response_to_interferon-gamma	92	3	0.15075	CCL24;CCL5;LOC102175889
1472	GO:0051651	maintenance_of_location_in_cell	92	3	0.15075	CD4;LOC108633275;PKD1
1473	GO:0061053	somite_development	92	3	0.15075	DMRT2;SIX4;TCAP
1474	GO:0016042	lipid_catabolic_process	246	6	0.15087	ABCD2;ADIPOQ;ADRA2A;DAGLA;NEU2;SMPDL3B
1475	GO:0006897	endocytosis	529	11	0.15126	ADIPOQ;C3;CHRNA7;CNTN2;DNAJC6;IRF8;LOC102172205;LOC102175889;PRG4;SFRP4;STAP1
1476	GO:0010942	positive_regulation_of_cell_death	529	11	0.15126	ADIPOQ;ALDH1A2;CCL5;CD248;F2R;LGALS15;NACC2;P2RX1;SFRP4;SPDEF;UCP2
1477	GO:0060627	regulation_of_vesicle-mediated_transport	414	9	0.15201	ADIPOQ;C3;DNAJC6;LOC102172205;LOC102175889;RAC2;SFRP4;STAP1;TRPV6
1478	GO:0030031	cell_projection_assembly	247	6	0.15288	C10H15orf62;LOC106504024;P2RY12;RAC2;SPAG17;STAP1
1479	GO:0033500	carbohydrate_homeostasis	194	5	0.15407	ADIPOQ;ADRA2A;HK3;LOC102190983;UCP2
1480	GO:0042593	glucose_homeostasis	194	5	0.15407	ADIPOQ;ADRA2A;HK3;LOC102190983;UCP2
1481	GO:0032640	tumor_necrosis_factor_production	93	3	0.15421	ADIPOQ;CHRNA7;LOC102184041
1482	GO:0051209	release_of_sequestered_calcium_ion_into_cytosol	93	3	0.15421	CXCL9;F2R;LOC106504024
1483	GO:0046513	ceramide_biosynthetic_process	48	2	0.15468	P2RX1;ST6GALNAC1
1484	GO:0048538	thymus_development	48	2	0.15468	CACNB4;SIX4
1485	GO:0010811	positive_regulation_of_cell-substrate_adhesion	94	3	0.15769	CCDC80;COL8A1;FBLN2
1486	GO:1903555	regulation_of_tumor_necrosis_factor_superfamily_cytokine_production	94	3	0.15769	ADIPOQ;CHRNA7;LOC102184041
1487	GO:0002449	lymphocyte_mediated_immunity	196	5	0.15871	C3;FCER2;GAPT;RSAD2;TNFSF13
1488	GO:0044706	multi-multicellular_organism_process	144	4	0.15903	LOC106503399;NRK;P2RX1;UCP2
1489	GO:0006687	glycosphingolipid_metabolic_process	49	2	0.15979	NEU2;ST6GALNAC1
1490	GO:0010517	regulation_of_phospholipase_activity	49	2	0.15979	CCL5;LOC102174398
1491	GO:0014909	smooth_muscle_cell_migration	49	2	0.15979	ADIPOQ;CCL5
1492	GO:0030858	positive_regulation_of_epithelial_cell_differentiation	49	2	0.15979	ADIPOQ;SFRP4
1493	GO:0032418	lysosome_localization	49	2	0.15979	CHGA;RAC2
1494	GO:0050994	regulation_of_lipid_catabolic_process	49	2	0.15979	ABCD2;ADRA2A
1495	GO:0090183	regulation_of_kidney_development	49	2	0.15979	ADIPOQ;SIX4
1496	GO:1900543	negative_regulation_of_purine_nucleotide_metabolic_process	49	2	0.15979	ADRA2A;P2RY13
1497	GO:0000041	transition_metal_ion_transport	95	3	0.1612	CP;LOC102172204;LOC102172205
1498	GO:0051283	negative_regulation_of_sequestering_of_calcium_ion	95	3	0.1612	CXCL9;F2R;LOC106504024
1499	GO:0001991	regulation_of_systemic_arterial_blood_pressure_by_circulatory_renin-angiotensin	12	1	0.16156	F2R
1500	GO:0002830	positive_regulation_of_type_2_immune_response	12	1	0.16156	RSAD2
1501	GO:0003188	heart_valve_formation	12	1	0.16156	OLFM1
1502	GO:0006560	proline_metabolic_process	12	1	0.16156	LOC102182692
1503	GO:0006750	glutathione_biosynthetic_process	12	1	0.16156	CHAC1
1504	GO:0006925	inflammatory_cell_apoptotic_process	12	1	0.16156	CCL5
1505	GO:0007567	parturition	12	1	0.16156	NRK
1506	GO:0007620	copulation	12	1	0.16156	P2RX1
1507	GO:0010667	negative_regulation_of_cardiac_muscle_cell_apoptotic_process	12	1	0.16156	MYOCD
1508	GO:0015727	lactate_transport	12	1	0.16156	SLC16A6
1509	GO:0021702	cerebellar_Purkinje_cell_differentiation	12	1	0.16156	ATP2B2
1510	GO:0021889	olfactory_bulb_interneuron_differentiation	12	1	0.16156	SLIT1
1511	GO:0021892	cerebral_cortex_GABAergic_interneuron_differentiation	12	1	0.16156	CNTN2
1512	GO:0022010	central_nervous_system_myelination	12	1	0.16156	CNTN2
1513	GO:0031269	pseudopodium_assembly	12	1	0.16156	C10H15orf62
1514	GO:0031507	heterochromatin_assembly	12	1	0.16156	TNRC18
1515	GO:0031998	regulation_of_fatty_acid_beta-oxidation	12	1	0.16156	ABCD2
1516	GO:0032291	axon_ensheathment_in_central_nervous_system	12	1	0.16156	CNTN2
1517	GO:0032693	negative_regulation_of_interleukin-10_production	12	1	0.16156	PDCD1LG2
1518	GO:0032769	negative_regulation_of_monooxygenase_activity	12	1	0.16156	ATP2B2
1519	GO:0033523	histone_H2B_ubiquitination	12	1	0.16156	LOC108636990
1520	GO:0035873	lactate_transmembrane_transport	12	1	0.16156	SLC16A6
1521	GO:0043090	amino_acid_import	12	1	0.16156	SLC1A2
1522	GO:0046415	urate_metabolic_process	12	1	0.16156	SLC2A9
1523	GO:0051044	positive_regulation_of_membrane_protein_ectodomain_proteolysis	12	1	0.16156	ADRA2A
1524	GO:0051450	myoblast_proliferation	12	1	0.16156	HGF
1525	GO:0051968	positive_regulation_of_synaptic_transmission,_glutamatergic	12	1	0.16156	GRIA4
1526	GO:0060033	anatomical_structure_regression	12	1	0.16156	CD248
1527	GO:0060088	auditory_receptor_cell_stereocilium_organization	12	1	0.16156	ATP2B2
1528	GO:0060263	regulation_of_respiratory_burst	12	1	0.16156	RAC2
1529	GO:0060670	branching_involved_in_labyrinthine_layer_morphogenesis	12	1	0.16156	RSPO3
1530	GO:0061548	ganglion_development	12	1	0.16156	SIX4
1531	GO:0072017	distal_tubule_development	12	1	0.16156	PKD1
1532	GO:0072044	collecting_duct_development	12	1	0.16156	PKD1
1533	GO:0072070	loop_of_Henle_development	12	1	0.16156	PKD1
1534	GO:0072109	glomerular_mesangium_development	12	1	0.16156	GPR4
1535	GO:0089711	L-glutamate_transmembrane_transport	12	1	0.16156	SLC1A2
1536	GO:1900746	regulation_of_vascular_endothelial_growth_factor_signaling_pathway	12	1	0.16156	ADAMTS3
1537	GO:1901213	regulation_of_transcription_from_RNA_polymerase_II_promoter_involved_in_heart_de...	12	1	0.16156	MYOCD
1538	GO:2000052	positive_regulation_of_non-canonical_Wnt_signaling_pathway	12	1	0.16156	RSPO3
1539	GO:0051480	regulation_of_cytosolic_calcium_ion_concentration	198	5	0.1634	ATP2B2;CXCL13;CXCL9;F2R;LOC106504024
1540	GO:0060541	respiratory_system_development	198	5	0.1634	ALDH1A2;MYOCD;PKD1;SIX4;SPDEF
1541	GO:0009913	epidermal_cell_differentiation	146	4	0.16459	ATP2B2;C3H1orf68;KRT2;SFRP4
1542	GO:0042098	T_cell_proliferation	146	4	0.16459	CCL5;CD244;PDCD1LG2;RAC2
1543	GO:0032675	regulation_of_interleukin-6_production	96	3	0.16473	CHRNA7;F2R;HGF
1544	GO:0051282	regulation_of_sequestering_of_calcium_ion	96	3	0.16473	CXCL9;F2R;LOC106504024
1545	GO:0051093	negative_regulation_of_developmental_process	778	15	0.16484	ADIPOQ;CHGA;CNTN2;GPR4;LOC102175889;LOC102187872;LOC108636990;MYOCD;PGLYRP1;SERPINF1;SIX4;SLIT1;SPDEF;STAP1;TNFRSF11B
1546	GO:0006749	glutathione_metabolic_process	50	2	0.16494	CHAC1;LOC102184041
1547	GO:0030317	flagellated_sperm_motility	50	2	0.16494	ATP2B2;CHRNA7
1548	GO:0045980	negative_regulation_of_nucleotide_metabolic_process	50	2	0.16494	ADRA2A;P2RY13
1549	GO:0097722	sperm_motility	50	2	0.16494	ATP2B2;CHRNA7
1550	GO:0030097	hemopoiesis	718	14	0.16526	ADGRG3;ADIPOQ;ANK1;CD4;EFNA2;IKZF3;IRF8;KCP;LOC102171917;LOC108636990;PGLYRP1;PLEK;RSAD2;TNFSF8
1551	GO:0045055	regulated_exocytosis	200	5	0.16815	CHGA;P2RX1;PLEK;RAC2;TRPV6
1552	GO:0071706	tumor_necrosis_factor_superfamily_cytokine_production	97	3	0.16828	ADIPOQ;CHRNA7;LOC102184041
1553	GO:0051128	regulation_of_cellular_component_organization	2036	35	0.1692	ADIPOQ;ANK1;C10H15orf62;C3;CCL24;CDH2;CNTN2;CUX2;CXCL13;CXCL9;DNAJC6;GNG4;HGF;IGFBP6;IRF8;KIAA1324;LOC102171917;LOC102172205;LOC102175889;LOC102187872;LOC106504024;LOC108633275;LRRC15;MYOCD;OGN;OLFM1;PLEK;RAC2;SELP;SERPINF2;SFRP4;SIX4;SLIT1;SREBF1;STAP1
1554	GO:0010604	positive_regulation_of_macromolecule_metabolic_process	2618	44	0.17007	ADIPOQ;ADRA2A;ALDH1A2;ATP2B2;C3;CCL24;CCL5;CD4;CDH2;CHRNA7;CNTN2;COL1A1;CREB3L4;CUX2;DMRT2;F2R;FCER2;FGF21;HGF;IKZF3;IRF8;LMX1B;LOC102171917;LOC102175889;LOC106503399;LOC108636990;MYOCD;NR5A2;NRK;OLFM1;P2RX1;PKD1;RILP;SERPINF2;SFRP4;SIX4;SIX5;SPDEF;SREBF1;STAP1;TNFRSF11B;TNFRSF18;TNFSF13;TNFSF8
1555	GO:0031325	positive_regulation_of_cellular_metabolic_process	2618	44	0.17007	ABCD2;ADIPOQ;ADRA2A;ATP2B2;C3;CCL24;CCL5;CD244;CD4;CDH2;CHRNA7;CNTN2;COL1A1;CREB3L4;CXCL9;DMRT2;F2R;FGF21;HGF;IKZF3;IRF8;LMX1B;LOC102171917;LOC102175889;LOC106503399;LOC108636990;MYOCD;NOX5;NR5A2;NRK;P2RX1;PKD1;PLEK;SERPINF2;SFRP4;SIX4;SIX5;SPDEF;SREBF1;STAP1;TNFRSF11B;TNFRSF18;TNFSF13;TNFSF8
1556	GO:0030239	myofibril_assembly	51	2	0.17011	SIX4;TCAP
1557	GO:0043124	negative_regulation_of_I-kappaB_kinase/NF-kappaB_signaling	51	2	0.17011	ADIPOQ;LOC108633275
1558	GO:0046651	lymphocyte_proliferation	256	6	0.17147	CCL5;CD244;GAPT;IKZF3;PDCD1LG2;RAC2
1559	GO:0042698	ovulation_cycle	98	3	0.17185	CHRNA7;DMRTA1;LOC102174398
1560	GO:0051208	sequestering_of_calcium_ion	98	3	0.17185	CXCL9;F2R;LOC106504024
1561	GO:0072659	protein_localization_to_plasma_membrane	202	5	0.17296	ADIPOQ;ANK1;CDH2;LRRC15;TSPAN33
1562	GO:0032943	mononuclear_cell_proliferation	257	6	0.17359	CCL5;CD244;GAPT;IKZF3;PDCD1LG2;RAC2
1563	GO:0000052	citrulline_metabolic_process	13	1	0.17378	ATP2B2
1564	GO:0002438	acute_inflammatory_response_to_antigenic_stimulus	13	1	0.17378	C3
1565	GO:0006837	serotonin_transport	13	1	0.17378	P2RX1
1566	GO:0007263	nitric_oxide_mediated_signal_transduction	13	1	0.17378	ATP2B2
1567	GO:0007512	adult_heart_development	13	1	0.17378	TCAP
1568	GO:0009312	oligosaccharide_biosynthetic_process	13	1	0.17378	ST6GALNAC1
1569	GO:0010544	negative_regulation_of_platelet_activation	13	1	0.17378	ADAMTS18
1570	GO:0010755	regulation_of_plasminogen_activation	13	1	0.17378	SERPINF2
1571	GO:0010867	positive_regulation_of_triglyceride_biosynthetic_process	13	1	0.17378	SREBF1
1572	GO:0018904	ether_metabolic_process	13	1	0.17378	TMEM86B
1573	GO:0019184	nonribosomal_peptide_biosynthetic_process	13	1	0.17378	CHAC1
1574	GO:0021694	cerebellar_Purkinje_cell_layer_formation	13	1	0.17378	ATP2B2
1575	GO:0030238	male_sex_determination	13	1	0.17378	SIX4
1576	GO:0033189	response_to_vitamin_A	13	1	0.17378	ALDH1A2
1577	GO:0035455	response_to_interferon-alpha	13	1	0.17378	LOC102190983
1578	GO:0043584	nose_development	13	1	0.17378	SIX4
1579	GO:0043922	negative_regulation_by_host_of_viral_transcription	13	1	0.17378	CCL5
1580	GO:0043950	positive_regulation_of_cAMP-mediated_signaling	13	1	0.17378	CXCL9
1581	GO:0045724	positive_regulation_of_cilium_assembly	13	1	0.17378	LOC106504024
1582	GO:0045909	positive_regulation_of_vasodilation	13	1	0.17378	F2R
1583	GO:0046321	positive_regulation_of_fatty_acid_oxidation	13	1	0.17378	ABCD2
1584	GO:0046479	glycosphingolipid_catabolic_process	13	1	0.17378	NEU2
1585	GO:0051482	positive_regulation_of_cytosolic_calcium_ion_concentration_involved_in_phospholi...	13	1	0.17378	F2R
1586	GO:0055062	phosphate_ion_homeostasis	13	1	0.17378	SFRP4
1587	GO:0071281	cellular_response_to_iron_ion	13	1	0.17378	LOC102172205
1588	GO:0072075	metanephric_mesenchyme_development	13	1	0.17378	SIX4
1589	GO:0072189	ureter_development	13	1	0.17378	ALDH1A2
1590	GO:0072506	trivalent_inorganic_anion_homeostasis	13	1	0.17378	SFRP4
1591	GO:0090005	negative_regulation_of_establishment_of_protein_localization_to_plasma_membrane	13	1	0.17378	LRRC15
1592	GO:0097459	iron_ion_import_into_cell	13	1	0.17378	LOC102172205
1593	GO:1902547	regulation_of_cellular_response_to_vascular_endothelial_growth_factor_stimulus	13	1	0.17378	ADAMTS3
1594	GO:1904659	glucose_transmembrane_transport	13	1	0.17378	SLC2A9
1595	GO:2000727	positive_regulation_of_cardiac_muscle_cell_differentiation	13	1	0.17378	MYOCD
1596	GO:0071363	cellular_response_to_growth_factor_stimulus	546	11	0.17488	ADAMTS3;CCL5;COL1A2;CXCL13;FGF21;HGF;KCP;LOC102168874;LOC102175889;LOC102183132;MYOCD
1597	GO:0007268	chemical_synaptic_transmission	487	10	0.17494	ADIPOQ;ATP2B2;CACNB4;CHRNA7;CNTN2;CUX2;GRIA4;MPZ;SLC12A7;SLC6A2
1598	GO:0098916	anterograde_trans-synaptic_signaling	487	10	0.17494	ADIPOQ;ATP2B2;CACNB4;CHRNA7;CNTN2;CUX2;GRIA4;MPZ;SLC12A7;SLC6A2
1599	GO:0099536	synaptic_signaling	487	10	0.17494	ADIPOQ;ATP2B2;CACNB4;CHRNA7;CNTN2;CUX2;GRIA4;MPZ;SLC12A7;SLC6A2
1600	GO:0099537	trans-synaptic_signaling	487	10	0.17494	ADIPOQ;ATP2B2;CACNB4;CHRNA7;CNTN2;CUX2;GRIA4;MPZ;SLC12A7;SLC6A2
1601	GO:0031663	lipopolysaccharide-mediated_signaling_pathway	52	2	0.17532	CCL5;LOC102175889
1602	GO:0048641	regulation_of_skeletal_muscle_tissue_development	52	2	0.17532	MYOCD;SIX4
1603	GO:0060193	positive_regulation_of_lipase_activity	52	2	0.17532	CCL5;LOC102174398
1604	GO:1902117	positive_regulation_of_organelle_assembly	52	2	0.17532	KIAA1324;LOC106504024
1605	GO:0002064	epithelial_cell_development	203	5	0.17538	ADIPOQ;ATP2B2;GPR4;NPHS2;SPDEF
1606	GO:0090263	positive_regulation_of_canonical_Wnt_signaling_pathway	99	3	0.17545	COL1A1;RSPO3;SFRP4
1607	GO:0051246	regulation_of_protein_metabolic_process	2367	40	0.17573	ADIPOQ;ADRA2A;ATP2B2;C3;CCL24;CCL5;CD4;CDH2;CHAC1;CHRNA7;CNTN2;DUSP14;F2R;FGF21;HGF;IGF2BP3;LOC102171917;LOC102172711;LOC102174398;LOC102175889;LOC102184041;LOC106503399;LOC106504024;LOC108633275;LRRC15;MATN4;MYOCD;NRK;P2RX1;PDCD1LG2;PKD1;RAC2;RILP;SERPINF1;SERPINF2;SPINK7;SREBF1;STAP1;TNFRSF11B;TNFRSF18
1608	GO:0034767	positive_regulation_of_ion_transmembrane_transport	100	3	0.17907	CXCL9;F2R;LOC106504024
1609	GO:0046631	alpha-beta_T_cell_activation	100	3	0.17907	CD244;RSAD2;TNFSF8
1610	GO:0019932	second-messenger-mediated_signaling	205	5	0.18026	ATP2B2;CD4;CXCL9;LOC106504024;SELP
1611	GO:0045761	regulation_of_adenylate_cyclase_activity	53	2	0.18054	ADRA2A;P2RY13
1612	GO:0070228	regulation_of_lymphocyte_apoptotic_process	53	2	0.18054	CCL5;LGALS15
1613	GO:0051130	positive_regulation_of_cellular_component_organization	1038	19	0.18108	ANK1;C10H15orf62;C3;CCL24;CUX2;CXCL13;CXCL9;IRF8;KIAA1324;LOC102172205;LOC102175889;LOC106504024;LOC108633275;PLEK;RAC2;SERPINF2;SFRP4;SREBF1;STAP1
1614	GO:0071822	protein_complex_subunit_organization	1291	23	0.1841	ACAN;ADIPOQ;C10H15orf62;C1QTNF6;CCL24;CCL5;COL1A1;COL1A2;CXCL13;DNAJC6;GJB1;IRF8;KCNS3;LMX1B;LOC102174398;LOC102187872;LOC102190983;NACC2;PLEK;SELP;SERPINF2;TCAP;TSPAN4
1615	GO:0030534	adult_behavior	153	4	0.18462	CACNB4;CHRNA7;CNTN2;SLC1A2
1616	GO:2001236	regulation_of_extrinsic_apoptotic_signaling_pathway	153	4	0.18462	HGF;KIAA1324;LOC102184041;LOC106504024
1617	GO:0060563	neuroepithelial_cell_differentiation	54	2	0.1858	ATP2B2;CDH2
1618	GO:1904035	regulation_of_epithelial_cell_apoptotic_process	54	2	0.1858	CD248;SFRP4
1619	GO:0003181	atrioventricular_valve_morphogenesis	14	1	0.18583	OLFM1
1620	GO:0009992	cellular_water_homeostasis	14	1	0.18583	AQP8
1621	GO:0010614	negative_regulation_of_cardiac_muscle_hypertrophy	14	1	0.18583	ATP2B2
1622	GO:0010640	regulation_of_platelet-derived_growth_factor_receptor_signaling_pathway	14	1	0.18583	ADIPOQ
1623	GO:0010875	positive_regulation_of_cholesterol_efflux	14	1	0.18583	ADIPOQ
1624	GO:0014912	negative_regulation_of_smooth_muscle_cell_migration	14	1	0.18583	ADIPOQ
1625	GO:0015791	polyol_transport	14	1	0.18583	AQP8
1626	GO:0016045	detection_of_bacterium	14	1	0.18583	PGLYRP1
1627	GO:0016266	O-glycan_processing	14	1	0.18583	GALNT13
1628	GO:0021681	cerebellar_granular_layer_development	14	1	0.18583	ATP2B2
1629	GO:0031065	positive_regulation_of_histone_deacetylation	14	1	0.18583	SREBF1
1630	GO:0031268	pseudopodium_organization	14	1	0.18583	C10H15orf62
1631	GO:0032674	regulation_of_interleukin-5_production	14	1	0.18583	IL5RA
1632	GO:0034111	negative_regulation_of_homotypic_cell-cell_adhesion	14	1	0.18583	ADAMTS18
1633	GO:0034383	low-density_lipoprotein_particle_clearance	14	1	0.18583	ADIPOQ
1634	GO:0035025	positive_regulation_of_Rho_protein_signal_transduction	14	1	0.18583	F2R
1635	GO:0050855	regulation_of_B_cell_receptor_signaling_pathway	14	1	0.18583	STAP1
1636	GO:0050857	positive_regulation_of_antigen_receptor-mediated_signaling_pathway	14	1	0.18583	STAP1
1637	GO:0061430	bone_trabecula_morphogenesis	14	1	0.18583	COL1A1
1638	GO:0098543	detection_of_other_organism	14	1	0.18583	PGLYRP1
1639	GO:1900121	negative_regulation_of_receptor_binding	14	1	0.18583	ADIPOQ
1640	GO:1901881	positive_regulation_of_protein_depolymerization	14	1	0.18583	PLEK
1641	GO:2000369	regulation_of_clathrin-dependent_endocytosis	14	1	0.18583	DNAJC6
1642	GO:0032635	interleukin-6_production	102	3	0.18637	CHRNA7;F2R;HGF
1643	GO:0042472	inner_ear_morphogenesis	102	3	0.18637	ATP2B2;SIX4;TCAP
1644	GO:0070555	response_to_interleukin-1	102	3	0.18637	CCL24;CCL5;LOC102175889
1645	GO:0016192	vesicle-mediated_transport	1169	21	0.18764	ADIPOQ;ANK1;C3;CCL5;CHGA;CHRNA7;CNTN2;DNAJC6;IRF8;LOC102172205;LOC102175889;LOC106504024;P2RX1;PDCD1LG2;PLEK;PRG4;RAC2;RILP;SFRP4;STAP1;TRPV6
1646	GO:0055114	oxidation-reduction_process	983	18	0.18881	ABCD2;ADIPOQ;ALDH1A2;AOC1;CDO1;CP;DIO1;HHIPL2;LOC102172204;LOC102173111;LOC102178853;LOC102181858;LOC102182692;LOC102185708;LOC102187204;LOC102187932;LOC102191099;NOX5
1647	GO:0007626	locomotory_behavior	209	5	0.19018	ATP2B2;CACNB4;CNTN2;LMX1B;LOC106503399
1648	GO:0000245	spliceosomal_complex_assembly	55	2	0.19107	LOC102174478;SNRPE
1649	GO:0002066	columnar/cuboidal_epithelial_cell_development	55	2	0.19107	ATP2B2;SPDEF
1650	GO:0031341	regulation_of_cell_killing	55	2	0.19107	FCER2;STAP1
1651	GO:0035773	insulin_secretion_involved_in_cellular_response_to_glucose_stimulus	55	2	0.19107	ADRA2A;UCP2
1652	GO:0050918	positive_chemotaxis	55	2	0.19107	CCL5;HGF
1653	GO:0060324	face_development	55	2	0.19107	ALDH1A2;COL1A1
1654	GO:0070373	negative_regulation_of_ERK1_and_ERK2_cascade	55	2	0.19107	ADIPOQ;LOC102184041
1655	GO:0071260	cellular_response_to_mechanical_stimulus	55	2	0.19107	COL1A1;LOC108633275
1656	GO:0006643	membrane_lipid_metabolic_process	156	4	0.19343	NEU2;P2RX1;SMPDL3B;ST6GALNAC1
1657	GO:0071216	cellular_response_to_biotic_stimulus	156	4	0.19343	CCL5;IRF8;LOC102175889;STAP1
1658	GO:0043065	positive_regulation_of_apoptotic_process	499	10	0.19372	ADIPOQ;ALDH1A2;CCL5;CD248;F2R;LGALS15;NACC2;P2RX1;SFRP4;SPDEF
1659	GO:0031347	regulation_of_defense_response	559	11	0.19408	ADIPOQ;C3;CCL24;CCL5;CHRNA7;HGF;LOC102175889;LOC106503399;PGLYRP1;RSAD2;TNFAIP6
1660	GO:0051716	cellular_response_to_stimulus	6862	107	0.19513	ACKR1;ADAMTS18;ADAMTS3;ADGRG3;ADIPOQ;ADRA2A;ALDH1A2;ANK1;AOC1;AQP8;ARHGAP39;ATP2B2;C10H15orf62;C3;CACNB4;CCL24;CCL5;CD4;CD48;CDH2;CHAC1;CHGA;CHRNA7;CNTN2;COL1A1;COL1A2;CREB3L4;CUX2;CXCL13;CXCL9;CYSLTR2;DAGLA;DUSP14;EFNA2;EGFL7;F2R;FAAP100;FGF21;GEM;GNG4;GPR4;GPR82;GPRC5D;GRIA4;HGF;IGFBP6;IL17REL;IL37;IL5RA;IRF8;KCP;KIAA1324;LCN2;LOC102168874;LOC102170310;LOC102172205;LOC102175889;LOC102183132;LOC…
1661	GO:0002683	negative_regulation_of_immune_system_process	324	7	0.19524	ADIPOQ;LOC102168874;LOC102175889;LOC108636990;PDCD1LG2;PGLYRP1;STAP1
1662	GO:0007009	plasma_membrane_organization	267	6	0.19538	ADIPOQ;ANK1;CDH2;LOC102187872;LRRC15;TSPAN33
1663	GO:0003300	cardiac_muscle_hypertrophy	56	2	0.19636	ATP2B2;TCAP
1664	GO:0032729	positive_regulation_of_interferon-gamma_production	56	2	0.19636	CD244;IRF8
1665	GO:0010927	cellular_component_assembly_involved_in_morphogenesis	157	4	0.1964	LOC106504024;SIX4;SPAG17;TCAP
1666	GO:0030814	regulation_of_cAMP_metabolic_process	105	3	0.19746	ADRA2A;CXCL9;P2RY13
1667	GO:0034764	positive_regulation_of_transmembrane_transport	105	3	0.19746	CXCL9;F2R;LOC106504024
1668	GO:0071248	cellular_response_to_metal_ion	105	3	0.19746	AOC1;LOC102172205;LOC102188618
1669	GO:0001976	neurological_system_process_involved_in_regulation_of_systemic_arterial_blood_pr...	15	1	0.19771	CHRNA7
1670	GO:0002093	auditory_receptor_cell_morphogenesis	15	1	0.19771	ATP2B2
1671	GO:0002726	positive_regulation_of_T_cell_cytokine_production	15	1	0.19771	RSAD2
1672	GO:0003094	glomerular_filtration	15	1	0.19771	F2R
1673	GO:0007635	chemosensory_behavior	15	1	0.19771	LMX1B
1674	GO:0010664	negative_regulation_of_striated_muscle_cell_apoptotic_process	15	1	0.19771	MYOCD
1675	GO:0010839	negative_regulation_of_keratinocyte_proliferation	15	1	0.19771	EPPK1
1676	GO:0010893	positive_regulation_of_steroid_biosynthetic_process	15	1	0.19771	SREBF1
1677	GO:0014741	negative_regulation_of_muscle_hypertrophy	15	1	0.19771	ATP2B2
1678	GO:0019377	glycolipid_catabolic_process	15	1	0.19771	NEU2
1679	GO:0031424	keratinization	15	1	0.19771	KRT2
1680	GO:0032634	interleukin-5_production	15	1	0.19771	IL5RA
1681	GO:0032968	positive_regulation_of_transcription_elongation_from_RNA_polymerase_II_promoter	15	1	0.19771	LOC108636990
1682	GO:0042789	mRNA_transcription_from_RNA_polymerase_II_promoter	15	1	0.19771	SREBF1
1683	GO:0044130	negative_regulation_of_growth_of_symbiont_in_host	15	1	0.19771	IRF8
1684	GO:0044146	negative_regulation_of_growth_of_symbiont_involved_in_interaction_with_host	15	1	0.19771	IRF8
1685	GO:0045019	negative_regulation_of_nitric_oxide_biosynthetic_process	15	1	0.19771	ATP2B2
1686	GO:0045475	locomotor_rhythm	15	1	0.19771	LOC106503399
1687	GO:0045540	regulation_of_cholesterol_biosynthetic_process	15	1	0.19771	SREBF1
1688	GO:0046514	ceramide_catabolic_process	15	1	0.19771	NEU2
1689	GO:0046688	response_to_copper_ion	15	1	0.19771	AOC1
1690	GO:0051000	positive_regulation_of_nitric-oxide_synthase_activity	15	1	0.19771	FCER2
1691	GO:0055003	cardiac_myofibril_assembly	15	1	0.19771	TCAP
1692	GO:0060712	spongiotrophoblast_layer_development	15	1	0.19771	NRK
1693	GO:0070233	negative_regulation_of_T_cell_apoptotic_process	15	1	0.19771	CCL5
1694	GO:0070828	heterochromatin_organization	15	1	0.19771	TNRC18
1695	GO:0072176	nephric_duct_development	15	1	0.19771	PKD1
1696	GO:0090201	negative_regulation_of_release_of_cytochrome_c_from_mitochondria	15	1	0.19771	HGF
1697	GO:0098810	neurotransmitter_reuptake	15	1	0.19771	SLC6A2
1698	GO:1901032	negative_regulation_of_response_to_reactive_oxygen_species	15	1	0.19771	HGF
1699	GO:1903206	negative_regulation_of_hydrogen_peroxide-induced_cell_death	15	1	0.19771	HGF
1700	GO:1904406	negative_regulation_of_nitric_oxide_metabolic_process	15	1	0.19771	ATP2B2
1701	GO:2000778	positive_regulation_of_interleukin-6_secretion	15	1	0.19771	F2R
1702	GO:0042063	gliogenesis	212	5	0.19774	CDH2;CNTN2;LOC102175889;P2RY12;STAP1
1703	GO:0070848	response_to_growth_factor	562	11	0.19864	ADAMTS3;CCL5;COL1A2;CXCL13;FGF21;HGF;KCP;LOC102168874;LOC102175889;LOC102183132;MYOCD
1704	GO:0070661	leukocyte_proliferation	269	6	0.19986	CCL5;CD244;GAPT;IKZF3;PDCD1LG2;RAC2
1705	GO:0050671	positive_regulation_of_lymphocyte_proliferation	106	3	0.20119	CCL5;CD244;PDCD1LG2
1706	GO:0002312	B_cell_activation_involved_in_immune_response	57	2	0.20167	GAPT;TNFSF13
1707	GO:0042509	regulation_of_tyrosine_phosphorylation_of_STAT_protein	57	2	0.20167	CCL5;TNFRSF18
1708	GO:0050770	regulation_of_axonogenesis	159	4	0.20238	CNTN2;OGN;OLFM1;SLIT1
1709	GO:0043068	positive_regulation_of_programmed_cell_death	505	10	0.20343	ADIPOQ;ALDH1A2;CCL5;CD248;F2R;LGALS15;NACC2;P2RX1;SFRP4;SPDEF
1710	GO:0022604	regulation_of_cell_morphogenesis	446	9	0.2045	C10H15orf62;CCL24;CNTN2;CUX2;LOC102175889;LOC106504024;OGN;OLFM1;SLIT1
1711	GO:0001678	cellular_glucose_homeostasis	107	3	0.20493	ADRA2A;HK3;UCP2
1712	GO:0032387	negative_regulation_of_intracellular_transport	107	3	0.20493	ADIPOQ;LOC108633275;PKD1
1713	GO:0032946	positive_regulation_of_mononuclear_cell_proliferation	107	3	0.20493	CCL5;CD244;PDCD1LG2
1714	GO:0006635	fatty_acid_beta-oxidation	58	2	0.207	ABCD2;ADIPOQ
1715	GO:0010633	negative_regulation_of_epithelial_cell_migration	58	2	0.207	CXCL13;EPPK1
1716	GO:0014897	striated_muscle_hypertrophy	58	2	0.207	ATP2B2;TCAP
1717	GO:0051591	response_to_cAMP	58	2	0.207	AQP8;CDO1
1718	GO:0060688	regulation_of_morphogenesis_of_a_branching_structure	58	2	0.207	HGF;SIX4
1719	GO:0005975	carbohydrate_metabolic_process	508	10	0.20836	ADIPOQ;CD244;CP;HHIPL2;HK3;HPSE2;LOC102190983;NEU2;PLEK;ST6GALNAC1
1720	GO:0045766	positive_regulation_of_angiogenesis	108	3	0.2087	C3;CCL24;CHRNA7
1721	GO:0001711	endodermal_cell_fate_commitment	16	1	0.20941	LOC108636990
1722	GO:0007202	activation_of_phospholipase_C_activity	16	1	0.20941	LOC102174398
1723	GO:0010738	regulation_of_protein_kinase_A_signaling	16	1	0.20941	ADIPOQ
1724	GO:0010743	regulation_of_macrophage_derived_foam_cell_differentiation	16	1	0.20941	ADIPOQ
1725	GO:0010832	negative_regulation_of_myotube_differentiation	16	1	0.20941	MYOCD
1726	GO:0014829	vascular_smooth_muscle_contraction	16	1	0.20941	P2RX1
1727	GO:0015812	gamma-aminobutyric_acid_transport	16	1	0.20941	CACNB4
1728	GO:0021692	cerebellar_Purkinje_cell_layer_morphogenesis	16	1	0.20941	ATP2B2
1729	GO:0030449	regulation_of_complement_activation	16	1	0.20941	C3
1730	GO:0030852	regulation_of_granulocyte_differentiation	16	1	0.20941	ADIPOQ
1731	GO:0032225	regulation_of_synaptic_transmission,_dopaminergic	16	1	0.20941	CHRNA7
1732	GO:0034349	glial_cell_apoptotic_process	16	1	0.20941	LOC102175889
1733	GO:0034505	tooth_mineralization	16	1	0.20941	COL1A1
1734	GO:0035428	hexose_transmembrane_transport	16	1	0.20941	SLC2A9
1735	GO:0035729	cellular_response_to_hepatocyte_growth_factor_stimulus	16	1	0.20941	HGF
1736	GO:0035886	vascular_smooth_muscle_cell_differentiation	16	1	0.20941	MYOCD
1737	GO:0040023	establishment_of_nucleus_localization	16	1	0.20941	SLIT1
1738	GO:0042510	regulation_of_tyrosine_phosphorylation_of_Stat1_protein	16	1	0.20941	TNFRSF18
1739	GO:0044126	regulation_of_growth_of_symbiont_in_host	16	1	0.20941	IRF8
1740	GO:0044144	modulation_of_growth_of_symbiont_involved_in_interaction_with_host	16	1	0.20941	IRF8
1741	GO:0046641	positive_regulation_of_alpha-beta_T_cell_proliferation	16	1	0.20941	CD244
1742	GO:0048853	forebrain_morphogenesis	16	1	0.20941	SLIT1
1743	GO:0050901	leukocyte_tethering_or_rolling	16	1	0.20941	SELP
1744	GO:0050910	detection_of_mechanical_stimulus_involved_in_sensory_perception_of_sound	16	1	0.20941	ATP2B2
1745	GO:0060055	angiogenesis_involved_in_wound_healing	16	1	0.20941	GPR4
1746	GO:0060261	positive_regulation_of_transcription_initiation_from_RNA_polymerase_II_promoter	16	1	0.20941	IRF8
1747	GO:0060788	ectodermal_placode_formation	16	1	0.20941	SIX4
1748	GO:0061003	positive_regulation_of_dendritic_spine_morphogenesis	16	1	0.20941	CUX2
1749	GO:0071599	otic_vesicle_development	16	1	0.20941	TCAP
1750	GO:0071696	ectodermal_placode_development	16	1	0.20941	SIX4
1751	GO:0071697	ectodermal_placode_morphogenesis	16	1	0.20941	SIX4
1752	GO:0072643	interferon-gamma_secretion	16	1	0.20941	CD244
1753	GO:0097154	GABAergic_neuron_differentiation	16	1	0.20941	CNTN2
1754	GO:0097205	renal_filtration	16	1	0.20941	F2R
1755	GO:0097286	iron_ion_import	16	1	0.20941	LOC102172205
1756	GO:1903792	negative_regulation_of_anion_transport	16	1	0.20941	SFRP4
1757	GO:1990778	protein_localization_to_cell_periphery	217	5	0.21057	ADIPOQ;ANK1;CDH2;LRRC15;TSPAN33
1758	GO:0001895	retina_homeostasis	59	2	0.21234	AZGP1;LOC102172205
1759	GO:0007193	adenylate_cyclase-inhibiting_G-protein_coupled_receptor_signaling_pathway	59	2	0.21234	ADRA2A;P2RY12
1760	GO:0009311	oligosaccharide_metabolic_process	59	2	0.21234	NEU2;ST6GALNAC1
1761	GO:0014896	muscle_hypertrophy	59	2	0.21234	ATP2B2;TCAP
1762	GO:0030856	regulation_of_epithelial_cell_differentiation	109	3	0.21248	ADIPOQ;EPPK1;SFRP4
1763	GO:0051238	sequestering_of_metal_ion	109	3	0.21248	CXCL9;F2R;LOC106504024
1764	GO:1903707	negative_regulation_of_hemopoiesis	109	3	0.21248	ADIPOQ;LOC108636990;PGLYRP1
1765	GO:0045595	regulation_of_cell_differentiation	1383	24	0.21265	ADIPOQ;CDH2;CNTN2;COL1A1;CUX2;CXCL9;EPPK1;IKZF3;LOC102168874;LOC102187872;LOC108633275;LOC108636990;MYOCD;OGN;OLFM1;P2RY12;PGLYRP1;SERPINF1;SERPINF2;SFRP4;SIX4;SLIT1;SPDEF;STAP1
1766	GO:0048608	reproductive_structure_development	392	8	0.21414	DMRTA1;LOC102174398;MYOCD;NRK;PKD1;RSPO3;SERPINF1;SIX4
1767	GO:0016051	carbohydrate_biosynthetic_process	163	4	0.21449	ADIPOQ;CD244;PLEK;ST6GALNAC1
1768	GO:0051346	negative_regulation_of_hydrolase_activity	393	8	0.21606	C3;HGF;LOC102172711;LOC108633275;MATN4;SERPINF1;SERPINF2;SPINK7
1769	GO:0001541	ovarian_follicle_development	60	2	0.21769	DMRTA1;LOC102174398
1770	GO:0002323	natural_killer_cell_activation_involved_in_immune_response	60	2	0.21769	CD244;PGLYRP1
1771	GO:0048747	muscle_fiber_development	60	2	0.21769	CACNB4;TCAP
1772	GO:0010563	negative_regulation_of_phosphorus_metabolic_process	515	10	0.22007	ADIPOQ;ADRA2A;DUSP14;HGF;LOC102184041;LRRC15;MYOCD;P2RY13;PLEK;STAP1
1773	GO:0045936	negative_regulation_of_phosphate_metabolic_process	515	10	0.22007	ADIPOQ;ADRA2A;DUSP14;HGF;LOC102184041;LRRC15;MYOCD;P2RY13;PLEK;STAP1
1774	GO:0002065	columnar/cuboidal_epithelial_cell_differentiation	111	3	0.22008	ATP2B2;CDH2;SPDEF
1775	GO:0046425	regulation_of_JAK-STAT_cascade	165	4	0.22062	CCL5;F2R;LRRC15;TNFRSF18
1776	GO:1904892	regulation_of_STAT_cascade	165	4	0.22062	CCL5;F2R;LRRC15;TNFRSF18
1777	GO:0000096	sulfur_amino_acid_metabolic_process	17	1	0.22094	CDO1
1778	GO:0001522	pseudouridine_synthesis	17	1	0.22094	RPUSD1
1779	GO:0001574	ganglioside_biosynthetic_process	17	1	0.22094	ST6GALNAC1
1780	GO:0002888	positive_regulation_of_myeloid_leukocyte_mediated_immunity	17	1	0.22094	C3
1781	GO:0003171	atrioventricular_valve_development	17	1	0.22094	OLFM1
1782	GO:0006544	glycine_metabolic_process	17	1	0.22094	LOC108634030
1783	GO:0006590	thyroid_hormone_generation	17	1	0.22094	DIO1
1784	GO:0007617	mating_behavior	17	1	0.22094	DMRTA1
1785	GO:0015800	acidic_amino_acid_transport	17	1	0.22094	SLC1A2
1786	GO:0015813	L-glutamate_transport	17	1	0.22094	SLC1A2
1787	GO:0032373	positive_regulation_of_sterol_transport	17	1	0.22094	ADIPOQ
1788	GO:0032376	positive_regulation_of_cholesterol_transport	17	1	0.22094	ADIPOQ
1789	GO:0035313	wound_healing,_spreading_of_epidermal_cells	17	1	0.22094	LOC102187872
1790	GO:0035584	calcium-mediated_signaling_using_intracellular_calcium_source	17	1	0.22094	SELP
1791	GO:0035728	response_to_hepatocyte_growth_factor	17	1	0.22094	HGF
1792	GO:0042508	tyrosine_phosphorylation_of_Stat1_protein	17	1	0.22094	TNFRSF18
1793	GO:0042832	defense_response_to_protozoan	17	1	0.22094	IRF8
1794	GO:0045830	positive_regulation_of_isotype_switching	17	1	0.22094	TNFSF13
1795	GO:0050995	negative_regulation_of_lipid_catabolic_process	17	1	0.22094	ADRA2A
1796	GO:0051150	regulation_of_smooth_muscle_cell_differentiation	17	1	0.22094	MYOCD
1797	GO:0060575	intestinal_epithelial_cell_differentiation	17	1	0.22094	SPDEF
1798	GO:0061756	leukocyte_adhesion_to_vascular_endothelial_cell	17	1	0.22094	SELP
1799	GO:0090185	negative_regulation_of_kidney_development	17	1	0.22094	ADIPOQ
1800	GO:1905276	regulation_of_epithelial_tube_formation	17	1	0.22094	SIX4
1801	GO:2000257	regulation_of_protein_activation_cascade	17	1	0.22094	C3
1802	GO:2000696	regulation_of_epithelial_cell_differentiation_involved_in_kidney_development	17	1	0.22094	ADIPOQ
1803	GO:2001026	regulation_of_endothelial_cell_chemotaxis	17	1	0.22094	CXCL13
1804	GO:0060341	regulation_of_cellular_localization	761	14	0.22136	ADIPOQ;ADRA2A;CDH2;CXCL9;F2R;LMX1B;LOC106504024;LOC108633275;LRRC15;PKD1;RAC2;SLC35D3;SREBF1;UCP2
1805	GO:0061458	reproductive_system_development	396	8	0.22186	DMRTA1;LOC102174398;MYOCD;NRK;PKD1;RSPO3;SERPINF1;SIX4
1806	GO:0050776	regulation_of_immune_response	577	11	0.22214	C3;CACNB4;CD4;FCER2;LOC102172711;LOC108637766;PGLYRP1;RAC2;RSAD2;STAP1;TNFSF13
1807	GO:0006353	DNA-templated_transcription,_termination	61	2	0.22306	LOC102174478;SNRPE
1808	GO:0035249	synaptic_transmission,_glutamatergic	61	2	0.22306	CACNB4;GRIA4
1809	GO:0043299	leukocyte_degranulation	61	2	0.22306	CHGA;RAC2
1810	GO:0006469	negative_regulation_of_protein_kinase_activity	222	5	0.22367	ADIPOQ;DUSP14;LOC102184041;LRRC15;MYOCD
1811	GO:0002285	lymphocyte_activation_involved_in_immune_response	166	4	0.2237	CD244;GAPT;PGLYRP1;TNFSF13
1812	GO:0050714	positive_regulation_of_protein_secretion	166	4	0.2237	CD244;F2R;LOC102174398;NNAT
1813	GO:0046486	glycerolipid_metabolic_process	280	6	0.22514	C3;DAGLA;LOC102174398;NRG2;PLEK;SREBF1
1814	GO:0065009	regulation_of_molecular_function	2563	42	0.22549	ADGRG3;ADIPOQ;ADRA2A;ATP2B2;C10H15orf62;C3;CACNB4;CCL24;CCL5;CD4;CHRNA7;CXCL13;DUSP14;F2R;FCER2;HGF;LOC102171917;LOC102172711;LOC102174398;LOC102175889;LOC102184041;LOC102190983;LOC106504024;LOC108633275;LOC108636082;LRRC15;MATN4;MYOCD;NRG2;NRK;P2RX1;P2RY13;PDCD1LG2;PKD1;PLEK;RAC2;RASGRP4;SERPINF1;SERPINF2;SFRP4;SPINK7;STAP1
1815	GO:0042221	response_to_chemical	4152	66	0.22555	ACKR1;ADAMTS3;ADIPOQ;ADRA2A;ALDH1A2;AOC1;AQP8;ATP2B2;AZGP1;CCL24;CCL5;CDO1;CHAC1;CHGA;CHRNA7;CMTM8;CNTN2;COL1A1;COL1A2;CREB3L4;CUX2;CXCL13;CXCL9;EFNA2;F2R;FGF21;GNG4;GRIA4;HGF;IL17REL;IL37;IL5RA;IRF8;KCP;LMX1B;LOC102168874;LOC102170310;LOC102172205;LOC102175889;LOC102183132;LOC102184041;LOC102188618;LOC102190983;LOC106503399;LOC108633275;LRRC15;MATN4;MYOCD;NNAT;NR5A2;OGN;P2RX1;P2RY12;P2RY13;PALM3…
1816	GO:0010941	regulation_of_cell_death	1332	23	0.226	ADIPOQ;ALDH1A2;CCL5;CD248;F2R;HGF;IKZF3;KIAA1324;LGALS15;LOC102175889;LOC102184041;LOC106504024;LOC108633275;MPZ;MYOCD;NACC2;P2RX1;SFRP4;SIX4;SPDEF;TNFRSF11B;TNFRSF18;UCP2
1817	GO:0051094	positive_regulation_of_developmental_process	1078	19	0.22621	ADIPOQ;C3;CCL24;CHRNA7;COL1A1;CUX2;CXCL9;DMRT2;LOC102168874;LOC106504024;LOC108633275;MYOCD;OLFM1;SERPINF1;SERPINF2;SFRP4;SIX4;SPDEF;TNFSF13
1818	GO:0061448	connective_tissue_development	223	5	0.22631	ACAN;COL1A1;GPR4;LOC102187872;PKD1
1819	GO:0008154	actin_polymerization_or_depolymerization	167	4	0.2268	C10H15orf62;CCL24;LOC102174398;PLEK
1820	GO:0010675	regulation_of_cellular_carbohydrate_metabolic_process	113	3	0.22774	ADIPOQ;CD244;PLEK
1821	GO:0002367	cytokine_production_involved_in_immune_response	62	2	0.22844	CHGA;RSAD2
1822	GO:0021879	forebrain_neuron_differentiation	62	2	0.22844	CNTN2;SLIT1
1823	GO:1903524	positive_regulation_of_blood_circulation	62	2	0.22844	CHRNA7;F2R
1824	GO:0098742	cell-cell_adhesion_via_plasma-membrane_adhesion_molecules	168	4	0.2299	ADIPOQ;CDH2;PCDH10;SELP
1825	GO:0040007	growth	893	16	0.23118	EPPK1;GNG4;IGFBP6;IRF8;LMX1B;LOC102188618;MYOCD;NRK;OGN;OLFM1;PGLYRP1;RASGRP4;SIX4;SLC1A2;SLIT1;TNN
1826	GO:0070665	positive_regulation_of_leukocyte_proliferation	114	3	0.23159	CCL5;CD244;PDCD1LG2
1827	GO:0030036	actin_cytoskeleton_organization	522	10	0.23203	C10H15orf62;CCL24;LOC102174398;NPHS2;PLEK;RAC2;SERPINF2;SIX4;STAP1;TCAP
1828	GO:0002675	positive_regulation_of_acute_inflammatory_response	18	1	0.2323	C3
1829	GO:0006833	water_transport	18	1	0.2323	AQP8
1830	GO:0006958	complement_activation,_classical_pathway	18	1	0.2323	C3
1831	GO:0010002	cardioblast_differentiation	18	1	0.2323	MYOCD
1832	GO:0010460	positive_regulation_of_heart_rate	18	1	0.2323	CHRNA7
1833	GO:0010592	positive_regulation_of_lamellipodium_assembly	18	1	0.2323	RAC2
1834	GO:0010665	regulation_of_cardiac_muscle_cell_apoptotic_process	18	1	0.2323	MYOCD
1835	GO:0010742	macrophage_derived_foam_cell_differentiation	18	1	0.2323	ADIPOQ
1836	GO:0010874	regulation_of_cholesterol_efflux	18	1	0.2323	ADIPOQ
1837	GO:0016339	calcium-dependent_cell-cell_adhesion_via_plasma_membrane_cell_adhesion_molecules	18	1	0.2323	CDH2
1838	GO:0019054	modulation_by_virus_of_host_process	18	1	0.2323	CD4
1839	GO:0032682	negative_regulation_of_chemokine_production	18	1	0.2323	LOC102184041
1840	GO:0034123	positive_regulation_of_toll-like_receptor_signaling_pathway	18	1	0.2323	RSAD2
1841	GO:0035994	response_to_muscle_stretch	18	1	0.2323	TCAP
1842	GO:0045606	positive_regulation_of_epidermal_cell_differentiation	18	1	0.2323	SFRP4
1843	GO:0045649	regulation_of_macrophage_differentiation	18	1	0.2323	ADIPOQ
1844	GO:0050908	detection_of_light_stimulus_involved_in_visual_perception	18	1	0.2323	CACNB4
1845	GO:0050962	detection_of_light_stimulus_involved_in_sensory_perception	18	1	0.2323	CACNB4
1846	GO:0051043	regulation_of_membrane_protein_ectodomain_proteolysis	18	1	0.2323	ADRA2A
1847	GO:0055081	anion_homeostasis	18	1	0.2323	SFRP4
1848	GO:0060065	uterus_development	18	1	0.2323	MYOCD
1849	GO:0070884	regulation_of_calcineurin-NFAT_signaling_cascade	18	1	0.2323	ATP2B2
1850	GO:0072074	kidney_mesenchyme_development	18	1	0.2323	SIX4
1851	GO:0090077	foam_cell_differentiation	18	1	0.2323	ADIPOQ
1852	GO:0090312	positive_regulation_of_protein_deacetylation	18	1	0.2323	SREBF1
1853	GO:1900120	regulation_of_receptor_binding	18	1	0.2323	ADIPOQ
1854	GO:1901889	negative_regulation_of_cell_junction_assembly	18	1	0.2323	LOC102171917
1855	GO:1903077	negative_regulation_of_protein_localization_to_plasma_membrane	18	1	0.2323	LRRC15
1856	GO:2000050	regulation_of_non-canonical_Wnt_signaling_pathway	18	1	0.2323	RSPO3
1857	GO:2000251	positive_regulation_of_actin_cytoskeleton_reorganization	18	1	0.2323	STAP1
1858	GO:2000725	regulation_of_cardiac_muscle_cell_differentiation	18	1	0.2323	MYOCD
1859	GO:0042308	negative_regulation_of_protein_import_into_nucleus	63	2	0.23382	LOC108633275;PKD1
1860	GO:1904590	negative_regulation_of_protein_import	63	2	0.23382	LOC108633275;PKD1
1861	GO:0001704	formation_of_primary_germ_layer	115	3	0.23545	COL8A1;LOC102187872;LOC108636990
1862	GO:0045834	positive_regulation_of_lipid_metabolic_process	115	3	0.23545	ABCD2;ADIPOQ;SREBF1
1863	GO:0048675	axon_extension	115	3	0.23545	OGN;OLFM1;SLIT1
1864	GO:0010638	positive_regulation_of_organelle_organization	464	9	0.23695	ANK1;C10H15orf62;CCL24;KIAA1324;LOC106504024;PLEK;RAC2;SERPINF2;STAP1
1865	GO:0051240	positive_regulation_of_multicellular_organismal_process	1280	22	0.2391	ADIPOQ;ADRA2A;C3;CCL24;CD244;CHRNA7;COL1A1;CUX2;DMRT2;F2R;HGF;IRF8;LOC102168874;MYOCD;OLFM1;PLEK;RSAD2;SELP;SERPINF1;SERPINF2;SIX4;TNFSF13
1866	GO:0002253	activation_of_immune_response	345	7	0.23921	C3;CACNB4;LOC102172711;LOC108637766;PGLYRP1;RSAD2;STAP1
1867	GO:0042692	muscle_cell_differentiation	345	7	0.23921	CACNB4;CDH2;CXCL9;LOC108633275;MYOCD;SIX4;TCAP
1868	GO:0009064	glutamine_family_amino_acid_metabolic_process	64	2	0.23922	ATP2B2;LOC102182692
1869	GO:0010717	regulation_of_epithelial_to_mesenchymal_transition	64	2	0.23922	COL1A1;OLFM1
1870	GO:0051341	regulation_of_oxidoreductase_activity	64	2	0.23922	ATP2B2;FCER2
1871	GO:0043393	regulation_of_protein_binding	171	4	0.23928	ADIPOQ;LOC102171917;MATN4;PKD1
1872	GO:0050680	negative_regulation_of_epithelial_cell_proliferation	116	3	0.23932	EPPK1;KRT4;SERPINF1
1873	GO:0090288	negative_regulation_of_cellular_response_to_growth_factor_stimulus	116	3	0.23932	CXCL13;LOC102168874;LOC102183132
1874	GO:0031349	positive_regulation_of_defense_response	287	6	0.24176	C3;CCL24;CCL5;LOC102175889;PGLYRP1;RSAD2
1875	GO:0030324	lung_development	172	4	0.24243	ALDH1A2;MYOCD;PKD1;SPDEF
1876	GO:1904018	positive_regulation_of_vasculature_development	117	3	0.2432	C3;CCL24;CHRNA7
1877	GO:0001562	response_to_protozoan	19	1	0.2435	IRF8
1878	GO:0002861	regulation_of_inflammatory_response_to_antigenic_stimulus	19	1	0.2435	C3
1879	GO:0006525	arginine_metabolic_process	19	1	0.2435	ATP2B2
1880	GO:0006817	phosphate_ion_transport	19	1	0.2435	SFRP4
1881	GO:0010884	positive_regulation_of_lipid_storage	19	1	0.2435	C3
1882	GO:0030049	muscle_filament_sliding	19	1	0.2435	TCAP
1883	GO:0030511	positive_regulation_of_transforming_growth_factor_beta_receptor_signaling_pathwa...	19	1	0.2435	MYOCD
1884	GO:0031440	regulation_of_mRNA_3'-end_processing	19	1	0.2435	LOC108636990
1885	GO:0031954	positive_regulation_of_protein_autophosphorylation	19	1	0.2435	LOC102171917
1886	GO:0032816	positive_regulation_of_natural_killer_cell_activation	19	1	0.2435	CD244
1887	GO:0036303	lymph_vessel_morphogenesis	19	1	0.2435	PKD1
1888	GO:0043586	tongue_development	19	1	0.2435	SIX4
1889	GO:0046640	regulation_of_alpha-beta_T_cell_proliferation	19	1	0.2435	CD244
1890	GO:0048799	animal_organ_maturation	19	1	0.2435	ALDH1A2
1891	GO:0061082	myeloid_leukocyte_cytokine_production	19	1	0.2435	CHGA
1892	GO:0070293	renal_absorption	19	1	0.2435	ADIPOQ
1893	GO:0072012	glomerulus_vasculature_development	19	1	0.2435	GPR4
1894	GO:0090330	regulation_of_platelet_aggregation	19	1	0.2435	ADAMTS18
1895	GO:0098581	detection_of_external_biotic_stimulus	19	1	0.2435	PGLYRP1
1896	GO:1900027	regulation_of_ruffle_assembly	19	1	0.2435	STAP1
1897	GO:1903205	regulation_of_hydrogen_peroxide-induced_cell_death	19	1	0.2435	HGF
1898	GO:1903427	negative_regulation_of_reactive_oxygen_species_biosynthetic_process	19	1	0.2435	ATP2B2
1899	GO:1903846	positive_regulation_of_cellular_response_to_transforming_growth_factor_beta_stim...	19	1	0.2435	MYOCD
1900	GO:1904376	negative_regulation_of_protein_localization_to_cell_periphery	19	1	0.2435	LRRC15
1901	GO:1905209	positive_regulation_of_cardiocyte_differentiation	19	1	0.2435	MYOCD
1902	GO:0031279	regulation_of_cyclase_activity	65	2	0.24462	ADRA2A;P2RY13
1903	GO:0044711	single-organism_biosynthetic_process	1094	19	0.24557	ADAMTS3;ADIPOQ;ADRA2A;ALDH1A2;ATP2B2;C3;CD244;CDO1;COL1A1;F2R;LOC102174398;LOC102187872;LOC102190983;P2RX1;P2RY13;PLEK;SERPINF2;SREBF1;ST6GALNAC1
1904	GO:0042180	cellular_ketone_metabolic_process	174	4	0.24875	ABCD2;ADIPOQ;ATP2B2;SREBF1
1905	GO:0043406	positive_regulation_of_MAP_kinase_activity	174	4	0.24875	ADRA2A;CHRNA7;F2R;HGF
1906	GO:0032147	activation_of_protein_kinase_activity	232	5	0.25054	ADRA2A;CHRNA7;F2R;HGF;NRK
1907	GO:0001504	neurotransmitter_uptake	20	1	0.25454	SLC6A2
1908	GO:0001779	natural_killer_cell_differentiation	20	1	0.25454	PGLYRP1
1909	GO:0002724	regulation_of_T_cell_cytokine_production	20	1	0.25454	RSAD2
1910	GO:0002828	regulation_of_type_2_immune_response	20	1	0.25454	RSAD2
1911	GO:0007413	axonal_fasciculation	20	1	0.25454	CNTN2
1912	GO:0007530	sex_determination	20	1	0.25454	SIX4
1913	GO:0009299	mRNA_transcription	20	1	0.25454	SREBF1
1914	GO:0010447	response_to_acidic_pH	20	1	0.25454	GPR4
1915	GO:0033275	actin-myosin_filament_sliding	20	1	0.25454	TCAP
1916	GO:0034114	regulation_of_heterotypic_cell-cell_adhesion	20	1	0.25454	ADIPOQ
1917	GO:0042347	negative_regulation_of_NF-kappaB_import_into_nucleus	20	1	0.25454	LOC108633275
1918	GO:0043030	regulation_of_macrophage_activation	20	1	0.25454	STAP1
1919	GO:0043153	entrainment_of_circadian_clock_by_photoperiod	20	1	0.25454	LOC106503399
1920	GO:0043243	positive_regulation_of_protein_complex_disassembly	20	1	0.25454	PLEK
1921	GO:0043567	regulation_of_insulin-like_growth_factor_receptor_signaling_pathway	20	1	0.25454	IGFBP6
1922	GO:0044068	modulation_by_symbiont_of_host_cellular_process	20	1	0.25454	CD4
1923	GO:0045109	intermediate_filament_organization	20	1	0.25454	EPPK1
1924	GO:0045911	positive_regulation_of_DNA_recombination	20	1	0.25454	TNFSF13
1925	GO:0050849	negative_regulation_of_calcium-mediated_signaling	20	1	0.25454	ATP2B2
1926	GO:0051354	negative_regulation_of_oxidoreductase_activity	20	1	0.25454	ATP2B2
1927	GO:0055012	ventricular_cardiac_muscle_cell_differentiation	20	1	0.25454	MYOCD
1928	GO:0060117	auditory_receptor_cell_development	20	1	0.25454	ATP2B2
1929	GO:0060602	branch_elongation_of_an_epithelium	20	1	0.25454	SIX4
1930	GO:0070861	regulation_of_protein_exit_from_endoplasmic_reticulum	20	1	0.25454	SLC35D3
1931	GO:0071634	regulation_of_transforming_growth_factor_beta_production	20	1	0.25454	SERPINF2
1932	GO:0072079	nephron_tubule_formation	20	1	0.25454	SIX4
1933	GO:0072215	regulation_of_metanephros_development	20	1	0.25454	ADIPOQ
1934	GO:0051100	negative_regulation_of_binding	120	3	0.25491	ADIPOQ;LOC102171917;MATN4
1935	GO:0008016	regulation_of_heart_contraction	176	4	0.2551	ATP2B2;CACNB4;CHRNA7;SREBF1
1936	GO:0030323	respiratory_tube_development	176	4	0.2551	ALDH1A2;MYOCD;PKD1;SPDEF
1937	GO:0002275	myeloid_cell_activation_involved_in_immune_response	67	2	0.25543	CHGA;RAC2
1938	GO:0038034	signal_transduction_in_absence_of_ligand	67	2	0.25543	KIAA1324;LCN2
1939	GO:0051339	regulation_of_lyase_activity	67	2	0.25543	ADRA2A;P2RY13
1940	GO:0060191	regulation_of_lipase_activity	67	2	0.25543	CCL5;LOC102174398
1941	GO:0097192	extrinsic_apoptotic_signaling_pathway_in_absence_of_ligand	67	2	0.25543	KIAA1324;LCN2
1942	GO:0007568	aging	177	4	0.25829	LOC102183766;LOC102185436;SLC1A2;UCP2
1943	GO:0070227	lymphocyte_apoptotic_process	68	2	0.26084	CCL5;LGALS15
1944	GO:0007167	enzyme_linked_receptor_protein_signaling_pathway	852	15	0.26148	ADAMTS3;ADIPOQ;ADRA2A;COL1A2;EFNA2;FGF21;HGF;IGFBP6;KCP;LOC102168874;LOC102183132;MYOCD;NRG2;SREBF1;STAP1
1945	GO:0006575	cellular_modified_amino_acid_metabolic_process	122	3	0.26275	CHAC1;DIO1;LOC102184041
1946	GO:0007229	integrin-mediated_signaling_pathway	122	3	0.26275	ADAMTS18;ADAMTS3;PLEK
1947	GO:0042471	ear_morphogenesis	122	3	0.26275	ATP2B2;SIX4;TCAP
1948	GO:0071241	cellular_response_to_inorganic_substance	122	3	0.26275	AOC1;LOC102172205;LOC102188618
1949	GO:1902806	regulation_of_cell_cycle_G1/S_phase_transition	122	3	0.26275	ATP2B2;NACC2;PKD1
1950	GO:0009790	embryo_development	980	17	0.2628	ADIPOQ;ALDH1A2;ATP2B2;COL1A1;COL8A1;DMRT2;KRT4;LMX1B;LOC102187872;LOC108636990;NR5A2;NRK;PKD1;RCN1;RSPO3;SIX4;TCAP
1951	GO:0034765	regulation_of_ion_transmembrane_transport	356	7	0.26344	ADRA2A;ATP2B2;CACNB4;CXCL9;F2R;KCNS3;LOC106504024
1952	GO:0042113	B_cell_activation	237	5	0.26428	ADGRG3;CHRNA7;GAPT;IKZF3;TNFSF13
1953	GO:0007369	gastrulation	179	4	0.2647	ADIPOQ;COL8A1;LOC102187872;LOC108636990
1954	GO:0019882	antigen_processing_and_presentation	179	4	0.2647	AZGP1;LOC102179433;LOC102183142;LOC108635602
1955	GO:0043281	regulation_of_cysteine-type_endopeptidase_activity_involved_in_apoptotic_process	179	4	0.2647	F2R;HGF;LOC108633275;P2RX1
1956	GO:0000303	response_to_superoxide	21	1	0.26542	UCP2
1957	GO:0007176	regulation_of_epidermal_growth_factor-activated_receptor_activity	21	1	0.26542	ADRA2A
1958	GO:0007205	protein_kinase_C-activating_G-protein_coupled_receptor_signaling_pathway	21	1	0.26542	F2R
1959	GO:0009310	amine_catabolic_process	21	1	0.26542	ATP2B2
1960	GO:0009595	detection_of_biotic_stimulus	21	1	0.26542	PGLYRP1
1961	GO:0009648	photoperiodism	21	1	0.26542	LOC106503399
1962	GO:0010659	cardiac_muscle_cell_apoptotic_process	21	1	0.26542	MYOCD
1963	GO:0010662	regulation_of_striated_muscle_cell_apoptotic_process	21	1	0.26542	MYOCD
1964	GO:0010869	regulation_of_receptor_biosynthetic_process	21	1	0.26542	ADIPOQ
1965	GO:0019373	epoxygenase_P450_pathway	21	1	0.26542	LOC102185708
1966	GO:0031063	regulation_of_histone_deacetylation	21	1	0.26542	SREBF1
1967	GO:0031290	retinal_ganglion_cell_axon_guidance	21	1	0.26542	SLIT1
1968	GO:0032069	regulation_of_nuclease_activity	21	1	0.26542	LOC102190983
1969	GO:0032148	activation_of_protein_kinase_B_activity	21	1	0.26542	ADRA2A
1970	GO:0036474	cell_death_in_response_to_hydrogen_peroxide	21	1	0.26542	HGF
1971	GO:0038128	ERBB2_signaling_pathway	21	1	0.26542	NRG2
1972	GO:0042119	neutrophil_activation	21	1	0.26542	CCL5
1973	GO:0042312	regulation_of_vasodilation	21	1	0.26542	F2R
1974	GO:0042403	thyroid_hormone_metabolic_process	21	1	0.26542	DIO1
1975	GO:0042430	indole-containing_compound_metabolic_process	21	1	0.26542	ATP2B2
1976	GO:0042554	superoxide_anion_generation	21	1	0.26542	NOX5
1977	GO:0042730	fibrinolysis	21	1	0.26542	SERPINF2
1978	GO:0060037	pharyngeal_system_development	21	1	0.26542	SIX4
1979	GO:0060260	regulation_of_transcription_initiation_from_RNA_polymerase_II_promoter	21	1	0.26542	IRF8
1980	GO:0061437	renal_system_vasculature_development	21	1	0.26542	GPR4
1981	GO:0061440	kidney_vasculature_development	21	1	0.26542	GPR4
1982	GO:0071425	hematopoietic_stem_cell_proliferation	21	1	0.26542	LOC102171917
1983	GO:0071604	transforming_growth_factor_beta_production	21	1	0.26542	SERPINF2
1984	GO:0072234	metanephric_nephron_tubule_development	21	1	0.26542	PKD1
1985	GO:0090190	positive_regulation_of_branching_involved_in_ureteric_bud_morphogenesis	21	1	0.26542	SIX4
1986	GO:0097150	neuronal_stem_cell_population_maintenance	21	1	0.26542	CDH2
1987	GO:0097503	sialylation	21	1	0.26542	ST6GALNAC1
1988	GO:1901385	regulation_of_voltage-gated_calcium_channel_activity	21	1	0.26542	CACNB4
1989	GO:2000463	positive_regulation_of_excitatory_postsynaptic_potential	21	1	0.26542	CUX2
1990	GO:0031330	negative_regulation_of_cellular_catabolic_process	69	2	0.26625	ATP2B2;PDCD1LG2
1991	GO:0043506	regulation_of_JUN_kinase_activity	69	2	0.26625	LOC102184041;NRK
1992	GO:0043524	negative_regulation_of_neuron_apoptotic_process	123	3	0.26669	F2R;LOC102175889;SIX4
1993	GO:0055002	striated_muscle_cell_development	123	3	0.26669	CACNB4;SIX4;TCAP
1994	GO:0033673	negative_regulation_of_kinase_activity	238	5	0.26705	ADIPOQ;DUSP14;LOC102184041;LRRC15;MYOCD
1995	GO:0022008	neurogenesis	1371	23	0.26957	ALDH1A2;ATP2B2;CDH2;CHAC1;CNTN2;CUX2;DAGLA;EFNA2;KERA;LMX1B;LOC102168874;LOC102175889;NNAT;NYAP1;OGN;OLFM1;OPCML;P2RY12;SERPINF1;SIX4;SLIT1;STAP1;TNN
1996	GO:0045087	innate_immune_response	606	11	0.27049	C3;CCL24;CCL5;CHGA;LCN2;LOC102169889;LOC102175889;LOC108637766;MATN4;PGLYRP1;RSAD2
1997	GO:0022408	negative_regulation_of_cell-cell_adhesion	124	3	0.27063	ADAMTS18;ADIPOQ;PDCD1LG2
1998	GO:0044699	single-organism_process	12731	190	0.27098	ABCC11;ABCD2;ACAN;ACKR1;ACSM5;ADAMTS18;ADAMTS3;ADGRG3;ADIPOQ;ADRA2A;ALDH1A2;ANK1;AOC1;AQP8;ARHGAP39;ATP2B2;AZGP1;C10H15orf62;C3;C3H1orf68;CACNB4;CCDC80;CCL24;CCL5;CD244;CD248;CD4;CD48;CDH2;CDO1;CHAC1;CHGA;CHRNA7;CNTN2;COL1A1;COL1A2;COL8A1;CP;CREB3L4;CUX2;CXCL13;CXCL9;CYSLTR2;DAGLA;DIO1;DMRT2;DMRTA1;DNAJC6;DNALI1;DUSP14;EFHC1;EFNA2;EGFL7;EPPK1;F2R;FGF21;GALNT13;GAPT;GEM;GJB1;GNG4;GPR4;GPR82;GPRC5D…
[truncated: 2,742 more rows]
