# Supplementary material for: Integrated Analysis of lncRNA and mRNA Reveals Novel Insights into Wool Bending in Zhongwei Goat
Source: Animals (Basel). 2021 Nov 22;11(11):3326. doi: 10.3390/ani11113326 (PMC8614501; doi:10.3390/ani11113326)
Supplement: Supplementary file 1 [file animals-11-03326-s001.zip › Table S7 List of KEGG enrichment analysis of target genes of differentially expressed lncRNAs.xlsx]

## Sheet: d4501_d4502_d4503_vs_d10801_d10
List of KEGG enrichment analysis of target genes of differentially expressed lncRNAs
#Term	Database	ID	Input number	Background number	P-Value	Corrected P-Value	Input	Hyperlink
PI3K-Akt signaling pathway	KEGG PATHWAY	chx04151	10	375	0.00296053	0.333385	TGFA|SGK1|TNR|PRKAA2|CHRM1|IL7|GNG4|MTOR|IKBKG|LPAR6	http://www.genome.jp/kegg-bin/show_pathway?chx04151/chx:100860902%09red/chx:102170665%09red/chx:102185926%09red/chx:102171591%09red/chx:102171295%09red/chx:102183611%09red/chx:102182054%09red/chx:102187843%09red/chx:102176607%09red/chx:102181525%09red
Adipocytokine signaling pathway	KEGG PATHWAY	chx04920	4	72	0.00518713	0.333385	PPARA|MTOR|IKBKG|PRKAA2	http://www.genome.jp/kegg-bin/show_pathway?chx04920/chx:100860902%09red/chx:100861393%09red/chx:102171295%09red/chx:102171591%09red
Pancreatic cancer	KEGG PATHWAY	chx05212	4	75	0.00594767	0.333385	TGFA|MTOR|IKBKG|RALGDS	http://www.genome.jp/kegg-bin/show_pathway?chx05212/chx:100860902%09red/chx:102187410%09red/chx:102185926%09red/chx:102171591%09red
Thermogenesis	KEGG PATHWAY	chx04714	7	235	0.00698189	0.333385	NDUFV1|ADCY7|PRKAA2|MAP2K3|MTOR|SDHA|NDUFAF1	http://www.genome.jp/kegg-bin/show_pathway?chx04714/chx:100860902%09red/chx:102183245%09red/chx:102185858%09red/chx:102171295%09red/chx:102173967%09red/chx:102184322%09red/chx:102183107%09red
Apelin signaling pathway	KEGG PATHWAY	chx04371	5	138	0.0101731	0.388614	GNG4|ADCY7|MTOR|NOS2|PRKAA2	http://www.genome.jp/kegg-bin/show_pathway?chx04371/chx:100860902%09red/chx:102185858%09red/chx:100860742%09red/chx:102171295%09red/chx:102170665%09red
Pathways in cancer	KEGG PATHWAY	chx05200	11	537	0.0122957	0.391412	TGFA|NOS2|ADCY7|RALGDS|IL7|GNG4|MTOR|IKBKG|LPAR6|PAX8|TXNRD1	http://www.genome.jp/kegg-bin/show_pathway?chx05200/chx:100860902%09red/chx:100860742%09red/chx:102170665%09red/chx:102185926%09red/chx:102171591%09red/chx:102185858%09red/chx:102187410%09red/chx:102183611%09red/chx:102182054%09red/chx:102182513%09red/chx:102182855%09red
Longevity regulating pathway - multiple species	KEGG PATHWAY	chx04213	3	62	0.021647	0.4356	ADCY7|MTOR|PRKAA2	http://www.genome.jp/kegg-bin/show_pathway?chx04213/chx:100860902%09red/chx:102185858%09red/chx:102171295%09red
Cholinergic synapse	KEGG PATHWAY	chx04725	4	113	0.0224951	0.4356	GNG4|ADCY7|CHRM1|CHRNA3	http://www.genome.jp/kegg-bin/show_pathway?chx04725/chx:102185858%09red/chx:102187843%09red/chx:102170665%09red/chx:102184380%09red
Insulin resistance	KEGG PATHWAY	chx04931	4	113	0.0224951	0.4356	PPARA|MTOR|PYGM|PRKAA2	http://www.genome.jp/kegg-bin/show_pathway?chx04931/chx:100860902%09red/chx:100861393%09red/chx:102171295%09red/chx:102183771%09red
Thyroid hormone synthesis	KEGG PATHWAY	chx04918	3	75	0.034616	0.4356	TG|ADCY7|PAX8	http://www.genome.jp/kegg-bin/show_pathway?chx04918/chx:102185858%09red/chx:102182513%09red/chx:100750237%09red
FoxO signaling pathway	KEGG PATHWAY	chx04068	4	130	0.03463	0.4356	CCNB2|PRKAA2|SGK1|S1PR4	http://www.genome.jp/kegg-bin/show_pathway?chx04068/chx:102171295%09red/chx:102176607%09red/chx:102179856%09red/chx:102176785%09red
Glyoxylate and dicarboxylate metabolism	KEGG PATHWAY	chx00630	2	32	0.0384258	0.4356	HAO1|ACSS1	http://www.genome.jp/kegg-bin/show_pathway?chx00630/chx:102185099%09red/chx:102176436%09red
Peroxisome	KEGG PATHWAY	chx04146	3	82	0.0429322	0.4356	HAO1|NOS2|PEX3	http://www.genome.jp/kegg-bin/show_pathway?chx04146/chx:100860742%09red/chx:102179287%09red/chx:102176436%09red
EGFR tyrosine kinase inhibitor resistance	KEGG PATHWAY	chx01521	3	82	0.0429322	0.4356	TGFA|NRG1|MTOR	http://www.genome.jp/kegg-bin/show_pathway?chx01521/chx:100860902%09red/chx:102182565%09red/chx:102185926%09red
SNARE interactions in vesicular transport	KEGG PATHWAY	chx04130	2	35	0.0448176	0.4356	STX8|BET1L	http://www.genome.jp/kegg-bin/show_pathway?chx04130/chx:102173330%09red/chx:102181932%09red
ErbB signaling pathway	KEGG PATHWAY	chx04012	3	86	0.0480922	0.4356	TGFA|NRG1|MTOR	http://www.genome.jp/kegg-bin/show_pathway?chx04012/chx:100860902%09red/chx:102182565%09red/chx:102185926%09red
PD-L1 expression and PD-1 checkpoint pathway in cancer	KEGG PATHWAY	chx05235	3	87	0.0494278	0.4356	MAP2K3|MTOR|IKBKG	http://www.genome.jp/kegg-bin/show_pathway?chx05235/chx:100860902%09red/chx:102173967%09red/chx:102171591%09red
Neuroactive ligand-receptor interaction	KEGG PATHWAY	chx04080	7	356	0.0496529	0.4356	LTB4R2|VIPR1|CHRM1|S1PR4|P2RY14|CHRNA3|LPAR6	http://www.genome.jp/kegg-bin/show_pathway?chx04080/chx:102179609%09red/chx:102184380%09red/chx:102183611%09red/chx:102190553%09red/chx:108637010%09red/chx:102187843%09red/chx:102176785%09red
Phospholipase D signaling pathway	KEGG PATHWAY	chx04072	4	148	0.0509192	0.4356	LPAR6|ADCY7|MTOR|RALGDS	http://www.genome.jp/kegg-bin/show_pathway?chx04072/chx:100860902%09red/chx:102185858%09red/chx:102187410%09red/chx:102183611%09red
Longevity regulating pathway	KEGG PATHWAY	chx04211	3	89	0.0521527	0.4356	ADCY7|MTOR|PRKAA2	http://www.genome.jp/kegg-bin/show_pathway?chx04211/chx:100860902%09red/chx:102185858%09red/chx:102171295%09red
GABAergic synapse	KEGG PATHWAY	chx04727	3	90	0.053542	0.4356	GNG4|ADCY7|SLC38A3	http://www.genome.jp/kegg-bin/show_pathway?chx04727/chx:102185858%09red/chx:102174074%09red/chx:102170665%09red
Pyruvate metabolism	KEGG PATHWAY	chx00620	2	39	0.0538975	0.4356	HAGH|ACSS1	http://www.genome.jp/kegg-bin/show_pathway?chx00620/chx:102181744%09red/chx:102185099%09red
Non-alcoholic fatty liver disease (NAFLD)	KEGG PATHWAY	chx04932	4	153	0.0560736	0.4356	SDHA|NDUFV1|PRKAA2|PPARA	http://www.genome.jp/kegg-bin/show_pathway?chx04932/chx:100861393%09red/chx:102184322%09red/chx:102171295%09red/chx:102183107%09red
Colorectal cancer	KEGG PATHWAY	chx05210	3	92	0.0563735	0.4356	TGFA|MTOR|RALGDS	http://www.genome.jp/kegg-bin/show_pathway?chx05210/chx:100860902%09red/chx:102187410%09red/chx:102185926%09red
Prostate cancer	KEGG PATHWAY	chx05215	3	94	0.0592749	0.4356	TGFA|MTOR|IKBKG	http://www.genome.jp/kegg-bin/show_pathway?chx05215/chx:100860902%09red/chx:102185926%09red/chx:102171591%09red
mTOR signaling pathway	KEGG PATHWAY	chx04150	4	156	0.0592963	0.4356	ATP6V1B2|MTOR|PRKAA2|SGK1	http://www.genome.jp/kegg-bin/show_pathway?chx04150/chx:100860902%09red/chx:102171295%09red/chx:102191135%09red/chx:102176607%09red
Human immunodeficiency virus 1 infection	KEGG PATHWAY	chx05170	5	230	0.0648514	0.458341	MAP2K3|CCNB2|GNG4|MTOR|IKBKG	http://www.genome.jp/kegg-bin/show_pathway?chx05170/chx:100860902%09red/chx:102173967%09red/chx:102179856%09red/chx:102170665%09red/chx:102171591%09red
Cellular senescence	KEGG PATHWAY	chx04218	4	163	0.0671914	0.458341	MAP2K3|CCNB2|MYBL2|MTOR	http://www.genome.jp/kegg-bin/show_pathway?chx04218/chx:100860902%09red/chx:102179856%09red/chx:102173967%09red/chx:102183804%09red
Glucagon signaling pathway	KEGG PATHWAY	chx04922	3	106	0.0780988	0.488217	PPARA|PYGM|PRKAA2	http://www.genome.jp/kegg-bin/show_pathway?chx04922/chx:100861393%09red/chx:102171295%09red/chx:102183771%09red
Arginine and proline metabolism	KEGG PATHWAY	chx00330	2	49	0.079042	0.488217	NOS2|SMOX	http://www.genome.jp/kegg-bin/show_pathway?chx00330/chx:100860742%09red/chx:102176898%09red
Toll-like receptor signaling pathway	KEGG PATHWAY	chx04620	3	108	0.0814624	0.488217	MAP2K3|IKBKG|IRF5	http://www.genome.jp/kegg-bin/show_pathway?chx04620/chx:102177495%09red/chx:102173967%09red/chx:102171591%09red
cAMP signaling pathway	KEGG PATHWAY	chx04024	5	247	0.0817955	0.488217	FFAR2|ADCY7|CHRM1|SUCNR1|PPARA	http://www.genome.jp/kegg-bin/show_pathway?chx04024/chx:100861307%09red/chx:102185858%09red/chx:102187843%09red/chx:100861393%09red/chx:102189163%09red
Tight junction	KEGG PATHWAY	chx04530	4	178	0.0858353	0.496453	MYH9|CLDN7|PRKAA2|ACTR2	http://www.genome.jp/kegg-bin/show_pathway?chx04530/chx:102178047%09red/chx:102188896%09red/chx:102174218%09red/chx:102171295%09red
Glutamatergic synapse	KEGG PATHWAY	chx04724	3	112	0.0883738	0.496453	GNG4|ADCY7|SLC38A3	http://www.genome.jp/kegg-bin/show_pathway?chx04724/chx:102185858%09red/chx:102174074%09red/chx:102170665%09red
Toxoplasmosis	KEGG PATHWAY	chx05145	3	114	0.0919193	0.501617	MAP2K3|NOS2|IKBKG	http://www.genome.jp/kegg-bin/show_pathway?chx05145/chx:100860742%09red/chx:102173967%09red/chx:102171591%09red
Carbon metabolism	KEGG PATHWAY	chx01200	3	119	0.101035	0.536049	SDHA|HAO1|ACSS1	http://www.genome.jp/kegg-bin/show_pathway?chx01200/chx:102185099%09red/chx:102176436%09red/chx:102183107%09red
Yersinia infection	KEGG PATHWAY	chx05135	3	128	0.118303	0.567933	MAP2K3|IKBKG|ACTR2	http://www.genome.jp/kegg-bin/show_pathway?chx05135/chx:102174218%09red/chx:102173967%09red/chx:102171591%09red
Cytosolic DNA-sensing pathway	KEGG PATHWAY	chx04623	2	63	0.118901	0.567933	POLR3B|IKBKG	http://www.genome.jp/kegg-bin/show_pathway?chx04623/chx:102186665%09red/chx:102171591%09red
Lysine degradation	KEGG PATHWAY	chx00310	2	63	0.118901	0.567933	NSD1|SETD1A	http://www.genome.jp/kegg-bin/show_pathway?chx00310/chx:102184804%09red/chx:102170478%09red
Calcium signaling pathway	KEGG PATHWAY	chx04020	4	202	0.120249	0.567933	LTB4R2|NOS2|ADCY7|CHRM1	http://www.genome.jp/kegg-bin/show_pathway?chx04020/chx:102185858%09red/chx:102187843%09red/chx:108637010%09red/chx:100860742%09red
Staphylococcus aureus infection	KEGG PATHWAY	chx05150	2	64	0.121912	0.567933	CFD|SELP	http://www.genome.jp/kegg-bin/show_pathway?chx05150/chx:102170076%09red/chx:102173560%09red
Acute myeloid leukemia	KEGG PATHWAY	chx05221	2	67	0.131056	0.595994	MTOR|IKBKG	http://www.genome.jp/kegg-bin/show_pathway?chx05221/chx:100860902%09red/chx:102171591%09red
Purine metabolism	KEGG PATHWAY	chx00230	3	137	0.136578	0.59879	AK9|ADCY7|IMPDH2	http://www.genome.jp/kegg-bin/show_pathway?chx00230/chx:102185858%09red/chx:102184671%09red/chx:102178449%09red
Oxidative phosphorylation	KEGG PATHWAY	chx00190	3	138	0.138665	0.59879	SDHA|ATP6V1B2|NDUFV1	http://www.genome.jp/kegg-bin/show_pathway?chx00190/chx:102184322%09red/chx:102191135%09red/chx:102183107%09red
Insulin signaling pathway	KEGG PATHWAY	chx04910	3	140	0.142873	0.59879	MTOR|PYGM|PRKAA2	http://www.genome.jp/kegg-bin/show_pathway?chx04910/chx:100860902%09red/chx:102171295%09red/chx:102183771%09red
Relaxin signaling pathway	KEGG PATHWAY	chx04926	3	144	0.151414	0.59879	GNG4|ADCY7|NOS2	http://www.genome.jp/kegg-bin/show_pathway?chx04926/chx:102185858%09red/chx:100860742%09red/chx:102170665%09red
Selenocompound metabolism	KEGG PATHWAY	chx00450	1	17	0.152206	0.59879	TXNRD1	http://www.genome.jp/kegg-bin/show_pathway?chx00450/chx:102182855%09red
Glioma	KEGG PATHWAY	chx05214	2	75	0.156143	0.59879	TGFA|MTOR	http://www.genome.jp/kegg-bin/show_pathway?chx05214/chx:100860902%09red/chx:102185926%09red
Retrograde endocannabinoid signaling	KEGG PATHWAY	chx04723	3	148	0.160114	0.59879	GNG4|ADCY7|NDUFV1	http://www.genome.jp/kegg-bin/show_pathway?chx04723/chx:102185858%09red/chx:102184322%09red/chx:102170665%09red
Gastric acid secretion	KEGG PATHWAY	chx04971	2	77	0.162551	0.59879	ADCY7|KCNJ15	http://www.genome.jp/kegg-bin/show_pathway?chx04971/chx:102185858%09red/chx:102180805%09red
p53 signaling pathway	KEGG PATHWAY	chx04115	2	78	0.165773	0.59879	GORAB|CCNB2	http://www.genome.jp/kegg-bin/show_pathway?chx04115/chx:102172832%09red/chx:102179856%09red
Apoptosis	KEGG PATHWAY	chx04210	3	151	0.166737	0.59879	CASP2|IKBKG|PARP2	http://www.genome.jp/kegg-bin/show_pathway?chx04210/chx:102183569%09red/chx:102179855%09red/chx:102171591%09red
Arginine biosynthesis	KEGG PATHWAY	chx00220	1	20	0.175229	0.59879	NOS2	http://www.genome.jp/kegg-bin/show_pathway?chx00220/chx:100860742%09red
Oxytocin signaling pathway	KEGG PATHWAY	chx04921	3	155	0.17569	0.59879	ADCY7|PRKAA2|CACNG7	http://www.genome.jp/kegg-bin/show_pathway?chx04921/chx:102185858%09red/chx:102176258%09red/chx:102171295%09red
Ras signaling pathway	KEGG PATHWAY	chx04014	4	237	0.179068	0.59879	TGFA|GNG4|IKBKG|RALGDS	http://www.genome.jp/kegg-bin/show_pathway?chx04014/chx:102187410%09red/chx:102185926%09red/chx:102170665%09red/chx:102171591%09red
Human cytomegalovirus infection	KEGG PATHWAY	chx05163	4	237	0.179068	0.59879	GNG4|ADCY7|MTOR|IKBKG	http://www.genome.jp/kegg-bin/show_pathway?chx05163/chx:100860902%09red/chx:102185858%09red/chx:102170665%09red/chx:102171591%09red
Hepatitis C	KEGG PATHWAY	chx05160	3	159	0.184775	0.59879	CLDN7|IKBKG|PPARA	http://www.genome.jp/kegg-bin/show_pathway?chx05160/chx:102188896%09red/chx:100861393%09red/chx:102171591%09red
Proximal tubule bicarbonate reclamation	KEGG PATHWAY	chx04964	1	23	0.19763	0.59879	SLC38A3	http://www.genome.jp/kegg-bin/show_pathway?chx04964/chx:102174074%09red
Progesterone-mediated oocyte maturation	KEGG PATHWAY	chx04914	2	89	0.201852	0.59879	CCNB2|ADCY7	http://www.genome.jp/kegg-bin/show_pathway?chx04914/chx:102185858%09red/chx:102179856%09red
IL-17 signaling pathway	KEGG PATHWAY	chx04657	2	90	0.205179	0.59879	IKBKG|LCN2	http://www.genome.jp/kegg-bin/show_pathway?chx04657/chx:102171591%09red/chx:102188951%09red
Morphine addiction	KEGG PATHWAY	chx05032	2	91	0.208511	0.59879	GNG4|ADCY7	http://www.genome.jp/kegg-bin/show_pathway?chx05032/chx:102185858%09red/chx:102170665%09red
Rheumatoid arthritis	KEGG PATHWAY	chx05323	2	92	0.21185	0.59879	ATP6V1B2|TNFSF11	http://www.genome.jp/kegg-bin/show_pathway?chx05323/chx:102191135%09red/chx:102176335%09red
Histidine metabolism	KEGG PATHWAY	chx00340	1	25	0.212226	0.59879	CARNMT1	http://www.genome.jp/kegg-bin/show_pathway?chx00340/chx:102185653%09red
GnRH signaling pathway	KEGG PATHWAY	chx04912	2	93	0.215193	0.59879	MAP2K3|ADCY7	http://www.genome.jp/kegg-bin/show_pathway?chx04912/chx:102185858%09red/chx:102173967%09red
Endocrine resistance	KEGG PATHWAY	chx01522	2	93	0.215193	0.59879	ADCY7|MTOR	http://www.genome.jp/kegg-bin/show_pathway?chx01522/chx:100860902%09red/chx:102185858%09red
Hypertrophic cardiomyopathy (HCM)	KEGG PATHWAY	chx05410	2	95	0.221895	0.59879	PRKAA2|CACNG7	http://www.genome.jp/kegg-bin/show_pathway?chx05410/chx:102176258%09red/chx:102171295%09red
Hepatocellular carcinoma	KEGG PATHWAY	chx05225	3	175	0.222231	0.59879	TGFA|MTOR|TXNRD1	http://www.genome.jp/kegg-bin/show_pathway?chx05225/chx:102182855%09red/chx:100860902%09red/chx:102185926%09red
Collecting duct acid secretion	KEGG PATHWAY	chx04966	1	27	0.226558	0.59879	ATP6V1B2	http://www.genome.jp/kegg-bin/show_pathway?chx04966/chx:102191135%09red
NF-kappa B signaling pathway	KEGG PATHWAY	chx04064	2	97	0.228613	0.59879	TNFSF11|IKBKG	http://www.genome.jp/kegg-bin/show_pathway?chx04064/chx:102176335%09red/chx:102171591%09red
Small cell lung cancer	KEGG PATHWAY	chx05222	2	98	0.231977	0.59879	NOS2|IKBKG	http://www.genome.jp/kegg-bin/show_pathway?chx05222/chx:100860742%09red/chx:102171591%09red
Dilated cardiomyopathy (DCM)	KEGG PATHWAY	chx05414	2	98	0.231977	0.59879	ADCY7|CACNG7	http://www.genome.jp/kegg-bin/show_pathway?chx05414/chx:102185858%09red/chx:102176258%09red
ECM-receptor interaction	KEGG PATHWAY	chx04512	2	98	0.231977	0.59879	SV2C|TNR	http://www.genome.jp/kegg-bin/show_pathway?chx04512/chx:102171155%09red/chx:102181525%09red
Circadian entrainment	KEGG PATHWAY	chx04713	2	100	0.238715	0.59879	GNG4|ADCY7	http://www.genome.jp/kegg-bin/show_pathway?chx04713/chx:102185858%09red/chx:102170665%09red
RNA polymerase	KEGG PATHWAY	chx03020	1	29	0.24063	0.59879	POLR3B	http://www.genome.jp/kegg-bin/show_pathway?chx03020/chx:102186665%09red
C-type lectin receptor signaling pathway	KEGG PATHWAY	chx04625	2	101	0.242088	0.59879	CLEC4E|IKBKG	http://www.genome.jp/kegg-bin/show_pathway?chx04625/chx:102183403%09red/chx:102171591%09red
Chemokine signaling pathway	KEGG PATHWAY	chx04062	3	184	0.243927	0.59879	GNG4|ADCY7|IKBKG	http://www.genome.jp/kegg-bin/show_pathway?chx04062/chx:102185858%09red/chx:102170665%09red/chx:102171591%09red
Choline metabolism in cancer	KEGG PATHWAY	chx05231	2	102	0.245463	0.59879	MTOR|RALGDS	http://www.genome.jp/kegg-bin/show_pathway?chx05231/chx:100860902%09red/chx:102187410%09red
Citrate cycle (TCA cycle)	KEGG PATHWAY	chx00020	1	30	0.247571	0.59879	SDHA	http://www.genome.jp/kegg-bin/show_pathway?chx00020/chx:102183107%09red
Th17 cell differentiation	KEGG PATHWAY	chx04659	2	105	0.255597	0.59879	MTOR|IKBKG	http://www.genome.jp/kegg-bin/show_pathway?chx04659/chx:100860902%09red/chx:102171591%09red
Parathyroid hormone synthesis, secretion and action	KEGG PATHWAY	chx04928	2	106	0.258978	0.59879	TNFSF11|ADCY7	http://www.genome.jp/kegg-bin/show_pathway?chx04928/chx:102185858%09red/chx:102176335%09red
Base excision repair	KEGG PATHWAY	chx03410	1	32	0.261262	0.59879	PARP2	http://www.genome.jp/kegg-bin/show_pathway?chx03410/chx:102179855%09red
Circadian rhythm	KEGG PATHWAY	chx04710	1	32	0.261262	0.59879	PRKAA2	http://www.genome.jp/kegg-bin/show_pathway?chx04710/chx:102171295%09red
Starch and sucrose metabolism	KEGG PATHWAY	chx00500	1	33	0.268015	0.59879	PYGM	http://www.genome.jp/kegg-bin/show_pathway?chx00500/chx:102183771%09red
Inflammatory mediator regulation of TRP channels	KEGG PATHWAY	chx04750	2	109	0.269121	0.59879	MAP2K3|ADCY7	http://www.genome.jp/kegg-bin/show_pathway?chx04750/chx:102185858%09red/chx:102173967%09red
Propanoate metabolism	KEGG PATHWAY	chx00640	1	34	0.274706	0.59879	ACSS1	http://www.genome.jp/kegg-bin/show_pathway?chx00640/chx:102185099%09red
Autophagy - other	KEGG PATHWAY	chx04136	1	34	0.274706	0.59879	MTOR	http://www.genome.jp/kegg-bin/show_pathway?chx04136/chx:100860902%09red
Primary immunodeficiency	KEGG PATHWAY	chx05340	1	34	0.274706	0.59879	IKBKG	http://www.genome.jp/kegg-bin/show_pathway?chx05340/chx:102171591%09red
Chagas disease (American trypanosomiasis)	KEGG PATHWAY	chx05142	2	111	0.275882	0.59879	NOS2|IKBKG	http://www.genome.jp/kegg-bin/show_pathway?chx05142/chx:100860742%09red/chx:102171591%09red
Kaposi sarcoma-associated herpesvirus infection	KEGG PATHWAY	chx05167	3	199	0.280758	0.602525	GNG4|MTOR|IKBKG	http://www.genome.jp/kegg-bin/show_pathway?chx05167/chx:100860902%09red/chx:102170665%09red/chx:102171591%09red
HIF-1 signaling pathway	KEGG PATHWAY	chx04066	2	114	0.286018	0.605017	NOS2|MTOR	http://www.genome.jp/kegg-bin/show_pathway?chx04066/chx:100860902%09red/chx:100860742%09red
Ribosome	KEGG PATHWAY	chx03010	3	203	0.290675	0.605017	RPS5|RPS16|RPS15	http://www.genome.jp/kegg-bin/show_pathway?chx03010/chx:102183449%09red/chx:102184651%09red/chx:102177159%09red
MAPK signaling pathway	KEGG PATHWAY	chx04010	4	299	0.299861	0.605017	TGFA|MAP2K3|IKBKG|CACNG7	http://www.genome.jp/kegg-bin/show_pathway?chx04010/chx:102176258%09red/chx:102173967%09red/chx:102185926%09red/chx:102171591%09red
Oocyte meiosis	KEGG PATHWAY	chx04114	2	120	0.306239	0.605017	CCNB2|ADCY7	http://www.genome.jp/kegg-bin/show_pathway?chx04114/chx:102185858%09red/chx:102179856%09red
TNF signaling pathway	KEGG PATHWAY	chx04668	2	120	0.306239	0.605017	MAP2K3|IKBKG	http://www.genome.jp/kegg-bin/show_pathway?chx04668/chx:102173967%09red/chx:102171591%09red
Thyroid cancer	KEGG PATHWAY	chx05216	1	39	0.30726	0.605017	PAX8	http://www.genome.jp/kegg-bin/show_pathway?chx05216/chx:102182513%09red
beta-Alanine metabolism	KEGG PATHWAY	chx00410	1	39	0.30726	0.605017	SMOX	http://www.genome.jp/kegg-bin/show_pathway?chx00410/chx:102176898%09red
Aldosterone-regulated sodium reabsorption	KEGG PATHWAY	chx04960	1	39	0.30726	0.605017	SGK1	http://www.genome.jp/kegg-bin/show_pathway?chx04960/chx:102176607%09red
Rap1 signaling pathway	KEGG PATHWAY	chx04015	3	211	0.310577	0.605309	MAP2K3|ADCY7|RALGDS	http://www.genome.jp/kegg-bin/show_pathway?chx04015/chx:102185858%09red/chx:102187410%09red/chx:102173967%09red
Metabolic pathways	KEGG PATHWAY	chx01100	16	1505	0.31488	0.607496	AK9|ADCY7|SMOX|HAGH|ACSS1|NDUFV1|NOS2|IMPDH2|ALDH1A1|SMPD3|SDHA|HAO1|PTGES|CARNMT1|PYGM|ATP6V1B2	http://www.genome.jp/kegg-bin/show_pathway?chx01100/chx:102185653%09red/chx:100860742%09red/chx:102171605%09red/chx:102176436%09red/chx:102185858%09red/chx:102184671%09red/chx:102178449%09red/chx:102169323%09red/chx:102181874%09red/chx:102191135%09red/chx:102185099%09red/chx:102176898%09red/chx:102181744%09red/chx:102184322%09red/chx:102183771%09red/chx:102183107%09red
Osteoclast differentiation	KEGG PATHWAY	chx04380	2	125	0.323009	0.610839	TNFSF11|IKBKG	http://www.genome.jp/kegg-bin/show_pathway?chx04380/chx:102176335%09red/chx:102171591%09red
AMPK signaling pathway	KEGG PATHWAY	chx04152	2	125	0.323009	0.610839	MTOR|PRKAA2	http://www.genome.jp/kegg-bin/show_pathway?chx04152/chx:100860902%09red/chx:102171295%09red
Cell cycle	KEGG PATHWAY	chx04110	2	126	0.326352	0.61111	TTK|CCNB2	http://www.genome.jp/kegg-bin/show_pathway?chx04110/chx:102179856%09red/chx:102170423%09red
Nucleotide excision repair	KEGG PATHWAY	chx03420	1	45	0.34441	0.631392	ERCC6	http://www.genome.jp/kegg-bin/show_pathway?chx03420/chx:102181839%09red
Autophagy - animal	KEGG PATHWAY	chx04140	2	133	0.349618	0.631392	MTOR|PRKAA2	http://www.genome.jp/kegg-bin/show_pathway?chx04140/chx:100860902%09red/chx:102171295%09red
Vasopressin-regulated water reabsorption	KEGG PATHWAY	chx04962	1	46	0.350406	0.631392	AQP3	http://www.genome.jp/kegg-bin/show_pathway?chx04962/chx:102191136%09red
Type II diabetes mellitus	KEGG PATHWAY	chx04930	1	46	0.350406	0.631392	MTOR	http://www.genome.jp/kegg-bin/show_pathway?chx04930/chx:100860902%09red
Ovarian steroidogenesis	KEGG PATHWAY	chx04913	1	47	0.356347	0.635797	ADCY7	http://www.genome.jp/kegg-bin/show_pathway?chx04913/chx:102185858%09red
Estrogen signaling pathway	KEGG PATHWAY	chx04915	2	136	0.359508	0.635797	TGFA|ADCY7	http://www.genome.jp/kegg-bin/show_pathway?chx04915/chx:102185858%09red/chx:102185926%09red
Human T-cell leukemia virus 1 infection	KEGG PATHWAY	chx05166	3	232	0.362884	0.63588	CCNB2|ADCY7|IKBKG	http://www.genome.jp/kegg-bin/show_pathway?chx05166/chx:102185858%09red/chx:102179856%09red/chx:102171591%09red
Sphingolipid metabolism	KEGG PATHWAY	chx00600	1	49	0.368068	0.6391	SMPD3	http://www.genome.jp/kegg-bin/show_pathway?chx00600/chx:102169323%09red
Amyotrophic lateral sclerosis (ALS)	KEGG PATHWAY	chx05014	1	50	0.373849	0.640434	MAP2K3	http://www.genome.jp/kegg-bin/show_pathway?chx05014/chx:102173967%09red
Fluid shear stress and atherosclerosis	KEGG PATHWAY	chx05418	2	143	0.382364	0.640434	IKBKG|PRKAA2	http://www.genome.jp/kegg-bin/show_pathway?chx05418/chx:102171295%09red/chx:102171591%09red
Malaria	KEGG PATHWAY	chx05144	1	52	0.385252	0.640434	SELP	http://www.genome.jp/kegg-bin/show_pathway?chx05144/chx:102170076%09red
Measles	KEGG PATHWAY	chx05162	2	144	0.385602	0.640434	RAB9A|IKBKG	http://www.genome.jp/kegg-bin/show_pathway?chx05162/chx:102169659%09red/chx:102171591%09red
Parkinson disease	KEGG PATHWAY	chx05012	2	144	0.385602	0.640434	SDHA|NDUFV1	http://www.genome.jp/kegg-bin/show_pathway?chx05012/chx:102184322%09red/chx:102183107%09red
Breast cancer	KEGG PATHWAY	chx05224	2	150	0.404868	0.662666	TNFSF11|MTOR	http://www.genome.jp/kegg-bin/show_pathway?chx05224/chx:100860902%09red/chx:102176335%09red
Pyrimidine metabolism	KEGG PATHWAY	chx00240	1	56	0.407443	0.662666	AK9	http://www.genome.jp/kegg-bin/show_pathway?chx00240/chx:102178449%09red
Antifolate resistance	KEGG PATHWAY	chx01523	1	57	0.412865	0.662666	IKBKG	http://www.genome.jp/kegg-bin/show_pathway?chx01523/chx:102171591%09red
Legionellosis	KEGG PATHWAY	chx05134	1	57	0.412865	0.662666	BCL2L13	http://www.genome.jp/kegg-bin/show_pathway?chx05134/chx:102175373%09red
Human papillomavirus infection	KEGG PATHWAY	chx05165	4	357	0.419387	0.663116	ATP6V1B2|MTOR|IKBKG|TNR	http://www.genome.jp/kegg-bin/show_pathway?chx05165/chx:100860902%09red/chx:102191135%09red/chx:102181525%09red/chx:102171591%09red
Adrenergic signaling in cardiomyocytes	KEGG PATHWAY	chx04261	2	155	0.420702	0.663116	ADCY7|CACNG7	http://www.genome.jp/kegg-bin/show_pathway?chx04261/chx:102185858%09red/chx:102176258%09red
Regulation of lipolysis in adipocytes	KEGG PATHWAY	chx04923	1	59	0.423561	0.663116	ADCY7	http://www.genome.jp/kegg-bin/show_pathway?chx04923/chx:102185858%09red
Cell adhesion molecules (CAMs)	KEGG PATHWAY	chx04514	2	158	0.430099	0.667877	SELP|CLDN7	http://www.genome.jp/kegg-bin/show_pathway?chx04514/chx:102170076%09red/chx:102188896%09red
Fc epsilon RI signaling pathway	KEGG PATHWAY	chx04664	1	65	0.4545	0.681593	MAP2K3	http://www.genome.jp/kegg-bin/show_pathway?chx04664/chx:102173967%09red
Hepatitis B	KEGG PATHWAY	chx05161	2	167	0.457796	0.681593	MAP2K3|IKBKG	http://www.genome.jp/kegg-bin/show_pathway?chx05161/chx:102173967%09red/chx:102171591%09red
Mitophagy - animal	KEGG PATHWAY	chx04137	1	66	0.459493	0.681593	BCL2L13	http://www.genome.jp/kegg-bin/show_pathway?chx04137/chx:102175373%09red
Autoimmune thyroid disease	KEGG PATHWAY	chx05320	1	66	0.459493	0.681593	TG	http://www.genome.jp/kegg-bin/show_pathway?chx05320/chx:100750237%09red
Non-small cell lung cancer	KEGG PATHWAY	chx05223	1	67	0.464441	0.681593	TGFA	http://www.genome.jp/kegg-bin/show_pathway?chx05223/chx:102185926%09red
Central carbon metabolism in cancer	KEGG PATHWAY	chx05230	1	67	0.464441	0.681593	MTOR	http://www.genome.jp/kegg-bin/show_pathway?chx05230/chx:100860902%09red
Cortisol synthesis and secretion	KEGG PATHWAY	chx04927	1	67	0.464441	0.681593	ADCY7	http://www.genome.jp/kegg-bin/show_pathway?chx04927/chx:102185858%09red
Renal cell carcinoma	KEGG PATHWAY	chx05211	1	69	0.474202	0.681593	TGFA	http://www.genome.jp/kegg-bin/show_pathway?chx05211/chx:102185926%09red
Glycolysis / Gluconeogenesis	KEGG PATHWAY	chx00010	1	69	0.474202	0.681593	ACSS1	http://www.genome.jp/kegg-bin/show_pathway?chx00010/chx:102185099%09red
Necroptosis	KEGG PATHWAY	chx04217	2	173	0.475825	0.681593	PYGM|PARP2	http://www.genome.jp/kegg-bin/show_pathway?chx04217/chx:102179855%09red/chx:102183771%09red
Leishmaniasis	KEGG PATHWAY	chx05140	1	70	0.479016	0.681593	NOS2	http://www.genome.jp/kegg-bin/show_pathway?chx05140/chx:100860742%09red
Alzheimer disease	KEGG PATHWAY	chx05010	2	175	0.481754	0.681593	SDHA|NDUFV1	http://www.genome.jp/kegg-bin/show_pathway?chx05010/chx:102184322%09red/chx:102183107%09red
B cell receptor signaling pathway	KEGG PATHWAY	chx04662	1	74	0.497836	0.694371	IKBKG	http://www.genome.jp/kegg-bin/show_pathway?chx04662/chx:102171591%09red
Chronic myeloid leukemia	KEGG PATHWAY	chx05220	1	76	0.506991	0.694371	IKBKG	http://www.genome.jp/kegg-bin/show_pathway?chx05220/chx:102171591%09red
Axon guidance	KEGG PATHWAY	chx04360	2	185	0.510773	0.694371	PLXNA1|SEMA3C	http://www.genome.jp/kegg-bin/show_pathway?chx04360/chx:102183759%09red/chx:108633364%09red
Pertussis	KEGG PATHWAY	chx05133	1	77	0.511506	0.694371	NOS2	http://www.genome.jp/kegg-bin/show_pathway?chx05133/chx:100860742%09red
Synaptic vesicle cycle	KEGG PATHWAY	chx04721	1	78	0.515979	0.694371	ATP6V1B2	http://www.genome.jp/kegg-bin/show_pathway?chx04721/chx:102191135%09red
Tuberculosis	KEGG PATHWAY	chx05152	2	188	0.51927	0.694371	NOS2|CLEC4E	http://www.genome.jp/kegg-bin/show_pathway?chx05152/chx:100860742%09red/chx:102183403%09red
Prolactin signaling pathway	KEGG PATHWAY	chx04917	1	80	0.524805	0.694371	TNFSF11	http://www.genome.jp/kegg-bin/show_pathway?chx04917/chx:102176335%09red
Transcriptional misregulation in cancer	KEGG PATHWAY	chx05202	2	190	0.52488	0.694371	SIX4|PAX8	http://www.genome.jp/kegg-bin/show_pathway?chx05202/chx:102182513%09red/chx:102173941%09red
Retinol metabolism	KEGG PATHWAY	chx00830	1	82	0.53347	0.694371	ALDH1A1	http://www.genome.jp/kegg-bin/show_pathway?chx00830/chx:102171605%09red
Arrhythmogenic right ventricular cardiomyopathy (ARVC)	KEGG PATHWAY	chx05412	1	82	0.53347	0.694371	CACNG7	http://www.genome.jp/kegg-bin/show_pathway?chx05412/chx:102176258%09red
Huntington disease	KEGG PATHWAY	chx05016	2	194	0.535967	0.694371	SDHA|NDUFV1	http://www.genome.jp/kegg-bin/show_pathway?chx05016/chx:102184322%09red/chx:102183107%09red
Arachidonic acid metabolism	KEGG PATHWAY	chx00590	1	83	0.537744	0.694371	PTGES	http://www.genome.jp/kegg-bin/show_pathway?chx00590/chx:102181874%09red
Salmonella infection	KEGG PATHWAY	chx05132	1	86	0.550332	0.694371	NOS2	http://www.genome.jp/kegg-bin/show_pathway?chx05132/chx:100860742%09red
Drug metabolism - other enzymes	KEGG PATHWAY	chx00983	1	87	0.554452	0.694371	IMPDH2	http://www.genome.jp/kegg-bin/show_pathway?chx00983/chx:102184671%09red
Insulin secretion	KEGG PATHWAY	chx04911	1	88	0.558534	0.694371	ADCY7	http://www.genome.jp/kegg-bin/show_pathway?chx04911/chx:102185858%09red
PPAR signaling pathway	KEGG PATHWAY	chx03320	1	89	0.562579	0.694371	PPARA	http://www.genome.jp/kegg-bin/show_pathway?chx03320/chx:100861393%09red
Gap junction	KEGG PATHWAY	chx04540	1	89	0.562579	0.694371	ADCY7	http://www.genome.jp/kegg-bin/show_pathway?chx04540/chx:102185858%09red
Th1 and Th2 cell differentiation	KEGG PATHWAY	chx04658	1	89	0.562579	0.694371	IKBKG	http://www.genome.jp/kegg-bin/show_pathway?chx04658/chx:102171591%09red
Jak-STAT signaling pathway	KEGG PATHWAY	chx04630	2	205	0.565536	0.694371	IL7|MTOR	http://www.genome.jp/kegg-bin/show_pathway?chx04630/chx:100860902%09red/chx:102182054%09red
Cardiac muscle contraction	KEGG PATHWAY	chx04260	1	90	0.566587	0.694371	CACNG7	http://www.genome.jp/kegg-bin/show_pathway?chx04260/chx:102176258%09red
Complement and coagulation cascades	KEGG PATHWAY	chx04610	1	91	0.570559	0.694371	CFD	http://www.genome.jp/kegg-bin/show_pathway?chx04610/chx:102173560%09red
Focal adhesion	KEGG PATHWAY	chx04510	2	207	0.570765	0.694371	PARVA|TNR	http://www.genome.jp/kegg-bin/show_pathway?chx04510/chx:102171628%09red/chx:102181525%09red
Epstein-Barr virus infection	KEGG PATHWAY	chx05169	2	215	0.591227	0.713113	MAP2K3|IKBKG	http://www.genome.jp/kegg-bin/show_pathway?chx05169/chx:102173967%09red/chx:102171591%09red
Salivary secretion	KEGG PATHWAY	chx04970	1	97	0.593638	0.713113	ADCY7	http://www.genome.jp/kegg-bin/show_pathway?chx04970/chx:102185858%09red
Melanogenesis	KEGG PATHWAY	chx04916	1	100	0.604711	0.716813	ADCY7	http://www.genome.jp/kegg-bin/show_pathway?chx04916/chx:102185858%09red
T cell receptor signaling pathway	KEGG PATHWAY	chx04660	1	100	0.604711	0.716813	IKBKG	http://www.genome.jp/kegg-bin/show_pathway?chx04660/chx:102171591%09red
Bile secretion	KEGG PATHWAY	chx04976	1	101	0.608335	0.716813	ADCY7	http://www.genome.jp/kegg-bin/show_pathway?chx04976/chx:102185858%09red
Pancreatic secretion	KEGG PATHWAY	chx04972	1	103	0.615483	0.716813	ADCY7	http://www.genome.jp/kegg-bin/show_pathway?chx04972/chx:102185858%09red
Aldosterone synthesis and secretion	KEGG PATHWAY	chx04925	1	103	0.615483	0.716813	ADCY7	http://www.genome.jp/kegg-bin/show_pathway?chx04925/chx:102185858%09red
RIG-I-like receptor signaling pathway	KEGG PATHWAY	chx04622	1	106	0.625963	0.723732	IKBKG	http://www.genome.jp/kegg-bin/show_pathway?chx04622/chx:102171591%09red
Hematopoietic cell lineage	KEGG PATHWAY	chx04640	1	107	0.629393	0.723732	IL7	http://www.genome.jp/kegg-bin/show_pathway?chx04640/chx:102182054%09red
Amoebiasis	KEGG PATHWAY	chx05146	1	108	0.632792	0.723732	NOS2	http://www.genome.jp/kegg-bin/show_pathway?chx05146/chx:100860742%09red
Leukocyte transendothelial migration	KEGG PATHWAY	chx04670	1	111	0.642802	0.727528	CLDN7	http://www.genome.jp/kegg-bin/show_pathway?chx04670/chx:102188896%09red
MicroRNAs in cancer	KEGG PATHWAY	chx05206	2	237	0.643729	0.727528	MTOR|TNR	http://www.genome.jp/kegg-bin/show_pathway?chx05206/chx:100860902%09red/chx:102181525%09red
Sphingolipid signaling pathway	KEGG PATHWAY	chx04071	1	120	0.671232	0.74873	S1PR4	http://www.genome.jp/kegg-bin/show_pathway?chx04071/chx:102176785%09red
Serotonergic synapse	KEGG PATHWAY	chx04726	1	120	0.671232	0.74873	GNG4	http://www.genome.jp/kegg-bin/show_pathway?chx04726/chx:102170665%09red
Thyroid hormone signaling pathway	KEGG PATHWAY	chx04919	1	121	0.674249	0.74873	MTOR	http://www.genome.jp/kegg-bin/show_pathway?chx04919/chx:100860902%09red
Dopaminergic synapse	KEGG PATHWAY	chx04728	1	131	0.702939	0.776077	GNG4	http://www.genome.jp/kegg-bin/show_pathway?chx04728/chx:102170665%09red
Platelet activation	KEGG PATHWAY	chx04611	1	136	0.716326	0.784662	ADCY7	http://www.genome.jp/kegg-bin/show_pathway?chx04611/chx:102185858%09red
Spliceosome	KEGG PATHWAY	chx03040	1	137	0.718931	0.784662	DDX42	http://www.genome.jp/kegg-bin/show_pathway?chx03040/chx:102175797%09red
Vascular smooth muscle contraction	KEGG PATHWAY	chx04270	1	140	0.726602	0.788529	ADCY7	http://www.genome.jp/kegg-bin/show_pathway?chx04270/chx:102185858%09red
Ubiquitin mediated proteolysis	KEGG PATHWAY	chx04120	1	145	0.738928	0.797374	UBE2H	http://www.genome.jp/kegg-bin/show_pathway?chx04120/chx:102180822%09red
Gastric cancer	KEGG PATHWAY	chx05226	1	155	0.761944	0.815358	MTOR	http://www.genome.jp/kegg-bin/show_pathway?chx05226/chx:100860902%09red
Cushing syndrome	KEGG PATHWAY	chx04934	1	156	0.764132	0.815358	ADCY7	http://www.genome.jp/kegg-bin/show_pathway?chx04934/chx:102185858%09red
Protein processing in endoplasmic reticulum	KEGG PATHWAY	chx04141	1	168	0.788871	0.827882	DNAJB12	http://www.genome.jp/kegg-bin/show_pathway?chx04141/chx:100861354%09red
NOD-like receptor signaling pathway	KEGG PATHWAY	chx04621	1	168	0.788871	0.827882	IKBKG	http://www.genome.jp/kegg-bin/show_pathway?chx04621/chx:102171591%09red
Phagosome	KEGG PATHWAY	chx04145	1	168	0.788871	0.827882	ATP6V1B2	http://www.genome.jp/kegg-bin/show_pathway?chx04145/chx:102191135%09red
cGMP-PKG signaling pathway	KEGG PATHWAY	chx04022	1	173	0.798401	0.832606	ADCY7	http://www.genome.jp/kegg-bin/show_pathway?chx04022/chx:102185858%09red
Influenza A	KEGG PATHWAY	chx05164	1	175	0.802092	0.832606	IKBKG	http://www.genome.jp/kegg-bin/show_pathway?chx05164/chx:102171591%09red
Cytokine-cytokine receptor interaction	KEGG PATHWAY	chx04060	2	335	0.815396	0.841842	IL7|TNFSF11	http://www.genome.jp/kegg-bin/show_pathway?chx04060/chx:102182054%09red/chx:102176335%09red
Alcoholism	KEGG PATHWAY	chx05034	1	200	0.842928	0.865349	GNG4	http://www.genome.jp/kegg-bin/show_pathway?chx05034/chx:102170665%09red
Proteoglycans in cancer	KEGG PATHWAY	chx05205	1	203	0.847227	0.865349	MTOR	http://www.genome.jp/kegg-bin/show_pathway?chx05205/chx:100860902%09red
Regulation of actin cytoskeleton	KEGG PATHWAY	chx04810	1	215	0.863281	0.877057	CHRM1	http://www.genome.jp/kegg-bin/show_pathway?chx04810/chx:102187843%09red
Viral carcinogenesis	KEGG PATHWAY	chx05203	1	223	0.87304	0.882278	IKBKG	http://www.genome.jp/kegg-bin/show_pathway?chx05203/chx:102171591%09red
Endocytosis	KEGG PATHWAY	chx04144	1	258	0.908202	0.912982	SH3KBP1	http://www.genome.jp/kegg-bin/show_pathway?chx04144/chx:102186673%09red
Herpes simplex virus 1 infection	KEGG PATHWAY	chx05168	2	440	0.913936	0.913936	MTOR|IKBKG	http://www.genome.jp/kegg-bin/show_pathway?chx05168/chx:100860902%09red/chx:102171591%09red
--------------------
#Term	Database	ID	Input number	Background number	P-Value	Corrected P-Value	Input	Hyperlink
--------------------
#Term	Database	ID	Input number	Background number	P-Value	Corrected P-Value	Input	Hyperlink
--------------------
