# Supplementary material for: Integrated Analysis of lncRNA and mRNA Reveals Novel Insights into Wool Bending in Zhongwei Goat
Source: Animals (Basel). 2021 Nov 22;11(11):3326. doi: 10.3390/ani11113326 (PMC8614501; doi:10.3390/ani11113326)
Supplement: Supplementary file 1 [file animals-11-03326-s001.zip › Table S8 List of gene clustering module.xls]

List of gene clustering module
datSummary	colorNEW	kMEblack	kMEblue	kMEbrown	kMEgreen	kMEgreenyellow	kMEgrey	kMEmagenta	kMEpink	kMEpurple	kMEred	kMEsalmon	kMEtan	kMEturquoise	kMEyellow
LOC102188010	magenta	-0.545593988	-0.599418166	-0.065587267	-0.889090695	-0.024399483	0.040092635	-0.945420619	-0.210503908	-0.794273985	-0.639889192	0.233793023	-0.210220802	-0.502345544	-0.402324833
LOC102172600	grey	0.313177497	0.737320326	0.014781652	0.771375232	0.289090219	-0.133334865	0.938287428	0.354234722	0.752007559	0.795454545	-0.335870278	0.293325188	0.633808514	0.434119553
XLOC_014662	grey	0.408115655	0.566635796	-0.214690183	0.869854444	0.265365304	-0.421724257	0.897585968	0.458854738	0.800381367	0.484151921	-0.421589293	0.056913002	0.385409206	0.354027953
XLOC_000705	grey	0.483088945	0.111207745	-0.479863904	0.837127839	-0.086450393	-0.445437612	0.733828344	-0.04545685	0.441111682	0.278886109	-0.293224285	-0.155673822	0.009296182	-0.172601023
XLOC_003445	grey	0.236122543	0.611548634	-0.177043882	0.691837485	0.308938192	-0.212933494	0.87177359	0.233066589	0.498694762	0.812811027	-0.423094306	0.168034502	0.501694191	0.167718535
LOC102191729	grey	-0.662499917	-0.378267704	0.402691267	-0.833004914	-0.225896741	0.442723924	-0.796139509	-0.545742406	-0.35738468	-0.306380059	0.829667087	0.526455946	0.038303888	-0.065415765
XLOC_022800	grey	0.368296128	0.790970292	0.169523652	0.774822582	0.280494127	-0.088616252	0.905762218	0.507778546	0.916138929	0.667213653	-0.280762584	0.326046732	0.666798748	0.657228472
XLOC_017211	grey	0.333054129	0.59748016	-0.18522142	0.824699589	0.310678017	-0.422676834	0.873623433	0.481796462	0.828058393	0.49847524	-0.38371962	0.128151871	0.440194752	0.400316026
XLOC_000706	grey	0.510424641	0.420720713	-0.122389032	0.831983443	0.102863146	-0.373445208	0.747492667	0.46071345	0.837328933	0.184807308	-0.299971606	-0.020000344	0.236571134	0.420063816
XLOC_003460	grey	0.449747936	0.282153326	-0.427367629	0.798514607	0.053415398	-0.334407322	0.81872516	0.017842754	0.323671717	0.550288132	-0.457542506	-0.148111791	0.133310733	-0.164771877
XLOC_021593	red	0.203898835	0.789388734	0.221108862	0.527690374	0.29871088	0.179704138	0.813114968	0.252492275	0.492886838	0.971076304	-0.305945973	0.370576298	0.720940245	0.415034882
LOC102184574	green	0.76909333	0.010024184	-0.397034287	0.936790833	-0.305264019	-0.32962522	0.728135482	-0.066810454	0.442364244	0.098922444	-0.302561332	-0.341091768	-0.1583123	-0.156723241
XLOC_026573	green	0.7003073	0.32151515	-0.209259413	0.973745019	-0.094025652	-0.292661481	0.863020126	0.204621869	0.70767951	0.286040768	-0.332826863	-0.129458433	0.138558579	0.186329158
XLOC_015806	grey	0.223488835	0.842370282	0.245585229	0.585372804	0.454332459	-0.118850549	0.741981809	0.749638226	0.897282625	0.546317646	-0.325623724	0.313415527	0.673636234	0.811242675
LOC108637874	green	-0.850258873	-0.363216912	0.031674559	-0.977891806	0.213981288	0.026901709	-0.895136964	-0.126805726	-0.620288707	-0.390673553	0.343218286	0.154686987	-0.160808612	-0.208131606
XLOC_021597	grey	0.419517337	0.538125676	-0.155277796	0.761141407	0.149248015	-0.105970691	0.897960896	0.129590091	0.422257231	0.787006493	-0.445923433	0.046934404	0.398036786	0.087770474
LOC108637514	grey	0.225610804	0.704852702	0.062057142	0.622184738	0.436231803	-0.316271495	0.700975461	0.743354567	0.892118147	0.375295744	-0.343388524	0.200212561	0.521993572	0.697540039
XLOC_034601	blue	-0.101108685	0.943397604	0.277321966	0.359350502	0.593070315	0.039622378	0.712226292	0.535624311	0.653403219	0.941932261	-0.266870208	0.567120387	0.900396149	0.664978639
LOC102190260	grey	-0.488518762	-0.406312433	0.14710441	-0.864717252	0.036764087	0.176786598	-0.873955425	-0.03642593	-0.650301751	-0.551618206	0.209235235	-0.127169659	-0.345267982	-0.147245932
XLOC_009503	grey	0.332902432	-0.12934229	-0.617985227	0.594926445	0.027805837	-0.759029515	0.34701434	0.252619487	0.393238576	-0.31501557	-0.312586417	-0.397202936	-0.310934561	-0.130404795
XLOC_030895	grey	-0.192807156	-0.518315283	0.558800895	-0.600770942	-0.651532664	0.690597456	-0.714124721	-0.730951308	-0.299416089	-0.466472563	0.911592297	0.355395762	-0.13846178	-0.06741743
XLOC_032964	blue	0.03343356	0.969946798	0.396580778	0.41792278	0.500979899	0.158473185	0.7494237	0.540386016	0.711553194	0.929700937	-0.245804156	0.556795269	0.909415815	0.750627903
LOC102188029	grey	0.117968173	-0.381506522	0.034724604	-0.407218988	-0.180348932	0.243631843	-0.489412194	-0.058958752	-0.693177032	-0.411143807	-0.170587842	-0.551757507	-0.535009229	-0.30430176
XLOC_022610	grey	0.07036486	0.834500767	-0.128116906	0.574678698	0.64916303	-0.309950204	0.847098399	0.629220741	0.557510489	0.860526988	-0.610892488	0.181085617	0.631019667	0.402164099
XLOC_033417	blue	-0.144027937	0.911387666	0.253213331	0.330189568	0.585172376	0.031859434	0.686035637	0.482650974	0.620240528	0.943342668	-0.235056329	0.587384446	0.893697922	0.618577523
XLOC_003448	grey	-0.131147176	0.561278712	-0.30447509	0.270994883	0.613650892	-0.290517869	0.566646687	0.353490149	0.053973944	0.805882215	-0.611854812	0.038177343	0.402626868	-0.012069146
XLOC_032067	yellow	0.019456512	0.940222184	0.569634188	0.314857648	0.461201785	0.218314873	0.590907615	0.650326132	0.81991797	0.696217885	-0.106399336	0.601831615	0.89273822	0.951207236
XLOC_009385	grey	-0.676949594	-0.107092311	-0.053400037	-0.815946069	0.477003255	-0.067159922	-0.656358503	0.255679414	-0.643912614	-0.185333395	-0.144858594	-0.114573932	-0.142653927	-0.130812899
XLOC_035313	blue	-0.069952009	0.985951101	0.480560471	0.293635983	0.577576338	0.145896943	0.621955942	0.677381338	0.760179208	0.80345224	-0.193846313	0.602373745	0.927741669	0.890632248
XLOC_031120	blue	0.031940383	0.938887687	0.09702489	0.491209571	0.706686647	-0.23026249	0.764125353	0.833132658	0.729199757	0.751993988	-0.523175557	0.291169201	0.733192108	0.70086426
XLOC_029930	grey	0.244516964	0.846447323	0.371705926	0.491798604	0.426007812	0.025844586	0.662426871	0.764728253	0.815713625	0.524548769	-0.320529731	0.289036174	0.661433051	0.857260121
XLOC_031173	blue	0.151114858	0.958233547	0.547680211	0.408470951	0.397966833	0.30041467	0.705047806	0.561202397	0.731213461	0.838135802	-0.203781136	0.522184233	0.876839096	0.848504309
XLOC_015509	grey	0.571076256	0.319897498	-0.127597833	0.8507622	-0.02669288	-0.338123298	0.719112238	0.337032913	0.811504184	0.114034892	-0.223779853	-0.043140612	0.163715164	0.349626721
XLOC_035786	blue	-0.045502126	0.992619234	0.473893867	0.30851324	0.57188923	0.162542697	0.644444012	0.664436172	0.733380403	0.837184865	-0.223387105	0.580539334	0.923647632	0.86700592
XLOC_034801	turquoise	-0.200181663	0.920235704	0.484082289	0.185636191	0.51477139	0.247073911	0.561474964	0.428715035	0.619621981	0.916003939	-0.05641077	0.730265526	0.970923237	0.741365965
XLOC_034794	turquoise	-0.219492941	0.941981451	0.436817433	0.194285868	0.580385309	0.174622524	0.573575542	0.502615115	0.633505195	0.90944307	-0.114844549	0.701147266	0.966139668	0.751315436
XLOC_021594	grey	0.34770503	0.877992771	0.349141074	0.63123234	0.3559252	0.060415524	0.809034692	0.662985151	0.851517908	0.658663729	-0.334059723	0.306291664	0.702424269	0.804771358
LOC108635596	grey	0.3197208	-0.191682828	-0.769467604	0.628925798	-0.002721873	-0.791907074	0.40412349	0.072394835	0.24836533	-0.187366945	-0.355991306	-0.433662211	-0.35020924	-0.358542821
XLOC_035721	turquoise	-0.227198778	0.927523593	0.50059115	0.158507625	0.535748261	0.243445628	0.536926462	0.457425821	0.629679517	0.896691993	-0.046291312	0.744422835	0.979988815	0.770426196
XLOC_001406	grey	0.370579487	0.82276748	0.050264699	0.741311862	0.453926584	-0.219766878	0.88810446	0.732289483	0.797253712	0.632920861	-0.545951246	0.1068347	0.564608783	0.627900077
LOC102181372	grey	0.250928594	0.561313501	-0.050559768	0.685289947	0.15386656	-0.087609911	0.834746957	0.082078905	0.577397904	0.769624317	-0.207575631	0.307204049	0.543969347	0.214125054
XLOC_012252	grey	0.601682719	0.424555365	-0.276788167	0.892209371	0.049823614	-0.210621981	0.93070954	0.138724449	0.426186221	0.629163713	-0.529354398	-0.15700433	0.214743639	0.003884221
XLOC_001394	green	0.845710084	0.188099778	-0.217528285	0.985650597	-0.278827263	-0.166191872	0.837511057	0.016198521	0.527604125	0.261800768	-0.338364308	-0.265419742	-0.005040703	0.012714943
XLOC_036292	yellow	0.059442765	0.89976932	0.602057525	0.312524769	0.403285393	0.243832169	0.556579647	0.638925909	0.832318522	0.619691414	-0.067370928	0.583230883	0.853723734	0.968394486
XLOC_032720	turquoise	-0.182263124	0.957928467	0.539428733	0.171726596	0.545001058	0.262634398	0.545894111	0.525302117	0.653365648	0.879002397	-0.082001619	0.713169886	0.978406009	0.827888937
LOC106503259	grey	0.086461415	-0.366125044	0.475675788	-0.507853647	-0.486042262	0.727032706	-0.553398964	-0.436717266	-0.583500561	-0.289051481	0.329093681	-0.110128037	-0.280507537	-0.14624841
XLOC_034585	turquoise	-0.180004716	0.921681147	0.354499351	0.218382856	0.583501503	0.159586102	0.608591608	0.468584332	0.524838446	0.965675404	-0.216427853	0.603903134	0.91040288	0.636674472
LOC102184972	grey	0.382845333	-0.557277736	0.226728821	-0.222683311	-0.727783696	0.615133065	-0.388738343	-0.659860319	-0.626443297	-0.341296119	0.248734399	-0.348817313	-0.511510003	-0.43594061
XLOC_014151	purple	0.185789128	0.741956759	0.417771174	0.555186933	0.197048497	0.082343698	0.681436883	0.413502315	0.991365965	0.532443121	0.068372712	0.595917899	0.767293441	0.819871686
XLOC_021502	grey	-0.526121167	-0.475626154	-0.408462823	-0.676851954	0.285716612	-0.411841222	-0.73959981	0.159134555	-0.661727892	-0.62392418	-0.146701309	-0.424275742	-0.548423683	-0.402150218
XLOC_022611	grey	0.34895079	0.192105678	-0.467695816	0.789186849	0.045652054	-0.518917701	0.720060829	0.067336736	0.533747166	0.295571629	-0.273373055	-0.049392248	0.108734266	-0.066139092
XLOC_027925	blue	0.27271481	0.9373938	0.328924014	0.547811256	0.439346626	0.147045865	0.828036241	0.602887118	0.64179442	0.881301161	-0.44596387	0.295564816	0.751658679	0.683045426
XLOC_034222	turquoise	-0.174535137	0.921483545	0.579141249	0.172861987	0.462278275	0.320049257	0.534096588	0.424530381	0.66822609	0.873006391	0.016540241	0.772278155	0.989610865	0.8157575
XLOC_034714	turquoise	-0.136388278	0.958070605	0.592051024	0.187013545	0.50358408	0.302947426	0.544153341	0.531345698	0.690252505	0.845961749	-0.054024176	0.716305067	0.97717789	0.873773268
XLOC_032755	turquoise	-0.170638092	0.936077517	0.575388797	0.191753003	0.486069929	0.27724064	0.540155913	0.485238659	0.725192365	0.835476486	0.008742669	0.76950662	0.991882933	0.862954911
XLOC_033057	blue	-0.080658368	0.993294479	0.47946392	0.270236861	0.59063808	0.171779722	0.619053569	0.663666263	0.703894113	0.845047551	-0.221297967	0.589946236	0.929522788	0.860886706
XLOC_031077	blue	-0.034947583	0.95614697	0.277128348	0.386583293	0.587015369	0.064072354	0.741099659	0.557747426	0.617021032	0.962209981	-0.338049384	0.497554197	0.873441944	0.651787434
XLOC_034557	turquoise	-0.219221581	0.939966522	0.582397405	0.138410399	0.540223618	0.241781424	0.484767126	0.565249014	0.732766118	0.774275296	0.000452072	0.762135983	0.98312925	0.909144598
XLOC_035491	grey	0.169926665	0.717283483	-0.162677883	0.642568668	0.594253214	-0.503240563	0.757277172	0.814895196	0.770967813	0.459278556	-0.560419685	0.064855483	0.465241651	0.544301533
XLOC_032270	turquoise	-0.135072834	0.949157461	0.622232009	0.177405914	0.489963958	0.30593741	0.517995093	0.550908949	0.727123571	0.792700382	-0.018557304	0.729558765	0.97379572	0.916345127
XLOC_031437	turquoise	-0.074776724	0.940906562	0.586009319	0.238885465	0.434725564	0.346276366	0.591952077	0.443265944	0.670123273	0.894167586	-0.046336987	0.708289971	0.969525954	0.81837292
XLOC_034081	turquoise	-0.237312344	0.891126517	0.500541629	0.172177133	0.485907105	0.234396624	0.528528583	0.396983142	0.676297097	0.86306981	0.03773837	0.796036455	0.983987131	0.766588755
XLOC_010773	grey	0.280271239	-0.340418346	0.2449941	-0.264231555	-0.485127695	0.620397396	-0.300954291	-0.481726578	-0.664491205	-0.093002332	0.06105094	-0.313472506	-0.351751864	-0.360352465
XLOC_032306	turquoise	-0.215073197	0.908124928	0.38033968	0.241885184	0.550222578	0.121156827	0.600297987	0.450707215	0.667617453	0.89848534	-0.083276663	0.71518729	0.954101805	0.70987594
LOC108635656	grey	0.359211746	-0.180076643	-0.838946625	0.650044115	0.03591693	-0.811344719	0.44479433	0.094417299	0.151190834	-0.125879159	-0.490048985	-0.540450146	-0.393367672	-0.43738136
XLOC_025777	grey	-0.061590683	0.800683139	-0.023233258	0.509640162	0.640793891	-0.392471611	0.711634895	0.7106244	0.830050679	0.60760977	-0.342477126	0.382553207	0.690766124	0.631362298
XLOC_035373	turquoise	-0.132647328	0.969813221	0.553375964	0.21191162	0.533696439	0.255827431	0.568524219	0.564920783	0.70216426	0.851089219	-0.094264344	0.693368116	0.97180433	0.868941993
LOC102191351	grey	-0.308883609	-0.283977301	0.13646554	-0.705434062	-0.026041591	0.389388654	-0.603709649	-0.241375219	-0.836004386	-0.107733397	0.024087413	-0.176530443	-0.25688006	-0.340959157
XLOC_010326	blue	-0.178548599	0.988595891	0.409656571	0.210162429	0.667363032	0.115815161	0.589653023	0.664037035	0.629436626	0.881213688	-0.257178214	0.589367774	0.929504856	0.796396971
XLOC_013612	grey	0.229446477	0.541341693	-0.326594849	0.664023717	0.358756327	-0.315369894	0.835968177	0.2554378	0.346251827	0.773996546	-0.561552115	0.003433519	0.373219246	0.022999198
XLOC_024118	purple	0.234446395	0.66789233	0.423247992	0.577581694	0.087101847	0.118228873	0.66761184	0.305322636	0.986433587	0.486000739	0.144151197	0.59668339	0.72375544	0.772060584
XLOC_028447	green	0.641823607	0.494691466	-0.052995099	0.948310428	0.002195521	-0.197967245	0.910054476	0.309414898	0.815159452	0.418961235	-0.312585274	0.022940579	0.324996681	0.373901996
XLOC_034448	turquoise	-0.217873617	0.91471404	0.610718173	0.130541336	0.474333185	0.310855715	0.482461339	0.456258487	0.704339078	0.812100563	0.066223969	0.808068931	0.99799631	0.868391645
LOC102173795	magenta	-0.461844616	-0.66129001	0.030625436	-0.858931552	-0.176887487	0.125732794	-0.972961414	-0.293307481	-0.715457404	-0.742021803	0.375645698	-0.168952435	-0.523482543	-0.351939815
XLOC_031412	turquoise	-0.178079148	0.905752389	0.481099893	0.213900104	0.478879811	0.250656082	0.578005983	0.392182581	0.639470631	0.913889197	-0.030360485	0.741010161	0.968795234	0.730707607
XLOC_035975	blue	-0.120524619	0.959548994	0.506817404	0.241485322	0.5784372	0.132954212	0.553718339	0.694148149	0.789380888	0.723133625	-0.128248387	0.638261022	0.923570497	0.931878727
XLOC_001424	brown	-0.056097107	-0.215164509	-0.974999146	0.226490707	0.386955017	-0.958965279	0.126996322	0.280437495	-0.211816802	-0.181521414	-0.653097468	-0.630703627	-0.469296676	-0.555109596
LOC102176410	grey	-0.208651115	-0.896188234	-0.17342686	-0.655396984	-0.481670894	0.129853787	-0.863852132	-0.66241334	-0.872903293	-0.740753328	0.369566026	-0.359572147	-0.746919578	-0.720079533
XLOC_004829	grey	0.723528272	0.343206253	-0.159094762	0.864932355	-0.133046061	-0.007288629	0.877229291	-0.008396327	0.321525817	0.595164778	-0.459289339	-0.201376635	0.146135477	-0.042001561
XLOC_006262	grey	0.511450449	0.585079402	-0.16917439	0.841754094	0.309071349	-0.404327209	0.847920077	0.656781891	0.748329841	0.370735442	-0.57807718	-0.130109305	0.286040998	0.43272008
XLOC_034363	turquoise	-0.062915882	0.96319321	0.590595686	0.248677111	0.470613629	0.309655755	0.591107298	0.53177152	0.714646461	0.850409003	-0.078290747	0.683396723	0.963726214	0.876137209
XLOC_022541	grey	0.045150232	0.705387622	-0.243328765	0.552348662	0.701540781	-0.589013854	0.694169636	0.856890229	0.689039469	0.456102086	-0.60900637	0.047180703	0.447933282	0.490492274
XLOC_031058	turquoise	-0.092878179	0.914129597	0.662448082	0.196016269	0.425006009	0.317150295	0.494672157	0.545919362	0.792652199	0.700975038	0.048963901	0.738630303	0.950578933	0.963452141
XLOC_035330	turquoise	-0.270554	0.88229716	0.564891633	0.124952988	0.504390005	0.197737668	0.441770856	0.511311121	0.78427222	0.70100712	0.107403722	0.82504187	0.977053543	0.904106078
XLOC_021797	grey	-0.452197046	-0.132126607	0.395060555	-0.736932291	0.119357621	0.23822517	-0.714713987	0.195584345	-0.242533307	-0.463300744	0.291667496	0.119214703	-0.059528509	0.267287386
LOC102184758	grey	-0.075101397	-0.186261451	-0.031100562	-0.449424835	0.054229814	0.236231284	-0.361747897	-0.055333596	-0.794842554	-0.021200182	-0.307494282	-0.425930728	-0.325181924	-0.371792186
XLOC_031050	blue	-0.114684436	0.985948162	0.495193976	0.250221005	0.577545686	0.188730251	0.604428018	0.622491327	0.709824642	0.85455925	-0.168927327	0.640788255	0.953079929	0.859079756
XLOC_007315	green	0.777085076	0.268955989	-0.314967493	0.995208213	-0.103741222	-0.314680617	0.87956539	0.182834157	0.550506637	0.30158771	-0.478816018	-0.303774793	0.021108237	0.038867071
XLOC_031832	grey	-0.53455756	-0.204581444	0.652602411	-0.739582906	-0.225323719	0.545783655	-0.719358244	-0.324620713	-0.061362927	-0.347743961	0.8745695	0.621239169	0.177985755	0.29095087
XLOC_032594	turquoise	-0.27014309	0.874501212	0.568989062	0.116274536	0.462182504	0.276317737	0.463433833	0.391903186	0.698651222	0.804677213	0.119126033	0.84669571	0.995451964	0.819335981
XLOC_034921	red	-0.037933374	0.724809314	0.137674947	0.290096344	0.427779215	0.133737987	0.633593269	0.230095256	0.259097691	0.96927208	-0.327377654	0.362818185	0.680018787	0.279849595
XLOC_035123	turquoise	-0.239372618	0.903145807	0.424021584	0.163893299	0.547782812	0.205595591	0.550396303	0.41861553	0.564224137	0.93114703	-0.089885435	0.706227016	0.950284706	0.681012844
XLOC_035628	blue	-0.181548089	0.924148189	0.122089442	0.27784732	0.746186854	-0.094455526	0.657408933	0.645499609	0.482935756	0.931000487	-0.458486413	0.408338248	0.804426231	0.552338121
LOC108633793	grey	0.845440793	0.27004845	-0.046162893	0.935786943	-0.233871374	-0.112208306	0.779112567	0.202978216	0.664279354	0.158785742	-0.297832023	-0.214359582	0.054940147	0.25310838
XLOC_003169	grey	0.338703996	-0.079032109	-0.457292217	0.679522497	-0.174094648	-0.503916724	0.487282634	-0.114835745	0.486211961	-0.032678233	-0.029895768	-0.068138799	-0.080569387	-0.15028917
XLOC_031312	blue	0.223284609	0.904915694	0.53357459	0.471255929	0.272264843	0.369073664	0.757233428	0.383813097	0.690771345	0.900581295	-0.152872913	0.531307677	0.860540127	0.741364655
XLOC_033478	blue	-0.199608824	0.974640353	0.449745075	0.174057743	0.632402943	0.177724025	0.56355914	0.598725687	0.60104432	0.900503787	-0.20166871	0.632631834	0.946850685	0.783318993
XLOC_034522	blue	0.154545259	0.946065623	0.425979089	0.411438431	0.446047493	0.26130749	0.739990005	0.534180226	0.573798551	0.931611457	-0.348739958	0.409113906	0.820670947	0.695326481
XLOC_036197	turquoise	-0.152845519	0.92721998	0.650047367	0.137375208	0.488437626	0.301003397	0.459261405	0.586167626	0.744200073	0.710914343	0.013943383	0.72950708	0.953281394	0.95783068
XLOC_036529	turquoise	-0.052724174	0.953207516	0.595561203	0.272650571	0.451602001	0.285802642	0.5923852	0.540100043	0.777282797	0.804808797	-0.040379112	0.702795932	0.96377603	0.908789839
XLOC_018261	green	0.74045346	0.392602678	-0.172273226	0.969779503	-0.095629175	-0.134342702	0.941893344	0.113345339	0.547159317	0.521743255	-0.429482302	-0.147374902	0.19284161	0.095642136
XLOC_032106	turquoise	0.194677079	-0.732674103	-0.3502631	-0.300177176	-0.383033027	0.001036888	-0.517798001	-0.368523683	-0.870832376	-0.597253589	-0.16262235	-0.777602094	-0.861142091	-0.745878379
XLOC_031319	turquoise	-0.205052345	0.959348058	0.559371949	0.14959942	0.565594677	0.237899418	0.510872833	0.581566396	0.697540297	0.816213321	-0.060563739	0.725463202	0.978741295	0.885085379
XLOC_034928	turquoise	-0.247262525	0.898407559	0.607121854	0.108197793	0.469369943	0.311860776	0.462088373	0.42780531	0.691573947	0.809200156	0.094102431	0.828987914	0.999724898	0.85193702
XLOC_036356	turquoise	-0.123656215	0.898091856	0.570863319	0.227324573	0.397999751	0.332832208	0.570443527	0.359142303	0.689148807	0.879943119	0.045860642	0.776586292	0.980561732	0.78744446
XLOC_004645	blue	0.11994239	0.975284542	0.389378271	0.488980479	0.486040378	0.124060668	0.786463816	0.606881021	0.774014698	0.87436562	-0.287625823	0.495709709	0.874951081	0.792562043
XLOC_019588	magenta	0.390896833	0.699451644	-0.23131577	0.805196797	0.425118969	-0.332916808	0.958728196	0.530007073	0.557771114	0.748023354	-0.6864925	-0.053809696	0.426187712	0.268662059
XLOC_027819	grey	-0.182499458	-0.188696483	-0.36671875	-0.365966011	0.381829409	-0.37209547	-0.384411613	0.446967082	-0.533383128	-0.378986423	-0.52717597	-0.615389721	-0.466720505	-0.240141733
XLOC_031175	turquoise	-0.215204013	0.862320119	0.656764076	0.107135536	0.43529827	0.281658102	0.39955556	0.50944122	0.797273158	0.632704588	0.156248047	0.81821616	0.956373016	0.959802633
XLOC_031395	turquoise	-0.195699875	0.868864603	0.634369524	0.156407227	0.405102964	0.296890331	0.460468552	0.432150387	0.794897597	0.712788766	0.164269987	0.844823396	0.982478061	0.910272656
XLOC_034548	turquoise	-0.229331195	0.891396785	0.653097291	0.098757529	0.461441161	0.30397334	0.421478693	0.498399681	0.755466495	0.706695701	0.1221091	0.822044348	0.981671374	0.935682177
XLOC_034603	turquoise	-0.232148477	0.923905712	0.567104774	0.137275206	0.508972309	0.275236838	0.500327102	0.468259455	0.683788213	0.840694933	0.023940721	0.789414037	0.995871015	0.839313813
XLOC_003489	grey	0.620496007	0.4613682	-0.069565882	0.828040785	-0.049008155	0.036987732	0.90317406	0.030948595	0.401888862	0.71151519	-0.406790311	-0.039826691	0.305682021	0.071203111
NFATC2	grey	-0.837161391	-0.485809391	-0.213465277	-0.818712729	0.173844159	-0.253658869	-0.829820764	-0.185048787	-0.488842552	-0.517616052	0.380049043	0.123707756	-0.256881781	-0.324201932
XLOC_033261	blue	-0.113241989	0.944911038	0.386101662	0.238229683	0.679182679	-0.004234135	0.536401308	0.836571599	0.727519993	0.651790392	-0.294562567	0.474541866	0.82182451	0.891869695
XLOC_033987	yellow	-0.11540227	0.891455106	0.662138389	0.136870963	0.460090973	0.288347766	0.421758707	0.622762421	0.765332667	0.610312107	0.022315398	0.684876546	0.900410298	0.986892745
XLOC_034724	turquoise	-0.139736203	0.928711551	0.660145208	0.156555089	0.454177857	0.338422262	0.486746315	0.523266912	0.738393011	0.760406016	0.038347006	0.758213235	0.97460174	0.933467019
XLOC_034009	yellow	-0.003913643	0.805914631	0.601559051	0.268607706	0.344529957	0.200018937	0.462373437	0.582412595	0.891220437	0.475580452	0.084184846	0.65006846	0.822826625	0.977809994
XLOC_031118	turquoise	-0.065388306	0.938953866	0.547199339	0.291271154	0.433343168	0.287421327	0.627596802	0.447186052	0.732138532	0.881813588	-0.036931471	0.719943842	0.973161069	0.822130349
XLOC_030823	yellow	-0.026192713	0.873919596	0.555572834	0.220480588	0.491446456	0.162374361	0.462936255	0.733224635	0.780461727	0.531761571	-0.111779739	0.531152699	0.802315598	0.966923283
XLOC_026863	grey	0.851262428	0.256950245	0.032145312	0.874428951	-0.255363167	-0.046737659	0.709269348	0.228838686	0.644985106	0.094635008	-0.270140838	-0.224050647	0.036396188	0.303204306
XLOC_035511	turquoise	-0.227051682	0.915310507	0.612555656	0.110495574	0.479989544	0.329524759	0.474191764	0.445330418	0.666429006	0.832732068	0.053759039	0.801001374	0.996767477	0.849502456
XLOC_036100	turquoise	-0.263539486	0.920665665	0.406721476	0.202416505	0.592602374	0.090702269	0.554943069	0.524625745	0.718109956	0.836430586	-0.057769153	0.743584823	0.968684612	0.783484883
LOC108634603	grey	-0.421625577	-0.639060873	-0.637045741	-0.560746551	0.158861394	-0.506193673	-0.675683941	-0.052243977	-0.802292403	-0.619969729	-0.206940221	-0.580770751	-0.717039198	-0.697957783
XLOC_034758	turquoise	-0.27867827	0.923181852	0.503431015	0.123653135	0.562720877	0.213914203	0.499082269	0.485104253	0.653414684	0.857025135	-0.016473103	0.773196931	0.988078493	0.799284355
XLOC_033532	grey	-0.214916849	0.76900812	0.148720986	0.181112946	0.556769358	0.070736239	0.560164673	0.316200194	0.296654848	0.957974978	-0.284562007	0.467776758	0.755894637	0.355754213
LOC102183995	turquoise	0.278924743	-0.87173367	-0.21070005	-0.270728881	-0.679350017	0.172966995	-0.566852779	-0.649731417	-0.785714418	-0.701604834	0.149894441	-0.63577818	-0.870640864	-0.748858965
XLOC_033588	turquoise	-0.232724654	0.937558011	0.595059376	0.109786725	0.552610941	0.245440634	0.456322801	0.588596412	0.721235049	0.750874114	-0.001985161	0.754164888	0.975099433	0.923205155
XLOC_032209	turquoise	-0.209838062	0.917958389	0.641690736	0.108766835	0.468943164	0.347489841	0.465075239	0.462772136	0.682162512	0.809387275	0.062099375	0.798373258	0.994555204	0.879627669
XLOC_032362	turquoise	-0.188788388	0.87582521	0.688148611	0.105736398	0.421766663	0.330485757	0.407311424	0.502739806	0.774980811	0.65885795	0.143130935	0.808558659	0.961666161	0.963577324
XLOC_032351	turquoise	-0.221073746	0.931801374	0.51061284	0.19306574	0.54304564	0.175269903	0.533443537	0.535710233	0.759770085	0.799059471	-0.005199812	0.76899937	0.984712893	0.864860484
XLOC_034156	turquoise	-0.246802746	0.92264661	0.320304937	0.238849203	0.625641969	0.036615356	0.601220961	0.52854834	0.667536634	0.884695015	-0.148692981	0.677453296	0.94002666	0.709125495
LOC108638606	grey	-0.119019144	-0.440819684	0.46773095	-0.666884826	-0.394793431	0.56337133	-0.763222114	-0.301523922	-0.480066613	-0.563465683	0.468035031	-0.034069775	-0.311624142	-0.027274352
XLOC_033469	turquoise	-0.267837771	0.875592848	0.498861134	0.126676174	0.488372236	0.259921342	0.498192791	0.363522113	0.610164878	0.881913927	0.037411938	0.793186219	0.976015081	0.726370756
XLOC_018805	grey	0.084482529	-0.628728525	0.344510382	-0.43022844	-0.779842186	0.692847605	-0.571818774	-0.880927545	-0.573848553	-0.370179726	0.636447551	0.007064719	-0.367999519	-0.40424923
XLOC_024943	grey	0.325599976	0.286477308	-0.091827746	0.483454796	0.217771638	-0.409737258	0.37286906	0.650515364	0.623099974	-0.146279877	-0.323359749	-0.169239219	0.050001811	0.448653601
XLOC_035404	turquoise	-0.217219903	0.940942949	0.534889503	0.171374225	0.539059087	0.224730809	0.528880207	0.518609067	0.713545736	0.834766229	-0.018419294	0.763187576	0.990516176	0.851961027
XLOC_033254	turquoise	-0.094633516	0.849285267	0.582039962	0.257925002	0.39083372	0.19337441	0.499090734	0.527479136	0.89460519	0.596037954	0.114512246	0.753289759	0.912111712	0.952071236
XLOC_031481	yellow	-0.066867575	0.869574527	0.603341304	0.236879926	0.422727416	0.208314578	0.481885426	0.60712113	0.861715992	0.575336345	0.044267858	0.68667939	0.886083147	0.981503716
XLOC_033657	grey	-0.319323526	-0.225416804	0.736250634	-0.669201129	-0.432367373	0.831015494	-0.620212147	-0.575325121	-0.259232729	-0.149645534	0.834500205	0.541083258	0.148397801	0.129754447
LOC108638225	grey	0.648037188	0.148348276	-0.017945183	0.846309178	-0.392955426	-0.023349373	0.702879424	-0.189674055	0.665133749	0.224995387	0.072287696	0.100386033	0.160853029	0.126405441
LOC108636916	grey	0.037769153	0.442845109	0.098471353	0.392615395	0.058994887	0.134081186	0.584789287	-0.168956328	0.377028484	0.755089797	0.052783903	0.482409113	0.570210157	0.136209976
XLOC_032359	turquoise	-0.193511313	0.866127784	0.711832346	0.090812414	0.393280542	0.372066367	0.397613612	0.455207614	0.757046374	0.675222117	0.176712985	0.833143954	0.971229423	0.95082512
XLOC_033856	yellow	-0.063593146	0.76339774	0.646223971	0.163158688	0.339527881	0.236795103	0.353794015	0.578154465	0.838454631	0.402497169	0.136288491	0.659797409	0.79717714	0.987442119
XLOC_021314	blue	0.066236621	0.991605358	0.34497261	0.437362111	0.585100039	0.058060754	0.750221892	0.708869397	0.728850154	0.853446061	-0.372814667	0.439804909	0.851436024	0.794364151
XLOC_033737	grey	-0.222161027	-0.555702585	0.10605028	-0.630939686	-0.402014502	0.473038912	-0.641129114	-0.701691232	-0.83966822	-0.220351792	0.353730094	-0.086161665	-0.365484039	-0.558743424
XLOC_034647	turquoise	-0.253459079	0.89195139	0.274204121	0.194065011	0.627312341	0.07180797	0.584133062	0.464608676	0.507216403	0.94732754	-0.217775933	0.606953565	0.893261184	0.586492821
LOC102182078	purple	-0.14192856	-0.751000576	-0.226187751	-0.589624089	-0.350165026	0.144291895	-0.712897017	-0.560561822	-0.980426383	-0.505847965	0.102374665	-0.476698769	-0.705528826	-0.76505739
XLOC_034578	blue	0.021455789	0.969590461	0.582553256	0.276073767	0.477154093	0.308951132	0.605594561	0.605707079	0.682393477	0.822152446	-0.179919679	0.569288478	0.904939398	0.880261707
XLOC_032329	grey	0.875900795	-0.077600766	-0.348056024	0.877276772	-0.44565302	-0.127586736	0.677055044	-0.234646024	0.191964817	0.140614128	-0.337996017	-0.465163173	-0.264295558	-0.314142022
INAFM2	grey	0.53413451	0.119191969	-0.14634724	0.814743585	-0.294752998	-0.189948795	0.667188179	-0.138820108	0.666079928	0.175157228	0.047296437	0.092664343	0.134428376	0.082157827
XLOC_034328	turquoise	-0.206458623	0.871522433	0.687572017	0.092642894	0.424417722	0.330292509	0.397078009	0.493720204	0.76941872	0.659404263	0.154738239	0.820277792	0.965433032	0.958862096
XLOC_031835	turquoise	-0.063391532	0.892648673	0.730079233	0.178718202	0.339034494	0.435520177	0.484128152	0.437227627	0.746170833	0.738318857	0.111010391	0.770563402	0.960471902	0.936139836
XLOC_028032	grey	-0.266823778	-0.370577362	0.475379724	-0.685715593	-0.426522992	0.738411278	-0.639546635	-0.663323726	-0.606828055	-0.131285519	0.588086448	0.233899005	-0.088482181	-0.217468797
XLOC_030567	turquoise	-0.117026233	0.906092223	0.545438217	0.267716924	0.415843239	0.267371524	0.591755403	0.407341033	0.762986539	0.842665676	0.044339545	0.778819487	0.981902372	0.823257397
XLOC_031200	grey	0.426377267	-0.449137131	0.468553314	-0.177026426	-0.746705615	0.660873913	-0.393512232	-0.467763051	-0.271201092	-0.496088431	0.419683299	-0.180432783	-0.381038373	-0.061538979
DMWD	grey	-0.274425253	-0.458316187	0.467965822	-0.791363069	-0.363577264	0.602774242	-0.835133428	-0.40660776	-0.582975538	-0.487486793	0.539830888	0.065115708	-0.262023659	-0.100074144
LOC106503126	purple	0.288071176	0.691349585	0.31667672	0.620490572	0.204912983	-0.036302304	0.687479109	0.521480106	0.986143185	0.402622664	-0.058059712	0.412865444	0.630864675	0.792905652
XLOC_002064	grey	0.481047446	0.784906223	0.301956922	0.7824051	0.148413178	0.105262152	0.912623654	0.4086883	0.873508972	0.703724948	-0.232371088	0.327457507	0.669775195	0.666496441
XLOC_023441	grey	0.135683441	0.917277657	0.421339093	0.501013237	0.430056235	0.071846514	0.726034492	0.647208915	0.908720951	0.686896162	-0.177478345	0.520400409	0.837136957	0.886700197
XLOC_001428	purple	0.383064599	0.505209457	0.293781459	0.665323836	-0.028175208	0.001057358	0.641203864	0.292523572	0.970158764	0.266159887	0.101953907	0.394065729	0.508067757	0.669800053
XLOC_035639	grey	-0.447928465	-0.235982192	0.681450523	-0.668377307	-0.363885988	0.649925206	-0.655365458	-0.500371379	-0.072492174	-0.271992242	0.945921422	0.657935189	0.189528536	0.221305836
XLOC_014586	blue	-0.007568634	0.940069249	0.068996339	0.486459855	0.714881111	-0.234276065	0.77959375	0.77863012	0.704854492	0.811833782	-0.510899234	0.326912554	0.758547619	0.654115636
XLOC_021196	grey	0.368079474	0.798344048	0.338694994	0.712542334	0.20116709	0.070689651	0.846624861	0.456618316	0.946031259	0.64954093	-0.146193435	0.427646771	0.722823193	0.751209935
XLOC_031368	blue	-0.155067014	0.972693262	0.472939187	0.192382174	0.594003819	0.222554903	0.579507777	0.570552622	0.589278579	0.916037294	-0.201757684	0.620580764	0.941644178	0.776070116
XLOC_016147	blue	0.005400805	0.986482518	0.261945495	0.435106529	0.648867356	-0.045030988	0.749960047	0.740357148	0.736075777	0.844919474	-0.399339903	0.43641122	0.845141132	0.766415418
XLOC_036521	turquoise	-0.258970236	0.905377927	0.642498892	0.070377681	0.490617461	0.318926092	0.420775271	0.486401872	0.697985409	0.76165272	0.092189213	0.819841316	0.993579348	0.902091184
LOC108637659	purple	-0.106041101	-0.768533816	-0.23658426	-0.545968418	-0.401352021	0.156936634	-0.679332357	-0.624189835	-0.969794776	-0.486464838	0.126746642	-0.467548309	-0.707717964	-0.796977681
XLOC_017349	turquoise	-0.05563357	0.959386475	0.507831391	0.29282305	0.480659044	0.268316498	0.647253344	0.487229815	0.67508333	0.920182638	-0.129950834	0.65608138	0.954589481	0.789233133
XLOC_033797	turquoise	-0.218376718	0.897340785	0.56209225	0.163014733	0.459880698	0.280332798	0.511709526	0.406939678	0.704647346	0.836213894	0.07265099	0.814920049	0.994725895	0.818437673
XLOC_032312	turquoise	-0.303877676	0.898605022	0.440089712	0.113411849	0.573284152	0.189721576	0.501022154	0.438137011	0.583186093	0.893653088	-0.04525009	0.749628076	0.966121872	0.713712005
XLOC_033139	turquoise	-0.267809903	0.920302507	0.500147165	0.155667227	0.559378048	0.167084839	0.504553171	0.522495587	0.734471925	0.79877637	0.009200471	0.785364548	0.986719575	0.846919874
XLOC_033817	turquoise	-0.268521003	0.909730891	0.61538278	0.077284173	0.504302325	0.304404352	0.437192894	0.47520283	0.681676757	0.792384242	0.073643821	0.817068858	0.997549406	0.874677915
LOC102185776	grey	-0.047110592	0.547874474	-0.43322254	0.560649996	0.611856335	-0.679228837	0.687438767	0.569515578	0.588596904	0.493436061	-0.499725696	0.096917693	0.392700297	0.222579582
LOC106502058	grey	-0.128881345	0.697422875	0.324349577	0.266689517	0.282816064	0.226103863	0.571191288	0.082020587	0.511416767	0.882104587	0.059188358	0.688385442	0.82677887	0.448600409
XLOC_002236	turquoise	-0.125724758	-0.778559445	-0.487838238	-0.447277755	-0.154378692	-0.353360171	-0.704849747	-0.142741817	-0.703471863	-0.869530755	-0.067679	-0.675320326	-0.864509493	-0.629238197
XLOC_031107	turquoise	-0.280836092	0.911260218	0.493034278	0.134910487	0.549241548	0.201666447	0.502835638	0.465354627	0.669416239	0.849471724	0.004917593	0.786469455	0.98781892	0.791926939
XLOC_033970	turquoise	-0.238063235	0.914182992	0.617127977	0.108343465	0.507159083	0.268529837	0.44425376	0.533590644	0.743276506	0.736399468	0.067030709	0.798682924	0.984503208	0.923825799
XLOC_034399	turquoise	-0.221697723	0.851557492	0.658429534	0.11123209	0.409579707	0.297827958	0.405525089	0.457681614	0.796242105	0.652679158	0.190599123	0.848030478	0.968383624	0.939303244
XLOC_021173	magenta	0.593188886	0.686074562	0.014535377	0.894772624	0.159388537	-0.06877116	0.99623133	0.378131265	0.686641959	0.71990492	-0.483440603	0.044233619	0.470194005	0.389479278
XLOC_033088	yellow	-0.089891022	0.837853902	0.72068518	0.155954928	0.334038029	0.358302466	0.410600046	0.491026561	0.817077795	0.579789351	0.170817791	0.769076474	0.913234061	0.9875488
XLOC_035387	turquoise	-0.164979025	0.871915174	0.511925063	0.26015131	0.435488049	0.167847927	0.547835218	0.455304262	0.844143269	0.72931019	0.095584031	0.800662264	0.962427186	0.863558223
XLOC_035903	turquoise	-0.244846727	0.935437002	0.475738842	0.138538508	0.575966769	0.224560267	0.529679048	0.487340705	0.589712266	0.908846086	-0.095120717	0.71261833	0.968581388	0.752404002
XLOC_035763	turquoise	-0.249989967	0.869743291	0.685600157	0.060866053	0.422681441	0.365127209	0.392972972	0.423860111	0.71505498	0.726044518	0.175196089	0.858552349	0.991361645	0.909048452
LOC108635659	grey	0.056208156	0.179818451	-0.763790751	0.500357151	0.424640107	-0.730870694	0.555936524	0.246787875	0.064239648	0.381682387	-0.661311359	-0.312062078	-0.029883382	-0.342469926
XLOC_002808	grey	0.571027104	0.137082776	-0.403437095	0.864364519	-0.155658727	-0.311301416	0.778752471	-0.108081222	0.399058111	0.362577011	-0.302957571	-0.163858541	0.028841461	-0.179986081
XLOC_022862	blue	0.209632919	0.953522954	0.269854773	0.521037781	0.550053497	0.021295959	0.795726369	0.742950564	0.674676686	0.810510077	-0.506446005	0.260356005	0.7333675	0.726497244
XLOC_003038	grey	-0.572447062	-0.654392203	-0.147653778	-0.658622204	-0.137895871	-0.20232215	-0.832712628	-0.306833002	-0.330414394	-0.785665126	0.554433569	0.061135967	-0.405679853	-0.290203026
XLOC_004620	turquoise	-0.047750435	0.979807002	0.487832415	0.320413879	0.520879704	0.204302736	0.661316013	0.571061803	0.734336809	0.880482756	-0.162149468	0.635814799	0.950514491	0.836802371
XLOC_019648	grey	0.143300357	0.714389065	-0.0071324	0.469781592	0.41997696	0.007215076	0.763776624	0.306031856	0.27805495	0.945865215	-0.513018436	0.16288491	0.568007099	0.214307184
XLOC_024628	grey	0.102700105	-6.21E-05	-0.411500739	0.447474511	-0.0728175	-0.278214823	0.447008845	-0.328596862	0.137326406	0.3565954	-0.052494226	0.068334205	0.073145419	-0.341223409
XLOC_027576	blue	0.154188772	0.962080647	0.211419031	0.518773517	0.589265496	-0.018048564	0.818623714	0.710178118	0.647665174	0.877763911	-0.520747659	0.285769472	0.757759635	0.670720153
XLOC_035298	turquoise	-0.275798156	0.913060181	0.531409125	0.122700429	0.535201926	0.229342842	0.48638051	0.471347637	0.684428387	0.829805999	0.029719976	0.800469013	0.994208552	0.823737248
XLOC_035360	yellow	0.046275506	0.880139673	0.686263973	0.232005569	0.362867856	0.352096226	0.486541849	0.595332222	0.766275374	0.609264466	-0.018723771	0.600407011	0.851449627	0.97458488
XLOC_035546	turquoise	-0.215451141	0.841403352	0.727175222	0.054696613	0.385735478	0.373188384	0.350340369	0.458581856	0.755594381	0.623103035	0.20952665	0.839388074	0.955639133	0.963714422
XLOC_002918	red	0.194384488	0.886881404	0.146763995	0.582882523	0.467186692	0.014174913	0.874340703	0.490832296	0.590439584	0.955631322	-0.460417033	0.306216645	0.736937217	0.511466495
XLOC_010328	blue	0.035188745	0.989484299	0.440293637	0.367534478	0.535228867	0.189089935	0.707324278	0.616740594	0.677298496	0.90156648	-0.289718101	0.514795693	0.894973775	0.794320768
LOC102170130	grey	0.213981024	0.671840258	0.597285115	0.480829437	-0.016317369	0.363595203	0.616384768	0.13881454	0.901218502	0.585015004	0.278332725	0.717211758	0.800310895	0.772757214
LOC102179377	grey	0.154032873	0.665296072	0.228333565	0.558921197	0.142835062	0.134800518	0.763986078	0.075895256	0.668370788	0.825311568	-0.011808191	0.550446506	0.733168403	0.427584045
LOC108638533	grey	-0.74099917	-0.548511178	-0.437335389	-0.750959969	0.236827897	-0.427984577	-0.794333632	-0.089806929	-0.630332548	-0.571608574	0.118389086	-0.163645183	-0.446829062	-0.488919397
XLOC_021306	grey	0.380680754	0.689668412	0.02113612	0.640861449	0.265310803	0.05825182	0.86703167	0.274543827	0.357373156	0.900607363	-0.529965427	0.069620197	0.503184413	0.229235436
XLOC_027085	magenta	0.600767093	0.6510637	0.090515571	0.895362276	0.054696001	0.010456294	0.977608837	0.267228157	0.738288244	0.699378425	-0.338271671	0.140761545	0.500367056	0.410899678
XLOC_027549	grey	-0.078911157	0.626343542	0.056301597	0.342723414	0.343815012	0.033122742	0.631199979	0.09746157	0.358926296	0.891513376	-0.170562421	0.453908441	0.666340087	0.223174527
XLOC_031303	turquoise	-0.226769601	0.843227327	0.661139024	0.084125098	0.434481227	0.272088018	0.365136907	0.524063108	0.797737329	0.585653016	0.170129323	0.811120818	0.937365636	0.970451313
XLOC_032303	turquoise	-0.275581734	0.916918427	0.630715055	0.050629512	0.529537556	0.301408375	0.409889293	0.527481678	0.676961691	0.76095711	0.054143736	0.796502431	0.987218546	0.904706574
XLOC_032698	grey	-0.14346711	-0.084385887	0.816964565	-0.592721816	-0.350818752	0.873067933	-0.533317196	-0.311954629	-0.225659701	-0.133795387	0.60513746	0.375246793	0.139949387	0.284401472
XLOC_032712	blue	-0.285469805	0.959285228	0.360823772	0.16952678	0.702303651	0.036467023	0.546553611	0.646650489	0.655220477	0.847194908	-0.192990567	0.654742748	0.943425817	0.781615537
XLOC_035524	grey	0.370803708	0.805015785	0.635680498	0.535113627	0.060252149	0.457245758	0.726174034	0.29131083	0.794008566	0.731434354	0.006302079	0.536748694	0.793747226	0.796250397
LOC102189982	magenta	0.707166258	0.616414332	-0.021259897	0.910106331	0.113817033	-0.079158644	0.963774834	0.419357081	0.608452034	0.608357323	-0.577556936	-0.133562534	0.328759953	0.341917458
XLOC_028251	grey	0.011456157	0.745584192	-0.309509337	0.556560198	0.721035025	-0.515303113	0.789272604	0.693016467	0.513325457	0.731093739	-0.686105797	0.065980989	0.508201057	0.30768969
XLOC_032718	turquoise	-0.249914371	0.940642258	0.507471326	0.143776634	0.569636448	0.214747957	0.518802046	0.514625666	0.662010113	0.862313489	-0.04752179	0.750451137	0.986260173	0.814708901
XLOC_033543	turquoise	-0.160414413	0.938648844	0.586460955	0.156190982	0.549759287	0.214134588	0.47398565	0.661731757	0.755498515	0.69200229	-0.055009168	0.681251253	0.931677698	0.956510717
XLOC_000283	blue	-0.155935415	0.966001408	0.305838342	0.324551024	0.654374391	-0.018661143	0.663919084	0.651986685	0.743912312	0.851255977	-0.239609444	0.600951686	0.920046656	0.775467171
XLOC_007634	turquoise	-0.267146618	0.8716305	0.605377309	0.10176989	0.479193121	0.236593092	0.413496669	0.500233262	0.781516505	0.677303526	0.139667502	0.836207308	0.974895317	0.922780749
XLOC_026512	grey	-0.067688668	-0.643764502	-0.720094047	-0.288504252	0.029378329	-0.500321593	-0.463144974	-0.052750265	-0.808070443	-0.581527672	-0.420648371	-0.838848068	-0.848126816	-0.7861881
LOC102171344	grey	0.119984701	0.343617744	0.047367388	0.487680281	-0.058484761	0.061651542	0.594125116	-0.22945689	0.476172073	0.615638554	0.13619826	0.461366223	0.491863615	0.116084586
LOC106501866	grey	-0.140940036	0.021718019	0.664582698	-0.577193867	-0.084722613	0.661487143	-0.48993308	0.035105025	-0.274475799	-0.141397825	0.257140436	0.141517558	0.072362074	0.315245985
LOC106502663	grey	0.57850651	0.497181293	-0.135807273	0.805403014	0.060427471	-0.035215579	0.907913278	0.124688718	0.351377457	0.741272956	-0.522137736	-0.100325828	0.295573312	0.052309712
XLOC_004592	grey	-0.016351366	-0.01663772	0.225647004	-0.424313353	0.056619336	0.406121752	-0.307553409	0.067117702	-0.604078901	0.034305294	-0.240409158	-0.284850421	-0.153491252	-0.091343298
XLOC_004949	blue	-0.01799824	0.974862371	0.226215423	0.35015266	0.704506253	-0.021642559	0.699806596	0.760426088	0.556076306	0.879087508	-0.517567052	0.328463097	0.785733505	0.678519409
XLOC_011205	blue	-0.164487278	0.978534111	0.284517849	0.273415178	0.745241109	-0.072978799	0.611698153	0.803694731	0.698187076	0.779607801	-0.353438525	0.49263949	0.862064728	0.807791416
XLOC_033071	blue	-0.03050635	0.976878528	0.545511581	0.24517393	0.520619939	0.293589931	0.602329432	0.592651783	0.625723993	0.874278732	-0.209366319	0.571498218	0.914995213	0.832834227
XLOC_033320	blue	-0.09029937	0.953001049	0.530524315	0.235459709	0.562415693	0.157802566	0.539108248	0.70989159	0.777685925	0.696217438	-0.138631007	0.608311232	0.901852164	0.945128884
XLOC_033326	turquoise	-0.167676112	0.929122212	0.661628979	0.123562979	0.477060352	0.336138997	0.461236002	0.539883439	0.716791579	0.753734626	0.031500844	0.755706049	0.972567173	0.934910635
XLOC_034956	blue	-0.204891547	0.961426605	0.439592675	0.179965084	0.677314875	0.054434798	0.512327658	0.759720375	0.730328168	0.715811871	-0.194277807	0.60283749	0.904224083	0.901744789
LOC102169208	grey	0.259692481	0.066696824	-0.485012161	0.604849471	-0.0365026	-0.346622354	0.594362556	-0.212088466	0.174209716	0.406305825	-0.243954146	-0.076681909	0.038928666	-0.337807666
XLOC_023472	grey	0.405323894	-0.311907767	-0.483606509	0.120867103	-0.010920712	-0.337468028	-0.057918915	0.236289675	-0.448422787	-0.396768489	-0.641584925	-0.912028332	-0.685297613	-0.419684069
XLOC_033597	grey	0.620949249	0.40483416	0.677737183	0.533778877	-0.443659772	0.666060636	0.545355475	-0.147621936	0.616473001	0.41330283	0.272039683	0.388586421	0.471417081	0.543792795
XLOC_015496	grey	0.648178213	-0.079759442	0.632632958	0.175918853	-0.702921453	0.77030186	0.039947958	-0.341645581	0.095866638	-0.108121979	0.329721346	-0.001483469	-0.046637702	0.218976005
XLOC_031497	turquoise	-0.225053677	0.89126226	0.543699437	0.132768565	0.466571591	0.315181406	0.507132394	0.36787793	0.602524366	0.894621683	0.026587211	0.779462398	0.979073348	0.747644295
XLOC_032109	grey	-0.253584101	0.57520293	0.616984009	-0.144846441	0.169229071	0.618221696	0.20508116	-0.068156801	0.157102136	0.78662479	0.225687979	0.710127889	0.763271762	0.42617603
XLOC_034971	turquoise	-0.207863574	0.958264487	0.54205379	0.162702995	0.566484244	0.222427086	0.523723289	0.571560175	0.70455383	0.825692962	-0.05976987	0.730927491	0.981947847	0.873607991
LOC102178619	grey	0.10772248	-0.226157351	0.268627604	-0.361736477	-0.324218587	0.621481373	-0.306189136	-0.421236036	-0.684715469	0.053345591	0.041027386	-0.195084566	-0.214528199	-0.314483941
XLOC_013229	grey	0.063199622	0.707695178	-0.33375014	0.561936872	0.667084704	-0.459498464	0.800921418	0.604651328	0.40027164	0.779078766	-0.725828952	0.001146544	0.459577776	0.202663332
XLOC_031476	blue	-0.028057041	0.903078822	0.298392511	0.346413246	0.64409722	-0.108963915	0.588745431	0.855695336	0.795636185	0.576039458	-0.326341987	0.400584682	0.752970565	0.868319818
XLOC_032827	turquoise	-0.198429302	0.845294803	0.744850202	0.05188062	0.377042932	0.399108837	0.34985761	0.458847092	0.741867053	0.628664386	0.200989632	0.828116035	0.952619532	0.966922905
XLOC_033739	grey	-0.614686687	-0.322600972	0.270434447	-0.6794907	-0.210679213	0.389343937	-0.602039989	-0.640100615	-0.366687698	-0.084133873	0.732698978	0.52640739	0.091589338	-0.195980594
XLOC_035947	turquoise	-0.265163369	0.819727644	0.717090822	0.017919862	0.395138006	0.353691895	0.31212366	0.447293287	0.74909538	0.597036988	0.242427202	0.862553394	0.953000288	0.955417214
LOC106501937	magenta	0.482982319	0.727682941	-0.098659064	0.841653936	0.330302268	-0.196527058	0.987059723	0.493577452	0.61684509	0.763343154	-0.619303373	-0.007626197	0.468395852	0.349558481
XLOC_000973	grey	0.204506298	-0.669156932	0.129217393	-0.362293432	-0.568284632	0.277706454	-0.642053219	-0.336984919	-0.468409966	-0.809326227	0.292916735	-0.412978151	-0.656912596	-0.270286587
XLOC_007421	grey	0.438831697	0.428822045	-0.553801252	0.803101505	0.377033627	-0.576959333	0.849633663	0.475772597	0.331552312	0.50152112	-0.828332082	-0.382942197	0.082274335	-0.046353012
XLOC_013315	grey	0.509246747	-0.324377417	-0.47074693	0.656085385	-0.410862394	-0.44457714	0.340121918	-0.242645609	0.342726973	-0.309679067	0.016350311	-0.282553917	-0.351810277	-0.285579864
XLOC_028185	grey	0.46313506	-0.112856991	-0.66372775	0.763528184	-0.111460573	-0.641101887	0.555063002	-0.021923061	0.328662552	-0.0337126	-0.321944787	-0.363761255	-0.253488692	-0.315730851
XLOC_034180	turquoise	-0.234242775	0.873987366	0.645203332	0.108850741	0.42257654	0.328908724	0.437521031	0.412284009	0.738348846	0.749829984	0.160875212	0.856550153	0.995073261	0.8878778
XLOC_035807	turquoise	-0.328838851	0.88314873	0.370755229	0.09800455	0.610421311	0.146048185	0.496965914	0.437030213	0.513344029	0.913389884	-0.104538883	0.701324756	0.934205401	0.643881908
GNB2	blue	-0.188919139	-0.927778072	-0.524829545	-0.437171675	-0.331054699	-0.351045334	-0.741168972	-0.438274535	-0.663716465	-0.909777915	0.198000281	-0.513922553	-0.864250682	-0.750420849
XLOC_000631	blue	-0.014920165	0.964427579	0.167856116	0.400315525	0.736007111	-0.149541019	0.708391547	0.848281532	0.662259253	0.780067026	-0.52363824	0.309435826	0.759304388	0.725756565
XLOC_033497	turquoise	-0.280693854	0.923783069	0.589978574	0.060783308	0.543076777	0.298878073	0.44137806	0.492467398	0.625705567	0.83064	0.014297428	0.782879781	0.991009344	0.84340237
LOC102183692	green	-0.731246973	-0.265426489	0.307767297	-0.983503222	0.124953967	0.286848224	-0.885562908	-0.095643819	-0.548003207	-0.358213363	0.412048344	0.224293891	-0.066641715	-0.009807648
XLOC_031400	grey	0.430210334	0.708599485	0.595227419	0.55359922	-0.07143558	0.531379883	0.733970435	0.087122657	0.666703368	0.775210984	0.036875549	0.497950255	0.727201558	0.626672873
XLOC_010211	grey	0.577862205	0.711568191	-0.025428207	0.796016796	0.315679505	-0.133117598	0.913512766	0.609769921	0.556221191	0.643893388	-0.700560477	-0.151605555	0.372626622	0.40839644
XLOC_024841	grey	0.270518896	0.55001189	0.593920728	0.458481205	-0.085558063	0.300126874	0.495879685	0.205473644	0.937650216	0.310906119	0.320038671	0.611592009	0.651138324	0.811801025
XLOC_035922	turquoise	-0.210653651	0.852057472	0.727098421	0.058608933	0.35383663	0.455388703	0.395412803	0.339298413	0.66698059	0.761879206	0.202935421	0.862668314	0.9884931	0.874315434
LOC102170937	grey	-0.086054645	-0.496270877	-0.677760878	-0.242061066	0.185806513	-0.60422782	-0.409145046	0.218058358	-0.602454025	-0.61029152	-0.486964006	-0.802365882	-0.753694843	-0.558829612
XLOC_031239	purple	0.385312603	0.579666363	0.380472546	0.633031606	0.016531115	0.070402297	0.640659474	0.370791642	0.972625535	0.306369701	0.0678075	0.405649256	0.558450208	0.754929025
LOC102189941	grey	0.88619548	0.119495599	0.062995024	0.838113335	-0.41903556	0.032091196	0.62071842	0.06246901	0.588626443	-0.012208837	-0.135565882	-0.225550559	-0.048515727	0.226893627
XLOC_031444	yellow	-0.139154973	0.818899609	0.713202525	0.071983343	0.3916525	0.327971817	0.325322453	0.571321396	0.761870251	0.5035033	0.131962259	0.714955224	0.866148883	0.998684462
XLOC_010045	grey	-0.104636048	0.730191579	-0.196822737	0.490582335	0.709249703	-0.547197816	0.678402805	0.741256269	0.727720321	0.552745003	-0.451739669	0.255472788	0.579663851	0.500625306
XLOC_011268	grey	0.338861631	0.861894753	0.412435946	0.498020387	0.377681125	0.159797517	0.698511451	0.707171945	0.685005685	0.627624995	-0.402056544	0.211394755	0.641021684	0.791850665
XLOC_031936	turquoise	-0.310134391	0.89312722	0.447501094	0.111231113	0.564756482	0.190150011	0.494246968	0.430783852	0.598131986	0.881859756	-0.02220022	0.765958627	0.970480173	0.722263461
XLOC_036240	turquoise	-0.234299645	0.790200895	0.745528016	0.018906247	0.345454871	0.379813962	0.290294098	0.428184629	0.760766778	0.546942077	0.27943639	0.857034225	0.929401893	0.967248648
XLOC_027988	grey	0.287792607	0.423335131	-0.506794827	0.726148168	0.465791475	-0.737273982	0.713718968	0.670879302	0.575807311	0.240723054	-0.672319919	-0.256852203	0.116308576	0.18495258
LOC108635834	grey	-0.243828349	-0.356073581	0.675189992	-0.704524304	-0.466034371	0.749502722	-0.741812227	-0.482116061	-0.327337652	-0.404456787	0.76541182	0.330820758	-0.058326673	0.098397235
XLOC_030909	grey	-0.449376187	-0.109079875	0.772232891	-0.763519114	-0.230302258	0.760650306	-0.667932024	-0.338987985	-0.20667138	-0.159997063	0.762191344	0.573592574	0.225241003	0.284723069
LOC102182441	grey	-0.44022535	-0.136593048	-0.263696321	-0.602646143	0.436484382	-0.155760582	-0.46917937	0.231499432	-0.759298812	-0.096895187	-0.415274585	-0.391599838	-0.292994698	-0.341419345
LOC108636076	grey	-0.341144603	-0.096257657	-0.052846147	-0.609833308	0.316761532	0.078633641	-0.467471674	0.173217629	-0.739649651	-0.058218832	-0.327281836	-0.32880563	-0.232718119	-0.240069768
LOC108636918	grey	0.056182881	0.572891252	-0.345468557	0.459804051	0.540944397	-0.326432841	0.707421518	0.368703231	0.152502173	0.805346332	-0.679335016	-0.04690092	0.365494216	-0.007125976
LOC108638120	grey	0.136925356	-0.58462345	-0.233726832	-0.307720388	-0.209372883	-0.114779284	-0.544042977	-0.004392012	-0.57518609	-0.753427019	-0.157736356	-0.698658566	-0.757875739	-0.391220703
XLOC_000033	purple	0.053741756	0.74417158	0.415130476	0.44910975	0.286363458	0.031438646	0.592081586	0.478035349	0.982348047	0.485358521	0.091946776	0.638642165	0.784697426	0.854809431
XLOC_000077	grey	0.012315709	0.619590518	-0.193391386	0.385966141	0.510029499	-0.165209785	0.67553222	0.308626251	0.150805344	0.878335914	-0.574459773	0.081595941	0.46584516	0.062537
XLOC_000459	blue	-0.193897032	0.910800172	0.062464993	0.353034724	0.753699554	-0.230088132	0.687084678	0.684944136	0.639648664	0.847212528	-0.403797121	0.452513494	0.811075764	0.601543585
XLOC_001577	grey	0.400419483	0.57723592	-0.316089509	0.837140184	0.398688868	-0.538574696	0.869902862	0.633004083	0.711013309	0.43455956	-0.617158942	-0.113967875	0.295632282	0.328345885
XLOC_010084	blue	-0.071917927	0.984989525	0.471130935	0.296773607	0.584470011	0.130561726	0.622155581	0.687868075	0.766356377	0.795013949	-0.198944029	0.597497197	0.923706857	0.892207358
XLOC_011995	blue	-0.232528397	0.882926458	0.087872265	0.33644483	0.741880631	-0.275538839	0.633317953	0.71546554	0.74243161	0.730772576	-0.306032134	0.510937042	0.814131136	0.678532851
XLOC_019135	turquoise	-0.062294766	0.929568813	0.655781717	0.201151936	0.447114726	0.317403096	0.504311432	0.591610728	0.763247819	0.706541089	-0.01783905	0.68102071	0.929414642	0.962777776
XLOC_022735	blue	0.150559777	0.928594537	0.367016473	0.425120613	0.450451179	0.230919089	0.757936514	0.500927789	0.533615759	0.959927033	-0.378055868	0.384134602	0.801047527	0.628867448
XLOC_023193	turquoise	-0.083826307	0.955089099	0.510740681	0.30726679	0.495675944	0.189393237	0.626666792	0.552909493	0.802485421	0.818974674	-0.067100736	0.702910791	0.965720172	0.87643192
XLOC_024840	grey	0.288240031	0.299251926	0.25596325	0.57878208	-0.25710027	0.132849876	0.554361673	-0.177031159	0.781065305	0.33166382	0.363670696	0.532159484	0.477104015	0.380509923
XLOC_029242	red	0.072299042	0.899717905	0.377862865	0.393291457	0.412484749	0.252955398	0.735087311	0.383150304	0.545709397	0.987762008	-0.254694548	0.500872859	0.849285011	0.599106235
XLOC_029575	grey	0.258748005	0.472372805	-0.586312056	0.704023368	0.553640259	-0.723137321	0.768207992	0.64901446	0.399439937	0.428079933	-0.831173745	-0.324296668	0.126616521	0.053337097
XLOC_029788	turquoise	0.156376176	0.878709843	0.420698265	0.542176857	0.296331313	0.192139643	0.793596504	0.37637135	0.835237798	0.85043573	-0.080664222	0.609359434	0.88104562	0.738698228
XLOC_031828	red	-0.161022003	0.920267654	0.419720682	0.179355332	0.553828681	0.244276184	0.576871763	0.45346017	0.480768515	0.966655774	-0.205801688	0.596954959	0.906570839	0.649210795
XLOC_032055	turquoise	-0.339224742	0.810048511	0.601252048	0.038208956	0.422254901	0.291966886	0.366306845	0.33640578	0.697590038	0.719238047	0.237122892	0.90688726	0.983122624	0.823296451
XLOC_032374	turquoise	-0.305873813	0.849690171	0.609600898	0.065205137	0.447434884	0.292657805	0.40052626	0.390281408	0.712384665	0.741746216	0.184383953	0.880632378	0.993164578	0.853376556
XLOC_032470	blue	0.014248426	0.946639896	0.648570511	0.248564878	0.406862026	0.394529683	0.578417282	0.513850038	0.678242003	0.829359144	-0.083367424	0.636402764	0.928931895	0.880943289
XLOC_033442	blue	-0.263995036	0.968416301	0.364763062	0.168921475	0.703309541	0.062714101	0.556401518	0.646426341	0.616385617	0.875574278	-0.229635876	0.625375544	0.936141188	0.764918121
XLOC_033718	turquoise	-0.258129998	0.927613057	0.551092555	0.126811086	0.54214209	0.234766814	0.487244782	0.508766328	0.701075601	0.815304734	0.01592491	0.788280103	0.994225802	0.856658435
XLOC_033783	blue	-0.242429269	0.973532628	0.411630357	0.183872183	0.679376807	0.072672403	0.550734282	0.672006688	0.689196809	0.825777443	-0.184587149	0.652062385	0.947866685	0.833298152
XLOC_035238	turquoise	-0.046860713	0.848245136	0.663821736	0.258872305	0.263109266	0.406709799	0.547888096	0.295869199	0.777213795	0.781993337	0.177700626	0.819723728	0.967172991	0.84851747
XLOC_036137	turquoise	-0.168807664	0.828131353	0.758965794	0.085012317	0.301620267	0.458208471	0.384923839	0.343489067	0.734293386	0.685112269	0.255370965	0.86943571	0.971538837	0.920780687
XLOC_036410	yellow	-0.055037806	0.782172607	0.739629881	0.103272075	0.313798776	0.368656987	0.323879347	0.544813931	0.763703908	0.452505334	0.145178753	0.67076733	0.818789412	0.996818358
XLOC_035399	turquoise	-0.0898027	0.947979791	0.570433529	0.197471596	0.477761547	0.351114646	0.570911005	0.474621466	0.590448258	0.913420271	-0.114702044	0.655469278	0.947489262	0.789330802
LOC108635657	grey	0.521644769	-0.174871093	-0.748452264	0.758050076	-0.124380303	-0.655010445	0.540138924	-0.039092224	0.176933551	-0.048363871	-0.440002755	-0.523353719	-0.371554522	-0.444094459
XLOC_004950	grey	0.474671338	0.522926043	-0.017310254	0.822434131	0.135531757	-0.288761146	0.787365664	0.474748667	0.900008969	0.295373335	-0.258330455	0.102068998	0.366947054	0.518107258
XLOC_023210	magenta	0.643683509	0.576978255	-0.128239504	0.939530135	0.112981341	-0.167724084	0.992606783	0.323493895	0.615801372	0.644811388	-0.535345806	-0.082687255	0.337383891	0.246451165
XLOC_031144	blue	-0.076681421	0.961042843	0.557026146	0.193358316	0.56893417	0.221739952	0.51925146	0.712221146	0.686584564	0.729314486	-0.190028645	0.561414862	0.885352369	0.921628665
XLOC_035268	yellow	0.031949133	0.770897095	0.639794531	0.20988423	0.325427195	0.250536349	0.389693371	0.617586286	0.812028299	0.400533029	0.04907498	0.562544022	0.750739051	0.979277805
XLOC_033981	turquoise	-0.048398494	0.875896108	0.507987821	0.290953463	0.357385164	0.335785027	0.631823806	0.2953478	0.624911275	0.935770844	-0.019839818	0.702506351	0.936291359	0.687577306
XLOC_036435	turquoise	-0.248213601	0.935065629	0.619533682	0.071184292	0.545120659	0.295989976	0.434910629	0.555867087	0.667815181	0.779414784	0.004496051	0.761406776	0.980632207	0.902890226
XLOC_035917	red	-0.05919585	0.781362141	0.254251846	0.311823069	0.399431957	0.184456147	0.654604125	0.226831172	0.425197775	0.975498787	-0.186776825	0.525727945	0.796461914	0.421538701
XLOC_030877	blue	0.047575592	0.966682033	0.194340092	0.449750722	0.640359037	-0.029032486	0.783350958	0.683548562	0.604706563	0.921664049	-0.496920875	0.343405202	0.794190653	0.641049437
XLOC_000486	turquoise	-0.078343257	0.76373943	0.776844799	0.148746268	0.155904301	0.52641116	0.413535153	0.196674132	0.741422216	0.678692767	0.337507011	0.879897027	0.942930539	0.864940875
XLOC_020244	blue	0.354927499	0.914176406	0.363493197	0.610191021	0.356038386	0.168588359	0.849289289	0.579869734	0.715999009	0.825071045	-0.394626472	0.296949764	0.734814331	0.718552852
B3GNT8	grey	0.130315683	-0.629301073	-0.308120198	0.140491144	-0.5331618	-0.284723054	-0.206017661	-0.49165139	0.100669467	-0.653205941	0.4578515	-0.094783246	-0.454798838	-0.351560308
C23H6orf223	grey	-0.388001424	0.739088855	-0.186939818	0.210762525	0.882137137	-0.532317896	0.490710234	0.770969369	0.531608879	0.593770396	-0.449376284	0.322945368	0.621910275	0.462975687
DEXI	grey	-0.396119804	-0.669133548	-0.421912528	-0.316730833	-0.250014054	-0.318281772	-0.493315967	-0.576744071	-0.318059625	-0.504872868	0.455156126	0.018959048	-0.405179126	-0.58354976
FAM134B	grey	0.365497043	-0.494208669	-0.274840576	-0.061180402	-0.23988947	-0.140434031	-0.314821032	0.054467696	-0.463260998	-0.650736799	-0.308140855	-0.796796436	-0.748520213	-0.367969685
HNRNPF	grey	0.527154607	0.213665748	0.746548633	0.333654374	-0.603970653	0.81259716	0.321018567	-0.390229893	0.433010999	0.292078711	0.483638167	0.436850636	0.381618271	0.417693076
IL2RB	grey	-0.008588299	0.450672347	0.115527391	0.027559333	0.530809844	-0.195621206	0.114526995	0.852108084	0.291959238	0.009163335	-0.443769381	-0.116088846	0.180087606	0.547717483
JAM3	grey	0.594862088	0.267416524	-0.535872126	0.719059174	0.240100896	-0.457039481	0.706610185	0.435996054	0.076315826	0.329930379	-0.918839089	-0.654774179	-0.163062923	-0.173615102
KLC1	grey	0.719131873	0.043609025	-0.015676356	0.506065849	-0.377997534	0.327870021	0.487769205	-0.283191618	-0.170035773	0.384242841	-0.343617097	-0.375537531	-0.1264186	-0.27492242
LOC102168346	grey	-0.037544234	-0.014137251	0.259010109	0.087332689	-0.167781606	-0.048415289	-0.064269482	0.046823757	0.633067522	-0.359269424	0.530479959	0.408299594	0.168590403	0.45327265
LOC102168354	grey	-0.271416499	-0.013673753	0.568468831	-0.397002869	-0.313812216	0.738542106	-0.241149923	-0.622992262	-0.180295965	0.296468293	0.646043485	0.612306043	0.345922661	0.031661256
LOC102168462	grey	-0.561566886	0.631382382	0.608792623	-0.256922772	0.466362219	0.206476718	0.012833645	0.412865445	0.607468651	0.362626466	0.37297024	0.888209202	0.838197495	0.847768396
LOC102168552	grey	-0.074420016	-0.208748026	0.675963785	-0.442927184	-0.563477774	0.898528771	-0.399119603	-0.711777692	-0.291032419	0.025999255	0.718514446	0.43374216	0.121653034	-0.003143405
LOC102168593	grey	-0.840858707	0.472982357	0.39149392	-0.667162111	0.673460361	0.17154085	-0.294336765	0.384261033	-0.039278674	0.379654498	0.110608919	0.609408867	0.60651697	0.457090549
LOC102168701	grey	-0.15039516	-0.557274203	-0.69538244	-0.283369543	0.162204574	-0.638357815	-0.471682078	0.167897038	-0.589566537	-0.680327641	-0.396481963	-0.755154005	-0.769523066	-0.577542634
LOC102168798	grey	-0.398497043	0.119474614	-0.336502016	-0.321028751	0.526413198	-0.180519667	-0.07162835	0.163440247	-0.590666459	0.379989839	-0.512116683	-0.209446715	-0.010091305	-0.35224439
LOC102168833	grey	-0.076808219	-0.177139287	0.710633211	-0.547088381	-0.45697554	0.908522762	-0.487458672	-0.52107862	-0.392259411	-0.043369908	0.570798985	0.294636589	0.058225509	0.054953133
LOC102168845	grey	0.523727662	0.257302484	0.229665449	0.693460733	-0.406075053	0.268656525	0.66235149	-0.318746281	0.610117768	0.440474895	0.22980965	0.347196106	0.371417766	0.208636689
LOC102168946	grey	-0.667983106	-0.494300533	-0.479746635	-0.472864396	0.127468386	-0.50187298	-0.545591169	-0.245500137	-0.315199942	-0.441031018	0.283405004	0.055330739	-0.288817205	-0.454047495
LOC102169082	grey	0.728029893	0.487023765	0.322047155	0.611131035	-0.060384269	0.257293317	0.617165821	0.408389756	0.45854311	0.315954451	-0.388322399	-0.164574619	0.213993457	0.482860058
LOC102169084	grey	-0.894109986	0.478778554	0.291630462	-0.565491435	0.706370948	-0.007938627	-0.224020542	0.398783719	0.151498399	0.350188722	0.180426659	0.707460609	0.656905588	0.489454843
LOC102169110	grey	-0.582444742	-0.047827688	0.418705165	-0.721587036	0.198622318	0.16281027	-0.677069248	0.235332745	-0.047228116	-0.422029287	0.408834773	0.324750482	0.096456705	0.393339282
LOC102169181	grey	-0.728609504	-0.0745276	0.443629484	-0.674747379	-0.026475488	0.384946918	-0.531269462	-0.396216371	-0.074993033	0.006793341	0.78480416	0.766952168	0.35911151	0.143746512
LOC102169190	grey	-0.012075235	-0.630024876	0.174327277	-0.469118983	-0.458085807	0.19460624	-0.73323217	-0.258114636	-0.322269982	-0.872985828	0.445019478	-0.212146481	-0.539302811	-0.126076642
LOC102169320	grey	0.516215706	-0.220338944	0.397474996	-0.054814956	-0.562522298	0.682038245	-0.142311045	-0.344283834	-0.383932932	-0.120949145	0.063540313	-0.29985436	-0.281206677	-0.114928391
LOC102169347	grey	0.302538427	0.524109242	0.803418103	0.333428412	-0.274883495	0.697591867	0.445629127	-0.107450143	0.689421139	0.511423332	0.440678151	0.695873609	0.704368939	0.697498313
LOC102169815	brown	-0.085415147	0.415014261	0.969979299	-0.257106925	-0.14975859	0.917552111	-0.040546342	-0.128316818	0.229416417	0.408233999	0.52628252	0.721531988	0.646339165	0.633608779
LOC102169818	grey	-0.494826201	0.072387094	-0.309179999	0.002316841	0.291561715	-0.433148432	0.086418259	-0.065525572	0.234584283	0.190530262	0.174931575	0.412559815	0.269724693	-0.068010176
LOC102170585	grey	-0.176739352	0.276684158	0.231533205	-0.055874991	0.026365339	0.40379129	0.200288645	-0.336296826	-0.093275645	0.685550335	0.136726128	0.442619332	0.452446767	-0.030527909
LOC102170604	green	0.635662431	0.450270808	-0.207804387	0.971151955	0.042484568	-0.307217529	0.932067497	0.295816283	0.72005641	0.436425971	-0.420454769	-0.08201745	0.247519628	0.234685252
LOC102171119	grey	-0.011343729	-0.049538122	-0.11114345	0.04153891	-0.154648146	0.200542651	0.156396752	-0.523855031	-0.319627849	0.454871554	0.026092392	0.086542247	0.067442529	-0.424831994
LOC102171346	grey	-0.296056999	-0.061113	-0.189634984	-0.505218924	0.417709492	-0.104431021	-0.383432712	0.328549712	-0.676186969	-0.084835185	-0.484620575	-0.442843515	-0.276927194	-0.235494348
LOC102171853	grey	-0.113112714	-0.171230925	-0.617825388	-0.194797423	0.42845287	-0.507278363	-0.179689465	0.36840159	-0.633211873	-0.16379855	-0.739120392	-0.73905379	-0.499635637	-0.476484247
LOC102171918	grey	-0.541022857	0.581483549	0.376181348	-0.19978638	0.600925122	-0.092396176	0.008321342	0.633885541	0.613098362	0.187477117	0.162350733	0.657013288	0.670765902	0.801424713
LOC102172108	grey	0.230622499	0.343611746	0.49416002	0.415090236	-0.212714056	0.225268259	0.372335423	0.037605599	0.886100799	0.125141654	0.462499876	0.59297365	0.510909021	0.666379944
LOC102172529	grey	0.575012305	0.276799321	0.594029651	0.201553082	-0.29340651	0.691110839	0.241906392	0.037418219	0.075798227	0.248996056	-0.077904274	-0.053612158	0.153222305	0.346798806
LOC102172541	grey	0.421271105	0.258846768	0.552620174	0.386022509	-0.488357427	0.68191266	0.443645898	-0.464641583	0.36813383	0.513965603	0.387508017	0.470977133	0.445668239	0.249663368
LOC102172703	grey	0.25305209	-0.340703113	-0.07617073	0.343721544	-0.605384468	0.038085193	0.136248958	-0.669859226	0.245688113	-0.131916398	0.515196693	0.195159485	-0.091287768	-0.242458658
LOC102173309	grey	-0.282508382	0.367961351	0.191922363	-0.183041751	0.257632871	0.341390955	0.144401045	-0.109030941	-0.227522049	0.726261471	-0.080972138	0.331930902	0.446296326	-0.007431216
LOC102173353	grey	-0.07947814	0.423168853	0.29339493	0.29178069	0.14073442	-0.092030662	0.314837307	0.287046182	0.890869953	0.131742841	0.326983615	0.619272329	0.564231472	0.680928917
LOC102173396	grey	-0.539149501	0.496075055	0.291310173	-0.06447361	0.379759093	-0.010932144	0.161824527	0.157063301	0.593307555	0.437255403	0.376923479	0.860697528	0.758652056	0.540715561
LOC102173615	grey	-0.740723894	-0.414399146	-0.445769699	-0.693680035	0.285902965	-0.322346327	-0.623040148	-0.194059189	-0.724952389	-0.221682695	0.018166252	-0.102374949	-0.30578912	-0.581976743
LOC102173976	grey	-0.457916165	0.391642861	0.438446232	-0.359937629	0.228534387	0.495937679	-0.012514969	-0.147654322	-0.109518365	0.664379072	0.216129349	0.616352086	0.600946425	0.193767541
LOC102174331	brown	0.061432397	0.425872242	0.954626902	-0.098849544	-0.239063691	0.927911785	0.08940537	-0.180707136	0.307258948	0.453844584	0.512074686	0.698390314	0.646020714	0.620635033
LOC102174435	grey	0.017688465	0.2620117	0.778537899	-0.05869663	-0.360587988	0.845348756	0.095328442	-0.461980749	0.235730828	0.463111399	0.625112241	0.730534774	0.575629761	0.371460607
LOC102174864	blue	-0.036416396	0.964330492	0.441351517	0.336552073	0.576483378	0.070923479	0.627201213	0.729798519	0.81704051	0.722206793	-0.208659454	0.559651858	0.885204788	0.910567021
LOC102175154	grey	0.677423262	-0.297344118	-0.241895742	0.332901247	-0.458144013	0.174419936	0.203240363	-0.371298304	-0.478714207	0.028214163	-0.375292464	-0.669289218	-0.501249541	-0.570587931
LOC102175195	black	0.973931807	-0.006748587	0.09961397	0.707340301	-0.540232181	0.232600862	0.494960345	-0.075966207	0.248655008	-0.028526196	-0.210825601	-0.42131034	-0.219045218	0.038758582
LOC102175415	turquoise	-0.318931273	0.874395449	0.595020256	0.023746746	0.490911795	0.335596749	0.404766826	0.383934429	0.586756061	0.835509429	0.094379535	0.831409544	0.990432576	0.788627675
LOC102175559	greenyellow	0.510185119	-0.751922326	0.085844241	0.029499217	-0.983469446	0.42426529	-0.307865173	-0.865829298	-0.338693812	-0.565451122	0.50045071	-0.280964082	-0.603152881	-0.493813142
LOC102175755	grey	0.474795253	-0.435725906	0.411296934	-0.133115377	-0.772192332	0.729117115	-0.299472052	-0.598432954	-0.416419865	-0.303276617	0.329508543	-0.225414868	-0.376571697	-0.219260593
LOC102176474	grey	-0.098727111	-0.213215797	0.301095748	-0.216656492	-0.471595876	0.576021305	-0.164301831	-0.7949826	-0.259205779	0.203320765	0.57333067	0.395225401	0.11628722	-0.250531574
LOC102176740	grey	-0.436379176	-0.004512547	-0.736185583	-0.191421066	0.728777015	-0.808313005	-0.107728527	0.541183129	-0.357955433	-0.062273678	-0.681629262	-0.455549607	-0.254730574	-0.328900493
LOC102176916	grey	-0.036306035	0.157828906	-0.669895299	0.115482442	0.62101785	-0.622450153	0.223430011	0.546393989	-0.34257657	0.208739015	-0.929398761	-0.621464762	-0.222642732	-0.323080233
LOC102177005	grey	0.696500519	-0.266883694	-0.462142073	0.427174163	-0.266963252	-0.132975116	0.263715421	-0.092743343	-0.419582681	-0.070793776	-0.625288896	-0.868339699	-0.600888103	-0.563722909
LOC102177353	grey	-0.124495661	0.797859006	-0.106976651	0.24339869	0.80593074	-0.242351234	0.59098789	0.719961328	0.214045048	0.822089493	-0.729415009	0.063392482	0.544254708	0.326299023
LOC102177511	grey	-0.385604925	0.412162238	0.56874381	-0.337467772	0.367098515	0.169314396	-0.204275243	0.543826587	0.432507718	-0.045894032	0.245856705	0.505837783	0.478582238	0.791434534
LOC102177673	grey	-0.643688835	0.683540215	0.59892862	-0.453364149	0.639434833	0.281362497	-0.081789223	0.525321585	0.28289746	0.474010783	0.127119488	0.721486133	0.789845966	0.757146641
LOC102177684	grey	0.015808718	0.455605494	0.459549709	0.311333484	0.022714089	0.106069525	0.341716596	0.206099047	0.91476783	0.188101995	0.409049234	0.6827161	0.622320828	0.747826912
LOC102178490	grey	0.326248572	-0.539222663	0.176174913	-0.250330609	-0.530820881	0.321167138	-0.50191444	-0.232304279	-0.407044401	-0.691266312	0.166489697	-0.452385447	-0.594591777	-0.185979411
LOC102179243	grey	0.292691875	-0.326179969	-0.13395643	-0.175299324	-0.180866701	0.171922903	-0.241727167	-0.09525713	-0.720332154	-0.20971684	-0.385220832	-0.688003989	-0.554648256	-0.452641601
LOC102179558	grey	0.51354884	-0.54171739	-0.076369724	-0.047191095	-0.567577559	0.308698239	-0.246197696	-0.424057863	-0.665207459	-0.368123868	-0.129983852	-0.678689524	-0.679307344	-0.550392534
LOC102180089	grey	0.376124064	-0.263419032	-0.128643276	0.511070744	-0.557714175	-0.077372225	0.273623948	-0.511509886	0.39938142	-0.142304906	0.39484974	0.120480818	-0.089713173	-0.155235124
LOC102180828	turquoise	0.609989667	-0.566753117	-0.568060943	0.313196112	-0.367743289	-0.362280403	-0.02826107	-0.081690792	-0.351234483	-0.596711392	-0.415398972	-0.936554707	-0.853835378	-0.578780532
LOC102181394	grey	0.266534107	-0.313473586	0.657481275	-0.084653635	-0.821788859	0.741871273	-0.261431634	-0.668152026	0.141518308	-0.311226992	0.852965985	0.371015638	-0.000519096	0.158323465
LOC102181601	grey	0.240407997	-0.024050989	0.629396866	0.115579256	-0.53407306	0.473781052	-0.036782405	-0.2492521	0.566107594	-0.24877824	0.718491222	0.477801246	0.215607235	0.497128915
LOC102182272	grey	-0.423988013	-0.184870649	0.437562329	-0.523231637	-0.311117721	0.594493103	-0.415167334	-0.685451049	-0.261802003	0.108367479	0.73370919	0.593495422	0.222987845	-0.090493634
LOC102182363	grey	-0.430701405	0.512996492	0.821367709	-0.461435435	0.302299868	0.529930337	-0.210236182	0.359932907	0.30398233	0.222485117	0.356280822	0.692830952	0.659857798	0.814250758
LOC102182682	grey	-0.404947086	0.083691792	0.63527409	-0.351501091	-0.224646977	0.58870348	-0.222855826	-0.470028639	0.20462104	0.197519644	0.841293293	0.873711642	0.523184762	0.313418472
LOC102183378	grey	-0.267250003	-0.141330571	0.757646848	-0.646806509	-0.278669739	0.681869028	-0.644740221	-0.190396904	-0.096961779	-0.352960144	0.685890635	0.411156631	0.103609498	0.368649127
LOC102183959	grey	-0.807122363	-0.458091995	-0.036592435	-0.778766101	0.013888012	-0.05543325	-0.779079698	-0.380083146	-0.376248885	-0.417816384	0.60731986	0.343694039	-0.115075796	-0.254548051
LOC102184183	grey	-0.41972723	0.769457329	0.425414265	-0.16034713	0.736089587	0.006505172	0.137170788	0.822746989	0.502913327	0.398471324	-0.141072364	0.50213627	0.713446273	0.847939033
LOC102185515	grey	-0.873455371	0.465944242	-0.010635469	-0.458352735	0.840851241	-0.260996274	-0.111683185	0.472429474	0.045972046	0.413665708	-0.09241087	0.495687698	0.544743255	0.289617142
LOC102185573	turquoise	-0.641757646	0.593533051	0.565393567	-0.331795006	0.425026961	0.326362134	0.016651265	0.153991833	0.371152873	0.581944783	0.389631489	0.935561463	0.865682816	0.618915982
LOC102185696	grey	0.018833197	-0.001677913	-0.427381352	0.458624031	0.075422064	-0.622113663	0.325257265	0.085959865	0.544143384	-0.092343618	0.02808018	0.092205593	0.035657489	0.007908784
LOC102186225	grey	-0.497884878	0.619981698	0.25035046	0.0234559	0.485264768	-0.049586679	0.297371526	0.261499387	0.615117062	0.585465977	0.217851166	0.822189333	0.820432825	0.562526118
LOC102186366	grey	0.755595419	0.38906782	0.126195067	0.81749895	-0.124102856	-0.031070883	0.707932498	0.371850021	0.726925157	0.154695632	-0.274599207	-0.119441153	0.16753727	0.462772884
LOC102186613	grey	0.568689303	0.345794464	0.16497582	0.473117654	-0.156655559	0.410566222	0.595445713	-0.105273433	-0.003490857	0.657365576	-0.349068671	-0.115624255	0.199377824	-0.009960874
LOC102186708	grey	-0.792327046	0.344311308	0.224766724	-0.604819634	0.70527413	-0.139209275	-0.376087684	0.604174486	0.105391317	-0.000916222	0.059301062	0.423628015	0.399417139	0.509081114
LOC102187373	grey	0.798113371	0.050766786	0.422482313	0.500584033	-0.551099247	0.42177094	0.308636298	-0.040657991	0.407174553	-0.127353828	0.098419324	-0.120460725	-0.041443527	0.334464275
LOC102188361	grey	0.247584754	-0.42104449	0.185550302	-0.08264743	-0.704954403	0.596845653	-0.155900861	-0.881233733	-0.447619241	0.019059727	0.407997264	0.003055832	-0.217203705	-0.467906835
LOC102188412	grey	-0.384315323	0.676882266	0.018712211	0.016043148	0.851615718	-0.420964415	0.238010889	0.938086167	0.516850985	0.288381143	-0.377724899	0.255348177	0.521500841	0.65382072
LOC102188416	blue	-0.223614002	-0.903583656	-0.239078939	-0.510912013	-0.466419734	-0.122974021	-0.818556798	-0.53616888	-0.509505505	-0.945201813	0.500556719	-0.253860753	-0.71791694	-0.548904192
LOC102188967	grey	0.161069129	0.760423971	-0.253098081	0.665055514	0.61336631	-0.424711457	0.878804529	0.637370305	0.556991318	0.771935026	-0.681454928	0.048899115	0.513011827	0.322000549
LOC102188994	greenyellow	0.519254695	-0.623419944	0.281518446	0.052541977	-0.992414372	0.550159917	-0.257985389	-0.820074827	-0.161119872	-0.500148142	0.609889819	-0.106174079	-0.435277659	-0.282889616
LOC102189102	grey	0.671257568	-0.260003374	-0.708639013	0.594681753	-0.163445442	-0.445066454	0.396666435	-0.014956582	-0.264954817	-0.081689986	-0.704822019	-0.889618104	-0.610893849	-0.61211373
LOC102189342	grey	-0.504924723	0.084624793	-0.075949363	-0.054104218	0.213892953	-0.32645134	-0.016633096	-0.00806142	0.440519851	0.018361617	0.402175452	0.572982774	0.342718784	0.187472686
LOC102189625	grey	0.014661433	0.201902823	0.280165231	-0.021804878	-0.125599742	0.537117974	0.191979585	-0.405015399	-0.204415584	0.632866304	0.089905985	0.285696173	0.326589129	-0.095024088
LOC102189670	grey	0.062140727	0.499244218	-0.098415058	0.181330085	0.632555589	-0.367875013	0.285239807	0.919139173	0.25920099	0.133275401	-0.68269137	-0.265258136	0.14070328	0.423714182
LOC102189880	green	-0.844425689	-0.417022629	0.100707583	-0.948501679	0.066052348	0.105633251	-0.894202617	-0.30711756	-0.533680471	-0.400333162	0.550285625	0.301374445	-0.113215235	-0.204785239
LOC102191062	grey	-0.466415606	-0.154369721	0.265100088	-0.35138635	-0.068356414	-0.009522215	-0.428963003	-0.094223317	0.33543927	-0.423073435	0.714615581	0.553245887	0.159693319	0.315126629
LOC102191088	tan	0.534120662	-0.483749986	-0.734887372	0.346278951	-0.182580368	-0.520226936	0.06552126	0.01544705	-0.399538562	-0.452709989	-0.604077944	-0.988636447	-0.822884404	-0.654250213
LOC102191260	grey	-0.365892141	-0.048738013	0.64933558	-0.740806417	-0.121247848	0.764229876	-0.574366365	-0.276120464	-0.460595612	0.027934584	0.433030255	0.334560336	0.152425487	0.117953407
LOC102191314	grey	0.721969834	-0.50458337	-0.578593116	0.607219184	-0.574448881	-0.257475345	0.296721736	-0.467586011	-0.178028203	-0.240084615	-0.233008411	-0.671334814	-0.642539331	-0.687110993
LOC106501949	turquoise	-0.265826579	0.910418998	0.423410927	0.185288074	0.567253736	0.13470584	0.546863379	0.474606	0.681507771	0.862356373	-0.038937731	0.755731323	0.972456615	0.757179183
LOC106501986	grey	0.391303036	0.470790445	-0.477325326	0.730853023	0.377854053	-0.439780334	0.841930272	0.394541135	0.234222614	0.63995982	-0.809338838	-0.316153664	0.154454682	-0.072264282
LOC106502029	grey	0.275724027	-0.121985309	0.821040146	-0.195705285	-0.652793544	0.904566786	-0.267914498	-0.433528275	0.024745985	-0.172152073	0.640733976	0.295380821	0.07741321	0.302068826
LOC106502031	grey	0.298671414	-0.259855792	0.085888514	-0.210882135	-0.192432531	0.247809675	-0.309316397	0.056048606	-0.504866121	-0.355698012	-0.246234874	-0.569694334	-0.472089899	-0.16423294
LOC106502043	grey	0.062290006	0.460876805	0.341855733	0.229770969	0.243266778	-0.075431426	0.235279651	0.609980397	0.76795745	-0.019539756	0.041790498	0.30619328	0.405294543	0.779795948
LOC106502045	grey	0.290271853	0.656275468	0.862667635	0.27529139	-0.100365106	0.693102041	0.43383677	0.157192814	0.679066296	0.524524758	0.266008664	0.616576367	0.734631212	0.839611675
LOC106502060	grey	0.569293561	-0.007448155	0.35543699	0.133838289	-0.455423527	0.670242676	0.139156982	-0.313018976	-0.29477518	0.219229964	-0.085809176	-0.232414448	-0.095850844	-0.099121078
LOC106502094	salmon	-0.248844785	-0.455429034	0.496874558	-0.477056047	-0.597423905	0.528659697	-0.60415232	-0.691195216	-0.051287563	-0.446593082	0.989827797	0.505862305	-0.024804813	0.022335403
LOC106502102	grey	0.077732399	0.241992477	0.857121798	-0.227464789	-0.178994319	0.701103529	-0.179642962	0.120635713	0.262415031	-0.050863222	0.401724568	0.385101211	0.329453376	0.672455294
LOC106502157	grey	0.809714475	-0.346962839	-0.394515003	0.531657736	-0.398170314	-0.222048447	0.222193997	-0.003514232	-0.116769698	-0.397519506	-0.448629834	-0.843120836	-0.664205944	-0.364140558
LOC106502172	grey	0.099585872	-0.014567116	0.409857493	-0.020173246	-0.464403499	0.678039202	0.068968577	-0.689948458	-0.11471051	0.396776003	0.451249388	0.397485942	0.245983648	-0.101927383
LOC106502196	grey	0.627521075	-0.090839167	0.387921834	0.115900721	-0.463569718	0.537919825	-0.00586011	-0.07347829	-0.133240814	-0.17215583	-0.054978445	-0.346252537	-0.24136645	0.087737848
LOC106502300	grey	0.191998095	0.113545283	-0.56650326	0.21294224	0.38588103	-0.387050941	0.300580275	0.338771895	-0.418567163	0.286638961	-0.896526371	-0.673558289	-0.2627433	-0.402436963
LOC106502310	grey	0.686131179	-0.437195748	0.309310044	0.147051789	-0.885697965	0.64418494	-0.081950938	-0.65944839	-0.256912051	-0.265812129	0.295489849	-0.27376004	-0.397398779	-0.259711285
LOC106502323	blue	0.157881485	0.834268968	0.496701593	0.302607014	0.2983152	0.445378107	0.634693586	0.317539348	0.3872951	0.935085789	-0.246970879	0.410799111	0.762877222	0.568664961
LOC106502354	grey	0.22404712	-0.598499413	0.018996579	0.038727719	-0.649186975	-0.002493655	-0.325527622	-0.434106208	0.14492384	-0.769217206	0.582803592	-0.050020259	-0.425215777	-0.118968521
LOC106502385	grey	0.68233635	-0.255696853	0.127183348	0.220697719	-0.621887917	0.521785835	0.107323116	-0.480760144	-0.393597252	0.026909142	-0.090058317	-0.431511499	-0.352936543	-0.357213257
LOC106502407	grey	-0.361424001	0.241270612	-0.110955061	-0.18142384	0.350676379	0.054475779	0.10887486	-0.088456383	-0.337613385	0.62676008	-0.211600875	0.166527104	0.279556097	-0.219650536
LOC106502433	grey	-0.916949589	0.26375628	0.144075207	-0.747667375	0.724170786	-0.110808866	-0.469959647	0.460936694	-0.145113834	0.070721023	0.041046957	0.396156696	0.348557418	0.305872041
LOC106502458	green	0.694186281	0.434171747	-0.314286126	0.969076036	0.093817383	-0.338032245	0.946179206	0.339953111	0.538697457	0.473345602	-0.626953177	-0.281230538	0.138548912	0.105320548
LOC106502506	salmon	-0.325120641	-0.232706141	0.613078997	-0.446807477	-0.443774926	0.543641397	-0.495631661	-0.531056879	0.14266959	-0.283011707	0.988641719	0.690856105	0.208014295	0.24673801
LOC106502531	red	-0.040937664	0.850119761	0.039237728	0.329659034	0.668249417	-0.066673412	0.689265673	0.572655828	0.318526689	0.94455969	-0.587792807	0.217290173	0.667210556	0.388190321
LOC106502566	grey	0.427505751	0.398216153	0.713724631	0.429790737	-0.360495837	0.548511775	0.417486664	-0.045465723	0.788169173	0.247063916	0.44221929	0.553379778	0.534925397	0.702045261
LOC106502679	turquoise	0.317130463	-0.800275264	-0.663469843	0.134642322	-0.433869489	-0.507933651	-0.270413564	-0.298237787	-0.330600525	-0.828848734	-0.069098409	-0.735680822	-0.900501383	-0.685542391
LOC106502707	grey	0.525931267	-0.599012324	-0.548323556	0.15306594	-0.37769657	-0.193719486	-0.104706861	-0.253580763	-0.646755982	-0.43730659	-0.43942453	-0.946503512	-0.859601816	-0.757434667
LOC106502711	grey	-0.321564505	-0.669708535	0.059768979	-0.485942464	-0.434152806	0.026364058	-0.729466865	-0.485604311	-0.147566427	-0.798464407	0.758260752	0.159362645	-0.360738941	-0.185804821
LOC106502755	grey	-0.092268068	-0.578514884	-0.630011976	-0.221781737	0.073426202	-0.633315611	-0.467158735	0.162520239	-0.432360074	-0.785371426	-0.276273937	-0.694039393	-0.759335453	-0.47783758
LOC106502761	grey	0.15162099	0.290501314	0.414900018	-0.17358303	0.149379783	0.413135038	-0.044640119	0.380685604	-0.16789079	0.135752137	-0.295850904	-0.160381132	0.088092789	0.32044493
LOC106502835	brown	0.049929482	0.317803858	0.955183851	-0.255821126	-0.212939476	0.900540811	-0.116686361	-0.046480695	0.170309466	0.204338629	0.444786963	0.512110891	0.464013406	0.622763375
LOC106502861	grey	-0.41148797	0.555361276	-0.315627971	-0.037696198	0.867369846	-0.402819212	0.297435369	0.603421332	-0.078512067	0.6396737	-0.677597673	-0.002682871	0.357832462	0.058245894
LOC106502882	grey	-0.396320586	-0.416384424	0.060974995	-0.503094241	-0.070000855	-0.145605163	-0.678636775	0.009225922	-0.023976829	-0.772637282	0.473278055	0.088385733	-0.261142497	0.0795327
LOC106502886	black	-0.994633896	-0.027922711	-0.026039361	-0.809233044	0.540004797	-0.196538189	-0.617901503	0.14575787	-0.274894027	-0.104424466	0.237780867	0.389371101	0.169729156	0.027234823
LOC106502907	grey	-0.188471502	-0.387300131	-0.792429223	0.03510755	0.076036176	-0.585734371	-0.023069132	-0.296641037	-0.413980322	-0.049837236	-0.226348095	-0.33048675	-0.389501347	-0.758485614
LOC106502944	salmon	-0.362709189	-0.223560372	0.60555876	-0.470404285	-0.412019463	0.528857245	-0.507780791	-0.516299279	0.13501244	-0.27457742	0.984544112	0.703711331	0.220178763	0.248650881
LOC106502978	greenyellow	-0.680952647	0.618943958	-0.011625632	-0.337721141	0.957586157	-0.271895037	0.031835273	0.740924498	0.042746489	0.488353151	-0.408817647	0.275877838	0.520474806	0.378975941
LOC106503034	grey	0.133403006	-0.464454369	0.341059486	-0.445825883	-0.571498431	0.692234494	-0.510248756	-0.606795156	-0.686740458	-0.249588562	0.310762933	-0.178182715	-0.364397999	-0.347083581
LOC106503045	grey	0.57935011	0.160266393	0.73721753	0.193764052	-0.504503845	0.767367409	0.142070857	-0.112290312	0.261989168	0.046628521	0.258517694	0.12716327	0.164906677	0.452593222
LOC106503116	greenyellow	-0.550392997	0.711356753	-0.153039446	-0.006389646	0.958725183	-0.474603051	0.3245015	0.771803892	0.34946254	0.584268598	-0.444197864	0.329644244	0.608497673	0.422537477
LOC106503175	grey	0.244219702	0.537968866	-0.027322611	0.446517069	0.223536621	0.110068381	0.688556666	0.091815503	0.098756548	0.867500219	-0.464245585	0.049849534	0.407320331	0.02821422
LOC106503176	blue	0.198751797	0.908632576	0.349837347	0.390421457	0.486946413	0.208437334	0.704983056	0.617105843	0.457790071	0.868729636	-0.496282389	0.232226815	0.701329865	0.630840794
LOC106503332	grey	0.376600778	0.814826368	0.464968237	0.541795853	0.268500492	0.178558966	0.690112075	0.641393172	0.803958961	0.539177207	-0.257660661	0.285915621	0.646074127	0.844306957
LOC106503341	grey	-0.156841736	0.296598776	-0.700520343	0.245905309	0.684406096	-0.699815254	0.41448188	0.462718563	-0.106625362	0.446855019	-0.802405345	-0.324207345	0.031388612	-0.267202415
LOC106503342	grey	-0.358828906	-0.317439544	0.448788393	-0.577730733	-0.236328042	0.270480171	-0.695886191	-0.145313511	0.030077693	-0.633615033	0.7192357	0.343760657	-0.057689888	0.267323853
LOC106503360	grey	0.348728125	-0.012150233	-0.377468621	0.219234905	0.228457444	-0.423009894	0.106448955	0.566398178	-0.112094935	-0.268652702	-0.702163431	-0.734841404	-0.419345195	-0.071913364
LOC106503398	grey	-0.850669801	0.49465128	0.253842807	-0.5743614	0.793682312	-0.084035604	-0.249135637	0.585427404	0.123420293	0.260105923	0.02488112	0.551046549	0.573854405	0.528918364
LOC106503412	grey	0.215779248	-0.285858977	-0.296265767	-0.001509129	0.030777997	-0.375409444	-0.221112782	0.374553266	-0.144644806	-0.629243812	-0.345302935	-0.640052879	-0.55468282	-0.098408993
LOC106503449	grey	0.19801708	-0.097835642	0.341482924	0.009605314	-0.248918959	0.111853852	-0.189676159	0.166636116	0.37493837	-0.534103805	0.313939321	0.042802367	-0.083941534	0.422123545
LOC106503473	grey	0.137560059	0.418139377	0.273760064	-0.016795491	0.357756265	0.10698609	0.09167941	0.683601644	0.095365762	0.094067658	-0.438048619	-0.180143824	0.140303076	0.474470622
LOC106503569	grey	-0.923853619	0.210042727	0.353742418	-0.734300878	0.428899487	0.181682133	-0.450112224	0.031944922	-0.061716097	0.201603887	0.448545665	0.737511554	0.513888725	0.289223779
LOC106503576	grey	0.156761742	-0.304303703	-0.805465241	0.233857848	0.216748522	-0.85132863	0.015169459	0.379089931	-0.13712077	-0.489480107	-0.597880326	-0.767699133	-0.619123358	-0.397033712
LOC106503653	grey	-0.515625563	-0.204322366	-0.191042391	-0.654750753	0.432971534	-0.295231861	-0.632232879	0.400498254	-0.488105269	-0.462245321	-0.211208623	-0.301658676	-0.321509448	-0.100089906
LOC106503669	grey	0.471192419	0.836596987	0.396528878	0.687676957	0.212722498	0.180908137	0.846099126	0.530868935	0.814186039	0.686943286	-0.29845119	0.281915215	0.671924587	0.7502596
LOC106503783	turquoise	0.400646086	-0.694691329	-0.422636817	-0.063173089	-0.452607565	-0.034368395	-0.309215454	-0.389378854	-0.781782858	-0.508720925	-0.263075155	-0.858021373	-0.872215493	-0.781861635
LOC106503791	grey	-0.061527929	-0.763234233	0.170268253	-0.594290469	-0.573476124	0.323970072	-0.843367346	-0.503447383	-0.557494452	-0.845323258	0.526538357	-0.217796379	-0.610483249	-0.325631606
LOC106503915	grey	0.513490342	0.351476007	0.118568476	0.550686987	0.065913999	-0.142721671	0.451101136	0.57555615	0.642077776	-0.047199735	-0.285906319	-0.144430423	0.110709195	0.532998755
LOC106503977	grey	-0.512714366	0.324506583	0.060836395	-0.395458674	0.478172021	0.156873229	-0.044285706	0.064082639	-0.375503986	0.602138761	-0.188739227	0.242497956	0.3604974	-0.053495375
LOC108633165	grey	-0.451782544	-0.389636781	-0.600904859	-0.204279995	0.239829921	-0.765850358	-0.35692905	0.114153979	-0.052783179	-0.563621405	0.033276614	-0.148663137	-0.352102933	-0.286438049
LOC108633349	grey	-0.205346122	-0.119906269	-0.293631297	-0.349583554	0.419492343	-0.38610246	-0.370489844	0.540261181	-0.382173746	-0.404663068	-0.472479884	-0.524018552	-0.384909987	-0.090477975
LOC108633357	grey	-0.089420795	-0.307981024	0.489693376	-0.585824872	-0.42588549	0.776613966	-0.542801855	-0.557387797	-0.623972086	-0.093657043	0.413436974	0.079074051	-0.130782847	-0.190173871
LOC108633375	black	0.949811988	-0.003525391	0.082582005	0.802850992	-0.637949227	0.271549965	0.612432457	-0.316373519	0.321338863	0.142119981	-0.057119544	-0.231994707	-0.100020634	-0.040104579
LOC108633418	grey	-0.306577476	0.4042397	0.471056087	-0.478060558	0.443454866	0.345981421	-0.224711148	0.498475882	-0.155670431	0.203279453	-0.170392588	0.135521641	0.307385651	0.452669654
LOC108633794	grey	0.38679257	-0.435301668	-0.008503537	-0.170637367	-0.406400049	0.326084148	-0.301063741	-0.273329057	-0.689822832	-0.316826917	-0.185095184	-0.63363425	-0.594344803	-0.445548685
LOC108633867	blue	0.239953539	-0.942978263	-0.232472867	-0.147041512	-0.78101456	0.004825641	-0.550349981	-0.706459189	-0.429182331	-0.893469245	0.439678383	-0.424168779	-0.818714551	-0.627705681
LOC108633882	grey	0.069665904	0.37341871	0.276451819	0.425792694	-0.01977741	-0.030108175	0.415638161	0.119664364	0.89785515	0.181756579	0.361430221	0.598847343	0.53361812	0.588949087
LOC108633921	salmon	-0.124664374	-0.281399223	0.593222716	-0.292524178	-0.565698838	0.522795374	-0.422264217	-0.528495522	0.226382121	-0.382476478	0.963585051	0.579209601	0.11445926	0.252901717
LOC108634033	turquoise	0.253110775	-0.710141286	-0.721797568	0.040421334	-0.215373642	-0.570980237	-0.297224921	-0.076344732	-0.477800327	-0.773445439	-0.321603446	-0.883274006	-0.924759724	-0.68579158
LOC108634034	grey	-0.656173586	0.369872212	-0.464181282	-0.138333312	0.886508157	-0.684618553	0.103485644	0.576878291	0.05442982	0.331828814	-0.437155586	0.11937441	0.287379385	0.042060149
LOC108634151	grey	-0.028941073	-0.111896927	-0.523457201	-0.149449628	0.414334275	-0.454181278	-0.145599974	0.45420058	-0.543812377	-0.183437524	-0.749208032	-0.742020495	-0.470661989	-0.353955776
LOC108634158	grey	0.692510915	-0.302772441	-0.741675621	0.65080004	-0.20028125	-0.528185246	0.398818591	-0.005205557	-0.156349402	-0.187171844	-0.646107146	-0.878838486	-0.639318334	-0.582619118
LOC108634221	greenyellow	-0.567168228	0.529733892	-0.265810639	-0.190511324	0.985633508	-0.540773728	0.092980059	0.845844526	0.054722101	0.341983372	-0.592432463	0.032863791	0.329722538	0.264617959
LOC108634225	turquoise	0.646580325	-0.74622205	-0.461164571	0.248442469	-0.662956918	-0.119768354	-0.125803987	-0.468022557	-0.478097728	-0.613916315	-0.15027942	-0.842125341	-0.900784233	-0.731570395
LOC108634337	black	-0.938240504	0.000445635	-0.036095466	-0.656470427	0.437225267	-0.157439805	-0.455487126	-0.03979135	-0.173878647	0.060496552	0.332911486	0.522488969	0.272737817	-0.020501646
LOC108634349	grey	0.02484826	0.800057905	0.624297839	0.033880803	0.386681664	0.50052141	0.36826675	0.487277151	0.27962081	0.729109869	-0.231092158	0.367024767	0.699070423	0.686133557
LOC108634356	grey	-0.406017363	0.103188021	0.530737776	-0.453893288	-0.113387855	0.659025242	-0.223898233	-0.477959865	-0.189061017	0.402560695	0.538753569	0.645226996	0.435434032	0.077131358
LOC108634454	grey	-0.087711325	0.079855879	0.132391286	0.242774012	-0.147942316	-0.079605345	0.177956617	-0.16675337	0.662212067	0.002999959	0.535623219	0.577841892	0.345421476	0.300892774
LOC108634458	grey	0.422390862	-0.568379492	-0.655650939	0.144615358	-0.285105295	-0.267497708	-0.059220065	-0.290198523	-0.70446247	-0.302900556	-0.490318093	-0.910692526	-0.811410302	-0.853521813
LOC108634464	grey	0.353652462	0.140562394	0.800549923	-0.085872897	-0.395830065	0.83525797	-0.072577622	-0.091924627	0.072570595	0.025614948	0.291749269	0.171805754	0.174021532	0.441332487
LOC108634466	grey	-0.472075572	-0.444099513	0.029564039	-0.410737234	-0.202177555	-0.11466647	-0.566439421	-0.325796923	0.072312191	-0.589118939	0.720752945	0.361288637	-0.113858213	-0.032276146
LOC108634529	grey	0.35876976	0.071653352	0.582845043	-0.115187057	-0.265285774	0.632091917	-0.124986972	0.06877938	-0.097842788	-0.085974703	0.032826104	-0.110889684	-0.023702064	0.304896042
LOC108634790	turquoise	0.194523304	-0.745253386	-0.657129037	-0.085808035	-0.226896728	-0.483335183	-0.407261554	-0.109573058	-0.581890195	-0.801777585	-0.280300884	-0.875446921	-0.942547436	-0.698571438
LOC108634954	grey	0.623483584	-0.098892805	-0.585579174	0.551146223	0.033248739	-0.516577569	0.359799707	0.362638293	-0.064382131	-0.196183836	-0.771964558	-0.868033281	-0.526139274	-0.289855474
LOC108635095	grey	0.378058994	-0.620764557	-0.323085344	-0.046923598	-0.353054896	-0.178149918	-0.363674557	-0.064671327	-0.450677929	-0.769599791	-0.196912867	-0.795115426	-0.827814956	-0.44085004
LOC108635136	grey	0.414085294	0.413591184	0.517673842	0.236918473	-0.189314301	0.704292254	0.416988089	-0.136751228	0.037869952	0.655918453	-0.077779626	0.161614823	0.38087568	0.222961651
LOC108635394	grey	-0.823719795	0.364245752	0.56334779	-0.651273281	0.399248864	0.335249863	-0.345496913	0.103156161	0.123453953	0.289296852	0.499442022	0.857762746	0.670060112	0.513078805
LOC108635494	grey	-0.866121019	0.391357416	0.08366191	-0.475303259	0.756502988	-0.292160863	-0.224479211	0.530141793	0.235323247	0.143483918	0.09289626	0.55756342	0.508907296	0.453747405
LOC108635552	grey	-0.18630229	-0.157208869	-0.053995318	-0.230688429	0.169767853	-0.336729718	-0.376452433	0.419363681	0.128636084	-0.627936149	0.040503788	-0.13512736	-0.223770777	0.222297292
LOC108635557	grey	-0.651094018	0.361452399	0.722788447	-0.52024575	0.204818992	0.458292943	-0.282828892	0.036779319	0.327510143	0.219661536	0.664525706	0.942393911	0.707550046	0.652517251
LOC108635587	brown	0.165179492	0.252691273	0.966119228	-0.104221609	-0.386303105	0.888768117	-0.047475653	-0.165727103	0.352772029	0.122328291	0.603038398	0.581225253	0.457777285	0.647189332
LOC108635658	brown	0.138266024	-0.260983424	-0.9524757	0.42892587	0.15453554	-0.869447513	0.276117755	0.057284528	-0.106132621	-0.126064426	-0.535168095	-0.581561646	-0.460235023	-0.608939345
LOC108635822	grey	-0.648666538	-0.104140585	-0.292920032	-0.675524904	0.521306797	-0.204538329	-0.484822765	0.162268065	-0.731951782	0.005893731	-0.307560732	-0.199173915	-0.165675564	-0.356935371
LOC108635851	grey	0.215526818	-0.34117568	-0.806027497	0.14713915	0.185074381	-0.694161001	-0.021906085	0.287407894	-0.446179215	-0.381784727	-0.742593611	-0.931279006	-0.712344658	-0.573875705
LOC108635852	brown	-0.322059601	-0.233444258	-0.901594837	-0.088999068	0.521543316	-0.904081875	-0.121600701	0.329212153	-0.393312117	-0.229551811	-0.604582184	-0.568721927	-0.453532236	-0.540826683
LOC108635995	black	0.971704718	0.101511065	-0.108473908	0.844637616	-0.376465918	0.058475491	0.692320468	-0.00525562	0.232242056	0.187659242	-0.443112755	-0.491253795	-0.175845261	-0.067237104
LOC108636001	grey	0.771917801	-0.600015799	-0.454882217	0.430790703	-0.639741418	-0.101692647	0.092512861	-0.427276599	-0.371578802	-0.418379026	-0.256138353	-0.82904738	-0.794124584	-0.680507875
LOC108636015	green	0.863470123	0.318938346	-0.166461177	0.982753457	-0.149026379	-0.159308394	0.87749327	0.214664214	0.546791457	0.317673676	-0.482794493	-0.313087536	0.045904743	0.131500183
LOC108636018	grey	-0.109806952	0.233467659	-0.446054061	0.079530395	0.675469559	-0.696019383	0.106832764	0.847438858	0.085228513	-0.108653248	-0.700324925	-0.421212048	-0.111300016	0.130072392
LOC108636020	turquoise	0.277645811	-0.524252316	-0.633584186	0.113013894	-0.084612265	-0.596931898	-0.194996559	0.159990841	-0.282928785	-0.719115568	-0.396866362	-0.830282467	-0.791761445	-0.454861586
LOC108636198	grey	-0.729066034	-0.160041786	0.255233888	-0.814569867	0.24747131	0.025996115	-0.77390396	0.167882761	-0.17026735	-0.476953493	0.414142807	0.296469674	0.014151767	0.229480215
LOC108636203	yellow	0.24724027	0.809565	0.742627875	0.370781804	0.122242845	0.490998177	0.57115592	0.387096134	0.795244727	0.622762348	0.079400899	0.596621909	0.815312351	0.914681079
LOC108636209	grey	0.316915832	0.160625363	-0.685438526	0.741325454	0.26698898	-0.805478691	0.639974415	0.383340011	0.437889922	0.105806126	-0.566956525	-0.343625884	-0.083874232	-0.101889032
LOC108636211	grey	-0.287244439	0.252514912	-0.345795731	0.046770377	0.408699734	-0.223350159	0.288663409	-0.01178913	-0.183414707	0.62463939	-0.333469571	0.08719698	0.243258764	-0.271555683
LOC108636249	grey	0.821900318	-0.480958716	-0.297410745	0.414999845	-0.599171113	0.017572685	0.109510847	-0.295372366	-0.326420143	-0.377310719	-0.300204906	-0.816471454	-0.718718195	-0.51695399
LOC108636333	pink	0.222698607	-0.78179454	0.021011153	-0.112857104	-0.896292959	0.340925172	-0.400826667	-0.97544086	-0.356202332	-0.518030891	0.657197569	-0.074345334	-0.508286359	-0.558135479
LOC108636336	grey	0.05518295	-0.445990133	-0.566528312	0.245184453	-0.155640145	-0.66031237	-0.05234252	-0.090535816	0.190638862	-0.576413577	0.0918835	-0.23850929	-0.426226029	-0.296851967
LOC108636383	grey	0.340746618	0.498238523	-0.181204722	0.485635677	0.485179773	-0.408174213	0.522411721	0.851810971	0.392849573	0.180793041	-0.749788674	-0.360683621	0.09717231	0.374500622
LOC108636385	grey	-0.106081943	0.209890188	-0.346611114	-0.100525869	0.521775973	-0.205476225	0.107443241	0.362111123	-0.503205937	0.375605754	-0.753662612	-0.432879936	-0.07726462	-0.267621665
LOC108636392	grey	0.235929854	-0.160957718	-0.707066112	0.561901634	-0.060470369	-0.579098655	0.443206363	-0.207104847	0.081307994	0.108589461	-0.270466413	-0.274609584	-0.21904286	-0.503214197
LOC108636409	salmon	0.431787498	0.117394209	-0.66685515	0.513014143	0.328979272	-0.594306066	0.477107572	0.489576065	-0.120061361	0.127432262	-0.961940501	-0.786531072	-0.33556405	-0.295318841
LOC108636576	grey	0.154438882	0.300512467	-0.319937509	0.251576487	0.32089219	-0.106106346	0.449665202	0.150575761	-0.288516422	0.629037058	-0.693832977	-0.319031856	0.06009167	-0.276890898
LOC108636582	grey	0.686018562	0.13075349	-0.085755204	0.653755747	-0.109031745	-0.230935021	0.452012766	0.411814682	0.494037503	-0.184017162	-0.353107438	-0.391619256	-0.150374116	0.263531044
LOC108636723	turquoise	-0.476102385	0.786746845	0.509645711	-0.088913237	0.525312406	0.254530391	0.293623907	0.318815707	0.508103418	0.779621175	0.159054237	0.866437978	0.95452196	0.69284167
LOC108636755	grey	-0.563667692	-0.338110565	-0.454086686	-0.587792877	0.439428642	-0.551337696	-0.623707859	0.333429964	-0.493505761	-0.554123843	-0.225946995	-0.370948265	-0.440404816	-0.283213709
LOC108636833	grey	-0.619307413	-0.431555405	-0.272356692	-0.712688941	0.279967783	-0.382510961	-0.780989615	0.177917617	-0.467074739	-0.675785068	0.053698823	-0.211679896	-0.419333622	-0.219550859
LOC108636973	grey	-0.703193751	0.339466579	0.720417722	-0.676762916	0.251980809	0.560595251	-0.376676281	0.00586084	0.045873619	0.294313355	0.549071237	0.834796042	0.647101387	0.522768599
LOC108636992	grey	0.374183498	-0.825014777	-0.597179681	0.181051102	-0.646503805	-0.24047816	-0.163232603	-0.707821137	-0.468299261	-0.536423234	0.066538056	-0.597232806	-0.808821135	-0.883131092
LOC108637011	blue	-0.096534405	0.905757767	0.554732819	0.066433058	0.588093183	0.270982615	0.404544986	0.72741423	0.49156736	0.683283567	-0.268791195	0.438979205	0.786691613	0.846224314
LOC108637154	grey	-0.557229201	0.167690705	-0.169021107	-0.452819572	0.727747271	-0.441691054	-0.329374625	0.727368135	-0.123726504	-0.182724122	-0.356369199	-0.114669046	0.004024726	0.203990688
LOC108637157	grey	0.224417635	-0.722210692	-0.837322101	0.221835437	-0.33623416	-0.598260415	-0.093599483	-0.420755507	-0.377242551	-0.524681632	-0.148107437	-0.652968023	-0.784454281	-0.855988901
LOC108637165	black	-0.982646188	-0.010565775	0.144572179	-0.879340015	0.45245678	0.018931164	-0.656734105	0.044134798	-0.323766234	-0.040443821	0.337602409	0.475046385	0.231619812	0.065447405
LOC108637172	grey	-0.57780075	-0.314296665	-0.770811653	-0.314790515	0.484529916	-0.835180438	-0.344327063	0.202049463	-0.358156407	-0.343855135	-0.276963621	-0.303590775	-0.371367756	-0.472870041
LOC108637176	turquoise	0.357438999	-0.607939636	-0.685809677	0.127602117	-0.182300703	-0.537782415	-0.18949366	0.019497096	-0.436762967	-0.687848044	-0.436141453	-0.931733729	-0.885608266	-0.618278046
LOC108637283	grey	0.203383865	0.268280322	-0.362809909	0.637133224	0.25732705	-0.65422177	0.541774294	0.468857458	0.716995804	0.020820902	-0.27133221	-0.027846853	0.13018834	0.259400487
LOC108637302	grey	0.381325019	-0.329964531	0.023015875	0.402564428	-0.700032085	0.13817462	0.167771049	-0.674247863	0.29966202	-0.156859011	0.539636627	0.179309034	-0.095077299	-0.173723282
LOC108637305	grey	-0.038949061	-0.489711474	0.512505635	-0.386277781	-0.762535693	0.712340214	-0.506565258	-0.873451345	-0.220674189	-0.309780967	0.906885965	0.377875501	-0.093560696	-0.13817709
LOC108637377	grey	-0.47013878	-0.465591085	-0.51828785	-0.316751282	0.173523937	-0.676767429	-0.49122587	0.075560571	-0.12174264	-0.675988193	0.116064378	-0.155723684	-0.408040183	-0.278545591
LOC108637381	grey	0.111797741	0.26984194	0.115651542	0.381707025	0.08676412	-0.259820431	0.286417872	0.388784129	0.819425202	-0.122185778	0.145081211	0.282247909	0.279541145	0.569753151
LOC108637401	grey	-0.835040934	0.30238577	-0.037425715	-0.490254592	0.638127937	-0.127093787	-0.158584956	0.149749074	-0.153180496	0.446904045	0.01182048	0.478225271	0.452457435	0.050868318
LOC108637530	grey	0.454307852	-0.292161412	0.334611866	-0.062153878	-0.480754595	0.390776617	-0.275194	-0.068476405	-0.127107998	-0.521716949	0.127615314	-0.33219091	-0.380296279	0.081792376
LOC108637533	grey	0.257348536	0.018135049	0.672217642	-0.250588025	-0.35928297	0.820969292	-0.210046324	-0.175435948	-0.246240045	0.017999602	0.191796394	0.02354944	0.029095257	0.203294529
LOC108637679	greenyellow	-0.439726499	0.557307156	-0.316785331	-0.051581217	0.973245701	-0.596967041	0.204650419	0.900069282	0.123987213	0.350325615	-0.683483839	-0.048580875	0.303399065	0.273049024
LOC108637847	grey	-0.097558896	-0.162790641	-0.173261798	-0.407538985	0.179197965	0.0592227	-0.321201023	0.076599269	-0.78379817	-0.034541045	-0.449015321	-0.517194945	-0.362803809	-0.395948398
LOC108637871	grey	0.957321825	-0.10195341	0.103240969	0.746111575	-0.685660444	0.235534816	0.483975126	-0.265964575	0.346471989	-0.085231134	0.006993593	-0.285766036	-0.204841084	0.006148763
LOC108637877	grey	0.54385467	-0.685828226	-0.537460225	0.425260356	-0.680640826	-0.246822286	0.062148695	-0.634721136	-0.189032081	-0.451010107	0.062933355	-0.525820803	-0.686588862	-0.715909988
LOC108637893	grey	0.882224104	-0.059581676	0.26536901	0.657270966	-0.682734471	0.324132979	0.405221183	-0.227073003	0.439948176	-0.131132675	0.145765466	-0.142649445	-0.112149892	0.167954586
LOC108637951	grey	-0.068839726	-0.35787601	-0.441171165	-0.352497863	0.144621379	-0.190722939	-0.364855039	0.044130051	-0.848429525	-0.236846043	-0.51370384	-0.713422861	-0.592080906	-0.598979609
LOC108637953	grey	-0.369174883	0.246205613	-0.725189759	0.137572516	0.765299626	-0.86727195	0.269932342	0.538517915	0.036944598	0.25330645	-0.634461283	-0.183515256	0.05563318	-0.166264024
LOC108637986	black	0.960080966	-0.267659082	-0.135583441	0.63641949	-0.61886557	0.097008927	0.34959163	-0.219195897	-0.001658554	-0.215748319	-0.252711201	-0.64071277	-0.494011164	-0.265303681
LOC108638018	grey	0.373488399	0.531328206	0.66291905	0.189406361	-0.100724167	0.746159721	0.393716358	0.038014359	0.160371469	0.637389754	-0.059648491	0.244222057	0.485060034	0.439451117
LOC108638035	grey	-0.017982645	-0.821215805	-0.199284096	-0.210011421	-0.596852188	-0.128908023	-0.569085718	-0.576999552	-0.191966374	-0.87692139	0.581036743	-0.148302047	-0.609629575	-0.427996948
LOC108638224	grey	-0.447630378	0.296096998	0.396048878	-0.329953651	0.125122607	0.474962265	-0.026176413	-0.280366634	-0.092723116	0.607071272	0.320391825	0.643884856	0.558316714	0.120014129
LOC108638243	grey	0.036480086	-0.31257738	0.248958215	-0.510701449	-0.213442545	0.44687967	-0.539098048	-0.128200549	-0.658004423	-0.327522557	-0.000523888	-0.345817272	-0.381142617	-0.18163868
LOC108638253	grey	-0.096727032	-0.4410194	-0.563139111	-0.203501257	0.180505681	-0.624386007	-0.40685408	0.315233219	-0.348324502	-0.710388265	-0.345860064	-0.65889263	-0.659508955	-0.338963129
LOC108638259	grey	0.685444792	-0.426095049	-0.590925399	0.42703619	-0.333876726	-0.263318359	0.185828573	-0.160811426	-0.437535894	-0.248796903	-0.570089457	-0.935626207	-0.740606812	-0.673992011
LOC108638262	grey	-0.708169714	0.506355965	0.577449557	-0.42491499	0.39967413	0.30447171	-0.11358133	0.145546264	0.361608621	0.430520107	0.482680747	0.946814408	0.808454	0.627149355
LOC108638309	grey	0.147951492	0.102818355	0.700072771	0.118872711	-0.488023303	0.562291285	0.056231734	-0.327520409	0.612130428	-0.009033654	0.783526625	0.680079786	0.414418594	0.532971522
LOC108638311	salmon	0.237855492	0.379924615	-0.614671534	0.530529492	0.601299019	-0.714616834	0.586834562	0.737257839	0.15439957	0.286115122	-0.96381102	-0.538025892	-0.050093035	-0.027459513
LOC108638464	grey	0.291857511	0.500287788	-0.406330961	0.619915932	0.560264174	-0.644089452	0.652186316	0.83256282	0.474927304	0.250340095	-0.800886574	-0.34427902	0.112919965	0.269274797
LOC108638502	grey	-0.782957004	0.352003396	-0.046192017	-0.497089053	0.849417785	-0.394820978	-0.266257921	0.709401246	0.056337614	0.044804422	-0.184628824	0.248819451	0.315668289	0.366587771
LOC108638511	grey	-0.493959996	-0.348227426	0.482502367	-0.816841021	-0.300544091	0.650637274	-0.74333998	-0.598307687	-0.539831077	-0.175321276	0.693540903	0.388910968	-0.001943086	-0.134798801
LOC108638517	grey	-0.001252458	-0.055215512	-0.109112152	0.091768658	-0.191913528	0.179640097	0.186108478	-0.555588234	-0.231195441	0.440131871	0.093391398	0.143715827	0.092885709	-0.399982217
LOC108638525	grey	0.251201299	-0.452305284	-0.204977248	-0.15097115	-0.166003467	-0.144593587	-0.385617593	0.134239674	-0.402734312	-0.686908534	-0.242568763	-0.698755171	-0.679389766	-0.25524227
LOC108638623	grey	0.127679922	0.077818039	-0.287407106	0.272839983	0.282344033	-0.590091995	0.126972232	0.626709147	0.399688217	-0.363005013	-0.329571863	-0.291903492	-0.151005143	0.247975557
LUZP1	grey	-0.127557354	0.635548534	-0.128329867	0.486792653	0.516365355	-0.425476273	0.654096274	0.455450525	0.755559337	0.569529819	-0.190986183	0.434008286	0.624859531	0.437447917
NPHP4	grey	-0.50494794	-0.247577902	0.355303475	-0.648200879	-0.237500255	0.544574324	-0.527142566	-0.652307599	-0.442002823	0.056526529	0.642584554	0.479746628	0.123444896	-0.194389494
PPP1R14C	grey	-0.219853538	0.219610371	0.248259917	-0.207361518	0.048296271	0.461149313	0.062070492	-0.318930994	-0.282348187	0.625041538	0.08353114	0.342263192	0.362742726	-0.088532295
SOX7	grey	-0.792441653	-0.267135762	-0.562762705	-0.563190595	0.501003282	-0.588580629	-0.486053314	0.071416136	-0.481137226	-0.204023604	-0.09943669	-0.071114238	-0.210215544	-0.434191739
TANGO2	grey	-0.336061799	-0.41329006	-0.76171699	-0.275572055	0.378121523	-0.802606399	-0.397337653	0.301067523	-0.446279619	-0.55857832	-0.418404333	-0.599950103	-0.600386732	-0.484833401
TRNP1	greenyellow	0.613100903	-0.590780796	0.263447222	0.105988043	-0.980538388	0.563625719	-0.197578637	-0.77064973	-0.205213091	-0.455585208	0.485259408	-0.211047919	-0.467403521	-0.301889337
TTC9	grey	0.448589723	-0.732179146	-0.118039007	-0.106746309	-0.73145845	0.316265472	-0.361069765	-0.678968828	-0.717349576	-0.480814326	0.087355456	-0.606482797	-0.755539548	-0.695506504
XLOC_000001	grey	0.19098934	-0.115186812	0.080004119	-0.070995722	-0.011631013	-0.076938054	-0.232357063	0.394981637	0.037202022	-0.537098475	-0.128763646	-0.353050354	-0.302156872	0.215959345
XLOC_000052	magenta	0.423263259	0.696575193	-0.182358975	0.831536765	0.361226871	-0.277185968	0.976684893	0.471723881	0.596677787	0.758822959	-0.621383866	-0.006011891	0.451355614	0.287296681
XLOC_000078	grey	0.265594565	0.733691962	0.469569588	0.356406411	0.324630067	0.150175293	0.489741939	0.72187346	0.691437628	0.364660242	-0.254244983	0.219754881	0.548608689	0.8458234
XLOC_000087	blue	0.304040612	0.932487288	0.40304608	0.573004856	0.382167861	0.168641184	0.8170069	0.61313764	0.759003715	0.801873339	-0.34975449	0.352928729	0.771143476	0.779829715
XLOC_000089	green	-0.838116415	-0.263356625	0.321963736	-0.954400076	0.067329522	0.296342569	-0.839570888	-0.282008436	-0.427296275	-0.260996774	0.626750541	0.470257044	0.073009336	-0.017893131
XLOC_000108	grey	-0.148197334	-0.472950011	-0.431676251	-0.26787881	0.098755051	-0.539997138	-0.493931339	0.251708774	-0.259208764	-0.795970527	-0.142683278	-0.51338328	-0.609270252	-0.241798277
XLOC_000112	blue	-0.092009102	0.930726097	0.049358753	0.372894732	0.809666872	-0.274483425	0.680930249	0.875343681	0.619241913	0.752651323	-0.572228051	0.269801389	0.716504439	0.65503597
XLOC_000113	grey	-0.540577441	0.269039056	0.741811964	-0.487855397	0.106470014	0.433018938	-0.34324185	0.080645011	0.390098774	0.000736597	0.700847659	0.848008227	0.586382082	0.700725596
XLOC_000160	grey	0.03683584	0.839405601	0.716302249	0.084912043	0.326123562	0.56027126	0.415669904	0.435190226	0.418647264	0.761132339	-0.102519435	0.507888754	0.797757457	0.777626458
XLOC_000161	grey	0.166981908	0.344294861	0.513470573	-0.154365703	0.069392291	0.59415501	0.032566403	0.205312148	-0.196011425	0.339318748	-0.216565527	-0.031060748	0.20695241	0.291240677
XLOC_000295	pink	-0.110742609	0.755866191	-0.102469398	0.247292027	0.853586427	-0.432361233	0.482562099	0.992119195	0.43346416	0.468170843	-0.701680955	-0.002195532	0.44956567	0.538262612
XLOC_000301	grey	0.441558088	-0.041555585	-0.531585752	0.304618626	0.153923243	-0.332843156	0.262029899	0.288505318	-0.40182475	0.044019788	-0.858854474	-0.847260987	-0.460131169	-0.416510394
XLOC_000302	grey	0.082307324	0.486840431	0.240221289	0.264755311	0.33299404	-0.174426524	0.278725856	0.710457125	0.727209964	-0.00027906	-0.113942955	0.192087579	0.361073822	0.740479691
XLOC_000304	grey	-0.367353942	-0.617837926	-0.849046507	-0.28854881	0.139196019	-0.708556878	-0.424091815	-0.16132055	-0.621135329	-0.480401171	-0.210830723	-0.514218398	-0.656383245	-0.801448847
XLOC_000311	grey	0.347565942	-0.119067883	-0.75871691	0.651969503	-0.024550464	-0.623252107	0.527311015	-0.10562645	0.076391431	0.129734786	-0.42971459	-0.407094061	-0.263254066	-0.505738613
XLOC_000326	grey	0.6061518	0.754826768	0.293495513	0.75973501	0.113655177	0.210786603	0.903619373	0.396232429	0.64702092	0.741814391	-0.404785633	0.11940802	0.54986339	0.547160412
XLOC_000345	grey	0.891225316	0.290924644	0.303608586	0.705354903	-0.355790378	0.340670679	0.615150681	0.114109163	0.427254742	0.218037657	-0.229991343	-0.200065835	0.081887587	0.321654135
XLOC_000357	grey	0.327445873	0.390593039	0.782225685	0.324751677	-0.37135047	0.637107508	0.347343336	-0.131486195	0.735276291	0.287837663	0.542038729	0.657846518	0.589508517	0.694652289
XLOC_000358	grey	-0.201334987	0.146217214	-0.35911723	-0.231206953	0.616738123	-0.3461855	-0.08077432	0.573180448	-0.468082169	0.091156834	-0.751728874	-0.504846591	-0.180292286	-0.159720514
XLOC_000419	grey	0.219854514	0.676949532	-0.323560401	0.700405097	0.608959426	-0.58207909	0.818120537	0.775720896	0.643077427	0.518630441	-0.708310764	-0.078974248	0.37451045	0.370814649
XLOC_000429	blue	0.043686515	0.932641135	0.607091194	0.209209116	0.466052588	0.356625955	0.532455938	0.628701874	0.581632301	0.764260297	-0.2224786	0.481069585	0.833136671	0.86036163
XLOC_000436	blue	-0.053634794	0.98352671	0.288650365	0.298289795	0.708642987	0.016654535	0.652978819	0.776864983	0.570842128	0.853380511	-0.469273476	0.372707057	0.810746793	0.733180211
XLOC_000448	blue	-0.292322773	0.915608311	0.263043715	0.231604332	0.694130933	-0.082706013	0.573131311	0.62733353	0.71942631	0.79846354	-0.170877904	0.656221901	0.91523603	0.743109499
XLOC_000449	turquoise	-0.485410099	0.63022054	0.482140695	-0.12017824	0.365171395	0.296768957	0.219386023	0.087590886	0.4339134	0.713224024	0.312419648	0.895538942	0.879241614	0.550650991
XLOC_000450	pink	-0.302401041	0.433284996	-0.126499087	-0.088737587	0.772825866	-0.479981782	0.044654855	0.922709004	0.224116875	0.020004709	-0.507954141	-0.08702311	0.183747886	0.430706128
XLOC_000501	grey	-0.53089148	0.798278046	0.228006437	-0.201631643	0.905741712	-0.107676552	0.177679388	0.830583154	0.297889485	0.575118055	-0.347294854	0.409986484	0.697703988	0.653445145
XLOC_000517	blue	-0.036310833	-0.940401011	-0.397029761	-0.319316755	-0.607846036	-0.050808863	-0.596725021	-0.82730722	-0.70210136	-0.661598705	0.366042026	-0.371951237	-0.767995863	-0.868967698
XLOC_000518	turquoise	-0.386657455	0.825464052	0.204767323	0.071181177	0.680603644	0.016977626	0.474268273	0.437886204	0.391351439	0.906898634	-0.208718511	0.598084507	0.84752783	0.497874898
XLOC_000542	grey	-0.035095176	0.391552218	-0.092117526	0.229840244	0.231581006	0.058080496	0.481990691	-0.08275599	-0.017573936	0.791141934	-0.263969058	0.189622938	0.391962663	-0.104200694
XLOC_000547	grey	-0.74384757	0.34496241	-0.386614028	-0.264062871	0.902771166	-0.653138126	-0.026447263	0.614824154	0.047402154	0.229931454	-0.356789579	0.164280375	0.286335604	0.11163132
XLOC_000672	blue	-0.336189132	0.928933834	0.216329221	0.123863841	0.793713298	-0.054555946	0.5266511	0.667962768	0.490019195	0.880003303	-0.340955863	0.529879825	0.864334115	0.637506171
XLOC_000737	grey	-0.875682428	0.258162796	-0.197623628	-0.521094816	0.845853809	-0.488437259	-0.288788255	0.571106136	-0.040359274	0.065858267	-0.161114311	0.252089434	0.268339109	0.185544993
XLOC_000761	grey	0.279828494	0.550837973	0.595055254	0.168638007	-0.037796878	0.704315914	0.416499188	-0.007102445	0.116110519	0.740707867	-0.073182165	0.293636726	0.531380424	0.368831412
XLOC_000806	grey	0.765826689	-0.586145741	-0.226041601	0.396186558	-0.712242113	-0.033825376	-0.006411444	-0.334890884	-0.105732741	-0.631996938	-0.014991746	-0.660370213	-0.720392902	-0.387608151
XLOC_000807	black	0.973347865	-0.082087788	-0.162893856	0.829291259	-0.551763244	0.068405824	0.614337898	-0.241353038	0.170480765	0.083189116	-0.283181364	-0.479079573	-0.278517699	-0.223017504
XLOC_000956	grey	0.618987691	-0.174903834	0.391173589	0.202597197	-0.737621135	0.742558733	0.121233233	-0.634255005	-0.194300366	0.125718971	0.228934008	-0.080983378	-0.114993733	-0.171641601
XLOC_001315	grey	0.405022224	0.635881839	-0.074858268	0.809862909	0.312622595	-0.361876074	0.841550568	0.613013088	0.870300138	0.416309157	-0.414210751	0.078292868	0.426711676	0.533304642
XLOC_001324	grey	0.325398273	0.602145464	-0.028213538	0.462893219	0.317201601	0.07573946	0.704833701	0.302427507	0.081903122	0.82925005	-0.651985726	-0.107779671	0.35536101	0.100287163
XLOC_001386	grey	0.586571089	-0.025219057	0.354308755	0.290775711	-0.394986363	0.253117766	0.079746328	0.129577553	0.350736077	-0.357886536	0.095137741	-0.165013067	-0.132039154	0.363660777
XLOC_001404	grey	0.137063604	-0.84711862	-0.581833229	-0.0012226	-0.464675552	-0.459834658	-0.396693292	-0.415780608	-0.295357743	-0.869844433	0.168151295	-0.52643035	-0.821256601	-0.651667636
XLOC_001508	grey	0.694537126	0.534015045	-0.019413779	0.863701064	0.11218378	-0.184895121	0.834120579	0.546956209	0.697160252	0.335614606	-0.523352995	-0.184848315	0.228616759	0.438376049
XLOC_001536	grey	-0.015768737	-0.172293855	0.447535	-0.33828161	-0.453347625	0.771382561	-0.249103966	-0.68430668	-0.450051399	0.20444356	0.428158317	0.238866148	0.057571917	-0.2054575
XLOC_001607	blue	-0.384502927	0.927740122	0.355058827	0.004228079	0.812782733	-0.01208203	0.382881635	0.796316281	0.549179658	0.709487727	-0.26163657	0.560913797	0.86182915	0.806636046
XLOC_001611	grey	-0.464213106	0.227776007	0.365473013	-0.188607826	0.024092869	0.298547435	0.003569157	-0.32240041	0.266129043	0.412474827	0.587284692	0.832243427	0.599460739	0.240751655
XLOC_001664	blue	0.23118587	0.922464201	0.550765049	0.452159661	0.304706211	0.367292677	0.738700985	0.45575195	0.684953461	0.872768903	-0.194795353	0.493896238	0.847407974	0.778673494
XLOC_001680	grey	-0.68382722	0.071863706	-0.387024325	-0.293163549	0.505309822	-0.387218107	-0.083907729	-0.004929418	-0.220330381	0.31032748	-0.079274754	0.232945267	0.186352328	-0.266164441
XLOC_001726	grey	0.542543182	0.021191054	0.020981521	0.162559602	-0.104904102	0.214493682	0.135549489	0.166013835	-0.328636623	0.03271553	-0.527197641	-0.604028732	-0.297202889	-0.112060496
XLOC_001764	grey	-0.012672587	0.822620878	0.507237522	0.087776429	0.431999096	0.434091976	0.460211682	0.418993644	0.24185141	0.873236347	-0.286756573	0.383053156	0.734147609	0.572881804
XLOC_001792	grey	-0.408158734	0.255376096	0.078299719	-0.182929384	0.496695751	-0.357238602	-0.149860696	0.648306968	0.440016432	-0.231683414	0.030897123	0.247142809	0.237265337	0.546170577
XLOC_001816	grey	0.515370967	0.712493882	0.396798925	0.576858658	0.182134452	0.178181424	0.67333292	0.612498321	0.68232253	0.450094304	-0.354147224	0.086504232	0.47842754	0.726927956
XLOC_001850	blue	0.073513339	0.989805618	0.383667963	0.398538336	0.578888097	0.108453624	0.717736875	0.71619721	0.684393389	0.845652556	-0.382426485	0.418698036	0.838817466	0.801277691
XLOC_001856	grey	0.308358587	0.430830069	0.529680208	0.077476962	0.099035217	0.384690853	0.154368569	0.498070724	0.244511001	0.126167556	-0.203814619	-0.017982798	0.238036477	0.598365811
XLOC_001861	grey	0.380852111	0.611636899	-0.36387718	0.80859397	0.479072109	-0.548936829	0.88343231	0.675292949	0.604214156	0.513726868	-0.740979381	-0.183707812	0.285523264	0.272516089
XLOC_001868	turquoise	-0.153370413	0.852726459	0.617599956	0.085038353	0.37705951	0.470093722	0.465785727	0.284469399	0.465735567	0.911384632	0.018356586	0.716838145	0.928512682	0.692332266
XLOC_001877	grey	-0.298267512	0.312722087	-0.236622748	-0.052558714	0.456378178	-0.099129557	0.237675543	0.056446134	-0.277926754	0.670227101	-0.392012766	0.062990233	0.2678918	-0.216968176
XLOC_001946	grey	-0.093866851	0.783038015	-0.260327965	0.387436336	0.846534336	-0.477582234	0.671901251	0.814964003	0.383952991	0.724113121	-0.765969211	0.024809404	0.505147994	0.343443235
XLOC_001976	grey	0.789118267	-0.085795903	0.417969414	0.401245601	-0.753121878	0.690537607	0.274922694	-0.498759084	0.033406368	0.103529264	0.179215751	-0.103806998	-0.080491412	-0.01902202
XLOC_001981	grey	0.297453309	-0.012796094	-0.74984666	0.579883098	0.11124007	-0.565913931	0.548690104	-0.030682034	-0.069924785	0.302226734	-0.591830242	-0.450472129	-0.211291495	-0.528785247
XLOC_001992	grey	-0.009155567	0.479750877	-0.221482042	0.155252297	0.713220566	-0.471876656	0.276658828	0.931638369	0.179610989	0.155765461	-0.760842249	-0.315301635	0.105403323	0.327440565
XLOC_002002	grey	-0.349329772	-0.550201612	0.346276585	-0.843366437	-0.339175721	0.492884914	-0.90649243	-0.433766601	-0.662071887	-0.563302702	0.529950761	0.011980024	-0.348027079	-0.210113034
XLOC_002005	grey	-0.359930119	0.609933473	0.263446984	0.025811996	0.378866606	0.189899028	0.368766949	0.050638615	0.301601434	0.831416965	0.079045456	0.689478098	0.77324456	0.33306377
XLOC_002021	blue	-0.305068965	0.955874896	0.24498468	0.133793588	0.82249305	-0.075247026	0.520427761	0.776271857	0.544427324	0.818418114	-0.374325743	0.49579199	0.854535692	0.720554885
XLOC_002062	grey	0.491489073	-0.379966391	-0.546689261	0.627859598	-0.399199823	-0.495987217	0.302252391	-0.253377635	0.261681178	-0.347150135	-0.02618849	-0.354045015	-0.423338237	-0.368122663
XLOC_002073	pink	-0.095987318	0.823564105	-0.024476091	0.306919295	0.829870328	-0.386810827	0.55173712	0.977702473	0.564158828	0.529270073	-0.623344706	0.117643033	0.555391736	0.632710145
XLOC_002201	grey	-0.197702087	-0.818522233	0.128335888	-0.698202426	-0.588778797	0.376430789	-0.894418001	-0.704041723	-0.71713605	-0.728993982	0.600101695	-0.134114613	-0.584775784	-0.490017074
XLOC_002512	blue	0.221853572	-0.954340484	-0.258787924	-0.2563268	-0.702980721	0.021617307	-0.630581139	-0.627185096	-0.622503466	-0.902833024	0.288948773	-0.573841181	-0.904452488	-0.690997238
XLOC_002707	grey	-0.452934177	0.692618974	-0.19842888	-0.000926032	0.925224983	-0.381223437	0.363738624	0.691566877	0.125379949	0.705261134	-0.599634152	0.172895439	0.530032528	0.255471575
XLOC_002742	turquoise	-0.073055048	0.647295114	0.740306363	0.166768522	0.063254025	0.452146815	0.352729035	0.140143386	0.818715128	0.504469833	0.461737671	0.892032676	0.868514975	0.854008968
XLOC_002795	salmon	0.205259196	0.494107716	-0.527601713	0.514177833	0.632055789	-0.574041693	0.659700268	0.678066582	0.112388029	0.514145491	-0.970081474	-0.431924568	0.090882791	-0.016959796
XLOC_002807	grey	0.205799389	0.498849196	-0.580100836	0.615602404	0.615980413	-0.666987714	0.735464911	0.652755283	0.256727757	0.513732699	-0.906449955	-0.355573255	0.133126366	0.002110413
XLOC_002813	grey	0.327811775	-0.163400055	0.139653392	0.06896055	-0.489023813	0.546035454	0.094082045	-0.648775199	-0.405866522	0.302553656	0.093342718	-0.071903857	-0.088587027	-0.393141875
XLOC_002908	grey	-0.367780307	0.569678783	-0.191010959	0.089904755	0.845419878	-0.613266174	0.257341867	0.906821494	0.492464767	0.206063317	-0.436965476	0.141134958	0.394992745	0.503200869
XLOC_002981	yellow	-0.313534756	0.712219002	0.470860013	0.027612372	0.520905578	0.004283457	0.232960629	0.653859068	0.785272877	0.323254484	0.118486486	0.672804816	0.765422472	0.915900941
XLOC_003105	grey	0.108568439	0.540366979	-0.149236837	0.184845294	0.643142651	-0.247005937	0.378366735	0.796080677	0.006762412	0.401551213	-0.853386806	-0.357104272	0.143485605	0.22669584
XLOC_003132	blue	-0.034699088	0.975769004	0.180026042	0.419208024	0.710369937	-0.12383657	0.740934576	0.774159266	0.689719928	0.842601528	-0.46413939	0.388029451	0.813145953	0.715203487
XLOC_003220	grey	0.005570453	0.235210078	-0.650074875	0.426077012	0.416829369	-0.571531856	0.546492176	0.167526124	0.000820108	0.517976679	-0.60885783	-0.209368798	0.068157169	-0.330317529
XLOC_003237	grey	0.04516209	-0.712424386	-0.411832204	-0.333673994	-0.353313329	0.017895447	-0.471430382	-0.557702758	-0.94821013	-0.376556742	-0.099848408	-0.624126369	-0.747678479	-0.882479273
XLOC_003250	grey	0.386967958	-0.045125266	-0.591741157	0.288575932	0.213170179	-0.413419425	0.248445196	0.32818809	-0.403008228	0.026851379	-0.884862814	-0.856088028	-0.469223171	-0.431318595
XLOC_003272	grey	0.233095959	0.585748972	0.330265701	0.597759483	-0.018635959	0.178444691	0.714524449	0.025042981	0.821910309	0.641164172	0.17659573	0.610544135	0.703654884	0.527939661
XLOC_003280	grey	0.524410795	-0.228946539	-0.542664869	0.724880458	-0.284371543	-0.544873366	0.435840562	-0.097472411	0.37840397	-0.237429951	-0.140506359	-0.341678778	-0.324503427	-0.256148678
XLOC_003349	grey	-0.287608491	0.187216017	-0.048718826	0.011193961	0.11478068	0.065410069	0.214982859	-0.313512957	-0.015008124	0.579661769	0.12060962	0.418433157	0.378634409	-0.144890202
XLOC_003438	purple	0.120551473	0.547716001	0.257218933	0.520810634	0.14418173	-0.097016768	0.558490656	0.343137319	0.972483155	0.303644886	0.153857736	0.540255096	0.608991866	0.695054366
XLOC_003451	grey	0.114517602	0.535445373	-0.398251641	0.487200914	0.525162216	-0.359468008	0.710995535	0.3822198	0.110717317	0.76368134	-0.743811072	-0.145958392	0.28943521	-0.056387117
XLOC_003571	grey	-0.515201446	0.364649971	0.30849598	-0.53081745	0.446503727	0.361362451	-0.16795136	0.130620209	-0.369139648	0.532145399	-0.097471111	0.302629789	0.40690971	0.12759411
XLOC_003599	grey	0.245667681	0.742338162	0.574099589	0.221530975	0.203721419	0.55496019	0.510950515	0.317580076	0.267334665	0.787909261	-0.254576518	0.278047739	0.629679473	0.557731844
XLOC_003607	grey	-0.041523835	0.620973296	-0.082558144	0.089330721	0.695233189	-0.127664028	0.386463935	0.681388271	-0.06667545	0.625111005	-0.787593041	-0.179903485	0.302344352	0.200157094
XLOC_003741	grey	-0.924954752	0.194868107	-0.113953371	-0.58993761	0.754864524	-0.412047429	-0.377619802	0.463970155	-0.019987593	-0.002473848	0.013213457	0.357414873	0.28251463	0.206105515
XLOC_003788	grey	0.526695602	0.165886812	-0.438703261	0.477438673	0.183820011	-0.257488213	0.496468305	0.322895382	-0.21797945	0.295000988	-0.886878189	-0.71191939	-0.250824521	-0.279646753
XLOC_003865	grey	-0.811057945	0.245902788	-0.34516771	-0.436672745	0.819073235	-0.471378053	-0.155723203	0.398902464	-0.230591997	0.292371756	-0.301863049	0.158282934	0.236931607	-0.065109817
XLOC_004017	grey	0.557563106	-0.367277825	-0.717930266	0.505804914	-0.267716286	-0.368724106	0.323587164	-0.285676658	-0.371666806	-0.031372384	-0.525185355	-0.762326064	-0.596740698	-0.764705533
XLOC_004072	grey	-0.354297191	0.096394503	0.178185736	-0.493902097	0.183850177	0.397367146	-0.226825452	-0.159665026	-0.589556482	0.404694239	-0.069841931	0.101926538	0.146181858	-0.179316972
XLOC_004096	grey	0.188586731	0.324032482	0.721887257	0.176376961	-0.231018194	0.443981642	0.149168163	0.099304043	0.750632197	0.004771235	0.51772451	0.575837607	0.479259673	0.777700592
XLOC_004133	grey	0.285519255	0.321689739	0.078811614	0.279450868	-0.01665845	0.339721827	0.474209874	-0.161165218	-0.143711487	0.721469011	-0.308093275	-0.012371201	0.244883626	-0.117695751
XLOC_004198	grey	0.215818605	0.357579016	-0.501221419	0.630085031	0.474121829	-0.771869129	0.590198066	0.700383641	0.561200651	0.101847379	-0.614934134	-0.260125966	0.064127765	0.203229871
XLOC_004239	grey	-0.573839934	0.110926946	-0.401365403	-0.307090716	0.751130362	-0.703617557	-0.234152628	0.703457312	-0.011717482	-0.21918735	-0.368527497	-0.126311268	-0.037369607	0.103378804
XLOC_004636	grey	-0.631489735	0.639997164	0.089113001	-0.071643168	0.736542971	-0.289260755	0.216209075	0.532527648	0.548975934	0.486927082	0.009368215	0.673427146	0.740675508	0.563741984
XLOC_004669	grey	0.752968178	-0.114096403	0.276892777	0.267441017	-0.513648042	0.465061687	0.112054279	-0.109342226	-0.111988773	-0.14799116	-0.133527458	-0.438920756	-0.29916662	0.00213507
XLOC_004697	yellow	0.110181803	0.825898994	0.713581204	0.309801923	0.222899097	0.388224262	0.519345955	0.462301658	0.855732193	0.579097731	0.117143283	0.670655134	0.856829958	0.968068087
XLOC_004698	grey	-0.609305509	0.327899541	0.795506875	-0.677701403	0.185865764	0.658123728	-0.39316521	0.007126529	0.011342358	0.261448982	0.535057468	0.77429787	0.606821991	0.545168692
XLOC_004752	grey	-0.265635627	0.383206443	-0.58476191	0.077406867	0.84627138	-0.676182314	0.286045326	0.699840343	-0.122601941	0.378221782	-0.860172135	-0.329123271	0.067083746	-0.094164124
XLOC_004890	grey	0.498172271	0.6616735	0.690674465	0.407884985	-0.059842769	0.617380266	0.560215348	0.256301386	0.512833284	0.582118485	-0.078715199	0.285676605	0.571223613	0.684877031
XLOC_004901	grey	-0.416072827	0.854262962	0.056450764	0.042091173	0.941448323	-0.295572892	0.397148068	0.884230008	0.442989397	0.651743422	-0.475440384	0.350857762	0.704872125	0.621353902
XLOC_004922	turquoise	-0.235430996	0.893575002	0.707059419	0.011010803	0.450681901	0.438365409	0.380596424	0.438761812	0.589279015	0.790476874	0.083771032	0.790135256	0.975337221	0.872479112
XLOC_004924	blue	-0.171655484	0.987370851	0.475477729	0.188437175	0.64209851	0.156689113	0.555899529	0.678817251	0.663698848	0.833604635	-0.208043809	0.614678987	0.937343813	0.856792853
XLOC_004977	magenta	0.582288127	0.644360228	-0.183719791	0.876892689	0.302038326	-0.276944639	0.959799477	0.552587614	0.57069213	0.620593652	-0.71538459	-0.190227229	0.313476302	0.295057815
XLOC_004978	grey	0.016251531	0.51539022	-0.508835495	0.596955813	0.613643007	-0.732829043	0.70191612	0.601080086	0.537251723	0.458166664	-0.597014172	-0.026057857	0.307370515	0.162360885
XLOC_005687	blue	-0.206607991	0.966668618	0.5003085	0.087330257	0.668915955	0.19644014	0.468041147	0.708457922	0.557032128	0.798700021	-0.240847346	0.562834587	0.895247391	0.842652805
XLOC_005698	blue	-0.072269594	0.962336436	0.24047017	0.349320543	0.65213803	0.020747735	0.715887696	0.617035052	0.57305879	0.953553717	-0.399347266	0.454860021	0.852955833	0.639313619
XLOC_005713	grey	-0.204504013	0.834933024	-0.045920043	0.307890831	0.84927726	-0.437124009	0.567296838	0.914687874	0.648412167	0.573145887	-0.51325475	0.266423096	0.64313722	0.639566136
XLOC_005720	yellow	-0.006548956	0.797097625	0.497463205	0.206650043	0.480472132	0.089423931	0.401655169	0.771832045	0.754741981	0.396494608	-0.13768187	0.433450029	0.695617517	0.936690958
XLOC_005733	grey	0.850512692	0.28645298	0.081413678	0.683248459	-0.161756685	0.122751745	0.60666019	0.299136851	0.282225556	0.193042696	-0.508235235	-0.429462854	-0.044730832	0.206767318
XLOC_005778	grey	0.515668644	-0.654712796	-0.733814948	0.424333716	-0.428209884	-0.550928875	0.037416855	-0.268769901	-0.190911342	-0.606284221	-0.228203624	-0.769764884	-0.815740126	-0.678928833
XLOC_005829	grey	0.557355229	0.046073925	0.661465748	0.22418895	-0.687856776	0.871787723	0.197765367	-0.531559349	0.117436298	0.237842846	0.407624536	0.237939696	0.182354253	0.171341164
XLOC_005880	grey	0.70093963	-0.255067066	-0.239102898	0.671319	-0.474867079	-0.26693664	0.323040411	-0.07499144	0.418416971	-0.413901793	-0.017126807	-0.362291768	-0.365372734	-0.061502287
XLOC_005944	blue	-0.031467323	0.949115821	0.418485208	0.200847082	0.643768915	0.153791194	0.544932429	0.76938544	0.510591575	0.772730697	-0.414409676	0.357684139	0.776676061	0.781796934
XLOC_005968	grey	0.094747373	0.737524927	0.116192199	0.326036779	0.447350063	0.138487456	0.658098951	0.344902338	0.176825385	0.943995418	-0.512077942	0.165781891	0.581789358	0.266735685
XLOC_006023	grey	0.489357435	0.341938035	0.38286133	0.184698727	-0.00823673	0.407749995	0.247964574	0.347834641	0.031004731	0.212877805	-0.372644397	-0.242193024	0.083464719	0.337702065
XLOC_006056	grey	-0.18902411	0.222653222	0.685040883	-0.154506683	-0.089392678	0.355161298	-0.146795757	0.09095675	0.614834337	-0.126741428	0.662338703	0.698970056	0.472499424	0.733187698
XLOC_006061	grey	0.762217791	0.020333772	0.538715006	0.481832559	-0.750047012	0.681997556	0.346440884	-0.440587861	0.33518355	0.104703807	0.344637939	0.120328611	0.093803708	0.208917962
XLOC_006168	grey	-0.34403079	0.164248757	-0.085970056	-0.026511748	0.14786934	0.013885302	0.174853772	-0.299240682	-0.029793086	0.543849321	0.125029621	0.417673559	0.361543649	-0.161745411
XLOC_006175	pink	-0.119804439	0.7329398	-0.212188362	0.331252673	0.857182925	-0.559135014	0.541923256	0.966549613	0.509426509	0.461171309	-0.689085721	0.015159025	0.445144608	0.494624339
XLOC_006176	grey	0.676088199	0.081758077	-0.163202312	0.774094256	-0.388561474	0.060820056	0.704351306	-0.349974009	0.239175275	0.420525342	-0.160002952	-0.122985302	0.029063635	-0.214093496
XLOC_006239	grey	-0.672050659	0.434370198	0.267153176	-0.428112407	0.480685724	0.22828654	-0.049888185	0.0433931	-0.082837114	0.637054241	0.116783501	0.620890075	0.620556033	0.202219924
XLOC_006264	grey	-0.322960843	0.673760981	0.060034197	-0.151174008	0.829492796	-0.10010745	0.199787397	0.769193113	-0.016238634	0.572386409	-0.618568125	0.042672775	0.439703395	0.372562834
XLOC_006390	grey	0.661844583	-0.240876166	0.009323517	0.171697936	-0.41040763	0.292807527	0.026905596	-0.124940373	-0.406974027	-0.173200822	-0.330908465	-0.662584286	-0.488410638	-0.282059917
XLOC_006428	turquoise	-0.488691111	0.729834865	0.704725857	-0.219412928	0.455928578	0.345104312	0.099942956	0.403793765	0.592426827	0.517232647	0.325545325	0.908269967	0.91871666	0.886408797
XLOC_006486	pink	-0.028821183	0.600847928	-0.090622659	0.234690393	0.715384528	-0.447627791	0.363412918	0.971783791	0.452440832	0.20320851	-0.611530042	-0.091544999	0.292544514	0.540410776
XLOC_006666	grey	0.126810523	-0.038421839	-0.889964767	0.499191357	0.357225831	-0.951953085	0.38865298	0.366762844	0.112976501	-0.063085831	-0.65181774	-0.528288626	-0.307081565	-0.349496608
XLOC_006674	grey	0.509866373	0.186902321	-0.270339153	0.699674793	0.073795584	-0.498984824	0.522155048	0.493888325	0.623064855	-0.131308275	-0.375498872	-0.292817189	-0.065368878	0.257502996
XLOC_007351	grey	0.172538884	0.434728946	0.484126678	0.175750067	0.131018672	0.131829106	0.178648202	0.559083254	0.653386969	-0.035551792	0.045140572	0.238135226	0.355564378	0.785337255
XLOC_007389	blue	-0.17541671	0.852320798	0.489779201	0.157891011	0.565832199	0.051570575	0.406256114	0.741262492	0.806077087	0.496230252	-0.054506163	0.606670309	0.825064136	0.956545408
XLOC_007445	blue	-0.040156426	0.97382727	0.284000272	0.367526091	0.623332121	0.056069539	0.727284991	0.616164788	0.608847843	0.948818903	-0.375034578	0.471971564	0.867978034	0.677362139
XLOC_007480	turquoise	-0.30299972	0.863332251	0.449779569	0.132082945	0.515233824	0.189082534	0.494739359	0.378654115	0.636568001	0.856101226	0.042109251	0.800714959	0.970152127	0.717999686
XLOC_007483	grey	0.230887151	-0.529298518	-0.768725574	0.279461884	-0.273515097	-0.442977214	0.093229035	-0.481544409	-0.418211918	-0.148600459	-0.233244102	-0.544645436	-0.584293664	-0.862636487
XLOC_007484	grey	-0.915833816	0.162597673	-0.240348858	-0.585133151	0.748503744	-0.384557751	-0.32022894	0.308745318	-0.250236353	0.178865337	-0.107908507	0.266787684	0.236918316	-0.035682323
XLOC_007493	grey	0.263559302	0.495473405	0.22164143	0.302277873	0.318573671	-0.093498422	0.325893349	0.761308301	0.541496965	0.05058593	-0.348788477	-0.054703897	0.243218738	0.652891054
XLOC_007526	grey	0.117109467	0.394329479	0.310096377	0.075902837	0.0243586	0.522212925	0.33675155	-0.149974798	-0.137727506	0.74997009	-0.144467448	0.194157224	0.394462079	0.045479309
XLOC_007532	grey	0.680187684	0.089007269	0.496063099	0.552865779	-0.692873154	0.590648553	0.440165153	-0.452709474	0.484958801	0.198306328	0.408073492	0.273740332	0.219901691	0.248636253
XLOC_007571	grey	0.915516698	-0.042364145	0.283725303	0.545588858	-0.628006166	0.446063566	0.353768404	-0.185197476	0.164603113	-0.04861648	-0.053121618	-0.321709363	-0.187575205	0.075053395
XLOC_007578	blue	0.308594195	0.906483906	0.33190325	0.510147268	0.439793935	0.156999101	0.77448723	0.655204269	0.573132509	0.809522383	-0.505837813	0.194288092	0.674738295	0.674742678
XLOC_007584	grey	0.154591097	0.74776977	0.759681229	0.151742101	0.211734949	0.495930964	0.356086344	0.517152718	0.604914883	0.466105023	-0.000261064	0.460332894	0.693508979	0.909164554
XLOC_007586	blue	-0.209185841	0.973035704	0.457879198	0.138421409	0.692469627	0.105652676	0.496451749	0.757178598	0.649907299	0.757619373	-0.235782669	0.574797728	0.900255533	0.877452352
XLOC_007607	grey	0.399324322	0.565191366	0.114237356	0.796421957	0.02330884	-0.057649079	0.843369358	0.173520553	0.875630602	0.557881982	-0.049573467	0.370276981	0.55822091	0.466444018
XLOC_007626	grey	0.234350951	-0.027011727	0.425465558	0.268530964	-0.596706031	0.472789979	0.194623661	-0.609519874	0.434307479	0.135766385	0.693825053	0.555447916	0.295174881	0.164216026
XLOC_007636	grey	0.248483717	0.696934308	0.088311924	0.660877593	0.219762477	0.021362453	0.86693797	0.181845514	0.618616894	0.870108755	-0.2361312	0.370823025	0.660813894	0.355845612
XLOC_007664	grey	-0.271911999	0.753334891	0.449117103	-0.195415001	0.66876829	0.216010712	0.151529511	0.727199356	0.184484522	0.543939643	-0.330679482	0.294549333	0.613097653	0.670912262
XLOC_007710	grey	0.615584759	0.412159449	0.272630756	0.394570094	-0.024456592	0.37341195	0.482700787	0.273795862	0.059058744	0.428712606	-0.49026542	-0.271829522	0.129027845	0.237096813
XLOC_007780	grey	0.307487552	0.176464326	-0.285807565	0.499179156	-0.03822578	-0.041529491	0.590820323	-0.235007749	-0.023371964	0.612863746	-0.329157684	-0.092425067	0.112569955	-0.318263108
XLOC_007937	grey	-0.363435293	-0.02664346	0.755406503	-0.560947239	-0.318738199	0.823682578	-0.425212029	-0.539145176	-0.112719174	0.117446154	0.806948644	0.712044512	0.372109301	0.219473322
XLOC_008195	grey	0.828202783	0.156039653	0.469472441	0.49661963	-0.544925774	0.627930531	0.423860065	-0.176467433	0.207723179	0.211306474	-0.012492104	-0.109897673	0.056986561	0.214485202
XLOC_008340	grey	0.088527162	0.460770645	0.571222522	-0.059640139	0.218842828	0.314980105	0.039710991	0.582591192	0.334989069	0.061131236	-0.081905589	0.147323519	0.331957056	0.719447642
XLOC_008379	grey	0.369403456	0.147229921	0.54899667	0.192216658	-0.509110041	0.786578522	0.272221662	-0.548293843	0.061927787	0.479079303	0.339415163	0.34435029	0.3158144	0.088258134
XLOC_008427	tan	-0.607175414	0.432352195	0.649815206	-0.377654336	0.214629199	0.423795826	-0.109118065	-0.022554548	0.380627621	0.400638384	0.614574147	0.982359569	0.785688967	0.599733034
XLOC_008464	grey	0.432484472	0.299781963	0.569679351	0.186283422	-0.133514592	0.401865703	0.149290651	0.348867641	0.404318727	-0.051955459	0.010457693	0.033383813	0.177313592	0.618682593
XLOC_008468	blue	-0.331797425	0.90389111	0.546514458	-0.073238199	0.688333164	0.202725236	0.298296857	0.725535006	0.513995747	0.667097071	-0.148121832	0.599795061	0.866269077	0.873404798
XLOC_008493	blue	-0.25157306	0.959549559	0.267385339	0.163247622	0.765781944	0.00397079	0.563304029	0.694306561	0.502207678	0.895454238	-0.375894009	0.495010939	0.864918772	0.675916593
XLOC_008500	greenyellow	-0.634350189	0.437873447	-0.305311019	-0.299499481	0.94831419	-0.486005203	0.004907259	0.698819045	-0.141974899	0.366944842	-0.572688546	0.0075903	0.269632779	0.102537859
XLOC_008536	blue	-0.16282287	0.881801793	-0.066471214	0.339166925	0.826379368	-0.308240404	0.67864539	0.757552186	0.47677677	0.840452598	-0.604255772	0.252030253	0.689551864	0.481533771
XLOC_008571	grey	-0.898548026	0.160692348	-0.039176881	-0.719815082	0.653239809	-0.105338703	-0.413319478	0.202848805	-0.398804717	0.233781852	-0.037508768	0.300480545	0.260543485	-0.023540568
XLOC_008594	grey	0.508330358	0.290754984	0.0955155	0.42397914	0.093028534	-0.099996834	0.337647693	0.600928044	0.411748876	-0.091164343	-0.405668471	-0.309624512	-0.012997397	0.432788062
XLOC_008620	grey	0.118850967	0.558094393	0.636159617	0.017487229	0.037719096	0.724103641	0.306536575	0.004874986	0.062142089	0.740439877	-0.016399184	0.37728344	0.57791695	0.391570649
XLOC_008662	brown	0.237936886	-0.381788792	-0.967215813	0.326976932	0.086448325	-0.769340494	0.155308389	0.027850651	-0.396948266	-0.213160733	-0.670544706	-0.835974872	-0.666374236	-0.762313945
XLOC_008686	salmon	-0.193551827	-0.299180089	0.665296955	-0.456085766	-0.60093652	0.748986482	-0.495857197	-0.718774492	-0.061356827	-0.203935557	0.966438265	0.596509788	0.133089635	0.099818769
XLOC_008745	blue	-0.062899314	0.979037401	0.437466403	0.329819736	0.586575202	0.085127283	0.642157339	0.696584238	0.798437512	0.779795056	-0.203762183	0.590734476	0.915279067	0.888415635
XLOC_008747	grey	-0.107859782	0.115876575	0.536697902	0.021051743	-0.350153207	0.481480436	0.065930073	-0.476998196	0.451165621	0.227369638	0.773847449	0.799719388	0.506693384	0.326056579
XLOC_008794	grey	0.029242242	0.829762152	-0.025642287	0.322071513	0.763034098	-0.207636902	0.624896087	0.838124346	0.310384848	0.734663319	-0.772576779	-0.014443728	0.512623259	0.451332529
XLOC_008883	grey	0.239605063	-0.512148612	-0.26399136	0.296616088	-0.54278347	-0.254983132	-0.035249185	-0.462090482	0.243389861	-0.526250961	0.426962522	-0.045524412	-0.351966984	-0.264411026
XLOC_009215	grey	0.204178084	0.42731879	0.546300651	0.351268123	-0.082962227	0.211280657	0.332550164	0.247187591	0.891657646	0.091503441	0.356825581	0.541435751	0.524782368	0.790142744
XLOC_009374	grey	0.369633362	0.104286273	-0.655370519	0.733153118	0.089013674	-0.559424925	0.690256307	0.023185772	0.202098891	0.349180284	-0.510735472	-0.307114513	-0.067884045	-0.341502903
XLOC_009480	blue	-0.023903345	0.946932695	0.086886036	0.464172648	0.726062004	-0.223691244	0.762803616	0.791808897	0.701974588	0.807780429	-0.50518764	0.336604969	0.766785765	0.670826318
XLOC_009538	grey	-0.475606555	0.265263648	0.824569613	-0.603812638	0.112070069	0.582526995	-0.43316919	0.142078439	0.174917843	-0.009727754	0.564708744	0.680921861	0.496608514	0.678492432
XLOC_009627	grey	-0.505493182	0.638382603	-0.249287246	0.102651761	0.865308974	-0.546198571	0.388621303	0.642645264	0.405606216	0.571921872	-0.380275152	0.345951966	0.576859049	0.33044184
XLOC_009722	grey	-0.10685126	0.162477418	0.132414848	0.247640699	-0.13435894	0.057595352	0.290138724	-0.324463741	0.507852152	0.318370842	0.472203088	0.632832419	0.451968626	0.167768916
XLOC_009946	greenyellow	-0.538003588	0.6916591	-0.183572619	-0.038592563	0.98915084	-0.495874341	0.287805814	0.827486193	0.276104496	0.542129877	-0.524115695	0.233024272	0.542824457	0.395313868
XLOC_009955	grey	-0.434347235	0.334883398	0.309200824	-0.077823539	0.277570992	-0.103493181	-0.003344614	0.288619916	0.690731103	0.018887771	0.440132186	0.709666161	0.549712166	0.642523047
XLOC_010005	blue	-0.161765793	0.963669278	0.28050827	0.22933505	0.772144261	-0.079742702	0.562911731	0.862861314	0.642704272	0.727726016	-0.407646998	0.419945705	0.810489359	0.806714323
XLOC_010021	turquoise	-0.300342605	0.79504996	0.454490183	0.132857345	0.522170507	0.022078058	0.382566256	0.57384244	0.843760172	0.517943007	0.120636946	0.769870231	0.881307832	0.893883958
XLOC_010044	blue	0.039814068	0.948227687	0.132858287	0.477547546	0.699532601	-0.194092427	0.754672442	0.838377562	0.724628701	0.753572943	-0.517350652	0.295624232	0.74088806	0.721953282
XLOC_010062	grey	0.435469993	0.582971975	0.580397814	0.569262139	-0.1149875	0.32829193	0.598179835	0.243945251	0.916913725	0.35823093	0.183499532	0.481325931	0.606774341	0.793892019
XLOC_010079	grey	0.181620044	0.396247808	0.314397252	0.274720226	0.164467065	-0.06279551	0.237336788	0.58901237	0.714032612	-0.085332634	-0.01010545	0.178501165	0.297799607	0.72069017
XLOC_010086	turquoise	-0.03645711	0.853854969	0.41937013	0.348874133	0.35927397	0.253455009	0.674325913	0.278071531	0.640576325	0.936937494	-0.045046223	0.676538944	0.910789041	0.632330403
XLOC_010111	grey	0.058613725	0.395544014	0.204823174	0.454922288	-0.053861383	0.082050185	0.539198541	-0.136815517	0.697286402	0.506474591	0.310469765	0.634607251	0.598687944	0.351042138
XLOC_010206	pink	0.050926813	-0.600255702	0.202802154	-0.221847352	-0.788701869	0.503021512	-0.383395788	-0.979788267	-0.319533925	-0.277981746	0.748246556	0.187869385	-0.249122237	-0.42067451
XLOC_010217	grey	-0.262533391	-0.306874514	-0.683293086	-0.255406807	0.432241695	-0.732154117	-0.344373139	0.425856843	-0.444954593	-0.49113991	-0.533688607	-0.651475524	-0.562614646	-0.393283925
XLOC_010238	grey	-0.669723642	0.375790112	-0.386642192	-0.124823727	0.85669526	-0.696848973	0.079594097	0.614313979	0.222646559	0.231119853	-0.30735145	0.222297444	0.33384498	0.178546888
XLOC_010290	grey	0.360974585	-0.476324122	0.311552022	-0.16379092	-0.775351713	0.716437551	-0.284240563	-0.791229733	-0.525292913	-0.161949705	0.376117729	-0.145889224	-0.342626623	-0.396304815
XLOC_010317	blue	0.395467349	0.812382253	0.407564305	0.53246818	0.204760934	0.364835401	0.787501938	0.341821238	0.486299633	0.887566784	-0.347905877	0.259889993	0.668574843	0.544129865
XLOC_010325	brown	-0.008599825	0.249339265	0.939661332	-0.344522257	-0.215713339	0.890670865	-0.216678351	-0.066118483	0.096204011	0.12551812	0.472890982	0.489412185	0.406699886	0.580543867
XLOC_010327	grey	0.679128201	0.048125781	0.326456794	0.276225957	-0.452423309	0.615345547	0.262041429	-0.243096502	-0.183403603	0.242820538	-0.156421847	-0.271165375	-0.083324531	-0.051463593
XLOC_010348	grey	0.175404403	0.471566069	0.068494156	0.428860367	0.073459151	0.1918752	0.644629047	-0.120251255	0.216113937	0.837210218	-0.165631368	0.282539882	0.490576417	0.055276273
XLOC_010356	grey	-0.231133709	0.59604283	0.566846092	-0.091204847	0.412923942	0.135764183	0.065294581	0.650521865	0.634356757	0.139064871	0.123139465	0.525130949	0.607575739	0.902656554
XLOC_010366	grey	0.899149308	0.351871513	0.015223284	0.922107535	-0.243830555	0.0917508	0.861256356	0.09788068	0.471106058	0.426476868	-0.406681378	-0.238347373	0.115416138	0.155813682
XLOC_010757	grey	-0.482205348	-0.41249829	-0.623750775	-0.542116038	0.368489795	-0.493644803	-0.531785407	0.089407673	-0.805828636	-0.334340703	-0.386101195	-0.530617752	-0.540024327	-0.630448401
XLOC_010833	grey	-0.064192605	0.772494264	0.205261373	0.104138732	0.72216278	-0.088401424	0.364979888	0.920744557	0.359190833	0.468807927	-0.567298212	0.072933996	0.499627766	0.65849134
XLOC_011053	grey	0.433613181	0.076394998	-0.195696986	0.485358777	-0.220385428	0.11795678	0.532093548	-0.364440988	-0.106352472	0.535273164	-0.260184423	-0.154456233	0.019972116	-0.364133418
XLOC_011063	grey	0.01330332	0.559937226	0.576064085	0.138159082	0.213139371	0.168763905	0.21429275	0.547254665	0.778291823	0.11462452	0.170837032	0.492661852	0.570771853	0.902819157
XLOC_011065	grey	0.505711576	-0.414798917	-0.566741676	0.617879257	-0.41808918	-0.497180053	0.281518974	-0.270783349	0.21845126	-0.373621961	-0.039348071	-0.396306804	-0.466819952	-0.406881953
XLOC_011069	red	0.03250828	0.813957867	0.338184231	0.321459712	0.366937663	0.286988241	0.668706527	0.257976822	0.400936136	0.991218975	-0.231147195	0.475280173	0.790173528	0.465615903
XLOC_011074	yellow	0.004438379	0.635923703	0.780681046	0.019108834	0.18602983	0.442673541	0.176182728	0.48438405	0.652605796	0.264437858	0.198401603	0.562736626	0.664878571	0.945946065
XLOC_011154	grey	-0.12883591	-0.827054436	-0.336102152	-0.572469528	-0.322237895	-0.023102546	-0.763116461	-0.455514671	-0.947723523	-0.691282074	0.052979485	-0.593616416	-0.827584749	-0.772943389
XLOC_011207	grey	-0.65197079	0.289859343	0.041752396	-0.421805901	0.697738226	-0.360420963	-0.282137571	0.699437892	0.205902383	-0.131379233	-0.061214262	0.25236581	0.266986555	0.468525948
XLOC_011216	grey	0.36650441	0.029705233	-0.153059044	0.150278418	-0.050323456	0.187681609	0.233005268	-0.102427798	-0.499515807	0.362272129	-0.528223585	-0.477136526	-0.192904275	-0.387999164
XLOC_011236	grey	-0.199789458	0.243735238	-0.451221217	0.041436094	0.718706844	-0.73239315	0.08184883	0.852190697	0.118145769	-0.106802689	-0.650586513	-0.346183846	-0.067087106	0.151750384
XLOC_011269	blue	-0.221051525	0.984609537	0.379640089	0.16644714	0.729485634	0.059976415	0.545753533	0.738528455	0.607995313	0.833121747	-0.299260764	0.551132806	0.901686677	0.804827387
XLOC_011331	grey	0.282952609	0.525838079	0.711332182	0.209835638	-0.006169675	0.435631069	0.264648673	0.41242687	0.658038967	0.159720995	0.136233305	0.362420974	0.492083176	0.850433116
XLOC_011830	grey	-0.592472157	-0.214173414	-0.203434547	-0.5727129	0.413043718	-0.44392013	-0.609759217	0.400008216	-0.188744912	-0.575088199	0.001795763	-0.101027941	-0.234462219	0.028454874
XLOC_011879	black	-0.983020268	0.084007394	0.143928365	-0.835710034	0.563535773	-0.067627784	-0.607982256	0.22715779	-0.206272525	-0.051052678	0.260820889	0.469361138	0.27774321	0.19100313
XLOC_011897	blue	-0.111739987	0.974199335	0.229987424	0.343896504	0.736103692	-0.121232386	0.665837726	0.808395626	0.719827382	0.782950117	-0.396167663	0.448682468	0.837267326	0.78074027
XLOC_011902	blue	0.344568573	0.913038318	0.317422994	0.611792662	0.378229959	0.147263155	0.864092625	0.568135922	0.670261474	0.862744431	-0.437393199	0.271250329	0.724508163	0.666948958
XLOC_011908	grey	0.098467451	0.508156202	0.801402713	0.142685493	-0.072486554	0.493051425	0.215944486	0.212622246	0.782831489	0.2007896	0.452632595	0.684040032	0.654547569	0.892740443
XLOC_011981	grey	-0.752730815	0.678455907	0.396883271	-0.437461774	0.75976647	0.097408259	-0.037086006	0.522782616	0.230823957	0.550926119	0.034836363	0.700052274	0.782388707	0.621622714
XLOC_012045	grey	0.225540066	0.206321696	0.203238677	0.351361817	-0.28876216	0.387165041	0.454887219	-0.475438347	0.189267936	0.603136297	0.210037231	0.377544832	0.375217843	-0.023809692
XLOC_012048	grey	0.448421068	-0.301978406	0.333036918	-0.134063852	-0.566451012	0.659846079	-0.22144983	-0.415727172	-0.50419869	-0.151565063	0.072852255	-0.331687545	-0.34541186	-0.227500748
XLOC_012112	grey	0.335941895	0.768296212	0.130094009	0.751327862	0.243071008	-0.011272005	0.932821444	0.324807354	0.764741355	0.828500598	-0.278810899	0.35107433	0.684802674	0.49434833
XLOC_012118	grey	0.602466353	-0.403868364	-0.802249394	0.639440412	-0.255409535	-0.620285251	0.341649643	-0.112433071	-0.08410388	-0.289491058	-0.480719615	-0.780118631	-0.653346737	-0.622763747
XLOC_012150	grey	-0.892716206	0.241376146	0.204802652	-0.778896657	0.67642366	-0.043968946	-0.512395292	0.443115083	-0.163658995	0.030303869	0.076661239	0.391108153	0.330140555	0.325438662
XLOC_012153	grey	-0.843518482	-0.106040587	-0.061640042	-0.859704446	0.539668064	-0.185970156	-0.711631456	0.288351734	-0.484244337	-0.264272411	0.007194396	0.056059446	-0.06258686	-0.036970026
XLOC_012163	grey	-0.675190756	0.666329452	0.112767677	-0.149496716	0.756565205	-0.175654254	0.208770558	0.451402078	0.38305572	0.638814503	-0.03454124	0.67847812	0.773436776	0.476258032
XLOC_012191	grey	0.312808202	0.846918294	-0.012657878	0.74442884	0.487144778	-0.220079137	0.943932416	0.641014974	0.724805526	0.788556786	-0.571794135	0.148395654	0.615232695	0.524947638
XLOC_012192	grey	0.030227088	0.935975795	0.481223346	0.23058651	0.518632503	0.306393749	0.592089358	0.585769188	0.459301471	0.886638798	-0.343867033	0.411605043	0.81101245	0.714271124
XLOC_012225	grey	0.360248608	0.62912709	0.629952228	0.210774058	0.056327191	0.630451306	0.428684551	0.266997873	0.231639971	0.623296561	-0.199903291	0.186818887	0.505170321	0.546191259
XLOC_012243	grey	-0.162428509	-0.081540993	0.074086269	-0.364732323	-0.045403292	0.404095871	-0.188517487	-0.376945872	-0.661359075	0.324811249	-0.045970104	-0.037634155	-0.029019117	-0.380653339
XLOC_012385	grey	-0.283094245	0.814490888	0.352497099	-0.120642787	0.736578514	0.151884187	0.268152726	0.716300483	0.176777106	0.696511172	-0.420692661	0.298261016	0.66344577	0.603862
XLOC_012430	grey	-0.306792539	0.56955502	0.393120672	0.141761554	0.256341037	0.079330563	0.331075308	0.163344468	0.772065961	0.477970246	0.382433453	0.864019633	0.806179503	0.657374477
XLOC_012449	grey	0.497902583	0.488457771	-0.363915997	0.915933291	0.232152618	-0.45841277	0.934207374	0.385164599	0.618889754	0.51796792	-0.572560716	-0.132513886	0.248303316	0.146907549
XLOC_012453	grey	-0.190486741	-0.017420745	-0.257650999	0.147866187	-0.022281468	-0.151507354	0.213328858	-0.402678795	0.053543951	0.342598172	0.169512267	0.296403286	0.180240182	-0.285476388
XLOC_012466	grey	-0.138449114	0.262669167	0.576474426	-0.128006326	-0.189101514	0.695878159	0.091552192	-0.450681948	0.060966908	0.577350818	0.471918633	0.668553599	0.553617836	0.193685539
XLOC_012475	magenta	0.661013058	0.614989692	0.013929837	0.934370143	0.057583036	-0.058558063	0.986798738	0.310803566	0.7084695	0.641846668	-0.425116238	0.022501639	0.413171658	0.364812468
XLOC_012489	grey	0.329515514	0.56805321	0.68141163	0.251205397	0.031807463	0.425415729	0.323379437	0.459192132	0.629964915	0.220226587	0.031361316	0.298100537	0.487573878	0.834431189
XLOC_012610	grey	-0.082612517	0.09237042	-0.340381104	0.34175749	0.058534547	-0.292089546	0.396897614	-0.244188742	0.217352972	0.396294392	0.023538352	0.24035466	0.215493027	-0.211511841
XLOC_012812	grey	0.56341588	0.141146993	-0.059909901	0.428541712	-0.19356676	0.267581802	0.492563833	-0.192825149	-0.217747603	0.511977999	-0.4300153	-0.327837051	-0.037299875	-0.27078368
XLOC_012814	grey	0.726142974	-0.600762915	-0.166676681	0.326031797	-0.844021536	0.254120075	0.033225094	-0.726699809	-0.374660103	-0.29440842	0.069216468	-0.537790382	-0.627598741	-0.628827704
XLOC_013129	grey	0.710311787	-0.539404263	-0.478593394	0.614564269	-0.659678205	-0.253859383	0.242780456	-0.476849793	0.015447338	-0.393129078	-0.027971955	-0.5384984	-0.607568411	-0.545180437
XLOC_013252	grey	-0.45381071	0.164964792	0.668991931	-0.419308918	-0.130514794	0.649395955	-0.220749538	-0.418240557	0.109929965	0.318073828	0.750587764	0.868077211	0.576167552	0.318276246
XLOC_013268	grey	-0.17671334	0.46658223	0.585565316	-0.198102519	0.324412758	0.221038308	-0.077685221	0.603866988	0.440824469	0.004528976	0.09959903	0.368383342	0.442684804	0.808775646
XLOC_013284	grey	0.236846719	0.787593033	0.510320903	0.238175928	0.365130856	0.347262924	0.486898132	0.627449006	0.392763358	0.612924034	-0.385809662	0.168908594	0.577317035	0.704030268
XLOC_013329	grey	-0.240597433	0.189903606	0.10839331	0.169732102	-0.006808082	-0.04732902	0.22486226	-0.200904825	0.550478777	0.261522926	0.471107122	0.673275037	0.480408913	0.236485116
XLOC_013331	grey	-0.452863163	0.048188726	0.036442622	-0.389704481	0.146899597	0.242175714	-0.142342192	-0.335297935	-0.444289519	0.452726002	0.093112499	0.280316711	0.21776268	-0.266936263
XLOC_013339	grey	0.375654936	0.742018234	0.305752373	0.722871742	0.099671091	0.15748091	0.88008606	0.226841364	0.826703986	0.776158147	-0.096564865	0.459667396	0.723228024	0.582993785
XLOC_013349	grey	-0.685321583	0.07697834	-0.40384733	-0.384681513	0.751996093	-0.697700541	-0.295021522	0.620688851	-0.043393676	-0.209523918	-0.276203393	-0.037947833	-0.008984072	0.064981557
XLOC_013350	salmon	0.225501757	0.240456207	-0.550320209	0.322475889	0.53418721	-0.584828383	0.360171159	0.696274268	-0.099126917	0.129993171	-0.961422664	-0.676711227	-0.213496524	-0.110047237
XLOC_013452	grey	-0.586409457	0.515858321	0.37599156	-0.221162321	0.527402714	-0.075264059	-0.027524989	0.502707873	0.617180005	0.168584683	0.289331013	0.73792363	0.67588465	0.753401147
XLOC_013485	grey	0.270895712	0.247469392	-0.304142807	0.344274709	0.17479442	-0.04801711	0.501267364	0.023501809	-0.255792816	0.62113325	-0.626401743	-0.319224205	0.031972982	-0.317476282
XLOC_013549	grey	-0.260067823	-0.009180562	-0.678175325	0.088552407	0.564665039	-0.929399734	0.023966873	0.588966503	0.132269181	-0.278885487	-0.458790765	-0.320147684	-0.207910785	-0.080312674
XLOC_013554	grey	0.220066819	0.263872427	0.608476207	-0.129564745	-0.026440787	0.522584817	-0.073442992	0.320659937	0.066015553	-0.007002435	-0.032005878	0.004457654	0.146374447	0.507040294
XLOC_013588	turquoise	-0.037569229	0.952330392	0.47052205	0.331554712	0.4720472	0.23879651	0.678859772	0.470387396	0.686382543	0.930930522	-0.140889452	0.645706088	0.946537433	0.762589357
XLOC_013686	grey	-0.631255078	-0.571030707	-0.632883171	-0.528368976	0.212803269	-0.619159216	-0.623163717	-0.1117868	-0.520742438	-0.556021952	0.043792303	-0.233585928	-0.493769316	-0.580648509
XLOC_013738	grey	-0.293610652	-0.239907462	-0.826279581	0.043927671	0.288900126	-0.723861168	0.034552808	-0.077293402	-0.295117936	0.011955452	-0.323733196	-0.278366313	-0.278224575	-0.627973309
XLOC_013759	grey	-0.55983168	0.455877577	0.341567624	-0.395568679	0.630456292	-0.077367166	-0.204512159	0.704958905	0.330576644	0.014542457	0.032423596	0.416729754	0.459174795	0.694001932
XLOC_013884	grey	-0.744111094	0.15903546	-0.277049768	-0.472353018	0.639769959	-0.263230034	-0.183338261	0.147131062	-0.397972592	0.364085641	-0.219982487	0.158799248	0.19963063	-0.206929373
XLOC_014150	turquoise	-0.103125129	0.800499164	0.682120642	0.086002171	0.260472474	0.562402285	0.441475664	0.180949208	0.463208281	0.878261303	0.11259783	0.742429042	0.911305319	0.682825704
XLOC_014173	grey	0.888693389	0.098231239	0.252947259	0.553368534	-0.452679132	0.403333658	0.432992423	-0.020919485	0.138280901	0.092467615	-0.241574117	-0.366786661	-0.121643066	0.114165932
XLOC_014202	grey	0.689292877	0.194702635	0.199956398	0.484013687	-0.356840889	0.488262177	0.522760203	-0.239608723	-0.038642743	0.497301624	-0.24553688	-0.183662189	0.06733515	-0.06924387
XLOC_014381	grey	0.058715547	0.134938901	0.109156805	-0.180655254	0.284741256	-0.010643983	-0.160258764	0.580539437	-0.1307925	-0.19878746	-0.398444936	-0.355088418	-0.134799856	0.247749603
XLOC_014540	turquoise	-0.136644846	0.773415167	0.49714929	0.280497903	0.289421577	0.230097123	0.545062348	0.240465774	0.795742509	0.741547687	0.208637913	0.837064978	0.930643937	0.742082147
XLOC_014555	grey	0.719641951	0.330500628	0.313954166	0.753022323	-0.432276141	0.410925161	0.738954956	-0.241017613	0.530878148	0.514407352	0.056293959	0.190060133	0.337924047	0.237849184
XLOC_014560	grey	-0.241587004	0.71665768	0.573848265	-0.239166411	0.549477224	0.37198194	0.099658828	0.616034025	0.163310132	0.527922695	-0.209941547	0.352585395	0.623111644	0.688441419
XLOC_014584	grey	-0.345393397	0.431180259	0.85767811	-0.486723758	0.18792007	0.633916035	-0.261703617	0.270273662	0.193896907	0.172898474	0.366850498	0.610077758	0.568540323	0.74449456
XLOC_014665	turquoise	-0.308962883	0.877107992	0.594002404	0.063592679	0.488855977	0.283128466	0.416687956	0.425612963	0.686801346	0.77686527	0.127423761	0.854700962	0.997833922	0.847571355
XLOC_014679	grey	-0.329412825	-0.061574237	-0.088785547	0.003838758	-0.075094602	-0.082778496	0.04152667	-0.43000701	0.175433738	0.18021773	0.445879024	0.501321938	0.246297731	-0.127170647
XLOC_014694	grey	0.26772059	0.551700417	0.08525299	0.448986818	0.146509404	0.219672958	0.68996382	0.029018367	0.155656577	0.882274298	-0.356240691	0.142106545	0.465256881	0.09189134
XLOC_014750	grey	0.669830989	0.595676519	0.50849833	0.609108211	-0.093073712	0.404674646	0.661802193	0.339592889	0.61401808	0.441227505	-0.199927883	0.09722182	0.422784451	0.637203333
XLOC_014928	grey	0.040997857	0.298086109	-0.454793601	0.292311982	0.395515599	-0.285642595	0.48946877	0.143985091	-0.196983204	0.643185957	-0.659855626	-0.236990684	0.10177294	-0.311224839
XLOC_015068	grey	0.164033468	-0.37023676	0.67494848	-0.379133882	-0.729934481	0.876745861	-0.481171337	-0.643629568	-0.28240301	-0.303358756	0.685140551	0.18043472	-0.130442736	0.00890928
XLOC_015074	grey	-0.001553337	-0.179349928	-0.713430501	0.372125702	0.17158155	-0.861816299	0.1865757	0.187872665	0.2737479	-0.295468273	-0.219730329	-0.258185048	-0.265713799	-0.232978695
XLOC_015135	grey	-0.827008308	-0.037087905	-0.454529573	-0.521187583	0.706218561	-0.654696338	-0.404370781	0.402698226	-0.228123609	-0.172662385	-0.173680692	0.019691145	-0.036803495	-0.120990158
XLOC_015138	grey	-0.538827855	-0.563296262	-0.711120075	-0.525503693	0.268490907	-0.619014034	-0.598415118	-0.035207437	-0.710524396	-0.507654819	-0.197754778	-0.459424983	-0.602388288	-0.686568876
XLOC_015144	grey	0.241335273	-0.499242621	0.152365989	0.058492695	-0.651144961	0.098967845	-0.277084115	-0.406052489	0.243767364	-0.694059442	0.632888039	0.056711086	-0.307698364	0.01257734
XLOC_015158	yellow	-0.138166136	0.724976524	0.730379324	0.06115284	0.286667067	0.336598521	0.263317747	0.477511398	0.798150411	0.391519953	0.26753332	0.7555715	0.825542622	0.986955966
XLOC_015258	pink	-0.325542362	0.617885142	-0.036127057	-0.064935676	0.869332076	-0.381478074	0.167073851	0.967766859	0.256300196	0.267953029	-0.566821119	0.02128332	0.365533903	0.516740017
XLOC_015296	turquoise	-0.294248541	0.901060976	0.611835084	0.024495067	0.573345879	0.229037562	0.358289361	0.627421601	0.704090847	0.653816	0.032121474	0.752694095	0.944053312	0.949465722
XLOC_015317	grey	-0.329990852	0.370400597	-0.551672933	0.210555185	0.784671705	-0.862270675	0.312218659	0.726244745	0.354481627	0.166457715	-0.531792074	-0.044756844	0.186085311	0.148576204
XLOC_015319	grey	-0.451033047	0.172773856	-0.099533516	-0.083982526	0.222328545	-0.05712595	0.123316319	-0.240113	0.011175238	0.500774929	0.158617436	0.473070311	0.389525971	-0.116928403
XLOC_015357	grey	-0.842921409	-0.024259142	-0.37801306	-0.534453526	0.682699568	-0.619015346	-0.426173455	0.406432884	-0.1491353	-0.206287506	-0.085199679	0.098779399	0.008051413	-0.03763662
XLOC_015498	grey	0.320370461	-0.576153937	0.259073083	0.044421624	-0.88527939	0.379049432	-0.268256781	-0.753530253	0.083009897	-0.547058545	0.773175268	0.124518588	-0.296061404	-0.144934416
XLOC_015585	grey	-0.390700223	0.411982829	-0.403649986	0.132155278	0.628605329	-0.461485482	0.386823134	0.257571395	0.098623215	0.625309673	-0.379735155	0.193154444	0.382476643	-0.064862673
XLOC_015586	grey	0.513422646	-0.774301369	-0.329147974	0.266135927	-0.780858721	-0.133341623	-0.165600352	-0.596089511	-0.123048548	-0.73324438	0.276544869	-0.463933855	-0.730879002	-0.539330603
XLOC_015760	grey	-0.72918651	0.046273574	-0.318499346	-0.507898489	0.560977733	-0.257710436	-0.25390284	0.054361594	-0.492777804	0.281917342	-0.190820716	0.094382707	0.097037466	-0.311114338
XLOC_015777	grey	0.303388152	0.513132283	-0.52153788	0.769095452	0.489575158	-0.642779559	0.844420131	0.570696884	0.468270902	0.516400362	-0.764046668	-0.23441519	0.205547894	0.083731183
XLOC_015794	grey	0.44582112	0.206754418	0.532358781	0.195584843	-0.422672702	0.787468009	0.298639157	-0.396685616	-0.031558357	0.507859734	0.129667381	0.176512256	0.263147049	0.093403475
XLOC_015798	grey	-0.852192979	0.014406824	0.049308542	-0.639270006	0.330130259	0.035462143	-0.402969442	-0.192705655	-0.271314936	0.206742334	0.345943983	0.536480892	0.30434007	-0.084034012
XLOC_016052	grey	0.236318831	0.181012826	0.85547101	-0.013593202	-0.393259712	0.702453888	-0.04936923	-0.056917867	0.464223123	-0.081040337	0.568195888	0.468138248	0.338588606	0.668391678
XLOC_016100	grey	-0.807856897	-0.335883398	-0.130561923	-0.628128626	0.120866935	-0.189395287	-0.598109861	-0.304084797	-0.230986839	-0.273855328	0.524728622	0.396851736	-0.007210096	-0.219904804
XLOC_016105	grey	0.240342006	0.371120456	0.793009201	0.005547273	-0.124592849	0.600879943	0.047467996	0.262708483	0.425696325	0.045376702	0.235613425	0.316719457	0.373633858	0.744698294
XLOC_016108	turquoise	-0.348429904	0.923286595	0.367049367	0.124503785	0.709810732	-0.01437959	0.474525183	0.674158831	0.711620584	0.739514469	-0.115773525	0.696663262	0.934175209	0.828340125
XLOC_016129	grey	0.709419553	0.237216294	0.462088169	0.367101937	-0.306683142	0.504652205	0.320815144	0.14352046	0.200765798	0.110203691	-0.16628335	-0.192385074	0.045004474	0.352684811
XLOC_016217	grey	0.054331042	0.805028808	-0.200780048	0.560294194	0.74400985	-0.493957004	0.773339375	0.845557145	0.631088013	0.644676911	-0.682705011	0.070464656	0.533671068	0.483540131
XLOC_016219	grey	0.26159755	0.870367426	-0.008201879	0.618437827	0.592170546	-0.189127342	0.865116013	0.737740135	0.555302847	0.807275359	-0.705852443	0.046145481	0.575738562	0.500503864
XLOC_016230	blue	-0.052257476	0.998398461	0.366988521	0.3253075	0.655205799	0.054241261	0.664871321	0.744892293	0.693179575	0.836658263	-0.346914736	0.485765113	0.876456778	0.81933453
XLOC_016250	grey	0.288377894	-0.325488178	-0.407034353	0.177243794	-0.309627945	0.01999244	0.134197874	-0.540961515	-0.54299463	0.170958775	-0.230150285	-0.418165858	-0.373158413	-0.731508784
XLOC_016254	grey	0.072042359	-0.061609404	-0.117901859	-0.246234811	0.219220638	-0.033237022	-0.226238501	0.362533893	-0.519074641	-0.172387199	-0.537486493	-0.593411347	-0.362199919	-0.146448114
XLOC_016357	grey	-0.573265994	0.64408648	0.494863275	-0.250863325	0.59214922	0.050187985	0.009819843	0.583146818	0.592701464	0.299812195	0.21670016	0.758637884	0.769668328	0.845176257
XLOC_016381	grey	-0.861522922	0.226707782	0.255945684	-0.626356725	0.414964296	0.160365031	-0.321264522	-0.051658805	-0.104329617	0.345980123	0.365380765	0.699359271	0.518369565	0.169361969
XLOC_016453	grey	0.398354421	0.245219709	0.466191188	0.079381305	-0.226108849	0.705167732	0.21744328	-0.154318375	-0.194238501	0.464941421	-0.120127876	-0.025005506	0.172681821	0.089963417
XLOC_016463	blue	-0.142017715	0.932128615	0.133718655	0.392767933	0.717202081	-0.205082325	0.701272875	0.723726841	0.745908776	0.797749673	-0.355643323	0.483972076	0.834310125	0.701352715
XLOC_016485	grey	-0.26831359	-0.049667877	0.630733585	-0.31682849	-0.272093079	0.397673018	-0.371025504	-0.190764186	0.403275687	-0.307935366	0.85021103	0.674500694	0.294558746	0.503885516
XLOC_016572	grey	-0.059521849	-0.065743324	0.394837796	0.036546159	-0.352658618	0.184576881	-0.090152403	-0.256462894	0.578104213	-0.250220021	0.760687395	0.590814197	0.2489995	0.387071396
XLOC_016598	grey	-0.035503154	0.244524075	-0.607258289	0.33323362	0.443349499	-0.494992931	0.49076608	0.163689905	-0.109668046	0.556194787	-0.634714408	-0.222216868	0.070356278	-0.349427776
XLOC_016772	grey	0.543937279	0.597511251	0.579477024	0.463159742	-0.022626904	0.408845964	0.525781489	0.427437861	0.613167112	0.347167493	-0.142341698	0.149727417	0.440437335	0.72976136
XLOC_016899	grey	0.656611267	-0.55906993	-0.186941843	0.287945094	-0.778553851	0.262845683	0.047611453	-0.740999324	-0.438614895	-0.184947779	0.03154207	-0.508358875	-0.578885031	-0.668738223
XLOC_016945	grey	-0.622706305	0.70420753	0.164251474	-0.126274696	0.724295488	-0.080294685	0.257438271	0.408695792	0.353403188	0.731821106	-0.051798755	0.685117797	0.807728765	0.470697031
XLOC_017057	turquoise	-0.419994394	0.901932945	0.245465639	0.079464442	0.813332589	-0.136642395	0.439144539	0.742091248	0.629213249	0.716789197	-0.21905484	0.612894842	0.875347705	0.755348596
XLOC_017074	grey	0.629648442	-0.266404273	0.282815697	0.187999038	-0.749174241	0.671321987	0.077776038	-0.657278594	-0.296681809	0.053866545	0.170768672	-0.199511574	-0.233872772	-0.290288956
XLOC_017106	grey	0.212752478	0.203899712	-0.778669994	0.613474889	0.406867383	-0.752202801	0.635790513	0.339314183	0.105170958	0.352230965	-0.777354244	-0.439524589	-0.085845004	-0.31077294
XLOC_017179	grey	-0.745314352	0.699172802	0.237045777	-0.324499455	0.850618432	-0.112662149	0.053126597	0.62904252	0.324343408	0.533143453	-0.068280629	0.641580318	0.760168277	0.608304118
XLOC_017180	tan	-0.392457011	0.394847436	0.733447814	-0.210735585	0.010382064	0.502315422	-0.025077188	-0.101863523	0.537226944	0.323670331	0.716553826	0.984570314	0.760752437	0.663782439
XLOC_017348	grey	-0.208783781	-0.794058033	0.164990202	-0.605798231	-0.675731774	0.413926086	-0.79717962	-0.862596775	-0.572297182	-0.62520084	0.769858073	0.063026955	-0.457216425	-0.472277982
XLOC_017357	turquoise	-0.400179876	0.883996217	0.609251188	-0.068457364	0.592197212	0.265171478	0.304850808	0.545102852	0.610360265	0.713308238	0.073775605	0.811061527	0.971107935	0.883633802
XLOC_017366	grey	0.665151913	0.625820576	0.388515709	0.793145345	-0.136496582	0.326437826	0.863690431	0.150297867	0.734929956	0.642120616	-0.127441889	0.248580273	0.539169571	0.535493781
XLOC_017367	grey	-0.078026574	0.867749051	-0.080415052	0.349807811	0.847410134	-0.349617864	0.652021742	0.894663216	0.461812248	0.724398876	-0.715161438	0.100150468	0.590622095	0.51671189
XLOC_017390	grey	-0.300049341	0.000826432	0.786265077	-0.636635841	-0.139827916	0.66588318	-0.577062334	-0.041485878	-0.045179889	-0.244025119	0.587020477	0.439492445	0.205597223	0.471479454
XLOC_017665	brown	0.032599561	-0.299561433	-0.927396434	0.137930216	0.331310871	-0.875724816	0.002254876	0.324929052	-0.367171847	-0.327247318	-0.724838985	-0.814880762	-0.625409946	-0.580775802
XLOC_017739	grey	-0.752382908	-0.270149583	-0.539165016	-0.637958142	0.532108142	-0.527667303	-0.546068989	0.146368171	-0.63099219	-0.224681557	-0.226144978	-0.21359906	-0.288266892	-0.45622808
XLOC_017925	blue	0.354343448	0.870987443	0.301343987	0.543775568	0.3735671	0.195975305	0.809214742	0.543608358	0.508234876	0.865849504	-0.50865172	0.171294692	0.650130965	0.57721645
XLOC_017965	grey	-0.512649807	-0.048855613	-0.06981375	-0.165295906	0.04769013	-0.108672999	-0.087587292	-0.355118625	0.120904705	0.148669389	0.467265864	0.557780803	0.277837387	-0.089375584
XLOC_017967	grey	-0.278960821	0.61230258	0.015429826	0.296354329	0.548588333	-0.388317523	0.451379982	0.53850579	0.807295546	0.390911418	-0.029622739	0.546300945	0.651526581	0.59795567
XLOC_017971	grey	0.800524748	-0.150583588	0.465386767	0.369762752	-0.794121881	0.65487163	0.173162561	-0.425331698	0.123237379	-0.112303347	0.262807574	-0.117199228	-0.144883652	0.079898783
XLOC_018007	blue	-0.286489246	0.949573449	0.225772484	0.196897193	0.805106959	-0.139818701	0.549900903	0.793026194	0.655428279	0.766160406	-0.331930254	0.524483717	0.86065161	0.761898974
XLOC_018021	grey	-0.047191585	0.808626755	0.362867362	0.336607672	0.504576446	-0.077703381	0.519506931	0.726634806	0.901963411	0.449695949	-0.095786675	0.526320513	0.755189473	0.902498941
XLOC_018050	grey	0.002834773	-0.09488328	-0.762391976	0.314546846	0.19124844	-0.580637277	0.326852576	-0.107697699	-0.215049164	0.255088272	-0.458290656	-0.330456731	-0.199555178	-0.600302696
XLOC_018056	pink	-0.114970621	0.827485011	0.009929282	0.23365394	0.846176044	-0.318983877	0.506403116	0.976775286	0.462688923	0.5567502	-0.656883075	0.088899328	0.545379912	0.611516283
XLOC_018089	black	-0.980710738	0.197695912	0.038459637	-0.682752079	0.642875309	-0.159905633	-0.405739053	0.219839198	-0.120467335	0.164927729	0.178988661	0.530272018	0.392877698	0.15767483
XLOC_018090	grey	-0.771211419	0.169034738	0.567298492	-0.738172004	0.190170327	0.490664122	-0.465273234	-0.172515411	-0.118953041	0.234490055	0.588060477	0.777973712	0.519065519	0.293757417
XLOC_018093	grey	0.149678378	0.86664572	0.002590884	0.497857295	0.630250631	-0.127039023	0.800392596	0.669864849	0.418831715	0.888137685	-0.694387851	0.086867686	0.602953468	0.430893465
XLOC_018156	grey	-0.534057324	-0.092623166	-0.655411457	-0.351947596	0.69192115	-0.757943111	-0.292107209	0.515930661	-0.398566577	-0.21817073	-0.544249568	-0.409799193	-0.294799919	-0.296167045
XLOC_018199	red	-0.105032325	0.869204918	0.267979256	0.233713613	0.559853404	0.161347827	0.621806314	0.427264331	0.367652624	0.989393363	-0.34149536	0.44810185	0.803652049	0.492780246
XLOC_018232	blue	-0.171520565	0.913004977	0.085749729	0.333863711	0.72809077	-0.147999665	0.692723696	0.627426497	0.551046902	0.916386395	-0.428171681	0.432640677	0.809578355	0.551030751
XLOC_018304	grey	0.482857278	-0.231192779	-0.585217298	0.645803525	-0.157407067	-0.655827029	0.341987472	0.112539005	0.345585829	-0.37770503	-0.26088409	-0.46831221	-0.407699592	-0.202869453
XLOC_018322	grey	0.185332487	-0.39146991	-0.669910191	0.376937937	-0.251901206	-0.44054997	0.214947446	-0.467373593	-0.141008671	-0.0429444	-0.086639872	-0.290201379	-0.366266752	-0.676137529
XLOC_018323	grey	0.130913943	0.15386634	-0.195373922	0.452027592	-0.085269868	-0.0637177	0.519899224	-0.33117108	0.209785243	0.531261491	0.003273839	0.219684934	0.254285172	-0.18593422
XLOC_018330	grey	-0.072248073	0.618990245	0.397025456	-0.137884828	0.457479499	0.371504444	0.189165364	0.4681888	-0.073277332	0.614950468	-0.399758845	0.109311537	0.453689936	0.401974383
XLOC_018852	grey	0.080389717	0.133183279	-0.559695735	0.113836671	0.546971335	-0.551018349	0.166949878	0.627395672	-0.301560699	0.055971452	-0.917337081	-0.696994866	-0.290323275	-0.215015754
XLOC_018878	grey	0.684393461	-0.297709328	-0.381849129	0.551662459	-0.512781277	0.011904021	0.389669343	-0.508110774	-0.252688445	0.108737485	-0.261871905	-0.518574624	-0.414382613	-0.617543592
XLOC_019013	grey	-0.013492516	0.843424017	0.194196353	0.207769286	0.729289127	-0.09194114	0.487522703	0.916111189	0.427002398	0.581646093	-0.601227024	0.104048706	0.566141212	0.672243156
XLOC_019042	grey	0.599302941	0.294767929	0.175769667	0.32613902	-0.028527371	0.301534537	0.377501958	0.272531854	-0.069560403	0.297831696	-0.537954641	-0.40637513	-0.018528657	0.126684011
XLOC_019079	grey	0.374504403	0.239553845	0.475669015	0.064919834	-0.237432576	0.72200175	0.209495702	-0.192064946	-0.198336632	0.480701625	-0.0847635	0.010708213	0.189932456	0.080453899
XLOC_019085	grey	-0.852516431	-0.012464983	-0.174871006	-0.52984079	0.421340315	-0.231685467	-0.334383402	-0.094552884	-0.209298785	0.143865642	0.225279037	0.431691506	0.227345969	-0.15163475
XLOC_019092	blue	-0.177157644	0.967786844	0.316161026	0.230735167	0.68173546	0.073606796	0.621789662	0.621351126	0.550611278	0.93583872	-0.325369493	0.533740859	0.894769798	0.687870287
XLOC_019093	pink	-0.322564574	0.602985082	-0.046625949	-0.024939856	0.848373179	-0.431916588	0.176860109	0.970680423	0.348872733	0.213297347	-0.511015957	0.057517578	0.370687879	0.551351975
XLOC_019111	grey	0.256538748	0.138781805	-0.172498946	0.205532411	0.024633583	0.147193947	0.350870309	-0.148932694	-0.381472456	0.554282518	-0.467516798	-0.279184536	-0.011514966	-0.360505228
XLOC_019136	grey	-0.480004453	0.382631971	0.782094894	-0.633283994	0.247440005	0.650124555	-0.348445411	0.178878622	-0.044482746	0.25529644	0.318581912	0.579875962	0.534358819	0.571853904
XLOC_019151	grey	0.55725316	0.62183771	0.664912103	0.571497759	-0.179429187	0.534028876	0.649121834	0.167049483	0.752983423	0.513785609	0.088459518	0.402761305	0.604402424	0.729427599
XLOC_019164	grey	0.191263422	0.592578894	0.834507671	0.240838048	-0.172987171	0.729899356	0.419828144	-0.071955064	0.631436739	0.608210417	0.415295209	0.753284506	0.780501956	0.71607149
XLOC_019214	grey	0.198048157	0.017107946	0.165850544	0.20039671	-0.391097658	0.445518144	0.272239342	-0.625423709	-0.05661452	0.47539521	0.248025498	0.263943292	0.200993211	-0.208676687
XLOC_019282	grey	0.27431261	0.648886227	0.113592545	0.409953759	0.286037076	0.205900806	0.683910845	0.245938331	0.128496275	0.887271747	-0.522716145	0.045693439	0.467101788	0.186654357
XLOC_019471	grey	-0.354630878	0.203468507	0.18200335	-0.491871251	0.505209311	-0.010710446	-0.355922214	0.617667081	-0.184096487	-0.132288001	-0.256411487	-0.088958817	0.045201291	0.324383953
XLOC_019557	grey	0.060676426	-0.656780342	0.290976808	-0.47187485	-0.608169893	0.388983093	-0.730665394	-0.428893965	-0.373232387	-0.811676956	0.544696199	-0.161175104	-0.519077564	-0.155974253
XLOC_019636	blue	0.138183773	0.958624453	0.551346679	0.404568273	0.395005933	0.305181719	0.704756815	0.545049354	0.735250989	0.84799623	-0.185996207	0.543299474	0.889085014	0.846888597
XLOC_019647	blue	-0.268469492	0.889549759	0.470061532	0.068099985	0.672141427	0.046308193	0.370169269	0.789282818	0.705036045	0.561070471	-0.128797865	0.593807	0.844247423	0.929927813
XLOC_019655	grey	0.78124825	0.370697445	-0.20084141	0.866621429	-0.042592173	-0.072659657	0.871351662	0.175168556	0.27652635	0.535430062	-0.639982822	-0.370730817	0.065846033	-0.015196311
XLOC_019667	grey	-0.67431948	0.298733573	-0.40179452	-0.222726399	0.874041124	-0.725000686	-0.0521473	0.698441373	0.124499195	0.067884633	-0.360947114	0.088731934	0.205217702	0.165112218
XLOC_019670	grey	0.077268316	0.756169533	0.650837599	0.364890007	0.131563236	0.351611207	0.552381506	0.278446404	0.907546119	0.600433635	0.257472121	0.778152247	0.877847762	0.878946078
XLOC_019699	tan	0.335502015	-0.465347362	-0.584161606	0.025176476	-0.082367237	-0.330770797	-0.158180973	0.034815557	-0.656586678	-0.413666731	-0.597429765	-0.954005322	-0.791673054	-0.645294486
XLOC_019794	grey	-0.087757172	0.892293829	0.574678631	0.063435049	0.499686716	0.411630791	0.447311694	0.514372968	0.371039657	0.854447826	-0.225498397	0.493681527	0.82680945	0.715699574
XLOC_019845	grey	-0.88324959	0.415517947	0.441580222	-0.660780093	0.5689621	0.186424465	-0.326230435	0.260901278	0.084347886	0.312759628	0.327256739	0.766312885	0.650872326	0.493811099
XLOC_019881	grey	0.759938696	0.554651283	0.252326307	0.870720243	-0.162081079	0.229463874	0.897853703	0.150229525	0.67593221	0.588025742	-0.23917877	0.085165947	0.410043727	0.419454461
XLOC_020039	grey	0.488546728	0.489602489	0.556424202	0.510813671	-0.297581598	0.626336289	0.633102653	-0.20216597	0.479920007	0.686218225	0.152824918	0.428866482	0.565343964	0.399375396
XLOC_020073	grey	-0.654875845	-0.233717779	0.476909527	-0.708753148	-0.155275842	0.359339596	-0.684756747	-0.370833352	-0.031084424	-0.316454876	0.887531984	0.674637418	0.192070329	0.189947491
XLOC_020126	grey	-0.084426191	0.326112292	-0.080745166	0.287074783	0.126324288	-0.005379297	0.475706988	-0.196883169	0.199313523	0.686360686	-0.010224014	0.379780032	0.44518633	-0.046246911
XLOC_020215	grey	-0.23607592	-0.112240197	-0.04513662	-0.071577934	-0.176612999	0.147949514	0.013175417	-0.599280277	-0.139502754	0.310463808	0.351974825	0.365679203	0.163299474	-0.315646299
XLOC_020623	blue	0.084655457	0.909762882	0.592045512	0.32794393	0.319756333	0.423808623	0.656265545	0.365563957	0.626010281	0.917410177	-0.087341481	0.616857125	0.908897375	0.755062948
XLOC_020688	salmon	0.075785729	0.469542062	-0.420143323	0.270090712	0.674501235	-0.432764929	0.467774295	0.676656282	-0.092855243	0.494716731	-0.952472943	-0.433011887	0.074608609	-0.02680707
XLOC_020854	grey	0.500804231	0.1965148	-0.649155798	0.824831432	0.226070636	-0.72821949	0.714461589	0.442012012	0.399194166	0.131828152	-0.70545186	-0.490511798	-0.137303046	-0.090551291
XLOC_021188	turquoise	0.025155002	0.943630519	0.411322746	0.419149659	0.450719128	0.183921973	0.743310231	0.465893549	0.725232184	0.930091668	-0.173678814	0.60658023	0.921560958	0.735289818
XLOC_021322	grey	-0.775888857	0.325775562	0.367519119	-0.549046614	0.533673812	-0.028466463	-0.355598054	0.434373376	0.298821211	-0.016662369	0.33959133	0.651345203	0.507977272	0.605756054
XLOC_021350	blue	-0.151083703	0.991793859	0.346066669	0.250191767	0.694859924	0.058046246	0.625329721	0.698330033	0.618702405	0.887896286	-0.331128991	0.527520801	0.899449245	0.764826195
XLOC_021356	grey	-0.618274388	0.337278224	0.195567516	-0.638576665	0.669382358	0.075435736	-0.334112841	0.510184993	-0.325601646	0.215755656	-0.246595862	0.125643634	0.264176497	0.249394018
XLOC_021503	grey	0.209356827	0.651242397	-0.403766523	0.655871966	0.657136114	-0.60610568	0.793800506	0.785922706	0.489225409	0.54332829	-0.829048788	-0.195214846	0.302152403	0.261914158
XLOC_021531	grey	0.12200241	-0.031695639	-0.461779307	0.530413398	0.022356339	-0.632792993	0.364972717	0.077513923	0.537951028	-0.120288924	-0.020288295	0.00469437	-0.02847745	-0.028815639
XLOC_021537	brown	-0.146059929	0.429003994	0.893222243	-0.224642633	0.009058825	0.604602741	-0.097486676	0.215707569	0.509504543	0.104309662	0.508081075	0.691320097	0.604342681	0.858710944
XLOC_021571	grey	0.656445264	0.092690974	0.156126027	0.706166608	-0.558820478	0.302201099	0.61273126	-0.452260626	0.438402441	0.339186798	0.19231057	0.159023598	0.175178699	0.02413265
XLOC_021592	grey	0.418961055	0.461546928	0.305654093	0.54124234	0.043315193	-0.016896103	0.487018716	0.506672906	0.834300591	0.066972922	-0.059236534	0.161021388	0.341639272	0.707028508
XLOC_021598	grey	0.198740588	0.624808773	-0.036876085	0.676827912	0.236331552	-0.131187841	0.843941397	0.177511414	0.647244044	0.779164017	-0.219328548	0.352286866	0.60199676	0.296640653
XLOC_021642	grey	-0.555238298	-0.299725222	0.201351822	-0.452420581	-0.18149368	0.071690995	-0.509708064	-0.400195301	0.112545572	-0.355048217	0.823307188	0.590990167	0.108551977	0.0629698
XLOC_021685	grey	-0.537353746	0.648500394	0.02356115	0.024253171	0.767537649	-0.40510359	0.266135163	0.6707484	0.626917208	0.398455786	-0.095845982	0.557085698	0.675163064	0.606393326
XLOC_021773	grey	-0.805498001	0.155788242	0.143188336	-0.639236784	0.588437009	-0.211055579	-0.494898825	0.485238497	0.070118462	-0.203064834	0.175149957	0.380998934	0.254640899	0.399419503
XLOC_021856	grey	0.623131974	-0.351318374	0.152342902	0.057189231	-0.588881203	0.479632519	-0.106938262	-0.346046235	-0.455897679	-0.235935477	-0.084850728	-0.535116106	-0.486723127	-0.303422065
XLOC_021861	grey	0.876652755	-0.425717553	-0.346467203	0.68749296	-0.659627547	-0.145171325	0.320448318	-0.327046788	0.075488496	-0.366090223	-0.137078521	-0.613254314	-0.581458085	-0.394487764
XLOC_021880	grey	-0.56023	-0.162588382	-0.501252742	-0.439714754	0.411505546	-0.327929664	-0.27942373	-0.064983014	-0.672134182	0.134486801	-0.290721094	-0.181327681	-0.173761734	-0.561966353
XLOC_022193	grey	0.347629238	-0.389482859	0.606620855	-0.211649737	-0.815061978	0.851688409	-0.356865097	-0.672126034	-0.257176272	-0.2917139	0.600432998	0.063235036	-0.199645999	-0.051715728
XLOC_022600	grey	0.2431708	0.569567092	0.160320406	0.24438064	0.451880085	-0.062428034	0.358565014	0.815879733	0.315777505	0.2337253	-0.582131921	-0.182414897	0.234961949	0.542177944
XLOC_022670	blue	-0.005670058	0.969857502	0.199505489	0.365391231	0.714731864	-0.054164711	0.706260273	0.784143451	0.559833584	0.860938335	-0.544271936	0.298414949	0.765351279	0.672823326
XLOC_022757	green	-0.864973823	-0.184577662	0.218484697	-0.985978461	0.279659514	0.163210939	-0.833970361	-0.03151139	-0.512116971	-0.250070526	0.361907841	0.296599903	0.024361711	-0.010155094
XLOC_022818	blue	-0.159687743	0.896510665	0.094542413	0.398057113	0.681720632	-0.20236072	0.710835375	0.623158296	0.707571049	0.83721154	-0.323048615	0.506677034	0.831210413	0.620943105
XLOC_022825	blue	0.004549199	0.958243067	0.380034411	0.301340749	0.643877859	0.046489035	0.602033286	0.828744442	0.668296607	0.70762765	-0.393355781	0.375434889	0.783926137	0.847463691
XLOC_022861	brown	-0.018774766	-0.24274924	-0.913420218	0.335330428	0.234710744	-0.929516362	0.187494614	0.130043567	-0.007929919	-0.201742551	-0.426416425	-0.451166433	-0.391475293	-0.497002606
XLOC_022863	blue	-0.107829162	0.989582081	0.306099991	0.271808399	0.728660684	-0.002160355	0.626493517	0.792620431	0.617275196	0.828511431	-0.417521665	0.430929254	0.841430737	0.775647121
XLOC_022979	grey	0.085929741	-0.073580859	0.254368392	0.128361106	-0.487081796	0.444522577	0.141896962	-0.714281156	0.099125301	0.296528291	0.544234584	0.461382533	0.236476774	-0.112468535
XLOC_023052	grey	-0.146324982	-0.192525645	-0.161625676	0.103627335	-0.250226998	-0.056403024	0.073530004	-0.574035065	0.085738737	0.121683431	0.416830218	0.344133751	0.089198766	-0.28627413
XLOC_023098	grey	0.869877676	-0.434811013	-0.090318437	0.569250545	-0.849738922	0.228047779	0.259885126	-0.613310869	-0.040241627	-0.217373279	0.084010485	-0.427835781	-0.471986659	-0.408756544
XLOC_023162	greenyellow	0.417318212	-0.745053358	0.041550528	0.019628546	-0.959850017	0.397660989	-0.286071691	-0.950062855	-0.341059762	-0.476492214	0.551368312	-0.184862172	-0.540519335	-0.548490027
XLOC_023179	grey	-0.381559699	0.033410032	0.835963585	-0.70118471	-0.144262948	0.782992551	-0.572462971	-0.173697803	-0.131009394	-0.078904858	0.642943879	0.551595643	0.299010798	0.416150627
XLOC_023198	grey	0.164177105	-0.167809886	0.111654618	0.308786847	-0.446241184	-0.012825082	0.100318179	-0.33772168	0.567308819	-0.254860019	0.589915939	0.358730524	0.073176967	0.155695357
XLOC_023211	grey	0.028730288	0.641478761	-0.379834521	0.486009903	0.772868192	-0.668428331	0.633300792	0.901102665	0.486561677	0.42289853	-0.779252044	-0.143742638	0.309598301	0.342334303
XLOC_023227	turquoise	-0.317966304	0.832078351	0.239440686	0.1404621	0.61137947	0.05797653	0.528344726	0.390146043	0.452988847	0.925649851	-0.166436281	0.6278324	0.869367414	0.518223013
XLOC_023240	grey	-0.727508552	0.510753079	0.320690033	-0.553076871	0.765319866	-0.018997694	-0.248195339	0.671386261	0.111166931	0.208389186	-0.051587861	0.443019307	0.521541308	0.588260146
XLOC_023291	grey	-0.505899216	-0.174299738	0.384737623	-0.419082967	-0.237509587	0.293973434	-0.411003927	-0.482772734	0.156397219	-0.147848325	0.888869803	0.73824075	0.275925602	0.150661416
XLOC_023316	blue	-0.338211726	0.918416961	0.297737832	0.081937908	0.81409842	-0.105317198	0.423260231	0.846804854	0.629295476	0.650855596	-0.286212684	0.522717367	0.830655154	0.823158167
XLOC_023326	grey	-0.144349981	0.534967476	-0.294885013	0.431520144	0.500079531	-0.409474388	0.641502788	0.268912547	0.428937925	0.698570987	-0.321416954	0.287023168	0.507405193	0.12069483
XLOC_023331	grey	0.120470661	-0.346147741	0.071390011	0.144905563	-0.627506088	0.242283438	0.004887374	-0.79544846	0.09757227	-0.055692618	0.636364086	0.318573805	-0.021699378	-0.25618835
XLOC_023332	grey	0.872935137	-0.448795594	-0.065225914	0.483173882	-0.830254565	0.288933416	0.190773759	-0.581911453	-0.175311138	-0.231044199	0.011543294	-0.517407283	-0.527683114	-0.438099061
XLOC_023523	grey	-0.817042564	-0.058922719	0.269227614	-0.631492907	0.147907483	0.082687737	-0.521810244	-0.18063537	0.061266972	-0.116186543	0.696182325	0.722775716	0.329482457	0.195897676
XLOC_023661	grey	-0.307508813	0.833062085	0.64832251	-0.180830996	0.561749313	0.420358889	0.211492795	0.547038744	0.318640908	0.706489872	-0.0877513	0.587417325	0.827059117	0.77504513
XLOC_023806	grey	-0.357811782	0.47521508	0.466991279	-0.373657663	0.526162852	0.139201607	-0.176070157	0.690152932	0.205556048	0.064523154	-0.069414363	0.276249594	0.403446586	0.689980482
XLOC_023960	black	0.962764644	0.001816744	-0.042436769	0.802137766	-0.461412514	0.029393064	0.561178231	0.01860925	0.356456349	-0.070565721	-0.273169235	-0.452805308	-0.236270715	0.039560298
XLOC_024017	grey	0.281725783	0.298054573	0.534502135	0.155992944	-0.307383803	0.749118096	0.324120807	-0.386043409	0.033906434	0.631955601	0.182113124	0.347855122	0.413488816	0.141493565
XLOC_024176	blue	-0.132052883	0.910627898	0.407693392	0.206983807	0.656376661	-0.005121802	0.484162796	0.83310141	0.746465781	0.579331646	-0.238105017	0.491680237	0.804725507	0.914320884
XLOC_024196	grey	0.836114845	0.154915758	0.157227596	0.734053984	-0.361263504	0.082445197	0.534273334	0.167343931	0.574273769	-0.060652523	-0.137746995	-0.218006747	-0.030936895	0.326762651
XLOC_024232	grey	-0.821484382	0.157104943	0.559591884	-0.731845892	0.241250646	0.334642488	-0.522433128	-0.015451165	0.078086165	0.030340547	0.659085709	0.816589274	0.510514578	0.445508497
XLOC_024401	grey	-0.376459152	0.233508547	-0.115272356	-0.298978786	0.675321615	-0.409547108	-0.204474677	0.797079177	0.001062623	-0.171591044	-0.41091562	-0.161722323	0.017257834	0.300425424
XLOC_024548	grey	-0.010642457	0.671261675	0.873109426	-0.10511731	0.165147179	0.700546742	0.159045091	0.329946056	0.365934082	0.50409138	0.137320087	0.552982109	0.70467474	0.814376202
XLOC_024674	grey	-0.673720982	0.520705773	0.485329844	-0.52803321	0.503795695	0.386556772	-0.12544975	0.168130003	-0.045654037	0.60468738	0.151884064	0.672445476	0.690945059	0.402139223
XLOC_024748	grey	0.479347056	-0.112110134	0.017980752	0.198451652	-0.405328792	0.428909829	0.21017094	-0.468322888	-0.427112086	0.311850104	-0.177427996	-0.302605157	-0.180540711	-0.415971086
XLOC_024751	grey	0.476536056	0.019860452	0.189707446	0.043593908	-0.137107308	0.327626973	0.013664304	0.175314469	-0.281568961	-0.05465971	-0.374239487	-0.489717164	-0.247191448	0.021390408
XLOC_024788	grey	-0.622197462	-0.232940557	0.448851933	-0.650539052	-0.214730311	0.414793579	-0.60062837	-0.518684941	-0.080083982	-0.175026715	0.894867923	0.704840178	0.223686994	0.085851615
XLOC_024855	purple	0.092027032	0.626093628	0.430147804	0.468576047	0.098546783	0.118434006	0.573788958	0.233907774	0.956900435	0.467807786	0.257500734	0.699267372	0.752210638	0.748357604
XLOC_024986	red	0.010121635	0.76073447	0.127071612	0.340626529	0.451565512	0.109231952	0.6815618	0.293256807	0.292119004	0.979579631	-0.38902161	0.323974776	0.680207409	0.308778441
XLOC_025164	grey	0.493079376	0.386937314	0.034720649	0.771489028	-0.01560108	-0.22934435	0.671108815	0.354183234	0.890303013	0.1328289	-0.098250578	0.116619709	0.285184254	0.495750398
XLOC_025252	grey	-0.305861149	-0.227030472	-0.842141387	-0.042647163	0.367096898	-0.697569536	-0.014717205	-0.004403955	-0.462359688	0.038336811	-0.468509899	-0.401249393	-0.333098347	-0.677550872
XLOC_025253	grey	0.362885216	0.768785317	0.167015403	0.47558768	0.405310896	0.124149383	0.724575675	0.568424876	0.295819558	0.783366731	-0.661295967	-0.044401547	0.473370419	0.416290945
XLOC_025570	pink	-0.151770609	0.629258246	-0.117818718	0.152811638	0.812804948	-0.47667265	0.328616256	0.992532507	0.396773266	0.259986486	-0.63088453	-0.051212571	0.333768765	0.520303207
XLOC_025591	grey	-0.67249745	0.605662489	0.192471654	-0.32033165	0.838174818	-0.234887148	-0.039641666	0.77945884	0.369288946	0.257650423	-0.110178241	0.47995327	0.596490157	0.659185311
XLOC_025605	grey	0.660771479	0.535137014	0.018807236	0.668727042	0.117089866	0.097031863	0.775997144	0.359493262	0.222374859	0.61946219	-0.681083402	-0.293986184	0.202520491	0.181699826
XLOC_025618	grey	-0.225449264	0.057847768	-0.199363692	-0.283551642	0.523160905	-0.390066455	-0.262346802	0.686860224	-0.17785201	-0.303307227	-0.470930674	-0.386709382	-0.207321145	0.114730125
XLOC_025665	grey	0.719665149	0.233055114	0.175915131	0.565657801	-0.155464497	0.065569618	0.430176252	0.388994967	0.445812246	-0.061861862	-0.30214093	-0.302525558	-0.034692729	0.38681524
XLOC_025670	grey	-0.606775763	-0.289514373	0.468287023	-0.687441638	-0.245016835	0.406862507	-0.678283979	-0.484701774	-0.079323079	-0.307304943	0.920461554	0.659004836	0.155568872	0.112193074
XLOC_025714	grey	-0.565862087	0.072751735	0.465940362	-0.745669422	0.131692275	0.575209353	-0.476535361	-0.202366902	-0.488226761	0.251632056	0.290833325	0.396999726	0.271336671	0.042764956
XLOC_025719	grey	-0.054513937	0.583860902	-0.349072144	0.216496944	0.805960701	-0.462005423	0.457697648	0.806813956	0.030682444	0.526384975	-0.911810197	-0.290984658	0.212451172	0.135004807
XLOC_025771	grey	0.200514441	0.030063173	-0.278769089	0.086876384	0.079432913	0.051449398	0.206650046	-0.086548083	-0.545511065	0.403259363	-0.558176664	-0.443330041	-0.172509298	-0.461100836
XLOC_025795	grey	0.36015166	-0.399917769	0.126788353	0.241946609	-0.800558421	0.373890044	0.050185821	-0.861720342	0.04612757	-0.092849566	0.591476003	0.171443426	-0.129164916	-0.295175087
XLOC_025827	grey	0.704423691	0.072845429	0.383113353	0.267591395	-0.396880412	0.545798366	0.204128172	-0.02191087	-0.05058103	0.055582093	-0.175143516	-0.317436339	-0.114147359	0.13080145
XLOC_025984	grey	0.145163172	0.753796936	0.813495069	0.148962744	0.165372274	0.563204685	0.363746471	0.441344598	0.624464844	0.508768086	0.078034034	0.539967101	0.743205947	0.918953832
XLOC_025987	grey	0.832565542	-0.338002071	-0.098179271	0.404148096	-0.548708581	0.113406659	0.120896333	-0.130991028	-0.162423286	-0.373829269	-0.261820282	-0.711724554	-0.586496305	-0.259848293
XLOC_026087	grey	0.43398234	-0.202006532	-0.74527734	0.702143062	-0.097709898	-0.715146576	0.465033296	-0.00485905	0.236275481	-0.146451149	-0.360135599	-0.465293201	-0.366819595	-0.392866112
XLOC_026189	grey	0.06795515	0.543711632	-0.096862978	0.155934668	0.662499456	-0.284790474	0.320774979	0.882338723	0.120985137	0.284312614	-0.77843219	-0.302644526	0.161073798	0.348145225
XLOC_026218	grey	0.831799333	-0.151347786	0.252223338	0.362209579	-0.634303818	0.515106251	0.196309803	-0.282931186	-0.117242463	-0.067455466	-0.083191581	-0.414466106	-0.296940428	-0.095751688
XLOC_026405	grey	-0.675520418	-0.240576456	0.548876767	-0.903856113	-0.113765227	0.53360389	-0.813946347	-0.35607119	-0.34095796	-0.265870198	0.752625817	0.534746243	0.120742284	0.10926453
XLOC_026475	grey	0.20053069	-0.594658808	0.012160649	-0.251678552	-0.637774324	0.471704895	-0.362085278	-0.802807827	-0.744906176	-0.191382459	0.230103304	-0.293935399	-0.488926709	-0.659150743
XLOC_026786	grey	0.337345481	-0.12128542	-0.334266313	0.04599839	0.095655622	-0.140336759	0.005036282	0.251918886	-0.527252224	-0.102601945	-0.701528901	-0.79586383	-0.491306374	-0.353561045
XLOC_026937	blue	0.135892405	0.922060435	0.649903317	0.335677044	0.34321467	0.373892843	0.609800058	0.551796498	0.749593834	0.738589717	-0.098717102	0.564656587	0.869490574	0.916977885
XLOC_026957	yellow	-0.001399141	0.737947734	0.449348477	0.222633262	0.452724683	0.023907875	0.377664182	0.762556431	0.781311897	0.307863332	-0.109351424	0.410775515	0.642576094	0.915699863
XLOC_026991	grey	0.67015523	-0.374373595	-0.356590807	0.295572442	-0.314322559	-0.138033578	0.044634216	0.015467577	-0.360165619	-0.400923942	-0.496745303	-0.892710426	-0.706080068	-0.422981983
XLOC_027060	blue	-0.05710882	0.998150839	0.36721569	0.336156015	0.632208732	0.078378841	0.686194845	0.683802651	0.685752313	0.884964363	-0.320487506	0.520310896	0.899593759	0.790853476
XLOC_027069	grey	0.444122914	0.225729219	0.640083197	0.112276893	-0.402187641	0.853166963	0.213388393	-0.293833295	-0.037078481	0.426336369	0.129546898	0.156448558	0.25441208	0.200000097
XLOC_027073	grey	-0.30522246	0.442988046	0.383673527	-0.393068952	0.541523002	0.154601874	-0.174529123	0.673541152	0.000189375	0.118644238	-0.235363725	0.104090084	0.301993557	0.539600482
XLOC_027255	grey	0.467761433	0.481556089	0.536651337	0.24122191	0.014775801	0.453188293	0.322887482	0.420424581	0.284191377	0.266391097	-0.24789315	-0.031792328	0.27419293	0.569739464
XLOC_027553	grey	-0.512625334	-0.474924118	-0.804327785	-0.311299895	0.301366631	-0.77667	-0.394184736	-0.016966586	-0.459402706	-0.412752071	-0.180941509	-0.347302634	-0.486670917	-0.632438876
XLOC_027569	greenyellow	-0.545383655	0.575367768	-0.200236739	-0.172142911	0.984369375	-0.505805048	0.1135672	0.884735064	0.123285739	0.348287094	-0.571728601	0.071582229	0.375415105	0.347266362
XLOC_027584	grey	-0.190514227	0.833642686	-0.094846196	0.220730552	0.902792434	-0.356392031	0.545021478	0.898422457	0.355059396	0.69626291	-0.713758306	0.095387507	0.565991781	0.475637628
XLOC_027601	grey	-0.256613158	0.745978464	0.189569688	0.306065721	0.521176464	-0.170347695	0.540871592	0.465676158	0.822964768	0.616499227	0.016613002	0.690711918	0.82351619	0.674546559
XLOC_027603	grey	-0.307368004	-0.023388134	0.420237508	-0.545783194	-0.11381517	0.662730891	-0.33719008	-0.43501133	-0.522752936	0.297868271	0.293285082	0.294465768	0.173400419	-0.122006541
XLOC_027626	grey	0.302641519	-0.174268635	-0.019118223	-0.110527753	-0.045882458	0.05070912	-0.21632043	0.264053365	-0.369453892	-0.369813451	-0.380498617	-0.619443843	-0.454651843	-0.084160399
XLOC_027701	grey	0.074860594	0.463031807	-0.150051176	0.340646672	0.296643129	-0.010516412	0.592034214	0.055562023	0.011762157	0.827460234	-0.442063164	0.064962586	0.369166305	-0.080731391
XLOC_027762	grey	-0.184191015	0.352704689	-0.566927378	0.113709727	0.826479206	-0.74055811	0.249469185	0.833049394	-0.017600335	0.185833642	-0.867442816	-0.409598554	-0.011280446	0.010894022
XLOC_027850	grey	-0.042115191	0.479830501	0.489642614	0.034079325	0.275079986	0.083040144	0.092873244	0.618307144	0.646552641	-0.009995581	0.087893862	0.357952519	0.443345775	0.831133652
XLOC_027922	grey	0.380298737	-0.15050108	-0.00212346	0.291766457	-0.224709519	-0.203786311	0.018057861	0.22554348	0.410932922	-0.553994273	0.058306962	-0.218147962	-0.250897593	0.236479958
XLOC_027967	pink	0.000679885	0.811548016	-0.109062536	0.421715492	0.797221948	-0.439087023	0.645134778	0.954123478	0.573423928	0.557176752	-0.69325349	0.042787709	0.513189042	0.565872162
XLOC_028103	blue	0.132098709	0.867515466	0.597310101	0.202814875	0.403719932	0.396076445	0.498250165	0.609559923	0.480107243	0.704030609	-0.278448054	0.352269494	0.725226992	0.795444012
XLOC_028303	grey	0.824281392	0.07134292	0.214674838	0.466238238	-0.43843491	0.461708537	0.398186559	-0.126672654	-0.054529257	0.199027626	-0.281518305	-0.389205506	-0.136891853	-0.02974528
XLOC_028357	grey	-0.146252537	-0.15468724	0.203508385	0.033408466	-0.36425053	0.113161056	-0.064056111	-0.472319762	0.413294204	-0.124850697	0.750617985	0.588508312	0.212458177	0.118894058
XLOC_028400	grey	-0.881557771	0.085552134	-0.016616442	-0.727707581	0.53355328	-0.027762664	-0.437716558	0.039867919	-0.439151106	0.231330148	0.068016014	0.339477409	0.241028164	-0.096233854
XLOC_028403	grey	0.30593566	0.598753866	0.010298218	0.716619255	0.280859148	-0.328041157	0.734253636	0.575568663	0.928594327	0.326048241	-0.24251991	0.206337747	0.46393412	0.604950696
XLOC_028434	grey	0.021992924	0.005652335	-0.133204015	-0.217096646	0.17833484	0.133379061	-0.073620054	0.054503533	-0.67279103	0.234518134	-0.515365314	-0.442091811	-0.203797592	-0.348990561
XLOC_028445	grey	0.087416217	-0.48995773	0.505846846	-0.258937028	-0.832244298	0.696473521	-0.42178313	-0.872740062	-0.125053314	-0.334009342	0.900489283	0.344818471	-0.1126278	-0.113415666
XLOC_028454	grey	-0.212597327	0.800477718	-0.014293585	0.098168455	0.851648016	-0.186539478	0.461647913	0.787745421	0.171480415	0.752135258	-0.692921381	0.088225981	0.550829516	0.401898582
XLOC_028455	grey	0.031630093	0.599330426	0.619833268	0.315247347	0.009973791	0.333690941	0.443262392	0.120554248	0.889914975	0.458897371	0.425623711	0.816886731	0.799039817	0.793615188
XLOC_028456	grey	0.877695448	0.318376567	0.163133053	0.735581413	-0.290417609	0.31327444	0.712151981	0.040043559	0.259948756	0.426493316	-0.387774144	-0.270192592	0.081440122	0.133617614
XLOC_028457	grey	0.698287564	0.227013701	0.083870635	0.470281436	-0.059273435	0.079477759	0.395150359	0.413359056	0.163951446	0.031941836	-0.51993735	-0.483700056	-0.123319725	0.222415019
XLOC_028527	blue	0.212587619	0.932982569	0.414525996	0.514516569	0.37081063	0.241226256	0.810390372	0.469885575	0.68138032	0.929268399	-0.280416526	0.457306331	0.839136751	0.701784843
XLOC_028750	grey	0.318617465	-0.358664742	-0.457236196	0.344501775	-0.161221029	-0.581984041	0.013189944	0.152128547	0.226500455	-0.646719788	-0.115996176	-0.460024643	-0.500827483	-0.140060335
XLOC_028843	grey	-0.576745889	-0.280101788	-0.746272995	-0.233077135	0.419233376	-0.786812882	-0.243547223	0.061110732	-0.270630138	-0.212952841	-0.168380711	-0.154745398	-0.260979137	-0.481052046
XLOC_029158	grey	-0.237876662	0.498150212	0.438616798	-0.036370926	0.378576257	-0.016535233	0.056952352	0.613887071	0.690928705	0.0211447	0.166376652	0.501204413	0.529670899	0.836213452
XLOC_029172	grey	-0.335866837	0.024842765	-0.402144327	0.133780888	0.196054667	-0.432368874	0.19204515	-0.163095855	0.167990181	0.242387926	0.083417815	0.283413891	0.183246148	-0.209256062
XLOC_029204	grey	-0.708400164	-0.005591954	0.30754637	-0.488392077	0.061183476	0.151140899	-0.375021734	-0.271972569	0.157677285	0.007428922	0.732272018	0.790474597	0.40767266	0.209864168
XLOC_029213	blue	-0.011128461	0.978071824	0.25691448	0.444622548	0.626234596	-0.038949547	0.762556368	0.682273714	0.747380414	0.871826789	-0.355455861	0.481728756	0.867159495	0.745389762
XLOC_029243	grey	0.250966629	-0.029473056	0.018060547	0.479827351	-0.419055435	0.052315629	0.379969732	-0.477974607	0.46815178	0.16536145	0.411186224	0.357888923	0.191804253	-0.01510641
XLOC_029284	grey	0.052012418	0.692466825	0.692182915	0.197140323	0.041944817	0.633954955	0.48256398	-0.010694999	0.490541641	0.828003263	0.221114509	0.728052103	0.842258931	0.606463166
XLOC_029312	grey	-0.750016848	-0.233235404	0.470894841	-0.872069188	-0.069775634	0.429168507	-0.777602458	-0.372513525	-0.273571542	-0.237675129	0.7851628	0.606405339	0.164265135	0.090937064
XLOC_029338	grey	-0.540049686	0.451076101	-0.230056037	-0.114283937	0.872409021	-0.631600538	0.058060757	0.848117369	0.322558988	0.103121376	-0.37537553	0.135814255	0.316512263	0.401391477
XLOC_029339	grey	0.30214713	0.630628024	-0.212117169	0.633654883	0.552145362	-0.498355935	0.704052574	0.862816673	0.615139503	0.343389235	-0.709050277	-0.180831228	0.278822237	0.456537541
XLOC_029369	grey	-0.524538023	0.806503009	0.15980127	-0.058748935	0.800373373	-0.072810627	0.356125544	0.541290716	0.331182938	0.824115225	-0.241444289	0.573130598	0.814129548	0.502645496
XLOC_029380	red	0.018567739	0.930754149	0.313138714	0.347615352	0.53971534	0.167712302	0.71250124	0.511537927	0.489774409	0.983366015	-0.379814022	0.423520681	0.824038463	0.594782056
XLOC_029514	grey	0.154911409	-0.131954829	0.647321745	-0.146325437	-0.662124918	0.884243121	-0.132871928	-0.75105182	-0.098856071	0.149154283	0.676862057	0.432986977	0.177065108	0.020737954
XLOC_029523	grey	-0.202425028	0.073804851	0.172703106	-0.271436837	0.279115313	-0.14534967	-0.311302734	0.557025293	0.184960776	-0.424649836	-0.001543664	-0.010827423	-0.013072391	0.439232993
XLOC_029576	grey	0.322749718	-0.096663218	0.536313315	0.158071162	-0.72362825	0.72190238	0.103090729	-0.743469774	0.175471625	0.163313173	0.670398975	0.445696299	0.204855425	0.056639912
XLOC_029798	blue	-0.23094417	0.872915951	0.49858619	0.028540449	0.659760714	0.098877502	0.329169716	0.810410126	0.625791168	0.532724396	-0.175804499	0.517668827	0.79289607	0.918916286
XLOC_029809	blue	-0.347544313	0.920129393	0.205179072	0.116755599	0.854459704	-0.179492938	0.466944787	0.847077557	0.604302603	0.694219992	-0.351457796	0.486988505	0.817016488	0.757076685
XLOC_029841	grey	0.233465051	-0.512838168	-0.86911152	0.356370413	-0.096898426	-0.815341025	0.049054196	-0.036080457	-0.096643639	-0.527951688	-0.318630132	-0.658658521	-0.676610532	-0.597406137
XLOC_029902	grey	0.551047981	-0.389145067	-0.470776956	0.219431828	-0.270125946	-0.102669488	0.061783384	-0.174483868	-0.610578435	-0.165435983	-0.558117735	-0.880673448	-0.683735178	-0.668413452
XLOC_029905	grey	-0.44534475	0.678529728	0.331921184	0.016689286	0.575376847	-0.121601587	0.240261455	0.573975253	0.766090213	0.374695199	0.147290178	0.736541719	0.784752353	0.803009683
XLOC_029936	grey	0.666297935	-0.426805358	-0.478623165	0.387071601	-0.444662088	-0.06586894	0.190038186	-0.375382568	-0.498890139	-0.107085226	-0.432804721	-0.796648292	-0.652531047	-0.721062674
XLOC_029981	grey	-0.006855937	0.708958219	0.534297943	0.079270684	0.246475488	0.55024746	0.433090436	0.138917547	0.187551802	0.894608961	-0.102404877	0.475609054	0.724724046	0.449247267
XLOC_029988	grey	-0.276913373	-0.307019707	0.21732497	-0.34098968	-0.414849121	0.446157382	-0.307609282	-0.798264321	-0.283595412	0.070337039	0.656343088	0.434741914	0.070985542	-0.293597473
XLOC_029998	grey	0.152283867	0.773446101	0.031081689	0.330821332	0.653196842	-0.111614757	0.596328962	0.803017222	0.255971972	0.664771795	-0.776671208	-0.106875194	0.427996253	0.436719015
XLOC_030029	grey	0.417223786	0.119733683	0.325192105	0.242534591	-0.415932251	0.636883799	0.330746793	-0.490027729	-0.109834971	0.523176498	0.076630955	0.107585463	0.181259181	-0.10111024
XLOC_030035	grey	-0.212047516	0.539941037	0.393411656	-0.008811885	0.194286524	0.437431234	0.323529085	-0.101974938	0.140382242	0.836724095	0.105625803	0.609961774	0.696760431	0.26521012
XLOC_030052	grey	-0.59364456	0.266347167	0.811686309	-0.603949089	0.069054673	0.624718345	-0.384274696	-0.086824389	0.183679769	0.163611652	0.722889029	0.89044125	0.624628837	0.588963394
XLOC_030117	grey	-0.894977123	0.175880833	-0.121303264	-0.702543592	0.761390705	-0.255792172	-0.420269758	0.390112868	-0.36182964	0.134991296	-0.161305775	0.189668922	0.199556849	0.021070173
XLOC_030151	grey	-0.047146549	0.095090393	0.1585375	-0.316703346	0.283245624	0.052359786	-0.276090339	0.524339503	-0.215775625	-0.22071556	-0.31882545	-0.300133287	-0.13017475	0.228906815
XLOC_030338	grey	-0.051442938	0.233484118	-0.123900943	-0.108240662	0.53631327	-0.301969579	-0.045697466	0.766107996	-0.079701443	-0.104988961	-0.601480409	-0.398153665	-0.096859626	0.215165558
XLOC_030375	grey	-0.281891295	-0.341848523	-0.615096587	0.066302614	0.028343648	-0.613748195	-0.048761053	-0.256495518	0.000431193	-0.201390615	0.117591463	-6.52E-05	-0.208497149	-0.447428697
XLOC_030392	grey	-0.652138742	0.672005199	0.342215164	-0.231684164	0.613772197	0.107614376	0.154046372	0.296338587	0.341977847	0.700026719	0.131102165	0.80588361	0.851047846	0.53013676
XLOC_030413	grey	0.854762131	-0.142091473	-0.066273818	0.47269333	-0.429688409	0.178451054	0.292372661	-0.061655996	-0.165971671	-0.090198953	-0.415510337	-0.679342022	-0.434537136	-0.219198087
XLOC_030455	grey	-0.194293448	0.522895157	-0.438402252	0.258002508	0.705086524	-0.468105322	0.530424551	0.447305621	0.052771923	0.711779226	-0.67892901	-0.03362544	0.333339212	-0.047194804
XLOC_030466	grey	0.492809066	0.587779305	-0.223904449	0.863926254	0.228696322	-0.246739352	0.969418293	0.315811643	0.530150596	0.725036027	-0.574409329	-0.052369624	0.365989354	0.162894216
XLOC_030480	blue	0.375396132	0.897313235	0.428934489	0.57452137	0.307939805	0.250700348	0.811124844	0.548342176	0.683798497	0.80744223	-0.359874931	0.298710524	0.725343807	0.729562198
XLOC_030490	grey	0.124231752	0.442177446	0.862096228	-0.065372563	-0.059299652	0.64529693	0.031077259	0.267520053	0.45012299	0.129762671	0.295876232	0.451678818	0.490573444	0.809172959
XLOC_030526	grey	-0.257192499	-0.29129836	-0.455578725	-0.335197843	0.356196096	-0.57047926	-0.442363528	0.449700264	-0.348927022	-0.593542831	-0.368672216	-0.540185342	-0.505971814	-0.204192853
XLOC_030632	brown	0.125223627	0.431312932	0.930075781	-0.02902788	-0.267263847	0.923864115	0.151683039	-0.201643849	0.321244062	0.486315177	0.48248027	0.671450731	0.638700825	0.596358219
XLOC_030672	blue	0.29220707	-0.962807701	-0.393206646	-0.129636793	-0.701614838	-0.087383952	-0.52179758	-0.638509291	-0.605346441	-0.864001794	0.199220065	-0.648889665	-0.944136115	-0.777065116
XLOC_030780	grey	0.471547823	0.185585032	-0.342723253	0.448124106	0.271157178	-0.431063679	0.368207969	0.65484075	0.116683173	-0.068380319	-0.773479898	-0.653305007	-0.248814817	0.068252203
XLOC_030784	grey	-0.675959985	0.718236655	0.326601659	-0.355640076	0.846206717	-0.040397504	0.011971304	0.727016329	0.305755206	0.469195249	-0.117695079	0.566104554	0.724834163	0.689117117
XLOC_030832	turquoise	-0.235401767	0.852169742	0.63538334	0.109925815	0.435793623	0.259442778	0.400847969	0.489606902	0.804955818	0.634169967	0.173672945	0.83598552	0.960185766	0.943898881
XLOC_030846	grey	-0.049092856	0.15854161	0.695992066	-0.102816202	-0.39177502	0.782761815	0.026545019	-0.554822922	0.18166499	0.395322468	0.686866153	0.731126537	0.512733239	0.267588308
XLOC_030893	grey	-0.277594475	0.901225315	0.134540363	0.143213378	0.879870518	-0.233803689	0.475589995	0.921464746	0.540051626	0.652931535	-0.485267047	0.335134913	0.723199083	0.711554519
XLOC_030945	yellow	-0.079989135	0.773322512	0.781092892	-0.029692172	0.344643121	0.473522947	0.233140187	0.553420407	0.562870368	0.479596627	0.063472704	0.584700715	0.771898418	0.942212003
XLOC_031017	pink	-0.170335091	0.751088129	0.010363073	0.182205038	0.823987278	-0.381067142	0.404114633	0.991673482	0.521384893	0.389025486	-0.553064679	0.116420316	0.500682716	0.650518604
XLOC_031057	yellow	-0.411103934	0.719626473	0.664689725	-0.224308191	0.524220917	0.260134723	0.055335431	0.61226005	0.562210143	0.367400937	0.158343953	0.704955352	0.7910606	0.930055535
XLOC_031068	turquoise	-0.468235469	0.750309491	0.549775348	-0.107760678	0.459386437	0.312473696	0.263950475	0.246796388	0.496189016	0.760225408	0.228577472	0.894726243	0.948141082	0.681659886
XLOC_031085	yellow	-0.201641965	0.733124864	0.805359609	-0.032163893	0.279411848	0.445095799	0.210409413	0.412463076	0.722038146	0.450897403	0.320240179	0.820429285	0.870083992	0.978456946
XLOC_031089	black	-0.990820152	0.130959618	-0.021077478	-0.729148889	0.652543963	-0.20897368	-0.473696514	0.239322825	-0.201931049	0.079358499	0.135390063	0.436798226	0.298862268	0.097257882
XLOC_031133	grey	-0.167994978	0.484549201	0.896157989	-0.113263047	-0.096955984	0.734637801	0.092218104	-0.118779532	0.521546555	0.451754329	0.64580965	0.928849343	0.795594479	0.724657863
XLOC_031167	grey	0.446981096	0.659585791	0.663247775	0.341606552	-0.021012949	0.644405245	0.534937483	0.223029506	0.382620377	0.653568382	-0.131127431	0.25933508	0.563470661	0.603306264
XLOC_031261	grey	0.049103557	-0.158981269	0.846892712	-0.359301548	-0.621941378	0.917284276	-0.394662129	-0.538283444	-0.007081684	-0.16597731	0.815369016	0.478030804	0.152401759	0.283010943
XLOC_031292	grey	0.042882963	-0.086513034	0.729728349	-0.218333364	-0.610644436	0.894119164	-0.185915339	-0.704899934	-0.010870971	0.131636761	0.778173701	0.5689701	0.270042472	0.138315912
XLOC_031304	yellow	-0.181142132	0.784319778	0.6751224	0.03183908	0.423035843	0.265783278	0.269792633	0.611333429	0.748377013	0.428038183	0.125567447	0.685767089	0.823832114	0.991634019
XLOC_031327	grey	-0.201693576	-0.114455388	0.759170403	-0.456371092	-0.490471436	0.865595906	-0.391399208	-0.645694838	-0.084453685	0.040146151	0.856738153	0.650762664	0.286340733	0.174663096
XLOC_031338	grey	-0.185665702	0.175144668	0.270598498	-0.389875107	0.142304623	0.488089403	-0.129168712	-0.08827347	-0.525224646	0.442716327	-0.141409408	0.046932919	0.165103124	-0.083661865
XLOC_031343	grey	-0.37003449	0.848714629	0.378729809	-0.033961801	0.640185246	0.211428293	0.395113512	0.436058273	0.3183858	0.911929355	-0.173441455	0.613592681	0.869484695	0.569535733
XLOC_031383	brown	-0.327840168	0.295920535	0.936836964	-0.508726249	-0.033871191	0.76601387	-0.331407793	0.007410464	0.191997966	0.10804941	0.613033421	0.720562795	0.548077935	0.681700666
XLOC_031385	grey	0.766850651	-0.030856503	0.521529574	0.412547885	-0.762733462	0.727108489	0.285673611	-0.475392307	0.179789087	0.097547604	0.289786109	0.029131519	0.01800674	0.11771563
XLOC_031427	grey	0.795235618	-0.570777441	-0.28529876	0.537681506	-0.820845991	0.029842878	0.178666278	-0.6244527	-0.106947855	-0.361206197	0.06025338	-0.524517013	-0.611894152	-0.550329474
XLOC_031428	grey	0.373412404	0.522398051	0.880934645	0.20488225	-0.222776627	0.78737585	0.31984231	0.075101529	0.507302126	0.403565781	0.260963428	0.471541645	0.575224955	0.737016117
XLOC_031457	turquoise	-0.217904032	0.88888147	0.629293738	0.12569997	0.429419932	0.338211763	0.468592997	0.401302612	0.708849817	0.800393691	0.12191403	0.837765844	0.998653816	0.858914056
XLOC_031567	grey	0.040487877	0.474669731	0.922715705	-0.173374548	-0.032436926	0.76539663	-0.006590895	0.19768692	0.32262828	0.256639678	0.305635735	0.510353331	0.551854112	0.76930409
XLOC_031620	turquoise	-0.113639003	0.793806265	0.835143683	0.053834261	0.23161564	0.546248307	0.332631888	0.32798439	0.703552206	0.621623137	0.284925272	0.836740433	0.930124769	0.942711459
XLOC_031645	brown	0.1333136	0.521647402	0.948559367	0.073617168	-0.197967708	0.800671495	0.224003486	-0.027699379	0.584942898	0.421365459	0.506499719	0.747440328	0.719667196	0.791704306
XLOC_031674	grey	0.388685057	0.413522369	0.075485653	0.339658039	0.082693402	0.292116552	0.53465558	0.065831669	-0.115188113	0.706624707	-0.506198239	-0.159200143	0.215968251	-0.023492505
XLOC_031675	grey	0.337061923	0.04441487	-0.811067161	0.686661305	0.203582171	-0.743330706	0.614300067	0.177784638	0.113648576	0.208046008	-0.670598494	-0.495519592	-0.214605529	-0.404073524
XLOC_031683	grey	-0.427978569	0.69292377	0.405171205	-0.062688552	0.440351707	0.268768035	0.31480659	0.147752571	0.353289225	0.833847916	0.124532678	0.78208682	0.866226359	0.487590696
XLOC_031719	grey	-0.204404052	-0.224508023	0.381642084	-0.381089826	-0.43187122	0.646327494	-0.302259045	-0.76902174	-0.347356248	0.159061683	0.612394495	0.422010091	0.119063472	-0.217568428
XLOC_031720	grey	-0.255396407	-0.19782198	0.578557753	-0.508920565	-0.444382935	0.783992391	-0.422855426	-0.716774776	-0.309831701	0.082081905	0.730856847	0.516814145	0.175112169	-0.054954469
XLOC_031725	turquoise	-0.15331876	0.7506365	0.853910417	-0.022582738	0.180698268	0.650784797	0.288371471	0.181787321	0.561820955	0.694573003	0.326029733	0.860291621	0.927152447	0.83621061
XLOC_031735	grey	-0.559247603	0.193378805	0.687243964	-0.585611576	-0.002061716	0.678508493	-0.329632379	-0.316427994	-0.055443622	0.333138946	0.646733813	0.806225796	0.559708422	0.311423676
XLOC_031742	grey	0.042921473	0.247072644	0.767785937	-0.277945513	-0.211190394	0.909196079	-0.079870584	-0.235532873	-0.155439938	0.395513107	0.279966407	0.366221322	0.369673755	0.290975786
XLOC_031748	grey	0.232081562	0.522275332	0.474184492	0.418233765	0.048443532	0.109373544	0.423225309	0.413626255	0.918244655	0.150240611	0.178970956	0.456729072	0.537079483	0.823323349
XLOC_031785	grey	0.149365934	0.770968901	0.733393708	0.170277535	0.144925464	0.66386912	0.473524125	0.223719611	0.403218636	0.805441315	-0.01198505	0.52779826	0.777593204	0.682101417
XLOC_031794	grey	0.067290617	0.77179213	0.712942433	0.132688094	0.305251785	0.388431466	0.341999485	0.601697038	0.662434097	0.438233836	-0.00711413	0.4929578	0.71944008	0.949360854
XLOC_031809	tan	-0.427352237	0.64880229	0.821003819	-0.256245382	0.264052962	0.556166937	0.054224514	0.178465264	0.503054061	0.536464825	0.468147431	0.955882517	0.903712666	0.81902886
XLOC_031829	grey	0.787623047	0.041799113	0.476340293	0.386652763	-0.620695008	0.6908971	0.300247977	-0.297119226	0.069528625	0.14236041	0.058705756	-0.130973673	-0.022486949	0.114806316
XLOC_031915	grey	-0.77077319	0.39735508	0.390497836	-0.422673766	0.465117084	0.035348445	-0.188842926	0.25071613	0.412093925	0.205212244	0.456071933	0.85052328	0.674433062	0.588292166
XLOC_031931	turquoise	-0.515593793	0.724628475	0.585292729	-0.183673841	0.456941108	0.343046003	0.189449845	0.239151799	0.460675119	0.717622674	0.270465406	0.911551633	0.938498642	0.690082957
XLOC_032004	brown	-0.086486445	0.537294794	0.982892675	-0.182722349	-0.026902047	0.806155275	0.032519216	0.089091115	0.428406396	0.389046203	0.472060232	0.754983826	0.72682357	0.816415338
XLOC_032092	yellow	-0.208143448	0.849961815	0.680797354	0.05082419	0.459189032	0.28931227	0.333642532	0.589368548	0.75364612	0.555793128	0.11202518	0.746786672	0.904258597	0.989209039
XLOC_032110	grey	-0.141392477	0.416330282	0.813656341	-0.182254987	0.049685934	0.482725986	-0.084712141	0.29149463	0.56293441	0.035229785	0.464747506	0.6427356	0.564379067	0.865172128
XLOC_032119	turquoise	-0.203195336	0.815589544	0.825993858	-0.081128269	0.338168623	0.57764693	0.259095629	0.376467656	0.523789677	0.680745713	0.178254971	0.776705287	0.915845228	0.888951031
XLOC_032128	grey	-0.241153916	0.578594595	0.857112036	-0.131666174	0.039809497	0.695102217	0.138713311	-0.040679786	0.48819808	0.579694776	0.540272188	0.938457807	0.863614916	0.724812384
XLOC_032132	brown	0.121676537	0.38200678	0.979126979	-0.058799244	-0.30737001	0.909385903	0.071118692	-0.165535868	0.398041266	0.329297329	0.573468811	0.689106973	0.605027761	0.675975909
XLOC_032155	brown	-0.161248962	0.325934889	0.967120797	-0.37272179	-0.108266659	0.803552246	-0.224572258	0.020167882	0.268828689	0.122718181	0.572766324	0.668442953	0.53979011	0.721326907
XLOC_032164	turquoise	-0.280412314	0.803784766	0.732459165	0.002897895	0.345237154	0.425176466	0.318594921	0.325728692	0.694222823	0.673349437	0.292537612	0.912088313	0.978654842	0.89152713
XLOC_032165	turquoise	-0.28600528	0.712606999	0.811612131	-0.078697157	0.251313648	0.491383278	0.192946399	0.275914394	0.682069874	0.526047196	0.41615762	0.926264627	0.922078679	0.9160083
XLOC_032170	grey	-0.216761837	-0.075853211	0.820293779	-0.522684558	-0.437984913	0.908870568	-0.437103487	-0.55571009	-0.119853797	0.028736356	0.811362097	0.624179785	0.291852437	0.235480626
XLOC_032186	brown	-0.112261587	0.385463023	0.997066966	-0.266572791	-0.164890635	0.867132973	-0.094153315	-0.085654292	0.342863048	0.276016362	0.621307334	0.770858592	0.642139724	0.72021862
XLOC_032196	blue	0.144788725	0.937508009	0.602081194	0.329173548	0.389072787	0.366050375	0.628887844	0.573374625	0.657806849	0.796467642	-0.205037574	0.488968549	0.844130638	0.856393696
XLOC_032201	yellow	-0.12625511	0.864742836	0.763655666	0.074531784	0.370757722	0.435830546	0.373518105	0.495371246	0.712181483	0.641117134	0.130934423	0.758537692	0.928511167	0.973534849
XLOC_032208	grey	-0.331080912	0.631209597	0.215150421	0.000656185	0.447047876	0.191971719	0.374856043	0.11601231	0.158716928	0.883723508	-0.09125769	0.550679193	0.717473019	0.266735277
XLOC_032242	grey	-0.140148265	0.506500173	0.91678832	-0.127863817	-0.092600359	0.797327187	0.103447844	-0.123642266	0.444991526	0.512865546	0.587261263	0.88844421	0.792994261	0.699045403
XLOC_032263	grey	0.183214302	0.284399574	0.83245735	-0.147370711	-0.175896026	0.718100235	-0.088023422	0.147838429	0.228507599	0.02743429	0.27780433	0.29289044	0.312852606	0.643007368
XLOC_032283	blue	-0.224360667	0.921960826	0.472209876	0.172991537	0.619795673	0.061500787	0.477747489	0.708146886	0.794151114	0.65244073	-0.07887546	0.673451093	0.913415288	0.929940982
XLOC_032328	grey	0.126034546	-0.374306522	0.688506105	-0.318280155	-0.785618318	0.847280834	-0.440814311	-0.731016569	-0.12096267	-0.302565098	0.849618801	0.343741394	-0.047198576	0.053222305
XLOC_032356	grey	0.554320595	0.122990851	0.615698716	0.178882574	-0.396609023	0.571706771	0.083218579	0.072234473	0.273457799	-0.121639854	0.145609777	-0.010634816	0.054002032	0.465142794
XLOC_032363	grey	-0.479087521	0.671341582	0.517759534	-0.276315208	0.469994201	0.422827585	0.139490213	0.190592716	0.132781991	0.792360134	0.076980981	0.699719217	0.80723191	0.485257223
XLOC_032368	grey	0.38928591	0.111139177	0.802301126	0.023681799	-0.57909601	0.962568078	0.059982589	-0.44225179	0.0748239	0.241213311	0.458720798	0.341826679	0.271005816	0.291871362
XLOC_032450	yellow	-0.102927028	0.539938148	0.718350549	0.014735585	0.137768231	0.329494352	0.122640859	0.382915277	0.762981055	0.154281188	0.387500844	0.690978999	0.668041004	0.925136701
XLOC_032451	grey	0.331650637	0.025885481	0.701249447	-0.157860455	-0.459552726	0.892657236	-0.119042876	-0.30154908	-0.199103835	0.105507883	0.255118762	0.086100425	0.076156005	0.18015141
XLOC_032482	turquoise	-0.107528004	0.78704401	0.606196595	0.097701512	0.283601417	0.518937761	0.461805019	0.165057502	0.404593376	0.912387865	0.052081556	0.694179956	0.882168065	0.60544503
XLOC_032496	turquoise	-0.331496313	0.815098641	0.543946015	0.054504311	0.435091258	0.294102305	0.409655802	0.289313312	0.614143504	0.811788875	0.169360975	0.869016211	0.975736547	0.731734463
XLOC_032544	grey	-0.211694844	0.182683584	-0.345324525	0.119280135	0.537630734	-0.720763142	0.07855144	0.700473787	0.416701929	-0.233564835	-0.296679314	-0.08359071	0.024791959	0.282546524
XLOC_032550	brown	-0.100796352	0.394322067	0.990266964	-0.245750291	-0.1802963	0.891787662	-0.058972234	-0.134704193	0.322922686	0.338446151	0.617113207	0.782763807	0.65987498	0.685372596
XLOC_032554	grey	0.167619568	0.007665469	0.205776098	0.031507345	-0.328411038	0.545709495	0.148723374	-0.565713403	-0.299598135	0.476405069	0.119722459	0.128703766	0.125160044	-0.260067759
XLOC_032567	turquoise	-0.092281618	0.816891734	0.449362621	0.300692968	0.327657911	0.269839187	0.616763311	0.225280783	0.657258843	0.893571707	0.05680986	0.746390327	0.922759281	0.641729468
XLOC_032583	grey	-0.408601613	0.771396209	0.343999753	-0.091710175	0.763685549	-0.097871713	0.188384298	0.85620126	0.560863785	0.38695661	-0.175738211	0.481621196	0.702202416	0.836280215
XLOC_032610	brown	-0.172743752	0.310991174	0.984248325	-0.387459079	-0.154528686	0.870029618	-0.221158606	-0.086608836	0.219857288	0.187131376	0.618144976	0.711080415	0.561117699	0.66691946
XLOC_032611	brown	0.020057532	0.29263948	0.98936817	-0.223623342	-0.279415779	0.884102616	-0.118138911	-0.11367014	0.316090944	0.15058199	0.612495814	0.648172846	0.516055386	0.681161863
XLOC_032616	yellow	-0.02759843	0.673570856	0.871361794	0.051280911	0.098605724	0.564538129	0.243178314	0.299624333	0.72709462	0.414222599	0.371020175	0.773425049	0.811575591	0.957051623
XLOC_032721	yellow	-0.073189485	0.804378857	0.597629313	0.245501373	0.350166489	0.195457527	0.4544295	0.52853793	0.903352578	0.508513806	0.147441957	0.730382135	0.867060935	0.964666049
XLOC_032731	grey	-0.317515479	0.385316722	0.441633484	0.041027399	0.081691916	0.153211181	0.159526347	-0.003524889	0.709242108	0.282824214	0.575439608	0.875450937	0.693378437	0.594424869
XLOC_032737	grey	-0.44976471	0.162034024	0.750334975	-0.429360531	-0.155072612	0.65292078	-0.268430806	-0.356483814	0.227934764	0.198846085	0.83908185	0.916601412	0.58759276	0.444309812
XLOC_032750	turquoise	-0.406218246	0.775492473	0.531365417	0.014020539	0.462688445	0.195685649	0.329525806	0.35532241	0.704144379	0.6636491	0.245664709	0.906669702	0.95779093	0.799009238
XLOC_032778	brown	0.26858801	0.273308393	0.917320343	-0.008655929	-0.441819035	0.963896499	0.084741598	-0.297265602	0.246144622	0.315351383	0.510640121	0.527433388	0.461965053	0.505194581
XLOC_032784	turquoise	-0.300449408	0.815547817	0.701867468	0.006219398	0.395220226	0.358698798	0.315878129	0.395817602	0.726508043	0.640168856	0.263269075	0.896619859	0.972920895	0.918207995
XLOC_032792	brown	-0.19025259	0.490086889	0.959285269	-0.205283374	-0.058439568	0.772047829	0.004450777	-0.027976571	0.476986904	0.383312504	0.62067368	0.888896468	0.770336233	0.784579418
XLOC_032812	blue	-0.263525694	0.955051584	0.40740592	0.053245848	0.74896394	0.109855563	0.447227844	0.751368428	0.487113218	0.798653164	-0.32173975	0.503676186	0.857183202	0.780194002
XLOC_032814	grey	-0.437591695	0.833236521	0.401758968	-0.061781591	0.748512341	-0.037487524	0.252785227	0.784649175	0.631961733	0.505953611	-0.093745545	0.622363029	0.821660126	0.873061917
XLOC_032874	grey	-0.112765723	0.567433108	0.842285275	-0.138880194	0.009632249	0.812786193	0.161013358	-0.073182866	0.250382056	0.672542017	0.352878253	0.739511052	0.764423508	0.587476908
XLOC_032893	brown	-0.022261746	0.289023019	0.974480895	-0.264260844	-0.227823093	0.834053178	-0.163582363	-0.042850152	0.317857334	0.093065757	0.594304883	0.629147291	0.497554222	0.707178601
XLOC_032937	yellow	-0.055878155	0.805839845	0.742731351	0.076329367	0.351374301	0.389425143	0.319919089	0.578754095	0.703307622	0.486801718	0.080418195	0.630080095	0.813749871	0.986733356
XLOC_032968	grey	-0.136833945	0.687727105	0.904787467	-0.042253938	0.106016385	0.665767345	0.218349986	0.167595065	0.615792219	0.559530153	0.427300998	0.877220898	0.888409745	0.884129489
XLOC_032969	brown	-0.061877529	0.428461219	0.973121078	-0.156625609	-0.141039904	0.767400041	-0.017495824	0.014495165	0.509000876	0.232293622	0.608101332	0.778368143	0.664508697	0.813445272
XLOC_032985	brown	0.015126374	0.247419397	0.942207885	-0.197976493	-0.372927912	0.957644791	-0.062138155	-0.357021698	0.211712101	0.306834336	0.667667598	0.70403237	0.537878981	0.505929772
XLOC_032986	grey	0.56939038	-0.361178223	0.497440473	-0.001486003	-0.797995666	0.702516377	-0.214487252	-0.484517715	-0.152431884	-0.3707136	0.390440804	-0.155213582	-0.306281015	-0.016274129
XLOC_033080	brown	-0.013020872	0.486154195	0.973050264	-0.115756297	-0.157985427	0.880713111	0.089972513	-0.097013961	0.392935188	0.458918128	0.530393218	0.773172295	0.71726175	0.710128588
XLOC_033089	grey	0.106205095	0.567308558	0.692878225	0.223673424	-0.122842731	0.665294488	0.445428759	-0.17198221	0.501629298	0.728655202	0.358890448	0.742507705	0.773066532	0.54070042
XLOC_033104	grey	0.294022792	-0.261510684	0.585853697	-0.100552566	-0.783607165	0.870874997	-0.163016063	-0.801309716	-0.172114669	0.010292337	0.640405438	0.262562246	0.004810195	-0.080277667
XLOC_033203	turquoise	-0.268826835	0.874673864	0.717324558	-0.000486635	0.442531873	0.409833316	0.349626194	0.442368502	0.649121536	0.729920185	0.151467664	0.836871137	0.983031793	0.909679558
XLOC_033208	grey	0.10108584	-0.009566991	0.899797837	-0.261686746	-0.572995123	0.968574348	-0.242818545	-0.490502997	0.074883285	0.018148803	0.750877489	0.537030557	0.283216267	0.362106447
XLOC_033282	brown	0.204227308	0.592115289	0.927808437	0.130908288	-0.147502085	0.805398723	0.309044027	0.041866745	0.552695145	0.513465457	0.364117624	0.666272037	0.724987233	0.786110475
XLOC_033289	turquoise	-0.347168163	0.903506899	0.614332739	-0.014995174	0.571863448	0.278246201	0.355690278	0.541075734	0.636259368	0.742873417	0.056444408	0.802505689	0.980632191	0.890433922
XLOC_033297	grey	-0.216491622	0.47057846	0.896060205	-0.345365894	0.119014102	0.648818626	-0.151777518	0.27806849	0.336507942	0.182136866	0.384104443	0.626252278	0.600168529	0.818694015
XLOC_033357	turquoise	-0.37250965	0.784572485	0.700303014	-0.068526798	0.39219771	0.391646108	0.263001161	0.321074479	0.645288045	0.666349669	0.302645323	0.9302039	0.976288158	0.858540115
XLOC_033379	brown	-0.224567744	0.493548514	0.933871422	-0.274708341	0.06055394	0.664182474	-0.085887739	0.18972812	0.476118798	0.231115261	0.518501214	0.777766676	0.697149051	0.864420629
XLOC_033413	brown	-0.179056143	0.368613691	0.975003494	-0.326529624	-0.09725897	0.782891568	-0.170857233	0.016559225	0.362994954	0.166744621	0.61539567	0.751546327	0.610647462	0.765793622
XLOC_033418	grey	-0.173774884	-0.1215943	0.846940365	-0.478242729	-0.480947809	0.819006814	-0.482138797	-0.455761125	0.067691082	-0.196660863	0.901458808	0.628113272	0.245788964	0.371371967
XLOC_033430	grey	0.320361173	0.844088142	0.231886099	0.548672547	0.479453649	-0.047691738	0.729219644	0.809105452	0.686917677	0.581076121	-0.532290161	0.101517041	0.567990882	0.728223157
XLOC_033433	grey	-0.106829257	0.451747337	0.167972203	0.216552908	0.121301297	0.213529179	0.463736787	-0.175395816	0.263140083	0.781808145	0.090237794	0.543972691	0.609222269	0.141052958
XLOC_033439	blue	-0.197258124	0.956370247	0.47663007	0.144185417	0.668843539	0.098316654	0.478674098	0.76875999	0.694935499	0.698631545	-0.198309998	0.583490441	0.889780845	0.912303528
XLOC_033474	blue	0.057072723	0.898670941	0.612469669	0.266628366	0.327018062	0.462190536	0.608928171	0.357280657	0.558829516	0.917497458	-0.091423801	0.605680318	0.897026641	0.73814361
XLOC_033491	brown	-0.015386781	0.331888881	0.983313186	-0.227415431	-0.213460557	0.833851686	-0.114266397	-0.03256702	0.363517341	0.143242062	0.590613422	0.662982947	0.543563894	0.734852725
XLOC_033526	brown	0.198818868	0.239756997	0.959213698	-0.108505538	-0.40419245	0.923634531	-0.045663066	-0.190601118	0.281273823	0.145520596	0.560829536	0.528735216	0.426142507	0.598712299
XLOC_033534	grey	0.641024431	0.56879618	0.567071943	0.502426778	-0.133558579	0.552627443	0.597585837	0.225604176	0.440169531	0.515083194	-0.185447884	0.09710046	0.416432813	0.553374646
XLOC_033548	brown	-0.151898765	0.452875237	0.975873019	-0.228380132	-0.073289412	0.765175604	-0.053697155	0.034626893	0.469134267	0.268138449	0.602931628	0.81406109	0.699327663	0.814919307
XLOC_033566	turquoise	-0.162255935	0.777295062	0.832349231	0.017735328	0.240371891	0.533548843	0.297103329	0.316704214	0.700582054	0.60098207	0.320257078	0.865427802	0.933750535	0.940144443
XLOC_033573	turquoise	-0.539646178	0.653078539	0.498281971	-0.240007402	0.447973499	0.350272523	0.15109519	0.141765349	0.270592055	0.757096182	0.210279809	0.826590308	0.859622302	0.518234938
XLOC_033589	brown	-0.210541489	0.507650804	0.946504847	-0.259795956	0.049798445	0.688597216	-0.063008355	0.171196224	0.477778762	0.265722617	0.519627161	0.789996848	0.714952235	0.863250838
XLOC_033623	brown	0.10582081	0.216032108	0.879391631	-0.042782911	-0.364650371	0.694780851	-0.046333369	-0.117719217	0.545247377	-0.013097814	0.696468011	0.651758255	0.459779474	0.704061834
XLOC_033631	turquoise	-0.260122413	0.756151983	0.715537867	0.025728583	0.265528627	0.461128308	0.334779416	0.19600656	0.66139271	0.705782695	0.344835176	0.932363926	0.967551244	0.811174966
XLOC_033634	grey	-0.145633848	0.563896965	0.904608314	-0.12011941	0.066213889	0.601521023	0.058239405	0.230647958	0.626441489	0.289090324	0.489085569	0.802185044	0.754077905	0.919040126
XLOC_033661	turquoise	-0.318463974	0.88224079	0.676684618	-0.025429261	0.513091278	0.334891462	0.326206818	0.51744035	0.655918548	0.696097512	0.115536511	0.819177648	0.973546589	0.924448281
XLOC_033669	yellow	-0.295253022	0.677661862	0.775016164	-0.103005514	0.293003673	0.395152153	0.128877593	0.390874677	0.707523814	0.380982737	0.38396632	0.85359439	0.849556459	0.955136403
XLOC_033685	grey	0.508713659	-0.357396589	-0.483924383	0.638612582	-0.426544116	-0.447113815	0.31272016	-0.25990369	0.311275207	-0.339944015	0.019806915	-0.306290351	-0.385118809	-0.313615389
XLOC_033698	grey	-0.353455672	0.399986692	0.856431743	-0.292832575	-0.046423964	0.69679718	-0.073479619	-0.160697755	0.401174237	0.37971925	0.712625474	0.962017605	0.758588896	0.651341048
XLOC_033704	turquoise	-0.415950826	0.916331298	0.446808138	0.003078876	0.709055266	0.090687904	0.385756239	0.635980853	0.617136903	0.755810081	-0.071909275	0.734233296	0.951739437	0.82701336
XLOC_033714	grey	0.311343734	0.263811505	0.736940638	0.137626532	-0.460900767	0.879579999	0.248601416	-0.442846594	0.204180601	0.489122339	0.434962808	0.501732849	0.461698335	0.311569035
XLOC_033748	grey	0.239065154	0.53974471	0.604656398	0.313970616	0.036651567	0.25929428	0.344051637	0.43561579	0.828595744	0.147320624	0.176443582	0.439832241	0.537850257	0.872536526
XLOC_033754	turquoise	-0.367286444	0.798134137	0.620688619	-0.062432777	0.423297223	0.408302035	0.319015869	0.258089163	0.493973463	0.815847748	0.18470156	0.863577507	0.96437225	0.717583156
XLOC_033757	grey	-0.562515863	0.654874667	0.749466033	-0.423191208	0.466470061	0.440690314	-0.083992851	0.392810215	0.365515134	0.447802903	0.305238216	0.82558746	0.827686975	0.820648389
XLOC_033763	grey	-0.118885721	0.562684967	0.873720519	-0.129679342	0.113226184	0.556313546	0.037792708	0.331535692	0.592792773	0.232949898	0.39284578	0.698527861	0.6931458	0.925974718
XLOC_033765	tan	-0.443789785	0.583866636	0.75671271	-0.226781816	0.2050675	0.518349646	0.063669173	0.060027331	0.506961497	0.533101034	0.538059527	0.990915282	0.886773467	0.734420187
XLOC_033776	turquoise	0.098716631	0.856783121	0.66686152	0.33837507	0.201110981	0.478329487	0.6253998	0.267129523	0.716986109	0.843601201	0.083383976	0.715276176	0.924818452	0.797708841
XLOC_033804	brown	-0.308484442	0.315778302	0.89310983	-0.349070885	-0.063361784	0.63618449	-0.220224042	0.003857418	0.451166773	0.078200017	0.721146528	0.841956813	0.618975188	0.76240783
XLOC_033822	grey	-0.314561602	-0.459399864	0.492144009	-0.619813095	-0.561329054	0.66434582	-0.65762481	-0.794437453	-0.351131527	-0.278789691	0.890315541	0.445758991	-0.040877884	-0.146409811
XLOC_033832	grey	-0.539752303	0.652365238	0.548019489	-0.33573358	0.472448006	0.427874378	0.076779567	0.186875979	0.143871045	0.744799264	0.14351377	0.748587785	0.817275007	0.513308902
XLOC_033847	brown	-0.315652059	0.254553781	0.947641035	-0.47180453	-0.123940957	0.788828419	-0.316655789	-0.107858553	0.241718065	0.103588147	0.723360734	0.792665654	0.56354505	0.660445131
XLOC_033903	brown	-0.351697199	0.475147621	0.940231657	-0.397701073	0.086256185	0.718775606	-0.158558768	0.097884684	0.351596508	0.30141912	0.562255005	0.841202342	0.727183445	0.788911989
XLOC_033907	grey	-0.367860847	0.804218735	-0.108458825	0.139756658	0.89342901	-0.337193534	0.50769232	0.711268363	0.326747698	0.793646694	-0.549709554	0.286668535	0.659574669	0.39404275
XLOC_033913	brown	0.013163891	0.132268453	0.958812269	-0.323982665	-0.378788369	0.918428154	-0.25883951	-0.234550655	0.152146868	0.023442368	0.661159741	0.561669767	0.37161862	0.545264086
XLOC_033956	yellow	-0.350180631	0.622794585	0.761079311	-0.153305806	0.275200385	0.380062615	0.066414075	0.344912417	0.686266526	0.328723588	0.44598272	0.877830822	0.826959495	0.924723867
XLOC_033961	grey	0.282630899	0.685589129	0.85678472	0.269724019	-0.0642634	0.696002496	0.449395459	0.180614925	0.6536304	0.568390268	0.221162033	0.60435366	0.748441147	0.83514045
XLOC_034011	grey	0.047614773	0.578028076	0.760011123	-0.034538858	0.007469295	0.795455873	0.258617151	-0.02684309	0.164012276	0.719854419	0.150693111	0.542280541	0.672734096	0.503843728
XLOC_034064	grey	-0.366768474	-0.177907837	0.365588744	-0.50412259	-0.280596079	0.594367365	-0.372320811	-0.675195486	-0.396123601	0.184310226	0.576349222	0.45978144	0.164944133	-0.19343453
XLOC_034075	turquoise	-0.308977104	0.759814379	0.795394061	-0.141567817	0.382997433	0.441950494	0.15061225	0.460994708	0.621544073	0.492501347	0.265220524	0.815556961	0.885278754	0.959884954
XLOC_034136	turquoise	-0.255929773	0.88043515	0.571412004	0.114255256	0.457883715	0.306172239	0.474157437	0.373824956	0.657280539	0.842091539	0.093840023	0.829234405	0.993614605	0.793844716
XLOC_034147	brown	-0.033504682	0.138948477	0.961027718	-0.3475947	-0.382361755	0.957137627	-0.250896728	-0.314328836	0.11084008	0.10673385	0.692334477	0.619343854	0.413995053	0.499512751
XLOC_034190	turquoise	-0.226970454	0.857254125	0.734736896	0.034924248	0.402723979	0.397265992	0.350338454	0.456583501	0.718305156	0.661511044	0.187770461	0.836901472	0.966839079	0.952249562
XLOC_034211	tan	-0.37652004	0.586547074	0.668986385	-0.07545132	0.203968219	0.362193344	0.157782338	0.126429677	0.683903944	0.463826554	0.528342654	0.976684277	0.873418377	0.778376524
XLOC_034273	grey	0.558069606	0.470643326	0.482295512	0.359574918	-0.023915303	0.38485742	0.399951362	0.429274032	0.369794815	0.235769275	-0.267780128	-0.070940355	0.245065541	0.568429556
XLOC_034282	grey	0.186690767	0.755444547	0.68994454	0.220423192	0.243645821	0.396968082	0.40309412	0.583182097	0.661453059	0.437055144	-0.057629615	0.412680625	0.669428119	0.915621521
XLOC_034314	grey	-0.56227335	0.029645437	0.446986795	-0.501860731	-0.076825838	0.493756797	-0.308784396	-0.483799829	-0.094299471	0.269618019	0.670195068	0.743492957	0.431863674	0.08148496
XLOC_034315	grey	-0.455457298	-0.095129301	0.319709316	-0.612791968	-0.0750077	0.545075936	-0.410542445	-0.48727789	-0.538050628	0.245489104	0.366224078	0.351466276	0.157837185	-0.195643694
XLOC_034330	grey	-0.329814535	0.568108471	0.903898061	-0.351147702	0.146694221	0.75967971	-0.038332873	0.07689308	0.264245101	0.523632853	0.428363889	0.818929794	0.788867382	0.716109082
XLOC_034335	turquoise	-0.308059053	0.766312663	0.732385693	-0.022459326	0.325037903	0.413365452	0.276945208	0.302451357	0.702938609	0.621007252	0.345769485	0.932885193	0.963774968	0.888941557
XLOC_034345	turquoise	-0.30090968	0.69717961	0.74638102	-0.045701338	0.220287319	0.502172179	0.252883314	0.132481388	0.619964698	0.650922593	0.424977009	0.959370208	0.944264722	0.790614126
XLOC_034358	grey	-0.142748916	0.881700891	0.007122393	0.240760181	0.86220785	-0.254780677	0.576220758	0.887377366	0.399015748	0.741112244	-0.677219357	0.145669027	0.623563645	0.546070883
XLOC_034359	turquoise	-0.40806065	0.850273367	0.532630463	-0.032890072	0.547366278	0.270124888	0.359036551	0.388376241	0.540399462	0.822922862	0.086127035	0.832271685	0.975699842	0.742015061
XLOC_034367	grey	-0.25184626	0.2024483	-0.299566591	0.035054281	0.312051421	-0.138133718	0.262391218	-0.113806199	-0.217433032	0.610245236	-0.263649439	0.099887495	0.222253915	-0.303653065
XLOC_034405	grey	0.052008552	0.394520702	0.917383365	-0.138554244	-0.116800151	0.706516206	-0.042683087	0.161247244	0.442428238	0.106563965	0.437287076	0.553751051	0.515900883	0.802691485
XLOC_034442	turquoise	-0.515928863	0.753069866	0.695304998	-0.261452599	0.513933568	0.346781094	0.084724554	0.447545172	0.527989031	0.547912081	0.259230504	0.872617118	0.915423542	0.873753357
XLOC_034443	tan	-0.437230061	0.441127519	0.798800466	-0.293866074	0.069258194	0.561624979	-0.070769932	-0.040537144	0.485834197	0.350103532	0.686293056	0.98960316	0.790766024	0.710922177
XLOC_034473	brown	-0.126352276	0.343552922	0.985125345	-0.265797916	-0.189003601	0.823554056	-0.126135488	-0.090785894	0.393149423	0.193313854	0.680486925	0.788984397	0.620285706	0.734701466
XLOC_034490	blue	0.000928522	0.938361434	0.214190069	0.30164667	0.698975727	0.009119795	0.653438866	0.757150799	0.438332996	0.860373601	-0.577940118	0.237305495	0.71665665	0.61824055
XLOC_034514	brown	-0.057405005	0.329059749	0.994777517	-0.233175737	-0.250285067	0.882779794	-0.095829476	-0.153845748	0.351137784	0.228967851	0.667522065	0.75613942	0.599821874	0.689294443
XLOC_034530	turquoise	-0.339487156	0.813517691	0.707094992	-0.044405491	0.400138829	0.408867597	0.297423119	0.338914458	0.639915612	0.704552321	0.260837878	0.909556522	0.985266284	0.864006135
XLOC_034542	blue	-0.167564205	0.929007648	0.297926085	0.114537043	0.772205642	0.024487991	0.482390071	0.82641914	0.422912816	0.759128543	-0.485810747	0.319716701	0.742972382	0.708910119
XLOC_034550	turquoise	-0.417095186	0.76670267	0.589870972	-0.065250801	0.423952638	0.34157069	0.294637865	0.248859177	0.551567953	0.757585011	0.249076068	0.90919984	0.964750421	0.725270232
XLOC_034576	grey	-0.395648271	0.754201693	0.35734366	0.007031285	0.507953318	0.199513308	0.393242714	0.240049016	0.398374384	0.875303684	0.025874444	0.741388652	0.881972465	0.512371542
XLOC_034589	grey	0.519012518	-0.115754499	0.487844321	0.353973799	-0.712260525	0.449405715	0.129635426	-0.386803719	0.526166066	-0.230661585	0.605982059	0.276129167	0.064775321	0.309922579
XLOC_034593	grey	-0.364778792	0.807384805	0.12452057	-0.051655987	0.90822841	-0.197477603	0.291495003	0.919303647	0.310684672	0.563108652	-0.524247728	0.229881439	0.607752825	0.61689561
XLOC_034594	turquoise	-0.350172099	0.69139619	0.664589958	-0.101613927	0.276515247	0.508420543	0.250629895	0.081778722	0.434231505	0.766513311	0.317751712	0.893919944	0.918579243	0.64461492
XLOC_034638	turquoise	-0.267534374	0.892047393	0.707229701	-0.020632436	0.494828616	0.386400458	0.334355024	0.524716776	0.623224224	0.709762203	0.080237354	0.778403872	0.959419926	0.926833723
XLOC_034711	yellow	0.147855137	0.770612108	0.824535787	0.242109131	0.098976393	0.566480707	0.451542036	0.329922645	0.757208361	0.576681417	0.202524637	0.683435141	0.834705083	0.934713691
XLOC_034733	grey	0.029003197	-0.541096011	0.142048824	-0.11270723	-0.585211583	0.076750501	-0.414820152	-0.453068702	0.170368958	-0.71361576	0.731698361	0.161389036	-0.278968941	-0.023150371
XLOC_034738	grey	-0.462226938	0.764235255	0.103604486	-0.050624341	0.904478165	-0.316880704	0.245679665	0.919436145	0.48038793	0.435169257	-0.362060339	0.358555456	0.637570369	0.68767923
XLOC_034825	yellow	-0.122267965	0.823262473	0.784095997	0.045581071	0.339994219	0.442405795	0.319032378	0.497432648	0.712180201	0.559246548	0.16694994	0.744519716	0.890428528	0.987406474
XLOC_034880	grey	-0.175706746	0.644289923	0.916030256	-0.163149139	0.09699709	0.76814369	0.136498671	0.085799226	0.403556935	0.608399171	0.392220375	0.823069799	0.841958581	0.770043445
XLOC_034886	brown	-0.054686057	0.47011314	0.988716003	-0.201018658	-0.119146891	0.883282501	0.007539866	-0.039928531	0.334233597	0.398725777	0.508145564	0.734185719	0.681557177	0.723193139
XLOC_034899	tan	-0.480609438	0.572314478	0.750253067	-0.256595355	0.232005942	0.477880593	0.023156996	0.103028029	0.526440035	0.47431497	0.550720942	0.993324219	0.87523319	0.761001969
XLOC_034907	yellow	-0.197749768	0.750092091	0.756243412	-0.026722085	0.349397126	0.371041574	0.212730884	0.517353197	0.716935709	0.420041865	0.227390043	0.74587466	0.836515825	0.99009007
XLOC_034944	brown	0.059433107	0.354100799	0.947995488	-0.171551745	-0.270463795	0.960193531	0.005673211	-0.215624888	0.189816473	0.394128915	0.502398585	0.626691731	0.563834705	0.553223366
XLOC_034949	grey	0.380723457	0.050278815	0.802257351	0.065578215	-0.569604127	0.734937255	-0.034446279	-0.218810485	0.398123602	-0.141806017	0.590716109	0.364908149	0.209413006	0.527612772
XLOC_034955	yellow	-0.125815789	0.826147144	0.629197195	0.118553431	0.448043577	0.218627884	0.358017235	0.65231508	0.787890082	0.476432522	0.050362534	0.649853587	0.832693438	0.991575633
XLOC_034996	grey	-0.480356385	-0.008502914	0.530786901	-0.554324558	0.048667677	0.229313188	-0.549804513	0.133316165	0.216696043	-0.395702141	0.604096361	0.509196926	0.218177622	0.520539123
XLOC_034998	turquoise	-0.294571558	0.680197519	0.745945162	-0.064470398	0.195660206	0.548908975	0.247406193	0.073327387	0.546200154	0.690413139	0.416435299	0.943482063	0.931221833	0.733357842
XLOC_035045	turquoise	-0.28208844	0.81192634	0.768597583	-0.045286377	0.37823184	0.433298887	0.266727695	0.412698278	0.680056159	0.61303574	0.26027203	0.869848414	0.954500928	0.944331708
XLOC_035056	grey	-0.080203952	0.720162779	0.77162912	-0.111040151	0.25479959	0.679997394	0.230639154	0.273240666	0.23712948	0.708467597	0.029139713	0.550054235	0.750118897	0.679033601
XLOC_035061	blue	-0.201150296	0.970625709	0.538489688	0.128638929	0.621395524	0.204396639	0.491737109	0.670959245	0.663452711	0.786512014	-0.143404104	0.651064069	0.942485695	0.895026008
XLOC_035066	turquoise	-0.301072192	0.783433788	0.749385108	-0.068385601	0.398189453	0.375379109	0.218121874	0.469876806	0.699861153	0.518706395	0.261877962	0.841955331	0.914337734	0.967922813
XLOC_035093	turquoise	-0.28136271	0.776597864	0.641427305	0.051385349	0.321472903	0.394171796	0.376836358	0.215481498	0.648801407	0.756486592	0.282102607	0.913043646	0.973243278	0.770547571
XLOC_035094	grey	-0.132806147	0.62770726	0.85552735	-0.148378008	0.087934876	0.787383897	0.169648634	0.032678705	0.279321282	0.683207743	0.298838177	0.734762634	0.795009841	0.65348256
XLOC_035178	turquoise	-0.449214002	0.753284511	0.752041639	-0.220591296	0.415814388	0.46280905	0.13398609	0.324600425	0.512547462	0.62981731	0.308445474	0.910660408	0.945100779	0.842895109
XLOC_035186	turquoise	-0.274826638	0.892559003	0.51968326	0.141220545	0.548137938	0.135960935	0.455691873	0.564746583	0.794769133	0.690800758	0.058065954	0.792353578	0.964036111	0.90394379
XLOC_035210	yellow	-0.200808697	0.720949471	0.849896001	-0.066895493	0.242901663	0.51865072	0.185279698	0.359925135	0.675999807	0.46864659	0.350544231	0.834972909	0.87335932	0.963724308
XLOC_035235	grey	0.143782109	0.411656331	0.383907072	0.11821146	-0.042222771	0.580146293	0.369851863	-0.203831906	-0.041075266	0.765282899	-0.04326645	0.289585733	0.455876387	0.106007346
XLOC_035236	turquoise	-0.424439435	0.626382816	0.674164578	-0.174264662	0.251440122	0.497877563	0.157882075	0.038846151	0.43352862	0.678211446	0.419812242	0.943019975	0.899685463	0.640771993
XLOC_035237	grey	0.607361923	0.154766552	0.582413201	0.341925637	-0.592588661	0.80035702	0.353508384	-0.447771667	0.149424888	0.385552923	0.247929552	0.193133856	0.232593222	0.1650455
XLOC_035295	brown	0.158783403	0.146028764	0.864118816	-0.14483008	-0.484436745	0.987664101	-0.044883448	-0.459840684	0.062017473	0.288649292	0.580110242	0.526701087	0.389937	0.338600885
XLOC_035300	turquoise	-0.403781146	0.683620674	0.577134157	-0.161913684	0.360458905	0.464853997	0.224488293	0.105975814	0.289301785	0.810033491	0.200122728	0.806934599	0.872723052	0.544929767
XLOC_035385	brown	-0.08989509	0.351195676	0.981974901	-0.24249642	-0.181283612	0.804510485	-0.115713598	-0.03965957	0.413349532	0.163904665	0.644959209	0.748736724	0.60037035	0.75935531
XLOC_035401	black	0.943693216	-0.029448566	-0.028970097	0.803801577	-0.598035393	0.21024405	0.625696926	-0.32674118	0.212565555	0.178844051	-0.161636054	-0.325121877	-0.159195225	-0.157903923
XLOC_035432	brown	-0.064545024	0.402457697	0.903549198	-0.181406851	-0.194175094	0.905915854	0.042451742	-0.248646024	0.222470321	0.504619174	0.537836999	0.748306025	0.663947695	0.537345175
XLOC_035450	grey	0.125411528	0.706805174	0.664888515	0.080994368	0.295858023	0.41351152	0.284699178	0.608310435	0.470308701	0.400238515	-0.136812444	0.30869748	0.584519038	0.836188016
XLOC_035470	turquoise	-0.358356767	0.810135887	0.671808438	-0.054559051	0.412052101	0.411399764	0.307960507	0.299028861	0.577481916	0.760971076	0.232874326	0.899256491	0.983837376	0.800754469
XLOC_035475	turquoise	-0.11764604	0.909618319	0.69989661	0.075422018	0.426488	0.47158431	0.441402206	0.459572982	0.547587363	0.823952397	-0.020271694	0.684485062	0.933036008	0.847018241
XLOC_035486	grey	0.058864793	0.605815113	0.824960686	0.118845181	-0.092238177	0.751984349	0.358035386	-0.093573059	0.508631254	0.685623321	0.400229105	0.788052089	0.812975878	0.66120865
XLOC_035488	turquoise	-0.500494868	0.884036185	0.41273591	-0.082390823	0.755666396	0.057919473	0.310639271	0.644269219	0.544890342	0.724393028	-0.07774239	0.72177329	0.923821588	0.787897652
XLOC_035530	grey	0.372697919	0.561711969	0.814824426	0.226367825	-0.188770915	0.816243392	0.403174938	0.00026409	0.381548034	0.59423766	0.157487514	0.44373404	0.601783576	0.610222074
XLOC_035544	grey	-0.512268082	0.819314677	0.199490682	-0.134203602	0.843194806	-0.023525424	0.296345183	0.627757939	0.23226605	0.799211076	-0.331263408	0.480249399	0.769868445	0.519543504
XLOC_035552	turquoise	-0.396644408	0.63505073	0.613172415	-0.100729167	0.256797271	0.437240189	0.223788761	0.037201432	0.473124115	0.704765367	0.390136655	0.931496174	0.90106022	0.616974819
XLOC_035563	turquoise	-0.339689584	0.777582252	0.483918783	0.086611917	0.42062956	0.224536873	0.417540902	0.262934919	0.647862186	0.77573968	0.195109674	0.873576169	0.953963849	0.700129833
XLOC_035570	tan	-0.517817823	0.344356901	0.618294871	-0.293077171	0.073704408	0.429746888	-0.078673982	-0.159181049	0.407247301	0.355955404	0.690869433	0.973010708	0.729799287	0.527149077
XLOC_035585	grey	0.172758691	-0.177152921	0.699247324	-0.320220723	-0.607530984	0.944426377	-0.31235188	-0.59010988	-0.30487956	-0.004387796	0.531282031	0.21707621	0.0237549	0.031495194
XLOC_035652	turquoise	-0.411224359	0.720242403	0.810096804	-0.230420775	0.346767783	0.520298242	0.099570682	0.29468553	0.522917614	0.571977114	0.365773051	0.914000266	0.923635633	0.866991578
XLOC_035688	grey	0.356313509	0.597067703	0.691550171	0.167156723	0.029580719	0.641843987	0.350409971	0.308870613	0.277982991	0.49771464	-0.133440344	0.196087181	0.479708778	0.622471112
XLOC_035713	turquoise	-0.210809275	0.858352933	0.371462905	0.285719376	0.51802607	0.009373928	0.567050992	0.509237146	0.843990059	0.712168964	0.019547223	0.749324543	0.925456324	0.805699807
XLOC_035730	turquoise	-0.471904059	0.594040273	0.705557998	-0.260090423	0.249263195	0.533053332	0.075121778	0.027907288	0.37521076	0.635211192	0.451698678	0.945756596	0.879058689	0.635663573
XLOC_035784	grey	0.160802658	0.72026699	0.582881492	0.119920096	0.23573601	0.570485723	0.428425601	0.309928759	0.191113027	0.772767069	-0.237108842	0.290453462	0.622171328	0.536039647
XLOC_035799	yellow	-0.212709652	0.753981141	0.764958108	-0.061271827	0.368320271	0.387783506	0.190223787	0.531184331	0.67576094	0.425959963	0.206068433	0.729920757	0.830779316	0.984989976
XLOC_035820	turquoise	-0.302889597	0.756859201	0.648559045	-0.014148903	0.315656199	0.458913441	0.338184636	0.160712387	0.52471245	0.800198728	0.260882722	0.887083251	0.953721591	0.700989372
XLOC_035835	red	0.094335507	0.890738068	0.334089565	0.367844076	0.451961545	0.23963532	0.717764242	0.432862067	0.440924126	0.984384959	-0.369642994	0.384999959	0.783413727	0.546601353
XLOC_035844	brown	0.223714159	0.52129373	0.899693387	0.050254511	-0.181434632	0.883530175	0.245099439	-0.039302673	0.325779938	0.534722129	0.287808454	0.54314376	0.625160755	0.636867684
XLOC_035845	brown	-0.101469487	0.483825512	0.977143479	-0.19445739	-0.056200381	0.763978846	-0.018652227	0.089392021	0.475303638	0.280657986	0.538241701	0.766033268	0.692372794	0.835871532
XLOC_035888	grey	-0.29361183	0.383349021	0.836855487	-0.285660367	0.042283783	0.513977868	-0.160686496	0.169513813	0.538760782	0.063254979	0.612948284	0.7924073	0.627168215	0.833009664
XLOC_035889	brown	-0.086631809	0.493113011	0.977505308	-0.140171453	-0.103658344	0.792589871	0.044486372	-0.005446517	0.505835624	0.36004214	0.587466461	0.831495044	0.740285126	0.80727344
XLOC_035906	grey	0.168153728	0.704774736	0.019995174	0.46034171	0.391104836	0.051689771	0.752856899	0.28681699	0.251221517	0.943678911	-0.509715384	0.148451083	0.555426582	0.208914602
XLOC_035907	grey	0.005923802	0.20420295	0.29700677	0.171985617	0.014496632	-0.081359905	0.081865346	0.307447941	0.743972029	-0.220376528	0.335129479	0.387813666	0.289368348	0.625283237
XLOC_035915	grey	-0.435693807	0.314633142	0.342101586	-0.182312166	0.106361224	0.345235131	0.079862668	-0.284173178	0.138219593	0.587538299	0.410296187	0.7514856	0.622289076	0.183044158
XLOC_035918	red	-0.055126981	0.821169879	0.46204035	0.233670747	0.342800824	0.371589086	0.591485245	0.22108355	0.455578974	0.966730384	-0.073720025	0.623648111	0.868964036	0.557346042
XLOC_035967	grey	0.161379611	0.313184018	-0.503711472	0.597493365	0.273768494	-0.440332484	0.699707685	0.091627492	0.211981967	0.599788047	-0.487445575	-0.076295218	0.190070212	-0.200009334
XLOC_035987	grey	-0.098378878	0.506645233	0.451419783	0.063157609	0.060954999	0.517617689	0.357463336	-0.188919774	0.18800981	0.813119387	0.176191314	0.617372882	0.68159774	0.273574908
XLOC_035999	brown	-0.024610996	0.329317757	0.986467867	-0.281375973	-0.214290692	0.9152098	-0.126881787	-0.09758866	0.216994468	0.234279512	0.541596129	0.628808587	0.534042338	0.64728544
XLOC_036023	brown	-0.125163433	0.338741365	0.977152161	-0.310686142	-0.141899117	0.802300972	-0.174885119	-0.000113651	0.34285092	0.134793247	0.60665099	0.704567353	0.567163409	0.746725033
XLOC_036028	grey	-0.217005301	-0.00610771	0.899847577	-0.525889468	-0.380061088	0.896070462	-0.447197437	-0.401054786	-0.000152097	-0.033215538	0.811516422	0.651168312	0.336739981	0.399333623
XLOC_036042	grey	-0.313368407	0.578209652	0.007944408	0.063786926	0.505002751	0.008539705	0.41485448	0.151468136	0.095718724	0.857816849	-0.238672371	0.399129802	0.606303803	0.128033337
XLOC_036092	brown	0.013171668	0.635333737	0.948016081	-0.006084948	-0.021877306	0.781574475	0.226203244	0.092079066	0.535919215	0.541582518	0.403831565	0.774721122	0.80634665	0.830467485
XLOC_036125	purple	0.430993797	0.693824077	0.312025407	0.726088257	0.12292511	0.021411036	0.783112873	0.461772827	0.966485072	0.466638823	-0.113236737	0.344744401	0.604524831	0.742085413
XLOC_036184	grey	0.431997549	0.233142665	0.859770462	0.140865797	-0.476014753	0.805592549	0.121205976	-0.129229575	0.426522551	0.085141651	0.456317917	0.386606702	0.343086778	0.603570044
XLOC_036189	turquoise	-0.414177166	0.881049312	0.500507237	-0.011299826	0.608662737	0.199394957	0.37842746	0.477730257	0.583796139	0.806131377	0.0347571	0.809749895	0.978245014	0.778891559
XLOC_036213	grey	0.426331175	0.286795714	0.741519405	0.052616273	-0.319390318	0.84449752	0.143433856	-0.082718098	0.053450836	0.30691482	0.112783334	0.149888918	0.270874317	0.390550654
XLOC_036246	yellow	-0.146736131	0.835968567	0.742474878	0.074806042	0.370245374	0.378755209	0.347297056	0.513584038	0.760212707	0.567521291	0.167063118	0.768429167	0.910209447	0.991662223
XLOC_036253	turquoise	-0.334575	0.866709379	0.67861438	-0.030405901	0.491110751	0.343987896	0.320213359	0.472380671	0.658418978	0.700896239	0.156638161	0.851329235	0.982535524	0.909529751
XLOC_036264	turquoise	-0.337448191	0.802667553	0.736854293	-0.065000424	0.385708319	0.428554777	0.268013332	0.346146517	0.643832179	0.668138336	0.28314086	0.911097507	0.976537422	0.886920932
XLOC_036270	blue	-0.023794517	0.925550461	0.69595024	0.188642949	0.406165666	0.400395374	0.50206288	0.547438596	0.702797517	0.740118606	-0.025411498	0.660779461	0.920789777	0.938831629
XLOC_036333	turquoise	-0.288222058	0.808772836	0.563314831	0.064509988	0.393087687	0.352754759	0.424183521	0.242000256	0.572426195	0.845207469	0.161592934	0.850022804	0.966465475	0.701408927
XLOC_036343	grey	0.307569829	-0.287413949	0.580789615	-0.132487314	-0.621882451	0.557858326	-0.34623222	-0.267094029	0.108097083	-0.531535019	0.567008376	0.080977948	-0.162404883	0.262781937
XLOC_036370	brown	-0.027238274	0.569463889	0.966923553	-0.128143915	-0.002440651	0.774177597	0.079109495	0.165339177	0.459841407	0.38562965	0.397525791	0.69733474	0.713750007	0.845925021
XLOC_036381	turquoise	-0.319267136	0.645311807	0.682610317	-0.032936678	0.19225729	0.458869272	0.251715028	0.060021758	0.604961991	0.641391947	0.455082223	0.964376033	0.917858191	0.717607229
XLOC_036391	grey	-0.354462765	0.677521336	0.876870983	-0.274091176	0.266353492	0.6392178	0.049790927	0.234378889	0.428692176	0.551830975	0.377682917	0.866243358	0.874509412	0.83698043
XLOC_036518	turquoise	-0.38852364	0.753987977	0.69891778	-0.08142796	0.375237384	0.373652942	0.231541543	0.311869659	0.665284576	0.612728706	0.34537216	0.943713484	0.961200344	0.864657029
XLOC_036525	brown	-0.125109898	0.351985004	0.942420108	-0.385431696	-0.096032013	0.892405992	-0.178252247	-0.042242492	0.084143134	0.286450629	0.443933904	0.586136794	0.528331864	0.596381848
XLOC_036547	grey	-0.375187522	0.786780931	0.638952909	-0.166240717	0.457309552	0.476123688	0.243858074	0.288620499	0.322405494	0.821264929	0.090446013	0.761104956	0.905251021	0.669078881
XLOC_036584	grey	0.497580956	0.113332888	0.663646034	0.368151268	-0.658608162	0.687025544	0.288638097	-0.444498402	0.525681521	0.154561286	0.594937826	0.470179857	0.33032786	0.38917598
XLOC_036586	grey	0.766410334	0.326647953	0.257855544	0.661392704	-0.350166125	0.457288753	0.692719865	-0.160069474	0.235713624	0.563331032	-0.208084964	-0.06260154	0.208884974	0.106831156
