# Supplementary material for: Integrated Analysis of lncRNA and mRNA Reveals Novel Insights into Wool Bending in Zhongwei Goat
Source: Animals (Basel). 2021 Nov 22;11(11):3326. doi: 10.3390/ani11113326 (PMC8614501; doi:10.3390/ani11113326)
Supplement: Supplementary file 1 [file animals-11-03326-s001.zip › Table S9 List of the KEGG of the target gene of lncRNA in the turquoise module.xlsx]

## Sheet: output_identify_20210915180234
List of the KEGG of the target gene of lncRNA in the turquoise module
##Databases: KEGG PATHWAY
##Statistical test method: hypergeometric test / Fisher's exact test
##FDR correction method: Benjamini and Hochberg
#Term	Database	ID	Input number	Background number	P-Value	Corrected P-Value	Input	Hyperlink
Thermogenesis	KEGG PATHWAY	hsa04714	6	231	3.72625e-05	0.0050677	NDUFV1|ADCY7|PRKAA2|NDUFAF1|SDHA|MTOR	http://www.genome.jp/kegg-bin/show_pathway?hsa04714/hsa:113%09red/hsa:6389%09red/hsa:4723%09red/hsa:51103%09red/hsa:5563%09red/hsa:2475%09red
Longevity regulating pathway - multiple species	KEGG PATHWAY	hsa04213	3	62	0.000657411	0.044704	ADCY7|MTOR|PRKAA2	http://www.genome.jp/kegg-bin/show_pathway?hsa04213/hsa:113%09red/hsa:2475%09red/hsa:5563%09red
Longevity regulating pathway	KEGG PATHWAY	hsa04211	3	89	0.00179682	0.0693558	ADCY7|MTOR|PRKAA2	http://www.genome.jp/kegg-bin/show_pathway?hsa04211/hsa:113%09red/hsa:2475%09red/hsa:5563%09red
PI3K-Akt signaling pathway	KEGG PATHWAY	hsa04151	5	354	0.00248654	0.0693558	IL7|MTOR|PRKAA2|CHRM1|TNR	http://www.genome.jp/kegg-bin/show_pathway?hsa04151/hsa:2475%09red/hsa:7143%09red/hsa:1128%09red/hsa:5563%09red/hsa:3574%09red
cAMP signaling pathway	KEGG PATHWAY	hsa04024	4	214	0.00254985	0.0693558	FFAR2|ADCY7|CHRM1|SUCNR1	http://www.genome.jp/kegg-bin/show_pathway?hsa04024/hsa:113%09red/hsa:2867%09red/hsa:1128%09red/hsa:56670%09red
Insulin resistance	KEGG PATHWAY	hsa04931	3	108	0.00306305	0.0694291	MTOR|PRKAA2|PYGM	http://www.genome.jp/kegg-bin/show_pathway?hsa04931/hsa:2475%09red/hsa:5563%09red/hsa:5837%09red
Metabolic pathways	KEGG PATHWAY	hsa01100	10	1433	0.00429152	0.0833781	NDUFV1|ADCY7|SMOX|CKB|CFD|ALDH1A1|SMPD3|SDHA|PTGES|PYGM	http://www.genome.jp/kegg-bin/show_pathway?hsa01100/hsa:200576%09red/hsa:113%09red/hsa:5837%09red/hsa:54498%09red/hsa:6389%09red/hsa:4723%09red/hsa:55512%09red/hsa:9536%09red/hsa:1120%09red/hsa:216%09red
Insulin signaling pathway	KEGG PATHWAY	hsa04910	3	137	0.00585546	0.0884824	MTOR|PRKAA2|PYGM	http://www.genome.jp/kegg-bin/show_pathway?hsa04910/hsa:2475%09red/hsa:5563%09red/hsa:5837%09red
Apelin signaling pathway	KEGG PATHWAY	hsa04371	3	137	0.00585546	0.0884824	ADCY7|MTOR|PRKAA2	http://www.genome.jp/kegg-bin/show_pathway?hsa04371/hsa:113%09red/hsa:2475%09red/hsa:5563%09red
Non-alcoholic fatty liver disease (NAFLD)	KEGG PATHWAY	hsa04932	3	149	0.00734109	0.0974418	SDHA|NDUFV1|PRKAA2	http://www.genome.jp/kegg-bin/show_pathway?hsa04932/hsa:4723%09red/hsa:6389%09red/hsa:5563%09red
Oxytocin signaling pathway	KEGG PATHWAY	hsa04921	3	153	0.00788132	0.0974418	ADCY7|PRKAA2|CACNG7	http://www.genome.jp/kegg-bin/show_pathway?hsa04921/hsa:113%09red/hsa:5563%09red/hsa:59284%09red
Calcium signaling pathway	KEGG PATHWAY	hsa04020	3	193	0.0145724	0.154018	LTB4R2|ADCY7|CHRM1	http://www.genome.jp/kegg-bin/show_pathway?hsa04020/hsa:113%09red/hsa:1128%09red/hsa:56413%09red
Adipocytokine signaling pathway	KEGG PATHWAY	hsa04920	2	69	0.0147223	0.154018	MTOR|PRKAA2	http://www.genome.jp/kegg-bin/show_pathway?hsa04920/hsa:2475%09red/hsa:5563%09red
Thyroid hormone synthesis	KEGG PATHWAY	hsa04918	2	74	0.0167441	0.162657	ADCY7|PAX8	http://www.genome.jp/kegg-bin/show_pathway?hsa04918/hsa:113%09red/hsa:7849%09red
ECM-receptor interaction	KEGG PATHWAY	hsa04512	2	86	0.022044	0.191563	SV2C|TNR	http://www.genome.jp/kegg-bin/show_pathway?hsa04512/hsa:7143%09red/hsa:22987%09red
GABAergic synapse	KEGG PATHWAY	hsa04727	2	89	0.0234639	0.191563	ADCY7|SLC38A3	http://www.genome.jp/kegg-bin/show_pathway?hsa04727/hsa:113%09red/hsa:10991%09red
Hypertrophic cardiomyopathy (HCM)	KEGG PATHWAY	hsa05410	2	90	0.0239454	0.191563	PRKAA2|CACNG7	http://www.genome.jp/kegg-bin/show_pathway?hsa05410/hsa:5563%09red/hsa:59284%09red
Dilated cardiomyopathy (DCM)	KEGG PATHWAY	hsa05414	2	96	0.0269186	0.193516	ADCY7|CACNG7	http://www.genome.jp/kegg-bin/show_pathway?hsa05414/hsa:113%09red/hsa:59284%09red
Endocrine resistance	KEGG PATHWAY	hsa01522	2	98	0.0279412	0.193516	ADCY7|MTOR	http://www.genome.jp/kegg-bin/show_pathway?hsa01522/hsa:113%09red/hsa:2475%09red
Choline metabolism in cancer	KEGG PATHWAY	hsa05231	2	99	0.0284583	0.193516	MTOR|CKB	http://www.genome.jp/kegg-bin/show_pathway?hsa05231/hsa:2475%09red/hsa:1120%09red
Glucagon signaling pathway	KEGG PATHWAY	hsa04922	2	106	0.0321842	0.208431	PRKAA2|PYGM	http://www.genome.jp/kegg-bin/show_pathway?hsa04922/hsa:5563%09red/hsa:5837%09red
Cholinergic synapse	KEGG PATHWAY	hsa04725	2	112	0.0355218	0.216789	ADCY7|CHRM1	http://www.genome.jp/kegg-bin/show_pathway?hsa04725/hsa:113%09red/hsa:1128%09red
Glutamatergic synapse	KEGG PATHWAY	hsa04724	2	114	0.0366629	0.216789	ADCY7|SLC38A3	http://www.genome.jp/kegg-bin/show_pathway?hsa04724/hsa:113%09red/hsa:10991%09red
AMPK signaling pathway	KEGG PATHWAY	hsa04152	2	120	0.0401698	0.227629	MTOR|PRKAA2	http://www.genome.jp/kegg-bin/show_pathway?hsa04152/hsa:2475%09red/hsa:5563%09red
Autophagy - animal	KEGG PATHWAY	hsa04140	2	128	0.0450339	0.232379	MTOR|PRKAA2	http://www.genome.jp/kegg-bin/show_pathway?hsa04140/hsa:2475%09red/hsa:5563%09red
Oxidative phosphorylation	KEGG PATHWAY	hsa00190	2	133	0.048179	0.232379	SDHA|NDUFV1	http://www.genome.jp/kegg-bin/show_pathway?hsa00190/hsa:4723%09red/hsa:6389%09red
Apoptosis	KEGG PATHWAY	hsa04210	2	136	0.0501036	0.232379	CASP2|PARP2	http://www.genome.jp/kegg-bin/show_pathway?hsa04210/hsa:835%09red/hsa:10038%09red
Pathways in cancer	KEGG PATHWAY	hsa05200	4	530	0.0505192	0.232379	IL7|ADCY7|MTOR|PAX8	http://www.genome.jp/kegg-bin/show_pathway?hsa05200/hsa:113%09red/hsa:2475%09red/hsa:7849%09red/hsa:3574%09red
Parkinson disease	KEGG PATHWAY	hsa05012	2	142	0.0540344	0.232379	SDHA|NDUFV1	http://www.genome.jp/kegg-bin/show_pathway?hsa05012/hsa:4723%09red/hsa:6389%09red
Phospholipase D signaling pathway	KEGG PATHWAY	hsa04072	2	148	0.0580708	0.232379	ADCY7|MTOR	http://www.genome.jp/kegg-bin/show_pathway?hsa04072/hsa:113%09red/hsa:2475%09red
Retrograde endocannabinoid signaling	KEGG PATHWAY	hsa04723	2	148	0.0580708	0.232379	NDUFV1|ADCY7	http://www.genome.jp/kegg-bin/show_pathway?hsa04723/hsa:4723%09red/hsa:113%09red
Adrenergic signaling in cardiomyocytes	KEGG PATHWAY	hsa04261	2	149	0.0587535	0.232379	ADCY7|CACNG7	http://www.genome.jp/kegg-bin/show_pathway?hsa04261/hsa:113%09red/hsa:59284%09red
Neuroactive ligand-receptor interaction	KEGG PATHWAY	hsa04080	3	338	0.0592284	0.232379	P2RY14|LTB4R2|CHRM1	http://www.genome.jp/kegg-bin/show_pathway?hsa04080/hsa:9934%09red/hsa:1128%09red/hsa:56413%09red
Proximal tubule bicarbonate reclamation	KEGG PATHWAY	hsa04964	1	23	0.0604143	0.232379	SLC38A3	http://www.genome.jp/kegg-bin/show_pathway?hsa04964/hsa:10991%09red
Ribosome	KEGG PATHWAY	hsa03010	2	153	0.0615121	0.232379	RPS5|RPS15	http://www.genome.jp/kegg-bin/show_pathway?hsa03010/hsa:6209%09red/hsa:6193%09red
mTOR signaling pathway	KEGG PATHWAY	hsa04150	2	153	0.0615121	0.232379	MTOR|PRKAA2	http://www.genome.jp/kegg-bin/show_pathway?hsa04150/hsa:2475%09red/hsa:5563%09red
Necroptosis	KEGG PATHWAY	hsa04217	2	162	0.0678765	0.242926	PYGM|PARP2	http://www.genome.jp/kegg-bin/show_pathway?hsa04217/hsa:10038%09red/hsa:5837%09red
Jak-STAT signaling pathway	KEGG PATHWAY	hsa04630	2	162	0.0678765	0.242926	IL7|MTOR	http://www.genome.jp/kegg-bin/show_pathway?hsa04630/hsa:2475%09red/hsa:3574%09red
Tight junction	KEGG PATHWAY	hsa04530	2	170	0.0737082	0.248352	PRKAA2|ACTR2	http://www.genome.jp/kegg-bin/show_pathway?hsa04530/hsa:10097%09red/hsa:5563%09red
Alzheimer disease	KEGG PATHWAY	hsa05010	2	171	0.0744482	0.248352	SDHA|NDUFV1	http://www.genome.jp/kegg-bin/show_pathway?hsa05010/hsa:4723%09red/hsa:6389%09red
Citrate cycle (TCA cycle)	KEGG PATHWAY	hsa00020	1	30	0.0773442	0.248352	SDHA	http://www.genome.jp/kegg-bin/show_pathway?hsa00020/hsa:6389%09red
RNA polymerase	KEGG PATHWAY	hsa03020	1	31	0.079738	0.248352	POLR3B	http://www.genome.jp/kegg-bin/show_pathway?hsa03020/hsa:55703%09red
Circadian rhythm	KEGG PATHWAY	hsa04710	1	31	0.079738	0.248352	PRKAA2	http://www.genome.jp/kegg-bin/show_pathway?hsa04710/hsa:5563%09red
Autophagy - other	KEGG PATHWAY	hsa04136	1	32	0.0821256	0.248352	MTOR	http://www.genome.jp/kegg-bin/show_pathway?hsa04136/hsa:2475%09red
Base excision repair	KEGG PATHWAY	hsa03410	1	33	0.0845071	0.248352	PARP2	http://www.genome.jp/kegg-bin/show_pathway?hsa03410/hsa:10038%09red
beta-Alanine metabolism	KEGG PATHWAY	hsa00410	1	33	0.0845071	0.248352	SMOX	http://www.genome.jp/kegg-bin/show_pathway?hsa00410/hsa:54498%09red
Transcriptional misregulation in cancer	KEGG PATHWAY	hsa05202	2	186	0.0858276	0.248352	SIX4|PAX8	http://www.genome.jp/kegg-bin/show_pathway?hsa05202/hsa:51804%09red/hsa:7849%09red
Huntington disease	KEGG PATHWAY	hsa05016	2	193	0.0913071	0.254278	SDHA|NDUFV1	http://www.genome.jp/kegg-bin/show_pathway?hsa05016/hsa:4723%09red/hsa:6389%09red
Starch and sucrose metabolism	KEGG PATHWAY	hsa00500	1	36	0.0916149	0.254278	PYGM	http://www.genome.jp/kegg-bin/show_pathway?hsa00500/hsa:5837%09red
Thyroid cancer	KEGG PATHWAY	hsa05216	1	37	0.093972	0.255604	PAX8	http://www.genome.jp/kegg-bin/show_pathway?hsa05216/hsa:7849%09red
Regulation of actin cytoskeleton	KEGG PATHWAY	hsa04810	2	214	0.108325	0.288866	CFD|CHRM1	http://www.genome.jp/kegg-bin/show_pathway?hsa04810/hsa:200576%09red/hsa:1128%09red
Type II diabetes mellitus	KEGG PATHWAY	hsa04930	1	46	0.114915	0.295774	MTOR	http://www.genome.jp/kegg-bin/show_pathway?hsa04930/hsa:2475%09red
Sphingolipid metabolism	KEGG PATHWAY	hsa00600	1	47	0.117212	0.295774	SMPD3	http://www.genome.jp/kegg-bin/show_pathway?hsa00600/hsa:55512%09red
Human cytomegalovirus infection	KEGG PATHWAY	hsa05163	2	225	0.117552	0.295774	ADCY7|MTOR	http://www.genome.jp/kegg-bin/show_pathway?hsa05163/hsa:113%09red/hsa:2475%09red
Malaria	KEGG PATHWAY	hsa05144	1	49	0.121789	0.295774	SELP	http://www.genome.jp/kegg-bin/show_pathway?hsa05144/hsa:6403%09red
Ovarian steroidogenesis	KEGG PATHWAY	hsa04913	1	49	0.121789	0.295774	ADCY7	http://www.genome.jp/kegg-bin/show_pathway?hsa04913/hsa:113%09red
Arginine and proline metabolism	KEGG PATHWAY	hsa00330	1	50	0.124069	0.296024	SMOX	http://www.genome.jp/kegg-bin/show_pathway?hsa00330/hsa:54498%09red
Regulation of lipolysis in adipocytes	KEGG PATHWAY	hsa04923	1	55	0.135379	0.31206	ADCY7	http://www.genome.jp/kegg-bin/show_pathway?hsa04923/hsa:113%09red
Legionellosis	KEGG PATHWAY	hsa05134	1	55	0.135379	0.31206	BCL2L13	http://www.genome.jp/kegg-bin/show_pathway?hsa05134/hsa:23786%09red
Lysine degradation	KEGG PATHWAY	hsa00310	1	59	0.144323	0.326507	NSD1	http://www.genome.jp/kegg-bin/show_pathway?hsa00310/hsa:64324%09red
Cytosolic DNA-sensing pathway	KEGG PATHWAY	hsa04623	1	63	0.153175	0.326507	POLR3B	http://www.genome.jp/kegg-bin/show_pathway?hsa04623/hsa:55703%09red
Arachidonic acid metabolism	KEGG PATHWAY	hsa00590	1	63	0.153175	0.326507	PTGES	http://www.genome.jp/kegg-bin/show_pathway?hsa00590/hsa:9536%09red
Cortisol synthesis and secretion	KEGG PATHWAY	hsa04927	1	65	0.157567	0.326507	ADCY7	http://www.genome.jp/kegg-bin/show_pathway?hsa04927/hsa:113%09red
Mitophagy - animal	KEGG PATHWAY	hsa04137	1	65	0.157567	0.326507	BCL2L13	http://www.genome.jp/kegg-bin/show_pathway?hsa04137/hsa:23786%09red
Acute myeloid leukemia	KEGG PATHWAY	hsa05221	1	66	0.159755	0.326507	MTOR	http://www.genome.jp/kegg-bin/show_pathway?hsa05221/hsa:2475%09red
Retinol metabolism	KEGG PATHWAY	hsa00830	1	67	0.161937	0.326507	ALDH1A1	http://www.genome.jp/kegg-bin/show_pathway?hsa00830/hsa:216%09red
Staphylococcus aureus infection	KEGG PATHWAY	hsa05150	1	68	0.164113	0.326507	SELP	http://www.genome.jp/kegg-bin/show_pathway?hsa05150/hsa:6403%09red
Central carbon metabolism in cancer	KEGG PATHWAY	hsa05230	1	69	0.166284	0.326507	MTOR	http://www.genome.jp/kegg-bin/show_pathway?hsa05230/hsa:2475%09red
Bile secretion	KEGG PATHWAY	hsa04976	1	72	0.172763	0.326507	ADCY7	http://www.genome.jp/kegg-bin/show_pathway?hsa04976/hsa:113%09red
Inositol phosphate metabolism	KEGG PATHWAY	hsa00562	1	74	0.177054	0.326507	CFD	http://www.genome.jp/kegg-bin/show_pathway?hsa00562/hsa:200576%09red
Pancreatic cancer	KEGG PATHWAY	hsa05212	1	75	0.179192	0.326507	MTOR	http://www.genome.jp/kegg-bin/show_pathway?hsa05212/hsa:2475%09red
Glioma	KEGG PATHWAY	hsa05214	1	75	0.179192	0.326507	MTOR	http://www.genome.jp/kegg-bin/show_pathway?hsa05214/hsa:2475%09red
Gastric acid secretion	KEGG PATHWAY	hsa04971	1	75	0.179192	0.326507	ADCY7	http://www.genome.jp/kegg-bin/show_pathway?hsa04971/hsa:113%09red
Arrhythmogenic right ventricular cardiomyopathy (ARVC)	KEGG PATHWAY	hsa05412	1	77	0.18345	0.326507	CACNG7	http://www.genome.jp/kegg-bin/show_pathway?hsa05412/hsa:59284%09red
MicroRNAs in cancer	KEGG PATHWAY	hsa05206	2	299	0.183737	0.326507	MTOR|TNR	http://www.genome.jp/kegg-bin/show_pathway?hsa05206/hsa:2475%09red/hsa:7143%09red
EGFR tyrosine kinase inhibitor resistance	KEGG PATHWAY	hsa01521	1	79	0.187687	0.326507	MTOR	http://www.genome.jp/kegg-bin/show_pathway?hsa01521/hsa:2475%09red
Peroxisome	KEGG PATHWAY	hsa04146	1	83	0.196095	0.326507	PEX3	http://www.genome.jp/kegg-bin/show_pathway?hsa04146/hsa:8504%09red
ErbB signaling pathway	KEGG PATHWAY	hsa04012	1	85	0.200266	0.326507	MTOR	http://www.genome.jp/kegg-bin/show_pathway?hsa04012/hsa:2475%09red
Colorectal cancer	KEGG PATHWAY	hsa05210	1	86	0.202344	0.326507	MTOR	http://www.genome.jp/kegg-bin/show_pathway?hsa05210/hsa:2475%09red
Cardiac muscle contraction	KEGG PATHWAY	hsa04260	1	86	0.202344	0.326507	CACNG7	http://www.genome.jp/kegg-bin/show_pathway?hsa04260/hsa:59284%09red
Insulin secretion	KEGG PATHWAY	hsa04911	1	86	0.202344	0.326507	ADCY7	http://www.genome.jp/kegg-bin/show_pathway?hsa04911/hsa:113%09red
Gap junction	KEGG PATHWAY	hsa04540	1	88	0.206484	0.326507	ADCY7	http://www.genome.jp/kegg-bin/show_pathway?hsa04540/hsa:113%09red
PD-L1 expression and PD-1 checkpoint pathway in cancer	KEGG PATHWAY	hsa05235	1	89	0.208545	0.326507	MTOR	http://www.genome.jp/kegg-bin/show_pathway?hsa05235/hsa:2475%09red
Salivary secretion	KEGG PATHWAY	hsa04970	1	90	0.210602	0.326507	ADCY7	http://www.genome.jp/kegg-bin/show_pathway?hsa04970/hsa:113%09red
Morphine addiction	KEGG PATHWAY	hsa05032	1	91	0.212653	0.326507	ADCY7	http://www.genome.jp/kegg-bin/show_pathway?hsa05032/hsa:113%09red
Human papillomavirus infection	KEGG PATHWAY	hsa05165	2	330	0.212875	0.326507	MTOR|TNR	http://www.genome.jp/kegg-bin/show_pathway?hsa05165/hsa:2475%09red/hsa:7143%09red
GnRH signaling pathway	KEGG PATHWAY	hsa04912	1	93	0.216739	0.326507	ADCY7	http://www.genome.jp/kegg-bin/show_pathway?hsa04912/hsa:113%09red
Hematopoietic cell lineage	KEGG PATHWAY	hsa04640	1	97	0.22485	0.326507	IL7	http://www.genome.jp/kegg-bin/show_pathway?hsa04640/hsa:3574%09red
Prostate cancer	KEGG PATHWAY	hsa05215	1	97	0.22485	0.326507	MTOR	http://www.genome.jp/kegg-bin/show_pathway?hsa05215/hsa:2475%09red
Circadian entrainment	KEGG PATHWAY	hsa04713	1	97	0.22485	0.326507	ADCY7	http://www.genome.jp/kegg-bin/show_pathway?hsa04713/hsa:113%09red
Glycerophospholipid metabolism	KEGG PATHWAY	hsa00564	1	97	0.22485	0.326507	CKB	http://www.genome.jp/kegg-bin/show_pathway?hsa00564/hsa:1120%09red
Aldosterone synthesis and secretion	KEGG PATHWAY	hsa04925	1	98	0.226864	0.326507	ADCY7	http://www.genome.jp/kegg-bin/show_pathway?hsa04925/hsa:113%09red
Pancreatic secretion	KEGG PATHWAY	hsa04972	1	98	0.226864	0.326507	ADCY7	http://www.genome.jp/kegg-bin/show_pathway?hsa04972/hsa:113%09red
Progesterone-mediated oocyte maturation	KEGG PATHWAY	hsa04914	1	99	0.228873	0.326507	ADCY7	http://www.genome.jp/kegg-bin/show_pathway?hsa04914/hsa:113%09red
Phosphatidylinositol signaling system	KEGG PATHWAY	hsa04070	1	99	0.228873	0.326507	CFD	http://www.genome.jp/kegg-bin/show_pathway?hsa04070/hsa:200576%09red
Inflammatory mediator regulation of TRP channels	KEGG PATHWAY	hsa04750	1	100	0.230878	0.326507	ADCY7	http://www.genome.jp/kegg-bin/show_pathway?hsa04750/hsa:113%09red
Melanogenesis	KEGG PATHWAY	hsa04916	1	101	0.232877	0.326507	ADCY7	http://www.genome.jp/kegg-bin/show_pathway?hsa04916/hsa:113%09red
C-type lectin receptor signaling pathway	KEGG PATHWAY	hsa04625	1	104	0.238843	0.328107	CLEC4E	http://www.genome.jp/kegg-bin/show_pathway?hsa04625/hsa:26253%09red
Toll-like receptor signaling pathway	KEGG PATHWAY	hsa04620	1	104	0.238843	0.328107	IRF5	http://www.genome.jp/kegg-bin/show_pathway?hsa04620/hsa:3663%09red
Parathyroid hormone synthesis, secretion and action	KEGG PATHWAY	hsa04928	1	106	0.242795	0.329582	ADCY7	http://www.genome.jp/kegg-bin/show_pathway?hsa04928/hsa:113%09red
Th17 cell differentiation	KEGG PATHWAY	hsa04659	1	107	0.244763	0.329582	MTOR	http://www.genome.jp/kegg-bin/show_pathway?hsa04659/hsa:2475%09red
HIF-1 signaling pathway	KEGG PATHWAY	hsa04066	1	109	0.248684	0.331579	MTOR	http://www.genome.jp/kegg-bin/show_pathway?hsa04066/hsa:2475%09red
Carbon metabolism	KEGG PATHWAY	hsa01200	1	117	0.26417	0.348806	SDHA	http://www.genome.jp/kegg-bin/show_pathway?hsa01200/hsa:6389%09red
Thyroid hormone signaling pathway	KEGG PATHWAY	hsa04919	1	119	0.267991	0.35045	MTOR	http://www.genome.jp/kegg-bin/show_pathway?hsa04919/hsa:2475%09red
Yersinia infection	KEGG PATHWAY	hsa05135	1	121	0.271793	0.352037	ACTR2	http://www.genome.jp/kegg-bin/show_pathway?hsa05135/hsa:10097%09red
Cell cycle	KEGG PATHWAY	hsa04110	1	124	0.27746	0.352659	TTK	http://www.genome.jp/kegg-bin/show_pathway?hsa04110/hsa:7272%09red
Platelet activation	KEGG PATHWAY	hsa04611	1	124	0.27746	0.352659	ADCY7	http://www.genome.jp/kegg-bin/show_pathway?hsa04611/hsa:113%09red
Oocyte meiosis	KEGG PATHWAY	hsa04114	1	128	0.284947	0.355005	ADCY7	http://www.genome.jp/kegg-bin/show_pathway?hsa04114/hsa:113%09red
Purine metabolism	KEGG PATHWAY	hsa00230	1	130	0.288662	0.355005	ADCY7	http://www.genome.jp/kegg-bin/show_pathway?hsa00230/hsa:113%09red
Relaxin signaling pathway	KEGG PATHWAY	hsa04926	1	130	0.288662	0.355005	ADCY7	http://www.genome.jp/kegg-bin/show_pathway?hsa04926/hsa:113%09red
Vascular smooth muscle contraction	KEGG PATHWAY	hsa04270	1	132	0.292357	0.355005	ADCY7	http://www.genome.jp/kegg-bin/show_pathway?hsa04270/hsa:113%09red
FoxO signaling pathway	KEGG PATHWAY	hsa04068	1	132	0.292357	0.355005	PRKAA2	http://www.genome.jp/kegg-bin/show_pathway?hsa04068/hsa:5563%09red
Spliceosome	KEGG PATHWAY	hsa03040	1	135	0.297865	0.358493	DDX42	http://www.genome.jp/kegg-bin/show_pathway?hsa03040/hsa:11325%09red
Estrogen signaling pathway	KEGG PATHWAY	hsa04915	1	138	0.303331	0.360865	ADCY7	http://www.genome.jp/kegg-bin/show_pathway?hsa04915/hsa:113%09red
Fluid shear stress and atherosclerosis	KEGG PATHWAY	hsa05418	1	139	0.305143	0.360865	PRKAA2	http://www.genome.jp/kegg-bin/show_pathway?hsa05418/hsa:5563%09red
Cell adhesion molecules (CAMs)	KEGG PATHWAY	hsa04514	1	146	0.3177	0.371356	SELP	http://www.genome.jp/kegg-bin/show_pathway?hsa04514/hsa:6403%09red
Breast cancer	KEGG PATHWAY	hsa05224	1	147	0.319476	0.371356	MTOR	http://www.genome.jp/kegg-bin/show_pathway?hsa05224/hsa:2475%09red
Gastric cancer	KEGG PATHWAY	hsa05226	1	149	0.323013	0.372286	MTOR	http://www.genome.jp/kegg-bin/show_pathway?hsa05226/hsa:2475%09red
Phagosome	KEGG PATHWAY	hsa04145	1	152	0.328284	0.375182	CFD	http://www.genome.jp/kegg-bin/show_pathway?hsa04145/hsa:200576%09red
Cushing syndrome	KEGG PATHWAY	hsa04934	1	155	0.333515	0.377984	ADCY7	http://www.genome.jp/kegg-bin/show_pathway?hsa04934/hsa:113%09red
Cellular senescence	KEGG PATHWAY	hsa04218	1	160	0.342144	0.384558	MTOR	http://www.genome.jp/kegg-bin/show_pathway?hsa04218/hsa:2475%09red
Protein processing in endoplasmic reticulum	KEGG PATHWAY	hsa04141	1	165	0.350662	0.390145	DNAJB12	http://www.genome.jp/kegg-bin/show_pathway?hsa04141/hsa:54788%09red
cGMP-PKG signaling pathway	KEGG PATHWAY	hsa04022	1	167	0.354039	0.390145	ADCY7	http://www.genome.jp/kegg-bin/show_pathway?hsa04022/hsa:113%09red
Hepatocellular carcinoma	KEGG PATHWAY	hsa05225	1	168	0.35572	0.390145	MTOR	http://www.genome.jp/kegg-bin/show_pathway?hsa05225/hsa:2475%09red
Tuberculosis	KEGG PATHWAY	hsa05152	1	179	0.373936	0.406842	CLEC4E	http://www.genome.jp/kegg-bin/show_pathway?hsa05152/hsa:26253%09red
Axon guidance	KEGG PATHWAY	hsa04360	1	181	0.377193	0.407129	PLXNA1	http://www.genome.jp/kegg-bin/show_pathway?hsa04360/hsa:5361%09red
Kaposi sarcoma-associated herpesvirus infection	KEGG PATHWAY	hsa05167	1	186	0.385261	0.412563	MTOR	http://www.genome.jp/kegg-bin/show_pathway?hsa05167/hsa:2475%09red
Chemokine signaling pathway	KEGG PATHWAY	hsa04062	1	190	0.391642	0.416119	ADCY7	http://www.genome.jp/kegg-bin/show_pathway?hsa04062/hsa:113%09red
Focal adhesion	KEGG PATHWAY	hsa04510	1	199	0.405758	0.427776	TNR	http://www.genome.jp/kegg-bin/show_pathway?hsa04510/hsa:7143%09red
Proteoglycans in cancer	KEGG PATHWAY	hsa05205	1	203	0.411928	0.43094	MTOR	http://www.genome.jp/kegg-bin/show_pathway?hsa05205/hsa:2475%09red
Rap1 signaling pathway	KEGG PATHWAY	hsa04015	1	210	0.422572	0.438475	ADCY7	http://www.genome.jp/kegg-bin/show_pathway?hsa04015/hsa:113%09red
Human immunodeficiency virus 1 infection	KEGG PATHWAY	hsa05170	1	212	0.425579	0.438475	MTOR	http://www.genome.jp/kegg-bin/show_pathway?hsa05170/hsa:2475%09red
Human T-cell leukemia virus 1 infection	KEGG PATHWAY	hsa05166	1	219	0.435978	0.445812	ADCY7	http://www.genome.jp/kegg-bin/show_pathway?hsa05166/hsa:113%09red
Cytokine-cytokine receptor interaction	KEGG PATHWAY	hsa04060	1	294	0.53635	0.541543	IL7	http://www.genome.jp/kegg-bin/show_pathway?hsa04060/hsa:3574%09red
MAPK signaling pathway	KEGG PATHWAY	hsa04010	1	295	0.537561	0.541543	CACNG7	http://www.genome.jp/kegg-bin/show_pathway?hsa04010/hsa:59284%09red
Herpes simplex virus 1 infection	KEGG PATHWAY	hsa05168	1	492	0.724119	0.724119	MTOR	http://www.genome.jp/kegg-bin/show_pathway?hsa05168/hsa:2475%09red
--------------------
#Term	Database	ID	Input number	Background number	P-Value	Corrected P-Value	Input	Hyperlink
--------------------
#Term	Database	ID	Input number	Background number	P-Value	Corrected P-Value	Input	Hyperlink
--------------------
